# Supplementary material for: The majority of A-to-I RNA editing is not required for mammalian homeostasis
Source: Genome Biol. 2019 Dec 9;20:268. doi: 10.1186/s13059-019-1873-2 (PMC6900863; doi:10.1186/s13059-019-1873-2)
Supplement: Supplementary file 3 — Additional file 3: Dataset S2. RNA-seq data used for differential gene expression analysis. Samples=12 week old male whole brain; n=3 per genotype. Related to Fig 2 and Fig S2. [file 13059_2019_1873_MOESM3_ESM.xlsx]

## Sheet: Sample naming
Sample name	Short name	Title	GEO accession	Tissue	Organism	ADAR1 genotype	ADAR2 genotype	Gria2 genotype	Ifih1 genotype	Age	Replicate	Sex	Mouse strain
Adar1_Adar2_DKO_511	DKOr1	ADAR1 E861A ADAR2 KO Adult Brain - Whole. Replicate 1 (511)		Adult Brain	Mus Musculus	E861A/E861A	-/-	R/R	-/-	12 week old	1	Male	C57BL/6
Adar1_Adar2_DKO_520	DKOr2	ADAR1 E861A ADAR2 KO Adult Brain - Whole. Replicate 2 (520)		Adult Brain	Mus Musculus	E861A/E861A	-/-	R/R	-/-	12 week old	2	Male	C57BL/6
Adar1_Adar2_DKO_546	DKOr3	ADAR1 E861A ADAR2 KO Adult Brain - Whole. Replicate 3 (546)		Adult Brain	Mus Musculus	E861A/E861A	-/-	R/R	-/-	12 week old	3	Male	C57BL/6
Adar1_Adar2_Het_510	Hetr1	ADAR1 Het ADAR2 Het Adult Brain - Whole. Replicate 1 (510)		Adult Brain	Mus Musculus	E861A/WT	WT/-	R/R	-/-	12 week old	1	Male	C57BL/6
Adar1_Adar2_Het_515	Hetr2	ADAR1 Het ADAR2 Het Adult Brain - Whole. Replicate 2 (515)		Adult Brain	Mus Musculus	E861A/WT	WT/-	R/R	-/-	12 week old	2	Male	C57BL/6
Adar1_Adar2_Het_547	Hetr3	ADAR1 Het ADAR2 Het Adult Brain - Whole. Replicate 3 (547)		Adult Brain	Mus Musculus	E861A/WT	WT/-	R/R	-/-	12 week old	3	Male	C57BL/6
Adar2KO_502	A2KOr1	ADAR1 WT ADAR2 KO Adult Brain - Whole. Replicate 1 (502)		Adult Brain	Mus Musculus	WT	-/-	R/R	-/-	12 week old	1	Male	C57BL/6
Adar2KO_514	A2KOr2	ADAR1 WT ADAR2 KO Adult Brain - Whole. Replicate 2 (514)		Adult Brain	Mus Musculus	WT	-/-	R/R	-/-	12 week old	2	Male	C57BL/6
Adar2KO_521	A2KOr3	ADAR1 WT ADAR2 KO Adult Brain - Whole. Replicate 3 (521)		Adult Brain	Mus Musculus	WT	-/-	R/R	-/-	12 week old	3	Male	C57BL/6
E861A_MDA5_DKO_401B	E861Ar1	ADAR1 E861A MDA5 knockout Adult Brain - Whole. Replicate 1 (401B)	GSM2474524	Adult Brain	Mus Musculus	E861A/E861A	WT	WT	-/-	12 week old	1	Male	C57BL/6
E861A_MDA5_DKO_411B	E861Ar2	ADAR1 E861A MDA5 knockout Adult Brain - Whole. Replicate 2 (411B)	GSM2474525	Adult Brain	Mus Musculus	E861A/E861A	WT	WT	-/-	12 week old	2	Male	C57BL/6
E861A_MDA5_DKO_413B	E861Ar3	ADAR1 E861A MDA5 knockout Adult Brain - Whole. Replicate 3 (413B)	GSM2474526	Adult Brain	Mus Musculus	E861A/E861A	WT	WT	-/-	12 week old	3	Male	C57BL/6
MDA5_KO_75B	WTr1	ADAR1 WT MDA5 knockout Adult Brain - Whole. Replicate 1 (75B)	GSM2474527	Adult Brain	Mus Musculus	WT	WT	WT	-/-	12 week old	1	Male	C57BL/6
MDA5_KO_82B	WTr2	ADAR1 WT MDA5 knockout Adult Brain - Whole. Replicate 2 (82B)	GSM2474528	Adult Brain	Mus Musculus	WT	WT	WT	-/-	12 week old	2	Male	C57BL/6
MDA5_KO_84B	WTr3	ADAR1 WT MDA5 knockout Adult Brain - Whole. Replicate 3 (84B)	GSM2474529	Adult Brain	Mus Musculus	WT	WT	WT	-/-	12 week old	3	Male	C57BL/6

## Sheet: Salmon counts
	DKOr1	DKOr2	DKOr3	Hetr1	Hetr2	Hetr3	A2KOr1	A2KOr2	A2KOr3	E861Ar1	E861Ar2	E861Ar3	WTr1	WTr2	WTr3
Gene ID	Adar1_Adar2_DKO_511	Adar1_Adar2_DKO_520	Adar1_Adar2_DKO_546	Adar1_Adar2_Het_510	Adar1_Adar2_Het_515	Adar1_Adar2_Het_547	Adar2KO_502	Adar2KO_514	Adar2KO_521	E861A_MDA5_DKO_401B	E861A_MDA5_DKO_411B	E861A_MDA5_DKO_413B	MDA5_KO_75B	MDA5_KO_82B	MDA5_KO_84B	ensembl_transcript_id	name	entrezgene	description	chromosome_name	start_position	end_position	strand	band
ENSMUSG00000000001	854	771	674	711	762	731	758	830	927	1138	1390	1059	1419	1394	1366	ENSMUST00000000001	Gnai3	14679	guanine nucleotide binding protein (G protein) alpha inhibiting 3 [Source:MGI Symbol Acc:MGI:95773]	3	108107280	108146146	-1	F2.3
ENSMUSG00000000003	0	0	0	0	0	0	0	0	0	0	0	0	0	0	0	ENSMUST00000114041	Pbsn	54192	probasin [Source:MGI Symbol Acc:MGI:1860484]	X	77837901	77853623	-1	B
ENSMUSG00000000028	34	46	30	34	29	29	42	34	41	39	45	42	40	35	40	ENSMUST00000115585	Cdc45	12544	cell division cycle 45 [Source:MGI Symbol Acc:MGI:1338073]	16	18780447	18811987	-1	A3
ENSMUSG00000000031	13	12	19	18	14	20	25	28	31	37	24	20	23	16	14	ENSMUST00000149974	H19		H19 imprinted maternally expressed transcript [Source:MGI Symbol Acc:MGI:95891]	7	142575529	142578143	-1	F5
ENSMUSG00000000037	61.001	43	34	55	49	45	63	43	57	62	56	61	76	84	67	ENSMUST00000112345	Scml2	107815	sex comb on midleg-like 2 (Drosophila) [Source:MGI Symbol Acc:MGI:1340042]	X	161117193	161258213	1	F4
ENSMUSG00000000049	2	1	3	2	3	7	4	4	5	0	10	5	6	4	6	ENSMUST00000152958	Apoh	11818	apolipoprotein H [Source:MGI Symbol Acc:MGI:88058]	11	108343354	108414396	1	E1
ENSMUSG00000000056	1429.87	1536.04	1146.68	1329.78	1326.01	1285.52	1468.26	1413.98	1542.45	1331.82	1649.11	1122.62	1577.98	1691.76	1560.68	ENSMUST00000151088	Narf	67608	nuclear prelamin A recognition factor [Source:MGI Symbol Acc:MGI:1914858]	11	121237253	121255856	1	E2
ENSMUSG00000000058	700	564.001	585	462	560	577	675	634.001	660.001	911	1106	893	1094	1094	1074	ENSMUST00000115462	Cav2	12390	caveolin 2 [Source:MGI Symbol Acc:MGI:107571]	6	17281185	17289115	1	A2
ENSMUSG00000000078	1495	1342	1277	1126	1096	1200	1224	1219	1356	1256	1520	1196	1652	1590	1518	ENSMUST00000221734	Klf6	23849	Kruppel-like factor 6 [Source:MGI Symbol Acc:MGI:1346318]	13	5861482	5870394	1	A1
ENSMUSG00000000085	1020	951	852	936.001	1004	966.001	1056	1026	1064	1028	1236	897	1249	1252	1270	ENSMUST00000064991	Scmh1	29871	sex comb on midleg homolog 1 [Source:MGI Symbol Acc:MGI:1352762]	4	120405281	120530186	1	D2.1
ENSMUSG00000000088	1342	1358	1309	1137	1304	1265	1223	1393	1439	1826	2480	1749	2522	2674	2450	ENSMUST00000214154	Cox5a	12858	cytochrome c oxidase subunit Va [Source:MGI Symbol Acc:MGI:88474]	9	57521274	57532426	1	B
ENSMUSG00000000093	35	44	46	43	46	38	51	47.099	57	28	22	16	61	38	44	ENSMUST00000000095	Tbx2	21385	T-box 2 [Source:MGI Symbol Acc:MGI:98494]	11	85832551	85841948	1	C
ENSMUSG00000000094	29.015	11.004	12.012	12.015	18.059	26.068	12.002	12.011	15.025	4.001	2	6	13.007	3	3.002	ENSMUST00000000096	Tbx4	21387	T-box 4 [Source:MGI Symbol Acc:MGI:102556]	11	85886422	85916097	1	C
ENSMUSG00000000103	0	0	0	0	0	0	0	0	0	0	0	0	0	0	0	ENSMUST00000115891	Zfy2	22768	zinc finger protein 2 Y-linked [Source:MGI Symbol Acc:MGI:99213]	Y	2106015	2170409	-1	A1
ENSMUSG00000000120	111.445	117.547	72.192	93.609	105.971	125.15	98.268	98.556	116.854	87.682	100.585	67.446	122.201	116.696	113.621	ENSMUST00000000122	Ngfr	18053	nerve growth factor receptor (TNFR superfamily member 16) [Source:MGI Symbol Acc:MGI:97323]	11	95568818	95587735	-1	D
ENSMUSG00000000125	157	169	127	157	164	153	131	175	184	122	172	125	197	181	190	ENSMUST00000000127	Wnt3	22415	wingless-type MMTV integration site family member 3 [Source:MGI Symbol Acc:MGI:98955]	11	103774150	103817957	1	E1
ENSMUSG00000000126	149	158	138	127	177	144	217	135	164	182	189	150	283	245	247	ENSMUST00000108783	Wnt9a	216795	wingless-type MMTV integration site family member 9A [Source:MGI Symbol Acc:MGI:2446084]	11	59306928	59333552	1	B1.3
ENSMUSG00000000127	948	831	774	850	888	804	890	966	1037	1083	1337	1092	1306	1437	1327	ENSMUST00000038080	Fer	14158	fer (fms/fps related) protein kinase [Source:MGI Symbol Acc:MGI:105917]	17	63896018	64139494	1	E1.1
ENSMUSG00000000131	2375	2300	2014	2211	2078	2056	2342	2350	2383	2193	2514	1902	2773	2601	2545	ENSMUST00000206784	Xpo6	74204	exportin 6 [Source:MGI Symbol Acc:MGI:2429950]	7	126101715	126200501	-1	F3
ENSMUSG00000000134	612	642	524	631	566.999	468.001	648	652	718.999	527	712.999	485	807	749.999	721	ENSMUST00000133456	Tfe3	209446	transcription factor E3 [Source:MGI Symbol Acc:MGI:98511]	X	7762560	7775202	1	A1.1
ENSMUSG00000000142	893.001	833	650	797	789	726.999	855	768.999	791.999	725	881	683.001	1001	863	828	ENSMUST00000139682	Axin2	12006	axin 2 [Source:MGI Symbol Acc:MGI:1270862]	11	108920349	108950783	1	E1
ENSMUSG00000000148	354	364.999	342.001	323	399	359	434	384.999	401	357	395	305	455	416.999	397.001	ENSMUST00000100505	Brat1	231841	BRCA1-associated ATM activator 1 [Source:MGI Symbol Acc:MGI:1891679]	5	140705011	140719379	1	G2
ENSMUSG00000000149	2059	1803	1625	1575	1716	1815	1862	2000	2024	1931	2466	1684.99	2486	2465	2304	ENSMUST00000198447	Gna12	14673	guanine nucleotide binding protein alpha 12 [Source:MGI Symbol Acc:MGI:95767]	5	140758408	140830431	-1	G2
ENSMUSG00000000154	13	11	8	5	14	4	12	4	7	7	9	6	6	5	9	ENSMUST00000105917	Slc22a18	18400	solute carrier family 22 (organic cation transporter) member 18 [Source:MGI Symbol Acc:MGI:1336884]	7	143473736	143499334	1	F5
ENSMUSG00000000157	1	0	1	0	0	1	0	0	0	0	1	4	1	2	4	ENSMUST00000131777	Itgb2l	16415	integrin beta 2-like [Source:MGI Symbol Acc:MGI:1277979]	16	96422288	96443619	-1	C4
ENSMUSG00000000159	13.06	18.076	10.039	16	12	11	16.026	6	9.082	1.057	11.063	15	13	12.218	9.129	ENSMUST00000136292	Igsf5	72058	immunoglobulin superfamily member 5 [Source:MGI Symbol Acc:MGI:1919308]	16	96361668	96525580	1	C4
ENSMUSG00000000167	48.866	64.271	49.043	27.167	53.152	48.525	50.11	45.05	55.006	64.261	67.841	56.944	84.382	79.946	78.101	ENSMUST00000151197	Pih1d2	72614	PIH1 domain containing 2 [Source:MGI Symbol Acc:MGI:1919864]	9	50617321	50625000	1	A5.3
ENSMUSG00000000168	2373	2163	1957	2050	2085	1896	2114	2247	2364	2449	3121	2501	3179	3399	3348	ENSMUST00000132455	Dlat	235339	dihydrolipoamide S-acetyltransferase (E2 component of pyruvate dehydrogenase complex) [Source:MGI Symbol Acc:MGI:2385311]	9	50634633	50659780	-1	A5.3
ENSMUSG00000000171	1055	1046	946	816	938	986	980	1003	1070	1191	1538	1116	1457	1616	1468	ENSMUST00000000175	Sdhd	66925	succinate dehydrogenase complex subunit D integral membrane protein [Source:MGI Symbol Acc:MGI:1914175]	9	50596357	50603812	-1	A5.3
ENSMUSG00000000182	16	9	6	21	7	15	10	22	15	6	10	9	15	9	10	ENSMUST00000000186	Fgf23	64654	fibroblast growth factor 23 [Source:MGI Symbol Acc:MGI:1891427]	6	127072902	127081408	1	F3
ENSMUSG00000000183	6.032	0	1.004	4.043	1.007	0	5.086	0	4.02	5.017	2.011	2.018	6.072	3.031	1.004	ENSMUST00000000187	Fgf6	14177	fibroblast growth factor 6 [Source:MGI Symbol Acc:MGI:95520]	6	127015586	127028187	1	F3
ENSMUSG00000000184	2097	1946	1580	1712	1779	1809	1970	1867	1985	2407	3080	2062	2561	2733	2593	ENSMUST00000201857	Ccnd2	12444	cyclin D2 [Source:MGI Symbol Acc:MGI:88314]	6	127125162	127152193	-1	F3
ENSMUSG00000000194	1337.99	1283.2	1101.26	1218.44	1253.14	1181.58	1186.85	1283.89	1332.47	1482.07	1660.3	1249.92	1808.44	1805.37	1736.96	ENSMUST00000169333	Gpr107	277463	G protein-coupled receptor 107 [Source:MGI Symbol Acc:MGI:2139054]	2	31152316	31218775	1	B
ENSMUSG00000000197	4091	3774	3302	3542	3398	3524	3918	3856	4197	4378	5558	4210	5592	5977	5891	ENSMUST00000000201	Nalcn	338370	sodium leak channel non-selective [Source:MGI Symbol Acc:MGI:2444306]	14	123276641	123627144	-1	E5
ENSMUSG00000000202	284	263	249	247	217	234	288	264	302	274	313	201	319	351	336	ENSMUST00000137965	Btbd17	72014	BTB (POZ) domain containing 17 [Source:MGI Symbol Acc:MGI:1919264]	11	114791217	114795945	-1	E2
ENSMUSG00000000204	13	8	10	7	2.111	6.457	2.421	6	9	13.724	17.666	15.229	6.164	3.578	4.531	ENSMUST00000167596	Slfn4	20558	schlafen 4 [Source:MGI Symbol Acc:MGI:1329010]	11	83175186	83190216	1	C
ENSMUSG00000000214	215	199	224	192.001	155	176.001	152	189	366	276	344	266.999	391	286	372.999	ENSMUST00000140344	Th	21823	tyrosine hydroxylase [Source:MGI Symbol Acc:MGI:98735]	7	142892752	142931128	-1	F5
ENSMUSG00000000215	2	1	3	3	0	1	3	1	0	1	0	1	2	1	2	ENSMUST00000162317	Ins2	16334	insulin II [Source:MGI Symbol Acc:MGI:96573]	7	142678656	142743381	-1	F5
ENSMUSG00000000216	7	8	4	12	12	6	14	13	11	8	4	11	10	14	10	ENSMUST00000000221	Scnn1g	20278	sodium channel nonvoltage-gated 1 gamma [Source:MGI Symbol Acc:MGI:104695]	7	121734479	121768475	1	F2
ENSMUSG00000000223	2087.22	1918.16	1618	1713.32	1821.52	1725.08	2062.2	1835.56	2090.89	2073.66	2495	1803	2497	2590	2364	ENSMUST00000000228	Drp2	13497	dystrophin related protein 2 [Source:MGI Symbol Acc:MGI:107432]	X	134404551	134456573	1	E3
ENSMUSG00000000244	2	4	1	4	2	0	3	3	5	2	3	2	3	5	4	ENSMUST00000154264	Tspan32	27027	tetraspanin 32 [Source:MGI Symbol Acc:MGI:1350360]	7	143005046	143019644	1	F5
ENSMUSG00000000247	860	698.001	649	658	711.001	580.999	882	686	720.999	605	791.001	544	848	804	857.999	ENSMUST00000175896	Lhx2	16870	LIM homeobox protein 2 [Source:MGI Symbol Acc:MGI:96785]	2	38339281	38369733	1	B
ENSMUSG00000000248	17.049	24.557	19.617	14.587	16	17.933	18.433	10.09	19	20.014	19.697	23.592	29.415	28.439	42.11	ENSMUST00000075789	Clec2g	70809	C-type lectin domain family 2 member g [Source:MGI Symbol Acc:MGI:1918059]	6	128934381	128984707	1	F3
ENSMUSG00000000253	474	449	422	416	464	409	482	499	554	471	581	383	585	626	563	ENSMUST00000222227	Gmpr	66355	guanosine monophosphate reductase [Source:MGI Symbol Acc:MGI:1913605]	13	45507444	45553800	1	A5
ENSMUSG00000000263	585	518	392	480	594	556	226	837	555	507	588	452	732.999	776	737	ENSMUST00000075603	Glra1	14654	glycine receptor alpha 1 subunit [Source:MGI Symbol Acc:MGI:95747]	11	55514238	55608198	-1	B1.3
ENSMUSG00000000266	1067	977	809.001	829.001	881	908	1002	955.001	1044	1257	1675	1206	1556	1734	1517	ENSMUST00000112993	Mid2	23947	midline 2 [Source:MGI Symbol Acc:MGI:1344333]	X	140664599	140767715	1	F1
ENSMUSG00000000275	324.077	348.47	261.191	234.28	225.994	238.325	244.431	238.876	267.704	321.349	395.084	296.193	324.908	345.106	307.625	ENSMUST00000000284	Trim25	217069	tripartite motif-containing 25 [Source:MGI Symbol Acc:MGI:102749]	11	88999376	89020293	1	C
ENSMUSG00000000276	2614.86	2416.31	2092.22	2149.12	2156.95	2078.66	2581.64	2568.61	2630.23	2908.01	3445.53	2720	3805.98	3555.19	3679.47	ENSMUST00000000285	Dgke	56077	diacylglycerol kinase epsilon [Source:MGI Symbol Acc:MGI:1889276]	11	89035179	89066850	-1	C
ENSMUSG00000000278	281	302	255	295	295	276	269	300	336	320	452	267	437	432	435	ENSMUST00000000287	Scpep1	74617	serine carboxypeptidase 1 [Source:MGI Symbol Acc:MGI:1921867]	11	88924020	88955465	-1	C
ENSMUSG00000000282	829	967	733	866	898	843	994	950	979	698	926	598	1147	1116	1003	ENSMUST00000132150	Mnt	17428	max binding protein [Source:MGI Symbol Acc:MGI:109150]	11	74830920	74845725	1	B5
ENSMUSG00000000290	97	90	74.001	67	57	76	100	59	104	75	96	81	78	118	97	ENSMUST00000153541	Itgb2	16414	integrin beta 2 [Source:MGI Symbol Acc:MGI:96611]	10	77530252	77565708	1	C1
ENSMUSG00000000295	147	111	106	130	121	105	130	136	138	143	175	131	143	197	162	ENSMUST00000159659	Hddc2	69692	HD domain containing 2 [Source:MGI Symbol Acc:MGI:1916942]	10	31313383	31328204	1	A4
ENSMUSG00000000296	336	304	251	279	311.999	227	283	303	332.999	322.001	421.001	337	429	447	439	ENSMUST00000213639	Tpd52l1	21987	tumor protein D52-like 1 [Source:MGI Symbol Acc:MGI:1298386]	10	31332376	31445958	-1	A4
ENSMUSG00000000301	16	17	11	15	16	26	22.001	17	26	18	12	16	16	24	24	ENSMUST00000133028	Pemt	18618	phosphatidylethanolamine N-methyltransferase [Source:MGI Symbol Acc:MGI:104535]	11	59970614	60046489	-1	B1.3
ENSMUSG00000000303	82.143	79.778	49.496	71.855	52.429	75.398	112.246	93.263	90.279	106.166	126.543	71.655	109.404	141.917	137.07	ENSMUST00000167688	Cdh1	12550	cadherin 1 [Source:MGI Symbol Acc:MGI:88354]	8	106603351	106670246	1	D3
ENSMUSG00000000305	814.067	695.226	690.625	763.477	726.878	779.662	737.877	737.242	840.845	782.309	928.298	669.34	961.756	975.297	994.482	ENSMUST00000098996	Cdh4	12561	cadherin 4 [Source:MGI Symbol Acc:MGI:99218]	2	179442431	179899373	1	H4
ENSMUSG00000000308	3295	3007	2467	2544	2805	2615	2789	3274	3085	2713	3384	2217	3474	3620	3357	ENSMUST00000153040	Ckmt1	12716	creatine kinase mitochondrial 1 ubiquitous [Source:MGI Symbol Acc:MGI:99441]	2	121357714	121363737	1	E5
ENSMUSG00000000317	64	83	37	34	40	51	69	55	63	34	36	29	67	37	28	ENSMUST00000140542	Bcl6b	12029	B cell CLL/lymphoma 6 member B [Source:MGI Symbol Acc:MGI:1278332]	11	70224128	70229798	-1	B3
ENSMUSG00000000318	16	15	6	8	16.467	14	15	16	13	17.428	19	12	14.568	18	16.833	ENSMUST00000153959	Clec10a	17312	C-type lectin domain family 10 member A [Source:MGI Symbol Acc:MGI:96975]	11	70156197	70170834	1	B3
ENSMUSG00000000320	43.699	47.244	36.116	55.697	40.334	42.945	69.136	54.505	50.463	74.096	70.686	54.31	114.429	69.456	90.114	ENSMUST00000108574	Alox12	11684	arachidonate 12-lipoxygenase [Source:MGI Symbol Acc:MGI:87998]	11	70241457	70255353	-1	B3
ENSMUSG00000000325	784.077	787.482	661.168	771.564	732.599	665.229	785.548	809.066	845.351	739.664	822.207	613.271	936.158	879.175	899.386	ENSMUST00000090103	Arvcf	11877	armadillo repeat gene deleted in velocardiofacial syndrome [Source:MGI Symbol Acc:MGI:109620]	16	18348182	18407076	1	A3
ENSMUSG00000000326	1118.18	1083.4	941.222	891.898	1025.58	1017.99	1105.79	1172.5	1172.13	1280.39	1474.25	1103.55	1548.33	1627.85	1596.53	ENSMUST00000165430	Comt	12846	catechol-O-methyltransferase [Source:MGI Symbol Acc:MGI:88470]	16	18406886	18426852	-1	A3
ENSMUSG00000000339	619	584	473	529	550	561	557.001	635	575	610	848.968	609.965	859	920.972	790.001	ENSMUST00000143425	Rtca	66368	RNA 3'-terminal phosphate cyclase [Source:MGI Symbol Acc:MGI:1913618]	3	116488963	116508208	-1	G1
ENSMUSG00000000340	601.194	505.979	397.67	526.71	461.831	535.985	472.113	520.667	493.119	642.966	781.931	613.804	764.883	837.729	748.911	ENSMUST00000196376	Dbt	13171	dihydrolipoamide branched chain transacylase E2 [Source:MGI Symbol Acc:MGI:105386]	3	116513070	116549981	1	G1
ENSMUSG00000000346	1892	1834	1447	1507	1716	1693	1739	1748	1927	2047	2816	1982	2841	3198	2792	ENSMUST00000000356	Dazap2	23994	DAZ associated protein 2 [Source:MGI Symbol Acc:MGI:1344344]	15	100615628	100620731	1	F1
ENSMUSG00000000355	598	548	466	465	497	485	500	560	517	667	877	692	800	905	841	ENSMUST00000148938	Mcts1	68995	malignant T cell amplified sequence 1 [Source:MGI Symbol Acc:MGI:1916245]	X	38600578	38613426	1	A3.3
ENSMUSG00000000359	13	7	4	19	13	19	28	12	8	11	10	8	15	16	13	ENSMUST00000139370	Rem1	19700	rad and gem related GTP binding protein 1 [Source:MGI Symbol Acc:MGI:1097696]	2	152626951	152635198	1	H1
ENSMUSG00000000365	53	47	39	31	38	62	45	38	62	63	66	62	65	91	66	ENSMUST00000095793	Rnf17	30054	ring finger protein 17 [Source:MGI Symbol Acc:MGI:1353419]	14	56402697	56525032	1	C3
ENSMUSG00000000374	2630	2729	2354	2398	2489	2399	2584	2645	2723	2894	3529	2439	3444	3565	3500	ENSMUST00000217980	Trappc10	216131	trafficking protein particle complex 10 [Source:MGI Symbol Acc:MGI:1336209]	10	78186725	78244641	-1	C1
ENSMUSG00000000378	740.001	703	623	626	695.999	607	665	683	733	729.001	928.999	664.001	838	931.999	876	ENSMUST00000109721	Ccm2	216527	cerebral cavernous malformation 2 [Source:MGI Symbol Acc:MGI:2384924]	11	6546887	6596744	1	A1
ENSMUSG00000000381	0	0	0	0	0	0	0	0	0	0	0	0	0	0	0	ENSMUST00000127341	Wap	22373	whey acidic protein [Source:MGI Symbol Acc:MGI:98943]	11	6635482	6638637	-1	A1
ENSMUSG00000000384	539.001	615	433	517.001	565	461	584.001	566.001	658	455.001	559	406	579.999	601	578.999	ENSMUST00000189268	Tbrg4	21379	transforming growth factor beta regulated gene 4 [Source:MGI Symbol Acc:MGI:1100868]	11	6615598	6626067	-1	A1
ENSMUSG00000000385	3	1	1	1	0	1	2	4	1	1	2	1	6	4	2	ENSMUST00000000395	Tmprss2	50528	transmembrane protease serine 2 [Source:MGI Symbol Acc:MGI:1354381]	16	97564684	97611195	-1	C4
ENSMUSG00000000386	137.121	133.674	129.879	105.347	104.149	98.3	100.58	102.325	104.093	93.038	75.068	94.266	80.632	61.393	92.491	ENSMUST00000023655	Mx1		MX dynamin-like GTPase 1 [Source:MGI Symbol Acc:MGI:97243]	16	97447035	97462907	-1	C4
ENSMUSG00000000392	54	58	48	62	47	48	68	45	68	65	72	58	81	80	76	ENSMUST00000173745	Fap	14089	fibroblast activation protein [Source:MGI Symbol Acc:MGI:109608]	2	62500943	62574075	-1	C1.3
ENSMUSG00000000394	2	0	0	0	3	3	0	2	1	0	1	1	2	1	2	ENSMUST00000155624	Gcg	14526	glucagon [Source:MGI Symbol Acc:MGI:95674]	2	62474530	62483650	-1	C1.3
ENSMUSG00000000399	1417	1384	1340	1229	1316	1334	1339	1433	1573	1530	2134	1386	2049	2173	1954	ENSMUST00000200890	Ndufa9	66108	NADH dehydrogenase (ubiquinone) 1 alpha subcomplex 9 [Source:MGI Symbol Acc:MGI:1913358]	6	126821721	126849136	-1	F3
ENSMUSG00000000402	143.943	118.985	105.463	101.086	100.672	100.405	119.556	133.838	118.5	80.091	85.621	73.14	106.202	87.353	120.751	ENSMUST00000000412	Egfl6	54156	EGF-like-domain multiple 6 [Source:MGI Symbol Acc:MGI:1858599]	X	166523007	166585720	-1	F5
ENSMUSG00000000409	30	24	31	24	19	19	15	29	21	26	22	22	23	30	35	ENSMUST00000167288	Lck	16818	lymphocyte protein tyrosine kinase [Source:MGI Symbol Acc:MGI:96756]	4	129548344	129573641	-1	D2.2
ENSMUSG00000000411	4	3	0	0	1	3	3	3	3	1	1	1	4	3	7	ENSMUST00000000421	Tssk3	58864	testis-specific serine kinase 3 [Source:MGI Symbol Acc:MGI:1929914]	4	129489014	129491022	-1	D2.2
ENSMUSG00000000416	4041	3403	3259	3336	3226	3332	3749	3299	3967	3783	4597	3463	4463	4233	4786	ENSMUST00000140416	Cttnbp2	30785	cortactin binding protein 2 [Source:MGI Symbol Acc:MGI:1353467]	6	18366478	18514843	-1	A2
ENSMUSG00000000420	1486	1434	1307	1385	1397	1391	1428	1566	1581	1790	2391	1756	2175	2393	2149	ENSMUST00000178605	Galnt1	14423	UDP-N-acetyl-alpha-D-galactosamine:polypeptide N-acetylgalactosaminyltransferase 1 [Source:MGI Symbol Acc:MGI:894693]	18	24205344	24286818	1	A2
ENSMUSG00000000435	0	0	1	0	0	0	1	0	1	0	0	0	0	0	0	ENSMUST00000000445	Myf5	17877	myogenic factor 5 [Source:MGI Symbol Acc:MGI:97252]	10	107482908	107486134	-1	D1
ENSMUSG00000000439	670.193	636.183	525	592	573	588.198	656	697	784	679	857	590.195	824	882	829	ENSMUST00000205248	Mkrn2	67027	makorin ring finger protein 2 [Source:MGI Symbol Acc:MGI:1914277]	6	115601902	115622624	1	E3
ENSMUSG00000000440	106	103	102	88.001	98.001	87	107.001	92	162.001	113.001	124	119.999	150.999	131	144.999	ENSMUST00000171644	Pparg	19016	peroxisome proliferator activated receptor gamma [Source:MGI Symbol Acc:MGI:97747]	6	115360951	115490399	1	E3
ENSMUSG00000000441	1410.81	1410.82	1154	1348	1303	1171.8	1383	1453	1467	1454	1671	1219.81	1696	1676	1633	ENSMUST00000127503	Raf1	110157	v-raf-leukemia viral oncogene 1 [Source:MGI Symbol Acc:MGI:97847]	6	115618067	115676635	-1	E3
ENSMUSG00000000486	20	24	27	31	25	25	27	41	31	25	21	17	17	30	15	ENSMUST00000205570	Sept1	54204	septin 1 [Source:MGI Symbol Acc:MGI:1858916]	7	127214447	127233130	-1	F3
ENSMUSG00000000489	503	442	387	402	481	453	443	499	550	326	500	308	539	501	428	ENSMUST00000000500	Pdgfb	18591	platelet derived growth factor B polypeptide [Source:MGI Symbol Acc:MGI:97528]	15	79995900	80014808	-1	E1
ENSMUSG00000000530	267	270	258	244	256.999	266	311	257.001	324	148	244	143	290	308	224.001	ENSMUST00000128525	Acvrl1	11482	activin A receptor type II-like 1 [Source:MGI Symbol Acc:MGI:1338946]	15	101128522	101145336	1	F1
ENSMUSG00000000531	913.577	790.674	825.751	756.743	877.721	798.905	793.307	816.373	972.775	628.241	853.025	557.918	913.447	874.678	881.383	ENSMUST00000000543	Grasp	56149	GRP1 (general receptor for phosphoinositides 1)-associated scaffold protein [Source:MGI Symbol Acc:MGI:1860303]	15	101224207	101232755	1	F1
ENSMUSG00000000532	2554.22	2417.77	1974.53	2116.77	2260.86	2171.75	2563.87	2343.28	2525.94	2321.5	2900	2036.72	2949.31	3071.78	3013.56	ENSMUST00000000544	Acvr1b	11479	activin A receptor type 1B [Source:MGI Symbol Acc:MGI:1338944]	15	101174067	101213679	1	F1
ENSMUSG00000000538	6189	5983	5181	5455	5989	5609	5993	6285	6441	5760	7242	4925	7140	7823	7061	ENSMUST00000095254	Tom1l2	216810	target of myb1-like 2 (chicken) [Source:MGI Symbol Acc:MGI:2443306]	11	60226714	60352905	-1	B2
ENSMUSG00000000544	0	0	0	0	0	0	0	1	0	0	1	1	0	1	0	ENSMUST00000166860	Gpa33	59290	glycoprotein A33 (transmembrane) [Source:MGI Symbol Acc:MGI:1891703]	1	166130238	166166510	1	H2.3
ENSMUSG00000000552	1806	1782	1392	1632	1720	1656	1649	1887	1875	1412	1670	1054	1729	1782	1693	ENSMUST00000168828	Zfp385a	29813	zinc finger protein 385A [Source:MGI Symbol Acc:MGI:1352495]	15	103313895	103340086	-1	F3
ENSMUSG00000000555	119	104	122	106	122	112	132	113	142	110	149	80	121	119	126	ENSMUST00000023128	Itga5	16402	integrin alpha 5 (fibronectin receptor alpha) [Source:MGI Symbol Acc:MGI:96604]	15	103344286	103366763	-1	F3
ENSMUSG00000000560	2472.91	1829.16	2029.34	1839.61	1561.53	1837.45	1813.97	1746.91	2152.65	2385.72	3240.67	2444.6	3054.49	3298.96	3423.81	ENSMUST00000199012	Gabra2	14395	gamma-aminobutyric acid (GABA) A receptor subunit alpha 2 [Source:MGI Symbol Acc:MGI:95614]	5	70957597	71095849	-1	C3.1
ENSMUSG00000000561	930.92	1047.73	885.645	967.357	959.61	899.422	1048.53	1017.81	1113.56	1249.7	1440.1	993.181	1531.05	1564.76	1510.21	ENSMUST00000151263	Wdr77	70465	WD repeat domain 77 [Source:MGI Symbol Acc:MGI:1917715]	3	105959369	105970037	1	F2.2
ENSMUSG00000000562	58.457	71.242	50.781	65.263	65.537	74.686	86.493	97.983	96.988	57.847	37.614	47.998	61.434	45.171	53.418	ENSMUST00000197613	Adora3	69296	adenosine A3 receptor [Source:MGI Symbol Acc:MGI:104847]	3	105870858	105908926	1	F2.2
ENSMUSG00000000563	3966	3531	3141	3461	3646	3291	3615	3832	4092	3998	5443	3994	5335	5940	5255	ENSMUST00000123959	Atp5f1	11950	ATP synthase H+ transporting mitochondrial F0 complex subunit B1 [Source:MGI Symbol Acc:MGI:1100495]	3	105942698	105960099	-1	F2.2
ENSMUSG00000000567	1205.71	1075.99	1008	891.753	872.159	1131.62	1288.26	899.622	1018.73	1292.02	1808.09	1246.13	1895.08	1640.53	1579.6	ENSMUST00000000579	Sox9	20682	SRY (sex determining region Y)-box 9 [Source:MGI Symbol Acc:MGI:98371]	11	112782224	112787760	1	E2
ENSMUSG00000000568	4624.29	4503.02	3944.87	4213.83	4182.85	4164.99	4433.14	4604.29	4704.23	5400.06	7096.31	5124.64	7147.75	7458.09	7016.64	ENSMUST00000170912	Hnrnpd	11991	heterogeneous nuclear ribonucleoprotein D [Source:MGI Symbol Acc:MGI:101947]	5	99955935	99978938	-1	E4
ENSMUSG00000000579	439.81	451.214	323.183	412.621	260.73	258.808	368.836	353.256	408.761	421.117	365.785	300.051	409.112	366.665	391.566	ENSMUST00000124894	Dynlt1c	100040563	dynein light chain Tctex-type 1C [Source:MGI Symbol Acc:MGI:3807476]	17	6601671	6609774	1	A1
ENSMUSG00000000581	650	564	565	566	500	598	547	660	687	840	1119	854	1048	1216	1104	ENSMUST00000130330	C1d	57316	C1D nuclear receptor co-repressor [Source:MGI Symbol Acc:MGI:1927354]	11	17257579	17269176	1	A3.1
ENSMUSG00000000594	1420	1331	1045	1232	1343	1131	1359	1481	1505	1372	1734	1258	1848	1797	1654	ENSMUST00000000608	Gm2a	14667	GM2 ganglioside activator protein [Source:MGI Symbol Acc:MGI:95762]	11	55098115	55113029	1	B1.3
ENSMUSG00000000600	1793	1450	1413	1382	1442	1366	1406	1554	1623	1961	2183	1857	2094	2248	2149	ENSMUST00000200004	Krit1	79264	KRIT1 ankyrin repeat containing [Source:MGI Symbol Acc:MGI:1930618]	5	3803184	3845564	1	A1
ENSMUSG00000000605	3989.92	3943.52	3353.42	3534.54	3601.82	3424.75	3958.51	3954.72	4249.49	4673.77	5890.51	4227.78	6022.86	5651.63	5692.47	ENSMUST00000210809	Clcn4	12727	chloride channel voltage-sensitive 4 [Source:MGI Symbol Acc:MGI:104571]	7	7282309	7300851	-1	A1
ENSMUSG00000000606	2.003	2.014	1.003	1.004	4.017	2.015	6.019	4.046	2.004	3.008	3.009	5.013	4.01	3.005	5.016	ENSMUST00000022438	Vmn2r88	669149	vomeronasal 2 receptor 88 [Source:MGI Symbol Acc:MGI:1316662]	14	51411001	51419527	1	C1
ENSMUSG00000000617	3	0	0	0	2	2	1	0	0	0	1	1	6	1	1	ENSMUST00000171427	Grm6	108072	glutamate receptor metabotropic 6 [Source:MGI Symbol Acc:MGI:1351343]	11	50850685	50866208	1	B1.3
ENSMUSG00000000627	759.79	906.956	803.592	695.069	798.185	792.728	831.834	862.652	844.098	837.566	945.16	623.028	993.086	1005.03	987.928	ENSMUST00000203271	Sema4f	20355	sema domain immunoglobulin domain (Ig) TM domain and short cytoplasmic domain [Source:MGI Symbol Acc:MGI:1340055]	6	82911885	82939769	-1	C3
ENSMUSG00000000628	176.892	194.532	143.933	198.39	164.058	154.728	204.304	180.998	189.811	168.143	199.009	138.671	225.374	228.014	245.445	ENSMUST00000169270	Hk2	15277	hexokinase 2 [Source:MGI Symbol Acc:MGI:1315197]	6	82725025	82774454	-1	C3
ENSMUSG00000000631	5988	5294	4918	5187	4914	4797	5550	5520	5656	5140	6377	4430	6783	6693	6234	ENSMUST00000000645	Myo18a	360013	myosin XVIIIA [Source:MGI Symbol Acc:MGI:2667185]	11	77763246	77865980	1	B5
ENSMUSG00000000632	4109	3539	3272	3633	3674	3425	4392	3564	4315	3371	4273	2849	4418	4267	4275	ENSMUST00000126866	Sez6	20370	seizure related gene 6 [Source:MGI Symbol Acc:MGI:104745]	11	77930800	77979048	1	B5
ENSMUSG00000000673	2	4	2	2	1	3	3	3	0	2	1	1	2	1	3	ENSMUST00000000687	Haao	107766	3-hydroxyanthranilate 3 4-dioxygenase [Source:MGI Symbol Acc:MGI:1349444]	17	83831356	83846790	-1	E4
ENSMUSG00000000682	18	24	17	7	12	14	14	14	16	23	21	37	21	21	19	ENSMUST00000137445	Cd52	23833	CD52 antigen [Source:MGI Symbol Acc:MGI:1346088]	4	134082448	134095082	-1	D3
ENSMUSG00000000686	28	38	28	41	31	34	27	29	40	34	52	29	40	61	48	ENSMUST00000147386	Abhd15	67477	abhydrolase domain containing 15 [Source:MGI Symbol Acc:MGI:1914727]	11	77515121	77538607	1	B5
ENSMUSG00000000690	12.324	4.063	6.319	7.236	19.529	14.417	6.245	36.862	6.283	3.021	2.024	7.061	10.348	4.092	10.28	ENSMUST00000000704	Hoxb6	15414	homeobox B6 [Source:MGI Symbol Acc:MGI:96187]	11	96292476	96301569	1	D
ENSMUSG00000000693	76	72	65	63	67	54	79	77	89	87	98	59	88	123	98	ENSMUST00000155502	Loxl3	16950	lysyl oxidase-like 3 [Source:MGI Symbol Acc:MGI:1337004]	6	83034173	83052562	1	C3
ENSMUSG00000000701	0	0	0	0	0	0	0	0	0	0	0	0	0	0	0	ENSMUST00000000717	Tcl1b5	27382	T cell leukemia/lymphoma 1B 5 [Source:MGI Symbol Acc:MGI:1351635]	12	105176344	105181145	1	E
ENSMUSG00000000706	9.693	9.442	10.096	14.811	13.497	10.809	12.84	10.622	9.071	5.461	8.927	12.2	7.736	14.025	11.697	ENSMUST00000110434	Btn1a1	12231	butyrophilin subfamily 1 member A1 [Source:MGI Symbol Acc:MGI:103118]	13	23456992	23465901	-1	A3.1
ENSMUSG00000000708	1169	1201	1055	1152	1149	1157	1164	1304	1362	1343	1747	1302	1782	1705	1682	ENSMUST00000171072	Kat2b	18519	K(lysine) acetyltransferase 2B [Source:MGI Symbol Acc:MGI:1343094]	17	53566861	53672720	1	C
ENSMUSG00000000711	3395	3129	2849	3036	3216	3006	3159	3378	3625	3095	4178	2958	3889	4230	3798	ENSMUST00000220593	Rab5b	19344	RAB5B member RAS oncogene family [Source:MGI Symbol Acc:MGI:105938]	10	128677175	128696264	-1	D3
ENSMUSG00000000724	0	1	0	1	0	0	0	1	0	0	0	0	0	0	0	ENSMUST00000078623	Cryba1	12957	crystallin beta A1 [Source:MGI Symbol Acc:MGI:88518]	11	77718615	77725283	-1	B5
ENSMUSG00000000730	4	1	2	3	1	1	2	3	4	1	1	0	3	0	1	ENSMUST00000123940	Dnmt3l	54427	DNA (cytosine-5-)-methyltransferase 3-like [Source:MGI Symbol Acc:MGI:1859287]	10	78041947	78063622	1	C1
ENSMUSG00000000731	268.801	253.575	210.61	273.289	254.811	251.229	297.769	260.392	284.384	41.64	47.722	38.371	84.827	57.499	76.383	ENSMUST00000141255	Aire	11634	autoimmune regulator (autoimmune polyendocrinopathy candidiasis ectodermal dystrophy) [Source:MGI Symbol Acc:MGI:1338803]	10	78030022	78043610	-1	C1
ENSMUSG00000000732	161	192	143	190	210	167	201	163.704	186	130	206.892	129	147.596	169.516	171.936	ENSMUST00000219633	Icosl	50723	icos ligand [Source:MGI Symbol Acc:MGI:1354701]	10	78069302	78083913	1	C1
ENSMUSG00000000738	816	796	633.999	798.999	788	682.999	892	879.002	881.998	813	972	676	1077	992.001	1005	ENSMUST00000212364	Spg7	234847	SPG7 paraplegin matrix AAA peptidase subunit [Source:MGI Symbol Acc:MGI:2385906]	8	123062942	123097760	1	E1
ENSMUSG00000000739	100.012	67.14	70.546	75.565	73.663	96.444	92.77	73.714	94.993	126.162	141.869	132.399	145.527	115.308	120.518	ENSMUST00000152722	Sult5a1	57429	sulfotransferase family 5A member 1 [Source:MGI Symbol Acc:MGI:1931463]	8	123140192	123158315	-1	E1
ENSMUSG00000000740	3200	3156	2745	2669	3067.99	2815	3139	3172	3469	3426	4389.62	3024.94	4323.93	4585.73	4060	ENSMUST00000212887	Rpl13	270106	ribosomal protein L13 [Source:MGI Symbol Acc:MGI:105922]	8	123102350	123105244	1	E1
ENSMUSG00000000743	853	896	790	728	876	727	899	838	983	967	1263	820	1167	1353	1209	ENSMUST00000172336	Chmp1a	234852	charged multivesicular body protein 1A [Source:MGI Symbol Acc:MGI:1920159]	8	123204264	123212763	-1	E1
ENSMUSG00000000751	971.428	1023.22	844.081	930	1061.4	929	986.274	1060.25	1083.21	1197.15	1646.65	1072.46	1488.74	1613.68	1406.42	ENSMUST00000135770	Rpa1	68275	replication protein A1 [Source:MGI Symbol Acc:MGI:1915525]	11	75298166	75348324	-1	B5
ENSMUSG00000000753	210	189	140	187.999	196	147	195	230	226	165	252	169	225	251.001	204	ENSMUST00000155009	Serpinf1	20317	serine (or cysteine) peptidase inhibitor clade F member 1 [Source:MGI Symbol Acc:MGI:108080]	11	75409769	75422701	-1	B5
ENSMUSG00000000759	993	826	737.999	867.001	856.999	753	968	911	985	881.999	977	833	1180	1076	1082	ENSMUST00000172056	Tubgcp3	259279	tubulin gamma complex associated protein 3 [Source:MGI Symbol Acc:MGI:2183752]	8	12614277	12672248	-1	A1.1
ENSMUSG00000000766	406.835	312.571	262.587	293.947	311.657	345.614	263.414	290.202	331.246	335.291	436.339	310.668	380.499	466.432	426.146	ENSMUST00000133486	Oprm1	18390	opioid receptor mu 1 [Source:MGI Symbol Acc:MGI:97441]	10	6758506	7038198	1	A1
ENSMUSG00000000776	427	369	331	440	400	390	407	453	424	400	449	384	527	504	505	ENSMUST00000180358	Polr3d	67065	polymerase (RNA) III (DNA directed) polypeptide D [Source:MGI Symbol Acc:MGI:1914315]	14	70438748	70443471	-1	D2
ENSMUSG00000000782	127	86	75	72	86	100	82	109	141	83	98	83	133	106	98	ENSMUST00000109071	Tcf7	21414	transcription factor 7 T cell specific [Source:MGI Symbol Acc:MGI:98507]	11	52252371	52283014	-1	B1.3
ENSMUSG00000000787	6703	6298	5569	5863	5841	5561	6342	6712	7228	7015	9094	7112.71	9819	9943	9650	ENSMUST00000149639	Ddx3x	13205	DEAD/H (Asp-Glu-Ala-Asp/His) box polypeptide 3 X-linked [Source:MGI Symbol Acc:MGI:103064]	X	13280970	13294052	1	A1.1
ENSMUSG00000000791	22	57	36	37	30	25	47	39	35	27	33	18	23	28	24	ENSMUST00000211936	Il12rb1	16161	interleukin 12 receptor beta 1 [Source:MGI Symbol Acc:MGI:104579]	8	70808449	70821424	1	B3.3
ENSMUSG00000000792	182	184	166	197	259	239	217	200	231	240	296	207	274	315	279	ENSMUST00000000809	Slc5a5	114479	solute carrier family 5 (sodium iodide symporter) member 5 [Source:MGI Symbol Acc:MGI:2149330]	8	70882889	70892757	-1	B3.3
ENSMUSG00000000794	383	316	298	330	333	367	331	341	350	377	459	330	436	460	465	ENSMUST00000124584	Kcnn3	140493	potassium intermediate/small conductance calcium-activated channel subfamily N member 3 [Source:MGI Symbol Acc:MGI:2153183]	3	89520164	89675132	1	F1
ENSMUSG00000000804	6278	5478	5089	5313	5330	5264	5408	5628	6190	6880	8802	6473	8015	8559	8465	ENSMUST00000174809	Usp32	237898	ubiquitin specific peptidase 32 [Source:MGI Symbol Acc:MGI:2144475]	11	84984442	85140161	-1	C
ENSMUSG00000000805	647.999	741.001	484	706	731	611	770	851	744	580.999	618	473	846	730.001	650	ENSMUST00000108076	Car4	12351	carbonic anhydrase 4 [Source:MGI Symbol Acc:MGI:1096574]	11	84957786	84966044	1	C
ENSMUSG00000000811	99	97	95	97	98	82	110	154	143	99	118	85	160	106	139	ENSMUST00000101171	Txnrd3	232223	thioredoxin reductase 3 [Source:MGI Symbol Acc:MGI:2386711]	6	89643988	89675529	1	D1
ENSMUSG00000000817	5	6	10	4	3	11	10	7	4	6	9	10	13	7	9	ENSMUST00000193648	Fasl	14103	Fas ligand (TNF superfamily member 6) [Source:MGI Symbol Acc:MGI:99255]	1	161780689	161788495	-1	H2.1
ENSMUSG00000000823	1602	1365	1418	1385	1426	1276	1774	1509	1685	1356	1449	1205	1817	1678	1696	ENSMUST00000153998	Zfp512b	269401	zinc finger protein 512B [Source:MGI Symbol Acc:MGI:2685478]	2	181582103	181592803	-1	H4
ENSMUSG00000000826	7518.67	7067	6334.35	6649.98	6970.99	6801.96	7181.99	7376.67	7932.98	8363.99	10399	7356	10240	11230.7	10489.7	ENSMUST00000141523	Dnajc5	13002	DnaJ heat shock protein family (Hsp40) member C5 [Source:MGI Symbol Acc:MGI:892995]	2	181520485	181555133	1	H4
ENSMUSG00000000827	903.999	855	827.001	902	866.001	868.999	869.001	937	954.001	942.001	1210	941	1163	1387	1214	ENSMUST00000130261	Tpd52l2	66314	tumor protein D52-like 2 [Source:MGI Symbol Acc:MGI:1913564]	2	181497142	181517966	1	H4
ENSMUSG00000000838	2475	2033	1837	1949	1966	1997	1988	2037	2323	2773	3453	2723	3599	3678	3645	ENSMUST00000127993	Fmr1	14265	fragile X mental retardation syndrome 1 [Source:MGI Symbol Acc:MGI:95564]	X	68678541	68717963	1	A7.1
ENSMUSG00000000861	2147.64	1648.55	1800.13	1780.72	1691.52	1758.15	2175.63	1768.39	2167.35	1946.32	2449.69	1747.35	2486.59	2467.18	2439.83	ENSMUST00000109514	Bcl11a	14025	B cell CLL/lymphoma 11A (zinc finger protein) [Source:MGI Symbol Acc:MGI:106190]	11	24078056	24174123	1	A3.2
ENSMUSG00000000869	1	0	2	0	0	0	0	0	0	0	0	0	1	0	0	ENSMUST00000000889	Il4	16189	interleukin 4 [Source:MGI Symbol Acc:MGI:96556]	11	53602982	53618669	-1	B1.3
ENSMUSG00000000876	351.895	362.985	284.645	369.748	370.549	354.041	384.639	378.273	440.814	332.924	404.769	345.932	401.458	415.798	399.934	ENSMUST00000109703	Pxmp4	59038	peroxisomal membrane protein 4 [Source:MGI Symbol Acc:MGI:1891701]	2	154585758	154603708	-1	H1
ENSMUSG00000000881	4147	3386	3117	3249	3446	3279	3903	3335	4066	3839	4757	3379	4752	4980	4810	ENSMUST00000000901	Dlg3	53310	discs large homolog 3 (Drosophila) [Source:MGI Symbol Acc:MGI:1888986]	X	100767722	100818410	1	C3
ENSMUSG00000000884	58	64	31	34	56	66.233	71	44.001	47.315	49.287	58.54	52.381	54.13	70.001	71	ENSMUST00000167778	Gnb1l	13972	guanine nucleotide binding protein (G protein) beta polypeptide 1-like [Source:MGI Symbol Acc:MGI:1338057]	16	18498768	18566679	1	A3
ENSMUSG00000000889	53	43	43	54	62	38	43	48	46	26	51	22	62	47	34	ENSMUST00000155290	Dbh	13166	dopamine beta hydroxylase [Source:MGI Symbol Acc:MGI:94864]	2	27165233	27183200	1	A3
ENSMUSG00000000901	26	21	29	14	28	26	27	35	26	25	30	30	39	30.002	31	ENSMUST00000219728	Mmp11	17385	matrix metallopeptidase 11 [Source:MGI Symbol Acc:MGI:97008]	10	75923222	75936496	-1	C1
ENSMUSG00000000902	997.001	859.999	807	818	870	790.999	924	917.999	940	867	979.999	630	1028	1095	1001	ENSMUST00000146555	Smarcb1	20587	SWI/SNF related matrix associated actin dependent regulator of chromatin subfamily b member 1 [Source:MGI Symbol Acc:MGI:1328366]	10	75896769	75921617	-1	C1
ENSMUSG00000000903	1	0	0	0	1	1	0	1	0	0	2	3	3	0	0	ENSMUST00000000926	Vpreb3	22364	pre-B lymphocyte gene 3 [Source:MGI Symbol Acc:MGI:98938]	10	75943057	75949657	1	C1
ENSMUSG00000000915	1985.53	1958.46	1683.89	1842.39	2002.51	1649.62	2069.71	2032.89	2159.59	1758.72	2140.34	1457.56	2343.54	2175.55	2099.44	ENSMUST00000166684	Hip1r	29816	huntingtin interacting protein 1 related [Source:MGI Symbol Acc:MGI:1352504]	5	123973628	124005558	1	F
ENSMUSG00000000916	206	183	159	206.001	179.198	176.205	164	181	235	178	170	134	217	215	197	ENSMUST00000124453	Nsun5	100609	NOL1/NOP2/Sun domain family member 5 [Source:MGI Symbol Acc:MGI:2140844]	5	135369953	135376805	1	G2
ENSMUSG00000000934	311	240	220	227	254	222	272	308	285	250	297	231	318	325	293	ENSMUST00000000958	Top1mt	72960	DNA topoisomerase 1 mitochondrial [Source:MGI Symbol Acc:MGI:1920210]	15	75657035	75678800	-1	D3
ENSMUSG00000000938	0	0	0	0	0	0	0	0	0	0	0	0	0	0	0	ENSMUST00000142611	Hoxa10	15395	homeobox A10 [Source:MGI Symbol Acc:MGI:96171]	6	52231197	52240854	-1	B3
ENSMUSG00000000942	18	8	3	13	21	18	0	47	13	8	7	13	25	14	14	ENSMUST00000101395	Hoxa4	15401	homeobox A4 [Source:MGI Symbol Acc:MGI:96176]	6	52189671	52191753	-1	B3
ENSMUSG00000000948	632.441	672.291	467.809	549.091	532.752	602.491	639.297	603.923	648.835	1079.04	1256.45	978.648	1134.34	1081.09	1188.54	ENSMUST00000191491	Gm38393		predicted gene 38393 [Source:MGI Symbol Acc:MGI:5613898]	7	59974149	60005064	-1	B5
ENSMUSG00000000957	304.893	261.675	276.475	228.488	198.482	260.701	292.287	300.166	296.883	269.101	390.394	251.966	373.927	312.225	362.934	ENSMUST00000196155	Mmp14	17387	matrix metallopeptidase 14 (membrane-inserted) [Source:MGI Symbol Acc:MGI:101900]	14	54431612	54441265	1	C2
ENSMUSG00000000958	13	17	29	23	33	31	28	23	24	34	38	29	28	40	29	ENSMUST00000195999	Slc7a7	20540	solute carrier family 7 (cationic amino acid transporter y+ system) member 7 [Source:MGI Symbol Acc:MGI:1337120]	14	54369442	54417780	-1	C2
ENSMUSG00000000959	694	675	526	600	769	547	688	711	698	618	682	513	737	875	710	ENSMUST00000196882	Oxa1l	69089	oxidase assembly 1-like [Source:MGI Symbol Acc:MGI:1916339]	14	54360841	54369673	1	C2
ENSMUSG00000000976	659.571	602.039	497.998	550.078	578.681	510.763	590.565	618.376	631.498	610.801	639.027	496.735	710.221	703.164	692.873	ENSMUST00000136572	Heatr6	217026	HEAT repeat containing 6 [Source:MGI Symbol Acc:MGI:1919790]	11	83753696	83783754	1	C
ENSMUSG00000000982	3	6	1	1	3	2	1	5	1	4	4	3	2	1	5	ENSMUST00000001008	Ccl3	20302	chemokine (C-C motif) ligand 3 [Source:MGI Symbol Acc:MGI:98260]	11	83647844	83649355	-1	C
ENSMUSG00000000983	10	8	3	4	14	9	12	4	14	12	12	11	11	6	10	ENSMUST00000139762	Wfdc18	14038	WAP four-disulfide core domain 18 [Source:MGI Symbol Acc:MGI:107506]	11	83709015	83711348	1	C
ENSMUSG00000001014	2	0	6	4	5	5	2	9	8	5	4	2	7	10	3	ENSMUST00000215077	Icam4	78369	intercellular adhesion molecule 4 Landsteiner-Wiener blood group [Source:MGI Symbol Acc:MGI:1925619]	9	21029373	21030595	1	A3
ENSMUSG00000001016	1300	1295	1086	1198	1219	1205	1254	1317	1390	1395	1694	1204	1798	1881	1730	ENSMUST00000198641	Ilf2	67781	interleukin enhancer binding factor 2 [Source:MGI Symbol Acc:MGI:1915031]	3	90476126	90488379	1	F1
ENSMUSG00000001017	2553	2361	2138	2143	2336	2337	2410	2423	2687	2887	3821	2778	3822	4002	3751	ENSMUST00000131868	Chtop	66511	chromatin target of PRMT1 [Source:MGI Symbol Acc:MGI:1913761]	3	90498956	90509498	-1	F1
ENSMUSG00000001018	745	713	583	694.001	714	606	796	776	772	779	1010	815	1015	1117	1048	ENSMUST00000107351	Snapin	20615	SNAP-associated protein [Source:MGI Symbol Acc:MGI:1333745]	3	90488026	90491033	-1	F1
ENSMUSG00000001020	13	14	7	12	11	9	8	9	15	19	18	14	14	13	18	ENSMUST00000142476	S100a4	20198	S100 calcium binding protein A4 [Source:MGI Symbol Acc:MGI:1330282]	3	90603771	90606045	1	F1
ENSMUSG00000001021	7	5	3	3	4	5	3	4	1	4	3	2	1	3	10	ENSMUST00000196635	S100a3	20197	S100 calcium binding protein A3 [Source:MGI Symbol Acc:MGI:1338849]	3	90560578	90602702	1	F1
ENSMUSG00000001023	0	8	14	32	0	20	1	3	119	111	99	110	147	36	138	ENSMUST00000001049	S100a5	20199	S100 calcium binding protein A5 [Source:MGI Symbol Acc:MGI:1338915]	3	90608523	90611780	1	F1
ENSMUSG00000001025	95	106	100	73	102	80	105	81	109	127.001	193.001	121.999	168.999	168	141	ENSMUST00000200289	S100a6	20200	S100 calcium binding protein A6 (calcyclin) [Source:MGI Symbol Acc:MGI:1339467]	3	90612882	90624181	1	F1
ENSMUSG00000001027	8	10	2	8	6	11	12	3	11	4	2	9	4	7	6	ENSMUST00000174877	Scn4a	110880	sodium channel voltage-gated type IV alpha [Source:MGI Symbol Acc:MGI:98250]	11	106318592	106353288	-1	E1
ENSMUSG00000001029	29	47	31	23	27	23	27	32	32	22	37	21	41	29	25	ENSMUST00000106809	Icam2	15896	intercellular adhesion molecule 2 [Source:MGI Symbol Acc:MGI:96394]	11	106377656	106388075	-1	E1
ENSMUSG00000001034	313	384	253	358	354.999	323	376	382	380	310	290	219	348	352	335	ENSMUST00000140779	Mapk7	23939	mitogen-activated protein kinase 7 [Source:MGI Symbol Acc:MGI:1346347]	11	61488812	61494406	-1	B2
ENSMUSG00000001036	3094	2995	2562	2922	2805	2981	3002	3102	3176	3185	3544	2691	3754	3845	3571	ENSMUST00000178202	Epn2	13855	epsin 2 [Source:MGI Symbol Acc:MGI:1333766]	11	61517249	61579687	-1	B2
ENSMUSG00000001039	179	150	146	148	154	148	165	139	189	121	159	116	176	186	155	ENSMUST00000146562	B9d1	27078	B9 protein domain 1 [Source:MGI Symbol Acc:MGI:1351471]	11	61505144	61512931	1	B2
ENSMUSG00000001052	2067	1939	1591	1828	1940	1684	1953	1950	2040	1834	2293.99	1599	2241	2374	2383	ENSMUST00000168675	Sec24b	99683	Sec24 related gene family member B (S. cerevisiae) [Source:MGI Symbol Acc:MGI:2139764]	3	129982759	130061553	-1	G3
ENSMUSG00000001053	248	266	218	197	259	215	262	281	273.001	203	242	192	244	265	227.999	ENSMUST00000142721	N4bp3	212706	NEDD4 binding protein 3 [Source:MGI Symbol Acc:MGI:2442218]	11	51643063	51650842	-1	B1.3
ENSMUSG00000001054	585	528	428	521	542.999	493	559	591	560.999	534	714	419.999	641.999	678.999	607	ENSMUST00000132854	Rmnd5b	66089	required for meiotic nuclear division 5 homolog B [Source:MGI Symbol Acc:MGI:1913339]	11	51623671	51635896	-1	B1.3
ENSMUSG00000001056	288	276	257	265	255	270	314	305	345	265	324	282	359	377	382	ENSMUST00000001083	Nhp2	52530	NHP2 ribonucleoprotein [Source:MGI Symbol Acc:MGI:1098547]	11	51619735	51623714	1	B1.3
ENSMUSG00000001062	726	755.001	609	690.999	684	604	786	823.001	795	593	736	484.001	805	764	792	ENSMUST00000129591	Vps9d1	72325	VPS9 domain containing 1 [Source:MGI Symbol Acc:MGI:1914143]	8	123242356	123254348	-1	E1
ENSMUSG00000001065	579	636	467	581.976	571	465	598	623	710	461	494	361	539	545	517	ENSMUST00000130333	Zfp276	57247	zinc finger protein (C2H2 type) 276 [Source:MGI Symbol Acc:MGI:1888495]	8	123254195	123269745	1	E1
ENSMUSG00000001076	15	11	4	8	9	13	3	4	7	5	12	5	9	12	10	ENSMUST00000064462	C1ql4	239659	complement component 1 q subcomponent-like 4 [Source:MGI Symbol Acc:MGI:3579909]	15	99084686	99087817	-1	F1
ENSMUSG00000001082	229	241	158	178	186	165	212.998	250	212	167	182	152.999	233	205	191.001	ENSMUST00000124668	Mfsd10	68294	major facilitator superfamily domain containing 10 [Source:MGI Symbol Acc:MGI:1915544]	5	34633642	34637212	-1	B2
ENSMUSG00000001089	4595	4245	3611	4254	4085	4105	3706	4557	4676	4678	5873	4179	5719	6411	5920	ENSMUST00000001116	Luzp1	269593	leucine zipper protein 1 [Source:MGI Symbol Acc:MGI:107629]	4	136469761	136554780	1	D3
ENSMUSG00000001095	0	0	1	0	1	0	0	0	1	0	0	0	0	0	0	ENSMUST00000001122	Slc13a2	20500	solute carrier family 13 (sodium-dependent dicarboxylate transporter) member 2 [Source:MGI Symbol Acc:MGI:1276558]	11	78397087	78422217	-1	B5
ENSMUSG00000001098	925	932.965	849	828	842	889	892.999	894	953	909	1213.99	783.99	1148.99	1321	1130	ENSMUST00000123538	Kctd10	330171	potassium channel tetramerisation domain containing 10 [Source:MGI Symbol Acc:MGI:2141207]	5	114363567	114380508	-1	F
ENSMUSG00000001100	1111	1188	1020	975	1132	1043	1238	1135	1291	1203	1501	1024	1601	1604	1434	ENSMUST00000151499	Poldip2	67811	polymerase (DNA-directed) delta interacting protein 2 [Source:MGI Symbol Acc:MGI:1915061]	11	78512193	78522736	1	B5
ENSMUSG00000001103	24	50	40	35	37	37	40	30	42	28	42	32	31	42	48	ENSMUST00000125670	Sebox		SEBOX homeobox [Source:MGI Symbol Acc:MGI:108012]	11	78503447	78505081	1	B5
ENSMUSG00000001105	457.508	468.999	406.782	353.154	472.733	404.78	495.718	488	485.81	597.974	649.402	494.711	731.599	760.779	701.775	ENSMUST00000152016	Ift20	55978	intraflagellar transport 20 [Source:MGI Symbol Acc:MGI:1915585]	11	78536361	78541737	1	B5
ENSMUSG00000001119	1136	857	939	901	879	884	1104	991	1153	872	942	744	1192	863	934	ENSMUST00000137599	Col6a1	12833	collagen type VI alpha 1 [Source:MGI Symbol Acc:MGI:88459]	10	76708792	76726168	-1	C1
ENSMUSG00000001120	1000	885	927	1027	905.001	846	952.999	874.999	1377	978	1174	795	1465	1096	1336	ENSMUST00000168465	Pcbp3	59093	poly(rC) binding protein 3 [Source:MGI Symbol Acc:MGI:1890470]	10	76761857	76961887	-1	C1
ENSMUSG00000001123	128	140	104	75	86	61	61	88	89	85	128	94	93	120	66	ENSMUST00000108269	Lgals9	16859	lectin galactose binding soluble 9 [Source:MGI Symbol Acc:MGI:109496]	11	78962974	78984946	-1	B5
ENSMUSG00000001127	2869	2785	2517	2496	2517	2494	2448	2836	2819	2984	3753	2800	3739	4030	3699	ENSMUST00000128250	Araf	11836	Araf proto-oncogene serine/threonine kinase [Source:MGI Symbol Acc:MGI:88065]	X	20797814	20860519	1	A1.3
ENSMUSG00000001128	321	286	262	326	293	282	263	268	262	261	219	193	255	200	253	ENSMUST00000122862	Cfp	18636	complement factor properdin [Source:MGI Symbol Acc:MGI:97545]	X	20925454	20931555	-1	A1.3
ENSMUSG00000001131	12	9	7	5	6	2	1	3	3	10	5	12	7	9	15	ENSMUST00000009530	Timp1	21857	tissue inhibitor of metalloproteinase 1 [Source:MGI Symbol Acc:MGI:98752]	X	20870166	20874735	1	A1.3
ENSMUSG00000001134	89	80	73	77	71	95	88	108	101	84	117	84	116	118	124	ENSMUST00000147205	Uxt	22294	ubiquitously expressed transcript [Source:MGI Symbol Acc:MGI:1277988]	X	20941722	20962017	-1	A1.3
ENSMUSG00000001138	694.147	772.849	692.201	715.002	715.197	666.158	782.051	777.172	847.004	718.588	785.615	651.844	905.113	887.774	833.676	ENSMUST00000135100	Cnnm3	94218	cyclin M3 [Source:MGI Symbol Acc:MGI:2151055]	1	36511867	36528237	1	B
ENSMUSG00000001143	1009.59	920.536	717.648	865	814.465	805.069	795.826	854.246	890.642	1009.85	1122.46	766.722	1009.26	1137.18	1134.44	ENSMUST00000193502	Lman2l	214895	lectin mannose-binding 2-like [Source:MGI Symbol Acc:MGI:2443010]	1	36419871	36445271	-1	B
ENSMUSG00000001150	1848	1607	1490	1544	1545	1396	1650	1563	1818	1684	1899	1397	1991	2047	2010	ENSMUST00000218904	Mcm3ap	54387	minichromosome maintenance complex component 3 associated protein [Source:MGI Symbol Acc:MGI:1930089]	10	76468927	76515857	1	C1
ENSMUSG00000001151	1626	1618	1236	1653	1566	1336	1678	1792	1732	1426	1658	1273	2078	1973	1892	ENSMUST00000219701	Pcnt	18541	pericentrin (kendrin) [Source:MGI Symbol Acc:MGI:102722]	10	76351263	76442786	-1	C1
ENSMUSG00000001155	2	4	3	1	5	2	0	0	0	1	2	0	2	1	2	ENSMUST00000146344	Ftcd	14317	formiminotransferase cyclodeaminase [Source:MGI Symbol Acc:MGI:1339962]	10	76575648	76590338	1	C1
ENSMUSG00000001156	885	868	614	710.999	748	717	761.999	722	789	825	927	675.999	971	899	948	ENSMUST00000205076	Mxd1	17119	MAX dimerization protein 1 [Source:MGI Symbol Acc:MGI:96908]	6	86647042	86669161	-1	D1
ENSMUSG00000001157	771	787	678	699	679	685	707	824	782	864	1069	779	1115	1041	985	ENSMUST00000113679	Gmcl1	23885	germ cell-less spermatogenesis associated 1 [Source:MGI Symbol Acc:MGI:1345156]	6	86691768	86733383	-1	D1
ENSMUSG00000001158	634	548	518	553	568	499	553	619	694	768	906	709	881	969	846	ENSMUST00000133404	Snrnp27	66618	small nuclear ribonucleoprotein 27 (U4/U6.U5) [Source:MGI Symbol Acc:MGI:1913868]	6	86675151	86684522	-1	D1
ENSMUSG00000001166	37	27	24	14.96	19	21	21	23	20	26	34	16	22.88	18	19	ENSMUST00000130045	Oas1c	114643	2'-5' oligoadenylate synthetase 1C [Source:MGI Symbol Acc:MGI:2149633]	5	120800194	120812514	-1	F
ENSMUSG00000001168	1	0	0	0	0	1	0	1	0	1	0	0	0	0	0	ENSMUST00000171820	Oas1h	246729	2'-5' oligoadenylate synthetase 1H [Source:MGI Symbol Acc:MGI:2180853]	5	120861421	120873506	1	F
ENSMUSG00000001173	2260.15	2126.04	1966.63	2132.39	2030.02	2035.49	2226.61	2314.61	2387.34	2516.67	3100.86	2346.1	3066.25	3093.64	3203.68	ENSMUST00000115013	Ocrl	320634	OCRL inositol polyphosphate-5-phosphatase [Source:MGI Symbol Acc:MGI:109589]	X	47912387	47965868	1	A5
ENSMUSG00000001175	58528	51395	46999	46725	50105	47673	53183	52243	56918	60043	77144	55199	70925	81261	74483	ENSMUST00000127300	Calm1	12313	calmodulin 1 [Source:MGI Symbol Acc:MGI:88251]	12	100199435	100209814	1	E
ENSMUSG00000001211	5746	5462	4769	5057	5436	4944	5436	5909	5931	5554	6887	4787	6960	7541	6836	ENSMUST00000166360	Agpat3	28169	1-acylglycerol-3-phosphate O-acyltransferase 3 [Source:MGI Symbol Acc:MGI:1336186]	10	78269178	78352489	-1	C1
ENSMUSG00000001225	9	3	3	4	3	2	4	3	5	3	3	2	3	13	3	ENSMUST00000109275	Slc26a3	13487	solute carrier family 26 member 3 [Source:MGI Symbol Acc:MGI:107181]	12	31390871	31473917	1	A2
ENSMUSG00000001227	2018	1874	1653	1657	1940	1749	2129	1856	2065	1622	2044	1349	2166	2190	2092	ENSMUST00000167545	Sema6b	20359	sema domain transmembrane domain (TM) and cytoplasmic domain (semaphorin) 6B [Source:MGI Symbol Acc:MGI:1202889]	17	56123085	56140343	-1	D
ENSMUSG00000001228	43	27	23	28	29	24	27	19	37	24	38	27	28	42	31	ENSMUST00000139654	Uhrf1	18140	ubiquitin-like containing PHD and RING finger domains 1 [Source:MGI Symbol Acc:MGI:1338889]	17	56303321	56323486	1	D
ENSMUSG00000001229	1621	1471	1287	1360	1474	1319	1448	1422	1500	1386	1637	1106	1625	1861	1778	ENSMUST00000038794	Dpp9	224897	dipeptidylpeptidase 9 [Source:MGI Symbol Acc:MGI:2443967]	17	56186682	56218889	-1	D
ENSMUSG00000001240	218.018	240.652	178.665	232.518	229.677	164	219.247	245.548	222.72	146.422	175.77	100.001	195.636	227	214.312	ENSMUST00000107282	Ramp2	54409	receptor (calcitonin) activity modifying protein 2 [Source:MGI Symbol Acc:MGI:1859650]	11	101246028	101259546	1	D
ENSMUSG00000001247	123	138	128	122	151	115	128	135.001	151	68	119.999	74	165	148.999	122	ENSMUST00000147431	Lsr	54135	lipolysis stimulated lipoprotein receptor [Source:MGI Symbol Acc:MGI:1927471]	7	30957770	30973464	-1	B1
ENSMUSG00000001248	1646	1428	1297	1360	1492	1271	1363	1516	1663	1230	1421	981.001	1448	1479	1405	ENSMUST00000085636	Gramd1a	52857	GRAM domain containing 1A [Source:MGI Symbol Acc:MGI:105490]	7	31130127	31155896	-1	B1
ENSMUSG00000001249	56	45	42.001	74	82	74.999	56.001	66.999	76	51	50	38	51	55	48	ENSMUST00000168623	Hpn	15451	hepsin [Source:MGI Symbol Acc:MGI:1196620]	7	31098725	31115290	-1	B1
ENSMUSG00000001260	873	771	742	669	661	748	599	747	762	949	1395	1096	1278	1500	1340	ENSMUST00000200126	Gabrg1	14405	gamma-aminobutyric acid (GABA) A receptor subunit gamma 1 [Source:MGI Symbol Acc:MGI:103156]	5	70751047	70842617	-1	C3.1
ENSMUSG00000001270	13854	15233	12310	12813	14791	12756	13812	14922	16349	14416	20774	13341	21227	22439	20451	ENSMUST00000222513	Ckb	12709	creatine kinase brain [Source:MGI Symbol Acc:MGI:88407]	12	111669361	111672338	-1	F1
ENSMUSG00000001280	1458	1377.52	1155	1441	1258	1392	1318	1433	1481	1549	1842	1502	1989	1887	1969	ENSMUST00000170042	Sp1	20683	trans-acting transcription factor 1 [Source:MGI Symbol Acc:MGI:98372]	15	102406143	102436404	1	F3
ENSMUSG00000001281	10	23	21	25	21	7	16	24	13	10	17	14	30	16	14	ENSMUST00000127014	Itgb7	16421	integrin beta 7 [Source:MGI Symbol Acc:MGI:96616]	15	102215995	102231935	-1	F3
ENSMUSG00000001285	409.634	375	298.999	400.64	359.306	333.155	348	365.427	445.247	338.571	387.512	276.723	395.908	416.886	407.507	ENSMUST00000168547	Myg1	60315	melanocyte proliferating gene 1 [Source:MGI Symbol Acc:MGI:1929864]	15	102331709	102338139	1	F3
ENSMUSG00000001288	233	213	196	184	226	210	250	248	249	224	235.001	167	276	216	229	ENSMUST00000155563	Rarg	19411	retinoic acid receptor gamma [Source:MGI Symbol Acc:MGI:97858]	15	102234938	102257517	-1	F3
ENSMUSG00000001289	1589.37	1443	1224	1417.36	1410.7	1250.85	1417	1562.57	1505.75	1741.43	2128.49	1536.28	2054.09	2110.11	1930.49	ENSMUST00000165717	Pfdn5	56612	prefoldin 5 [Source:MGI Symbol Acc:MGI:1928753]	15	102326116	102331873	1	F3
ENSMUSG00000001300	1619	1287	1188	1143	1146	1172	1433	1257	1342	1279	1492	1037	1623	1538	1501	ENSMUST00000209169	Efnb2	13642	ephrin B2 [Source:MGI Symbol Acc:MGI:105097]	8	8617434	8661242	-1	A1.1
ENSMUSG00000001305	143	163	137	140	161	143	172	163	162	183	203	159	233	212	223	ENSMUST00000162336	Rrp15	67223	ribosomal RNA processing 15 homolog (S. cerevisiae) [Source:MGI Symbol Acc:MGI:1914473]	1	186720978	186749358	-1	H5
ENSMUSG00000001313	1270	1171	1008	980	1104	1033	1047	1336	1263	1172	1672	1029	1566	1691	1557	ENSMUST00000001347	Rnd2	11858	Rho family GTPase 2 [Source:MGI Symbol Acc:MGI:1338755]	11	101464999	101471853	1	D
ENSMUSG00000001323	2123	1862	1657	1569	1692	1532	1994	1784	1963	2093	2675	1912.76	2345	2598	2494.77	ENSMUST00000065211	Srr	27364	serine racemase [Source:MGI Symbol Acc:MGI:1351636]	11	74906359	74925948	-1	B5
ENSMUSG00000001333	52	43	38	42	29	28	15	45	34	22	30	17	33	32	34	ENSMUST00000146448	Sync	68828	syncoilin [Source:MGI Symbol Acc:MGI:1916078]	4	129287617	129308559	1	D2.2
ENSMUSG00000001334	1728.48	1778.63	1434.13	1779.58	1883.64	1731.49	1738.83	1971.55	2015.47	2111.4	2519.54	1789.73	2459.19	2644.12	2440.74	ENSMUST00000102600	Fndc5	384061	fibronectin type III domain containing 5 [Source:MGI Symbol Acc:MGI:1917614]	4	129136999	129144593	1	D2.2
ENSMUSG00000001348	10	8	4	5	7	4	20	6	6	3	12	2	4	9	9	ENSMUST00000115315	Acp5	11433	acid phosphatase 5 tartrate resistant [Source:MGI Symbol Acc:MGI:87883]	9	22126727	22135711	-1	A3
ENSMUSG00000001349	15	13	9	12	11	16	12	22	17.999	6	13	6	7	16	6	ENSMUST00000216141	Cnn1	12797	calponin 1 [Source:MGI Symbol Acc:MGI:104979]	9	22099216	22109630	1	A3
ENSMUSG00000001366	1488	1343	1195	1332	1290	1200	1382	1555	1466	1629	1981	1364	2106	2071	1969	ENSMUST00000162625	Fbxo9	71538	f-box protein 9 [Source:MGI Symbol Acc:MGI:1918788]	9	78081499	78109065	-1	E1
ENSMUSG00000001376	1809.89	1696.44	1536.67	1549.38	1529.98	1580.6	1735.68	1761.93	1832.92	2259.76	2819.87	2222.66	2626.31	2811.57	2774.33	ENSMUST00000184411	Vps50	73288	VPS50 EARP/GARPII complex subunit [Source:MGI Symbol Acc:MGI:1920538]	6	3498382	3603531	1	A1
ENSMUSG00000001380	1334	1315	1195	1185	1108	1145	1259	1319	1365	1328	1618	1179	1713	1839	1682	ENSMUST00000001416	Hars	15115	histidyl-tRNA synthetase [Source:MGI Symbol Acc:MGI:108087]	18	36766530	36783205	-1	B2
ENSMUSG00000001383	2542	2080	1984.27	2062.68	2266	2036	2203.92	2348	2454	2928	3500	2651.89	3540.91	3938.85	3487	ENSMUST00000001419	Zmat2	66492	zinc finger matrin type 2 [Source:MGI Symbol Acc:MGI:1913742]	18	36793923	36799660	1	B2
ENSMUSG00000001403	21.41	20.872	16.81	21.756	13.381	25.972	24.645	19.542	27.469	30.028	39.726	29.344	31.166	32.348	45.944	ENSMUST00000001439	Ube2c	68612	ubiquitin-conjugating enzyme E2C [Source:MGI Symbol Acc:MGI:1915862]	2	164769898	164778822	1	H3
ENSMUSG00000001415	1929	1734	1543	1770	1807	1577	1790	1855	2085	1651	1998	1440	1977	2115	1960	ENSMUST00000194359	Smg5	229512	Smg-5 homolog nonsense mediated mRNA decay factor (C. elegans) [Source:MGI Symbol Acc:MGI:2447364]	3	88336260	88362338	1	F1
ENSMUSG00000001416	1945	1941	1596	1564	1783	1683	1542	1747	1909	1896	2508	1595	2377	2486	2359	ENSMUST00000168971	Cct3	12462	chaperonin containing Tcp1 subunit 3 (gamma) [Source:MGI Symbol Acc:MGI:104708]	3	88297116	88321767	1	F1
ENSMUSG00000001418	582.169	513.965	475.628	523	581.541	472.853	517.495	671.193	540.709	525.308	695.548	494.086	717.512	691.384	655.417	ENSMUST00000154381	Glmp	56700	glycosylated lysosomal membrane protein [Source:MGI Symbol Acc:MGI:1913318]	3	88325023	88331313	1	F1
ENSMUSG00000001419	5824	5129	4552	5045	5187	4909	5463	5284	5754	4650	5570	3713	5993.97	6059	5609	ENSMUST00000152861	Mef2d	17261	myocyte enhancer factor 2D [Source:MGI Symbol Acc:MGI:99533]	3	88142372	88172086	1	F1
ENSMUSG00000001420	20	21	11	17	19	15.036	21.999	18	16	13	25	10	22	13	19	ENSMUST00000193872	Tmem79	71913	transmembrane protein 79 [Source:MGI Symbol Acc:MGI:1919163]	3	88328655	88336148	-1	F1
ENSMUSG00000001424	1758.2	1793.51	1535.67	1729.88	1782.17	1668.06	1887.67	1821.9	1931.77	1738.52	2106.62	1322.18	2162.13	2167.34	2206.02	ENSMUST00000165151	Snd1	56463	staphylococcal nuclease and tudor domain containing 1 [Source:MGI Symbol Acc:MGI:1929266]	6	28475139	28935162	1	A3.3
ENSMUSG00000001435	365.549	444.028	290.209	566.054	480.439	407.245	396.215	488.628	456.121	438.226	482.097	371.634	656.577	571.18	592.522	ENSMUST00000156009	Col18a1	12822	collagen type XVIII alpha 1 [Source:MGI Symbol Acc:MGI:88451]	10	77052178	77166548	-1	C1
ENSMUSG00000001436	260.999	282.999	262	274	275	243	275	317	273.999	239	274.001	221	324	342	317.001	ENSMUST00000131031	Slc19a1	20509	solute carrier family 19 (folate transporter) member 1 [Source:MGI Symbol Acc:MGI:103182]	10	77032241	77061002	1	C1
ENSMUSG00000001440	4959	4614	4102	4399	4290	4215	4771	4863	5048	5146	6485	4632	6442	7006	6324	ENSMUST00000153727	Kpnb1	16211	karyopherin (importin) beta 1 [Source:MGI Symbol Acc:MGI:107532]	11	97159714	97187881	-1	D
ENSMUSG00000001441	4351	3918	3499	3769	3647	3791	4017	4095	4347	4350	5702	3949	5572	5903	5693	ENSMUST00000152546	Npepps	19155	aminopeptidase puromycin sensitive [Source:MGI Symbol Acc:MGI:1101358]	11	97205842	97280638	-1	D
ENSMUSG00000001444	10	1	21	10	1	10	2	2	30	17	26	30	55	19	41	ENSMUST00000001484	Tbx21	57765	T-box 21 [Source:MGI Symbol Acc:MGI:1888984]	11	97098071	97115331	-1	D
ENSMUSG00000001445	664.084	568.834	562.328	528.387	617.27	595.917	628.125	603.831	669.231	701.023	816.44	617.854	838.459	904.271	804.594	ENSMUST00000054252	Mrpl10	107732	mitochondrial ribosomal protein L10 [Source:MGI Symbol Acc:MGI:1333801]	11	97041560	97049213	1	D
ENSMUSG00000001467	1638.76	1690.66	1354.14	1401.21	1584.71	1448.15	1662.25	1754.71	1731.06	1634.03	2189.47	1720.68	2515.75	2364.95	2090.06	ENSMUST00000199909	Cyp51	13121	cytochrome P450 family 51 [Source:MGI Symbol Acc:MGI:106040]	5	4081145	4104746	-1	A1
ENSMUSG00000001472	9990	9531	8200	8945	9574	8687	9944	10115	10374	9955	12304	8597	12658	13190	12169	ENSMUST00000212996	Tcf25	66855	transcription factor 25 (basic helix-loop-helix) [Source:MGI Symbol Acc:MGI:1914105]	8	123373753	123403835	1	E1
ENSMUSG00000001473	15	17	12	27	18	7	14	20	17	18	37	24	27.005	32	30	ENSMUST00000001513	Tubb6	67951	tubulin beta 6 class V [Source:MGI Symbol Acc:MGI:1915201]	18	67390717	67402748	1	E1
ENSMUSG00000001482	1207.12	1232.66	1089.7	1162.51	1231.12	1136.89	1250.79	1257.26	1297.15	1111.44	1348.25	990.582	1439.35	1356.83	1218.21	ENSMUST00000212827	Def8	23854	differentially expressed in FDCP 8 [Source:MGI Symbol Acc:MGI:1346331]	8	123423527	123463270	1	E1
ENSMUSG00000001493	12	12	14	18	13	14	8	12	14	14	11	8	19	18	9	ENSMUST00000057054	Meox1	17285	mesenchyme homeobox 1 [Source:MGI Symbol Acc:MGI:103220]	11	101877510	101894374	-1	D
ENSMUSG00000001494	5	5	2	7	5	5	5	5	4	8	15	8	10	4	5	ENSMUST00000001534	Sost	74499	sclerostin [Source:MGI Symbol Acc:MGI:1921749]	11	101962458	101967015	-1	D
ENSMUSG00000001496	49.136	101.088	54.225	65.064	49.591	55.728	47.896	51.529	64.954	92.134	101.749	67.419	100.036	93.136	77.298	ENSMUST00000001536	Nkx2-1	21869	NK2 homeobox 1 [Source:MGI Symbol Acc:MGI:108067]	12	56531958	56536908	-1	C1
ENSMUSG00000001497	2.019	8.076	4.042	0	1.014	1.011	1.007	9.2	3.036	6.142	14.22	13.267	9.236	12.265	19.514	ENSMUST00000001538	Pax9	18511	paired box 9 [Source:MGI Symbol Acc:MGI:97493]	12	56691767	56712822	1	C1
ENSMUSG00000001504	129	145	117	159	150	131	95	169.001	161.001	119	184	137.001	172.001	187	181	ENSMUST00000172353	Irx2	16372	Iroquois related homeobox 2 (Drosophila) [Source:MGI Symbol Acc:MGI:1197526]	13	72628820	72634198	1	C1
ENSMUSG00000001506	699	469	573	411	383	375	453	442	1141	777	743	834	527	767	442	ENSMUST00000148046	Col1a1	12842	collagen type I alpha 1 [Source:MGI Symbol Acc:MGI:88467]	11	94936224	94953042	1	D
ENSMUSG00000001507	692	799.001	581	768	709	588	773	910	793	631.999	770	505	878	775	765	ENSMUST00000145671	Itga3	16400	integrin alpha 3 [Source:MGI Symbol Acc:MGI:96602]	11	95044474	95076801	-1	D
ENSMUSG00000001508	2	10	6	4	5	7	7	6	9	2	3	1	3	6	3	ENSMUST00000166320	Sgca	20391	sarcoglycan alpha (dystrophin-associated glycoprotein) [Source:MGI Symbol Acc:MGI:894698]	11	94962791	94976327	-1	D
ENSMUSG00000001510	5	5	3	3	3	2	3	7	5	1	7	3	6	3	7	ENSMUST00000092768	Dlx3	13393	distal-less homeobox 3 [Source:MGI Symbol Acc:MGI:94903]	11	95120119	95125296	1	D
ENSMUSG00000001517	48	30	34	39	36	29	44	28	42	44	41	44	50	38.148	54	ENSMUST00000153423	Foxm1	14235	forkhead box M1 [Source:MGI Symbol Acc:MGI:1347487]	6	128362967	128376146	1	F3
ENSMUSG00000001518	440.999	449	405	454	386	385	438.999	446.001	490	409	432.999	335	589	499	516	ENSMUST00000204467	Itfg2	101142	integrin alpha FG-GAP repeat containing 2 [Source:MGI Symbol Acc:MGI:1915450]	6	128409444	128424931	-1	F3
ENSMUSG00000001520	378	366.212	278.001	356	345	336	329.001	377.969	393.001	356.001	426.001	257	449.001	440.9	346	ENSMUST00000204836	Nrip2	60345	nuclear receptor interacting protein 2 [Source:MGI Symbol Acc:MGI:1891884]	6	128399296	128416427	1	F3
ENSMUSG00000001521	796.302	773.966	658.955	745.611	840.624	745.063	801.273	783.872	859.213	731.42	739.862	580.867	791.609	781.871	785.96	ENSMUST00000157005	Tulp3	22158	tubby-like protein 3 [Source:MGI Symbol Acc:MGI:1329045]	6	128321161	128355851	-1	F3
ENSMUSG00000001524	227	211	183	183	204	184.001	178	223	217	189	249	182.001	239	273	264	ENSMUST00000159852	Gtf2h4	14885	general transcription factor II H polypeptide 4 [Source:MGI Symbol Acc:MGI:1338799]	17	35667730	35673739	-1	B1
ENSMUSG00000001525	7691.91	6630.69	6280.28	6332.33	6822.9	6337.23	7023.76	7382.75	7243.99	6441.12	8669.81	5605.18	8385.23	8865.17	7988.42	ENSMUST00000156050	Tubb5	22154	tubulin beta 5 class I [Source:MGI Symbol Acc:MGI:107812]	17	35833921	35838306	-1	B1
ENSMUSG00000001542	1533.53	1219.13	1057.63	1224.59	1126.5	1211.77	1450.84	1321.5	1464.41	1186.85	1505.95	1204.78	1562.45	1587.3	1592.78	ENSMUST00000221979	Ell2	192657	elongation factor RNA polymerase II 2 [Source:MGI Symbol Acc:MGI:2183438]	13	75706757	75772364	1	C1
ENSMUSG00000001552	1342	1360	1072	1373	1366	1181	1376	1377	1594	1274	1443	1034	1711	1608	1513	ENSMUST00000123903	Jup	16480	junction plakoglobin [Source:MGI Symbol Acc:MGI:96650]	11	100368958	100397763	-1	D
ENSMUSG00000001555	99	101	78	93	98	86	106	100	98	113	154	97	132	149	124	ENSMUST00000125616	Fkbp10	14230	FK506 binding protein 10 [Source:MGI Symbol Acc:MGI:104769]	11	100415697	100424824	1	D
ENSMUSG00000001558	3	6	8	12	11	6	6	11	5	13	10	7	15	13	16	ENSMUST00000107395	Klhl10	66720	kelch-like 10 [Source:MGI Symbol Acc:MGI:2181067]	11	100441917	100457022	1	D
ENSMUSG00000001566	0	0	0	0	1	0	0	0	0	1	0	0	0	0	0	ENSMUST00000001608	Mnx1		motor neuron and pancreas homeobox 1 [Source:MGI Symbol Acc:MGI:109160]	5	29473034	29478470	-1	B1
ENSMUSG00000001569	1363.01	1283.65	1119.68	1252.62	1222.8	1291.53	1414.02	1284.92	1401.82	1551.6	1821.3	1458.38	1930.88	1833.43	1868.98	ENSMUST00000146347	Nom1	433864	nucleolar protein with MIF4G domain 1 [Source:MGI Symbol Acc:MGI:1861749]	5	29434664	29457843	1	B1
ENSMUSG00000001576	2005	1896	1769	1908	1955	1873	1949	1870	2085	2174	2878	1833	2835	3036	2820	ENSMUST00000167070	Ergic1	67458	endoplasmic reticulum-golgi intermediate compartment (ERGIC) 1 [Source:MGI Symbol Acc:MGI:1914708]	17	26561489	26656931	1	A3.3
ENSMUSG00000001583	11.242	15.458	4.067	17.151	14.614	11.586	10.217	9.641	18.649	18.569	19.853	16.939	10.15	10.819	13.888	ENSMUST00000125571	Tnk1	83813	tyrosine kinase non-receptor 1 [Source:MGI Symbol Acc:MGI:1930958]	11	69851005	69858730	-1	B3
ENSMUSG00000001588	9	1	2	1	1	4	0	0	5	3	4	5	2	0	4	ENSMUST00000148037	Acap1	216859	ArfGAP with coiled-coil ankyrin repeat and PH domains 1 [Source:MGI Symbol Acc:MGI:2388270]	11	69881567	69895539	-1	B3
ENSMUSG00000001604	12	13	10	25	14	16	22	8	18	12	18	20	13	17	16	ENSMUST00000143942	Tcea3	21401	transcription elongation factor A (SII) 3 [Source:MGI Symbol Acc:MGI:1196908]	4	136247729	136274898	1	D3
ENSMUSG00000001622	11.053	10.122	8.844	14.992	16.951	8.906	14.636	13.572	11.391	6.947	6	3	8	5	3.005	ENSMUST00000148793	Csn3	12994	casein kappa [Source:MGI Symbol Acc:MGI:107461]	5	87925579	87932665	1	E1
ENSMUSG00000001627	746	805	699.999	694.999	650	723.999	735.001	865	846.999	751	955	758.87	1065	1011	1061	ENSMUST00000171553	Ifrd1	15982	interferon-related developmental regulator 1 [Source:MGI Symbol Acc:MGI:1316717]	12	40201567	40248504	-1	B1
ENSMUSG00000001630	934	937	782	922	922	843	913	983	1124	1076	1285	940	1369	1390	1358	ENSMUST00000203318	Stk38l	232533	serine/threonine kinase 38 like [Source:MGI Symbol Acc:MGI:1922250]	6	146724995	146778812	1	G3
ENSMUSG00000001632	1042	1074	840	1033	983	828.001	1077	1180	1220	924	1025	723	1227	1142	1139	ENSMUST00000131594	Brpf1	78783	bromodomain and PHD finger containing 1 [Source:MGI Symbol Acc:MGI:1926033]	6	113307137	113324860	1	E3
ENSMUSG00000001642	421.727	448	332	378.662	403.679	423	476	448	436	433	569	394	594	669	564.697	ENSMUST00000154655	Akr1b3	11677	aldo-keto reductase family 1 member B3 (aldose reductase) [Source:MGI Symbol Acc:MGI:1353494]	6	34302434	34317478	-1	B1
ENSMUSG00000001655	0	1	1	0	1	3	1	0	0	0	0	0	0	0	1	ENSMUST00000001700	Hoxc13	15422	homeobox C13 [Source:MGI Symbol Acc:MGI:99560]	15	102921103	102928814	1	F3
ENSMUSG00000001656	0	1	0	1	0	1	0	0	1	1	0	2	1	1	1	ENSMUST00000001701	Hoxc11	109663	homeobox C11 [Source:MGI Symbol Acc:MGI:96193]	15	102954427	102957708	1	F3
ENSMUSG00000001657	23.884	22.398	21.731	23.616	10.155	12.474	24.774	20.107	22.966	3.005	3	5.01	6.008	3.003	3.007	ENSMUST00000189484	Hoxc8	15426	homeobox C8 [Source:MGI Symbol Acc:MGI:96198]	15	102990607	102994111	1	F3
ENSMUSG00000001661	1	0	0	2	3	2	0	5	1	1	1	0	3	1	1	ENSMUST00000001711	Hoxc6	15425	homeobox C6 [Source:MGI Symbol Acc:MGI:96197]	15	102998257	103011881	1	F3
ENSMUSG00000001663	140	155	85	99	139	121	135	136	115	153	177	139.001	156	200	174	ENSMUST00000139724	Gstt1	14871	glutathione S-transferase theta 1 [Source:MGI Symbol Acc:MGI:107379]	10	75783813	75798584	-1	C1
ENSMUSG00000001665	57.422	71.951	75.919	78.9	77.349	90.658	57.106	75.31	92.242	76.077	86.625	69.952	66.805	78.692	70.375	ENSMUST00000218091	Gstt3	103140	glutathione S-transferase theta 3 [Source:MGI Symbol Acc:MGI:2143526]	10	75774115	75781414	-1	C1
ENSMUSG00000001666	266	275	241	228	281	222	255	261	279	413	509	409	487	608	479	ENSMUST00000001716	Ddt	13202	D-dopachrome tautomerase [Source:MGI Symbol Acc:MGI:1298381]	10	75771230	75773414	-1	C1
ENSMUSG00000001670	5	3	1	2	0	2	1	0	2	4	3	3	2	4	4	ENSMUST00000143741	Tat	234724	tyrosine aminotransferase [Source:MGI Symbol Acc:MGI:98487]	8	109990437	109999803	1	D3
ENSMUSG00000001672	38	20	20	21	23	30	25	22	29	17	26	20	24	16	12	ENSMUST00000155052	Marveld3	73608	MARVEL (membrane-associating) domain containing 3 [Source:MGI Symbol Acc:MGI:1920858]	8	109947914	109962203	-1	D3
ENSMUSG00000001674	583	504	482	499	548	517	498	558	562	618	787	589	781	657	712	ENSMUST00000131471	Ddx18	66942	DEAD (Asp-Glu-Ala-Asp) box polypeptide 18 [Source:MGI Symbol Acc:MGI:1914192]	1	121553835	121567989	-1	E2.3
ENSMUSG00000001687	3774	3566	3113	3278	3394	3457	3324	3790	3909	3836	4904	3396	5096	5237	5005	ENSMUST00000164904	Ubl3	24109	ubiquitin-like 3 [Source:MGI Symbol Acc:MGI:1344373]	5	148504635	148552789	-1	G3
ENSMUSG00000001700	442	343	336	302	345	386	380	366	383	461	594	455	566	618	525	ENSMUST00000070166	Gramd3	107022	GRAM domain containing 3 [Source:MGI Symbol Acc:MGI:1914815]	18	56432132	56503792	1	D3
ENSMUSG00000001707	398	370	323	327	331	323	341	379	354	393	555	369	492	572	587	ENSMUST00000001757	Eef1e1	66143	eukaryotic translation elongation factor 1 epsilon 1 [Source:MGI Symbol Acc:MGI:1913393]	13	38645698	38659028	-1	A3.3
ENSMUSG00000001729	2598	2432	2043	2338	2426	2113	2612	2655	2752	2216	2753	1813	2816	2763	2747	ENSMUST00000127902	Akt1	11651	thymoma viral proto-oncogene 1 [Source:MGI Symbol Acc:MGI:87986]	12	112653821	112674884	-1	F1
ENSMUSG00000001739	20	19	15	12	14	9	16	9	16	9	8	13	7	13	9	ENSMUST00000001790	Cldn15	60363	claudin 15 [Source:MGI Symbol Acc:MGI:1913103]	5	136966616	136975858	1	G2
ENSMUSG00000001741	782.999	1344.97	695	1367	1223	825.945	1204.84	1418.96	1288	1175	812	726.999	1199	1017	988.999	ENSMUST00000156553	Il16	16170	interleukin 16 [Source:MGI Symbol Acc:MGI:1270855]	7	83642825	83745726	-1	D3
ENSMUSG00000001750	279.999	227	232.999	182.999	230.999	224.999	199.001	277	249	202	215	163.999	246	243	210	ENSMUST00000127308	Tcirg1	27060	T cell immune regulator 1 ATPase H+ transporting lysosomal V0 protein A3 [Source:MGI Symbol Acc:MGI:1350931]	19	3896050	3907133	-1	A
ENSMUSG00000001751	104	110	83	97	120	121	157	124	108	106	139	96	161	166	120	ENSMUST00000138409	Naglu	27419	alpha-N-acetylglucosaminidase (Sanfilippo disease IIIB) [Source:MGI Symbol Acc:MGI:1351641]	11	101070012	101077672	1	D
ENSMUSG00000001755	418	364	362	337	340	319	375	368	391	338	436	302	411	425	403	ENSMUST00000107308	Coasy	71743	Coenzyme A synthase [Source:MGI Symbol Acc:MGI:1918993]	11	101082565	101086619	1	D
ENSMUSG00000001761	331.391	392.649	316.377	301.32	331.075	343.326	338.645	395.108	375.669	386	485.43	379.304	447	527	459.44	ENSMUST00000001812	Smo	319757	smoothened frizzled class receptor [Source:MGI Symbol Acc:MGI:108075]	6	29735503	29761365	1	A3.3
ENSMUSG00000001763	333	350	305	286	340	298	261	326	298	336	400	278	408	458	403	ENSMUST00000137925	Tspan33	232670	tetraspanin 33 [Source:MGI Symbol Acc:MGI:1919012]	6	29694222	29718559	1	A3.3
ENSMUSG00000001767	708	630	552	597	657	620	639	637	670	698	849	657	923	934	804	ENSMUST00000147904	Crnkl1	66877	Crn crooked neck-like 1 (Drosophila) [Source:MGI Symbol Acc:MGI:1914127]	2	145917479	145935014	-1	G1
ENSMUSG00000001768	841	802.001	684	864	839.999	664	731.999	882	1016	905	1194	875	994.001	1242	1228	ENSMUST00000094480	Rin2	74030	Ras and Rab interactor 2 [Source:MGI Symbol Acc:MGI:1921280]	2	145784734	145887616	1	G1
ENSMUSG00000001773	362	303	249	320	296	276	298	322	358	365	433	375	465	505	477	ENSMUST00000209082	Folh1	53320	folate hydrolase 1 [Source:MGI Symbol Acc:MGI:1858193]	7	86718977	86775943	-1	D3
ENSMUSG00000001774	3987.73	3199.45	2544.44	2749.38	2639.95	2937.76	2260.33	2566.78	2698.11	3951.98	4708.57	3378.87	3754.1	4438.26	4431.5	ENSMUST00000215421	Chordc1	66917	cysteine and histidine-rich domain (CHORD)-containing zinc-binding protein 1 [Source:MGI Symbol Acc:MGI:1914167]	9	18292125	18317442	1	A2
ENSMUSG00000001783	1802	1624	1527	1563	1538	1471	1583	1727	1715	1767	2186	1475	2088	2391	2171	ENSMUST00000139413	Rtcb	28088	RNA 2' 3'-cyclic phosphate and 5'-OH ligase [Source:MGI Symbol Acc:MGI:106379]	10	85938637	85957823	-1	C1
ENSMUSG00000001785	407	420	350	351	396	339	407	428	442	448	631.008	419	618	626	607	ENSMUST00000219626	Pwp1	103136	PWP1 homolog endonuclein [Source:MGI Symbol Acc:MGI:1914735]	10	85829494	85889096	1	C1
ENSMUSG00000001786	704.001	645	580.999	631	576.999	576	642	662	706	692	893	624	829	907	875.001	ENSMUST00000130383	Fbxo7	69754	F-box protein 7 [Source:MGI Symbol Acc:MGI:1917004]	10	86021972	86051873	1	C1
ENSMUSG00000001794	1759	1656	1497	1617	1676	1517	1579	1803	1820	1605	2151	1495	2205	2462	2143	ENSMUST00000126116	Capns1	12336	calpain small subunit 1 [Source:MGI Symbol Acc:MGI:88266]	7	30186936	30198811	-1	B1
ENSMUSG00000001802	1952.41	1418.09	1555	1501.17	1575.14	1406	1465.47	1620.06	1680.11	1235.05	1465.25	1009.17	1577.88	1648.57	1523.36	ENSMUST00000118444	Lrp3	435965	low density lipoprotein receptor-related protein 3 [Source:MGI Symbol Acc:MGI:3584516]	7	35200027	35215498	-1	B2
ENSMUSG00000001804	0	0	0	0	0	0	0	0	0	0	0	0	0	0	0	ENSMUST00000019426	Dsg4	16769	desmoglein 4 [Source:MGI Symbol Acc:MGI:2661061]	18	20436175	20471821	1	A2
ENSMUSG00000001815	22	30	29	37	30	27	28	31	33	11	16	14	18	25	24	ENSMUST00000173623	Evx2	14029	even-skipped homeobox 2 [Source:MGI Symbol Acc:MGI:95462]	2	74652991	74659557	-1	C3
ENSMUSG00000001819	0	5	0	0	0	1	0	1	1	0	0	1	0	1	0	ENSMUST00000001872	Hoxd13	15433	homeobox D13 [Source:MGI Symbol Acc:MGI:96205]	2	74668310	74671599	1	C3
ENSMUSG00000001823	0	0	0	0	0	0	0	0	0	0	0	0	0	0	0	ENSMUST00000001878	Hoxd12	15432	homeobox D12 [Source:MGI Symbol Acc:MGI:96204]	2	74675013	74677705	1	C3
ENSMUSG00000001827	68.999	109.001	42	77	105	62	76	75.999	72	54	98	53	102	99	87.001	ENSMUST00000125298	Folr1	14275	folate receptor 1 (adult) [Source:MGI Symbol Acc:MGI:95568]	7	101858331	101870788	-1	E2
ENSMUSG00000001829	1498.95	1377.73	1237.74	1248.56	1331.55	1329.21	1300.5	1388.11	1538.53	1504.33	1771.49	1284	1636.92	1739.85	1686.11	ENSMUST00000150832	Clpb	20480	ClpB caseinolytic peptidase B [Source:MGI Symbol Acc:MGI:1100517]	7	101663633	101795506	1	E2
ENSMUSG00000001833	10426	8613	8115	8261	8451	8431	9200	9315	9658	11331	14859	11588	14255	16021	14515	ENSMUST00000115272	Sept7	235072	septin 7 [Source:MGI Symbol Acc:MGI:1335094]	9	25252439	25308571	1	A4
ENSMUSG00000001844	322	275.001	216	221	269.999	255.999	271.999	290.001	307.001	234	253	200	274	289	268	ENSMUST00000161199	Zdhhc4	72881	zinc finger DHHC domain containing 4 [Source:MGI Symbol Acc:MGI:1920131]	5	143316489	143329256	-1	G2
ENSMUSG00000001847	5309	4778.95	4199.93	4496.65	4786	4498.62	4955.83	5146.93	5249	5555.49	7378	5122.94	7075	7652	6888	ENSMUST00000131513	Rac1	19353	RAS-related C3 botulinum substrate 1 [Source:MGI Symbol Acc:MGI:97845]	5	143503634	143528036	-1	G2
ENSMUSG00000001855	1557.81	1519.99	1228.66	1475.25	1439.63	1333.14	1597.59	1516.42	1585.77	1386.32	1505.84	1174.62	1794.42	1722.76	1658.23	ENSMUST00000124455	Nup214	227720	nucleoporin 214 [Source:MGI Symbol Acc:MGI:1095411]	2	31974436	32053975	1	B
ENSMUSG00000001864	170	164	159	138	144	172	187	169	213	150	235	130	252	250	250	ENSMUST00000145137	Aif1l	108897	allograft inflammatory factor 1-like [Source:MGI Symbol Acc:MGI:1919598]	2	31950139	31973442	1	B
ENSMUSG00000001865	3	0	0	0	1	1	3	2	1	2	2	1	2	3	1	ENSMUST00000191659	Cpa3	12873	carboxypeptidase A3 mast cell [Source:MGI Symbol Acc:MGI:88479]	3	20215620	20242181	-1	A2
ENSMUSG00000001870	252.282	247.314	252	217.159	237.315	237.194	265.069	235.214	291.764	267.058	352.183	250	363.061	293.047	303.148	ENSMUST00000112514	Ltbp1	268977	latent transforming growth factor beta binding protein 1 [Source:MGI Symbol Acc:MGI:109151]	17	75005568	75392512	1	E2
ENSMUSG00000001891	1827	1646	1434	1450	1552	1600	1510	1653	1683	2092	2959	2128	2701	2979	2835	ENSMUST00000133343	Ugp2	216558	UDP-glucose pyrophosphorylase 2 [Source:MGI Symbol Acc:MGI:2183447]	11	21321138	21371201	-1	A3.1
ENSMUSG00000001901	78	81	60	63	50	70	71	88	62	55	75	46	73	62	77	ENSMUST00000140695	Kcnh6	192775	potassium voltage-gated channel subfamily H (eag-related) member 6 [Source:MGI Symbol Acc:MGI:2684139]	11	106008124	106034549	1	E1
ENSMUSG00000001909	818.001	788.999	735	708.001	787.001	712	815	862.001	875	731	793.999	606	902	816	814	ENSMUST00000177260	Trmt1	212528	tRNA methyltransferase 1 [Source:MGI Symbol Acc:MGI:1289155]	8	84686307	84699808	1	C2
ENSMUSG00000001910	3081	2673	2303	2473	2742	2528	2904	2912	2930	2264	2796	1884	2918	3014	2847	ENSMUST00000001975	Nacc1	66830	nucleus accumbens associated 1 BEN and BTB (POZ) domain containing [Source:MGI Symbol Acc:MGI:1914080]	8	84670483	84687862	-1	C2
ENSMUSG00000001911	6644.05	6716.21	5779.42	6441.56	6726.29	6274.94	7687.96	7107.31	7153.62	6303.72	7674.18	5147	8195.85	8457.32	7534.89	ENSMUST00000126806	Nfix	18032	nuclear factor I/X [Source:MGI Symbol Acc:MGI:97311]	8	84699876	84800344	-1	C2
ENSMUSG00000001918	32	53	46	35	68	37	28	44	54	43	58	45	50	93	57	ENSMUST00000141349	Slc1a5	20514	solute carrier family 1 (neutral amino acid transporter) member 5 [Source:MGI Symbol Acc:MGI:105305]	7	16781340	16798274	1	A2
ENSMUSG00000001924	7275.25	6860.73	6026.99	6144.89	6550.48	6127.76	6927.88	6961.46	7024.15	6468.71	8125.93	5178.9	8012.26	8540.29	7866.94	ENSMUST00000136915	Uba1	22201	ubiquitin-like modifier activating enzyme 1 [Source:MGI Symbol Acc:MGI:98890]	X	20658326	20683179	1	A1.3
ENSMUSG00000001930	404	451	402	351	415	434	429	462	481	317	525	343	398	759	543	ENSMUST00000146264	Vwf	22371	Von Willebrand factor [Source:MGI Symbol Acc:MGI:98941]	6	125546774	125686679	1	F3
ENSMUSG00000001942	507	488	389.001	342.999	507	453	402.002	434	474	548.999	640	442.206	577.999	641.999	601.001	ENSMUST00000213964	Siae	22619	sialic acid acetylesterase [Source:MGI Symbol Acc:MGI:104803]	9	37555698	37649655	1	A4
ENSMUSG00000001943	68	77	68.001	79	71	65	70	67	104.001	22	32	29	47	56	43	ENSMUST00000215710	Vsig2	57276	V-set and immunoglobulin domain containing 2 [Source:MGI Symbol Acc:MGI:1928009]	9	37539255	37544205	1	A4
ENSMUSG00000001946	219.001	280.001	193.001	223	243	251	252	269	318.999	144	219	121	269.001	275	233	ENSMUST00000131832	Esam	69524	endothelial cell-specific adhesion molecule [Source:MGI Symbol Acc:MGI:1916774]	9	37528078	37538319	1	A4
ENSMUSG00000001948	74	80	71	85	57	61	49	73.358	88	85	100	62	98.44	89	88.484	ENSMUST00000215336	Spa17	20686	sperm autoantigenic protein 17 [Source:MGI Symbol Acc:MGI:1333778]	9	37603290	37613722	-1	A4
ENSMUSG00000001962	344	367	305	331	362	322	359	388	363	355	410	341	481	465	423	ENSMUST00000149312	Fam50a	108160	family with sequence similarity 50 member A [Source:MGI Symbol Acc:MGI:1351626]	X	74313033	74320149	1	A7.3
ENSMUSG00000001964	349.271	412.303	313.025	387.066	396.54	401.49	352.343	363.157	427.481	432.391	561.791	364.005	602.22	621.846	564.059	ENSMUST00000088313	Emd	13726	emerin [Source:MGI Symbol Acc:MGI:108117]	X	74254687	74261548	1	A7.3
ENSMUSG00000001983	325	284	208	209	230	245	230	226	259	232	302	210	275	322	291	ENSMUST00000002048	Taco1	70207	translational activator of mitochondrially encoded cytochrome c oxidase I [Source:MGI Symbol Acc:MGI:1917457]	11	106066061	106073612	1	E1
ENSMUSG00000001985	3151.13	2735.34	2531.59	2661.72	2602.32	2745.2	2918.17	2716	3028.44	2972.86	3684.51	2404.46	3590.6	3634.3	3605.45	ENSMUST00000030676	Grik3	14807	glutamate receptor ionotropic kainate 3 [Source:MGI Symbol Acc:MGI:95816]	4	125490700	125714173	1	D2.2
ENSMUSG00000001986	7053.28	5866.46	5332.38	5675.55	5552.56	5840.68	6681.73	6111.65	6703.77	6934.43	8380.18	6534.4	8444.04	8900.83	8657.27	ENSMUST00000165288	Gria3	53623	glutamate receptor ionotropic AMPA3 (alpha 3) [Source:MGI Symbol Acc:MGI:95810]	X	41400854	41678601	1	A4
ENSMUSG00000001988	122	133	102	104	107	102	115	126	143	110	143	72	132	129	106	ENSMUST00000002053	Npas1	18142	neuronal PAS domain protein 1 [Source:MGI Symbol Acc:MGI:109205]	7	16455721	16477728	-1	A2
ENSMUSG00000001995	2083	2237	1886	2170	2190	2176	2016	2340	2242	2181	2712	1867	2712	2740	2663	ENSMUST00000108775	Sipa1l2	244668	signal-induced proliferation-associated 1 like 2 [Source:MGI Symbol Acc:MGI:2676970]	8	125418063	125569808	-1	E2
ENSMUSG00000001998	584.593	555.651	526.318	569.398	543.38	597.193	593.732	633.219	727.807	664.949	781.22	633.095	837.439	820.447	837.476	ENSMUST00000142740	Ap4e1	108011	adaptor-related protein complex AP-4 epsilon 1 [Source:MGI Symbol Acc:MGI:1336993]	2	127008717	127067909	1	F1
ENSMUSG00000001999	243	258	237	263	239.001	208.001	232	261.999	259	283	380	237	313	375	356.999	ENSMUST00000142737	Blvra	109778	biliverdin reductase A [Source:MGI Symbol Acc:MGI:88170]	2	127070665	127097084	1	F1
ENSMUSG00000002006	1979	1981	1732	1725	1884	1757	1957	1999	1967.99	2283	2935	2148.99	2947	2954	2920	ENSMUST00000114438	Pdzd4	245469	PDZ domain containing 4 [Source:MGI Symbol Acc:MGI:2443483]	X	73793359	73824969	-1	A7.3
ENSMUSG00000002007	102	79	76	87	84	90	85	73	97	85	85	89	118	130	104	ENSMUST00000139630	Srpk3	56504	serine/arginine-rich protein specific kinase 3 [Source:MGI Symbol Acc:MGI:1891338]	X	73774405	73778925	1	A7.3
ENSMUSG00000002010	1672	1580	1433	1527	1655	1468	1574	1669	1825	1513	1946	1410	2050	2075	1886	ENSMUST00000145341	Idh3g	15929	isocitrate dehydrogenase 3 (NAD+) gamma [Source:MGI Symbol Acc:MGI:1099463]	X	73778963	73786897	-1	A7.3
ENSMUSG00000002012	869	839	701	702	704	778.001	762	820	815.999	796	1040	686	965	1057	979.001	ENSMUST00000144187	Pnck	93843	pregnancy upregulated non-ubiquitously expressed CaM kinase [Source:MGI Symbol Acc:MGI:1347357]	X	73655994	73660117	-1	A7.3
ENSMUSG00000002014	409	414	362	384	376	342	418	447	457	394	517	430	563	558	523	ENSMUST00000166518	Ssr4	20832	signal sequence receptor delta [Source:MGI Symbol Acc:MGI:1099464]	X	73787028	73790830	1	A7.3
ENSMUSG00000002015	774	699	629	757	720	688	711	785	836	773	1105	760	1047	1218	1101	ENSMUST00000002091	Bcap31	27061	B cell receptor associated protein 31 [Source:MGI Symbol Acc:MGI:1350933]	X	73686178	73716175	-1	A7.3
ENSMUSG00000002017	830	812	680	759	673	682	783	844	817	890	1088	835	1139	1159	1064	ENSMUST00000140729	Fam98a	72722	family with sequence similarity 98 member A [Source:MGI Symbol Acc:MGI:1919972]	17	75537086	75551946	-1	E2
ENSMUSG00000002020	132	305	157	283	236	192	240	322	330	163	103	114	200	118	153	ENSMUST00000110254	Ltbp2	16997	latent transforming growth factor beta binding protein 2 [Source:MGI Symbol Acc:MGI:99502]	12	84783212	84876532	-1	D1
ENSMUSG00000002028	10936	10222	8517	10276	10376	9600	9563	10089	10468	10202	11724	8415	12814	11829	12578	ENSMUST00000215489	Kmt2a	214162	lysine (K)-specific methyltransferase 2A [Source:MGI Symbol Acc:MGI:96995]	9	44803355	44881296	-1	A5.2
ENSMUSG00000002031	622.289	594.584	563.018	627.058	551.652	560.199	618.996	624.97	631.309	637.622	715.992	571.086	786.409	768.183	739.402	ENSMUST00000149020	Ift46	76568	intraflagellar transport 46 [Source:MGI Symbol Acc:MGI:1923818]	9	44767908	44793447	1	A5.2
ENSMUSG00000002032	860.001	949.999	688.001	867	805.999	830	935	1033	1002	846.999	963.001	701	1109	1139	1014	ENSMUST00000214431	Tmem25	71687	transmembrane protein 25 [Source:MGI Symbol Acc:MGI:1918937]	9	44793769	44799307	-1	A5.2
ENSMUSG00000002033	0	0	0	0	0	1	0	0	0	0	1	2	1	0	0	ENSMUST00000160886	Cd3g	12502	CD3 antigen gamma polypeptide [Source:MGI Symbol Acc:MGI:88333]	9	44969572	44980431	-1	A5.2
ENSMUSG00000002043	49.999	90	51	53	78.999	41	70	59.999	67	68	101	58	89	170	99	ENSMUST00000135972	Trappc6a	67091	trafficking protein particle complex 6A [Source:MGI Symbol Acc:MGI:1914341]	7	19508395	19516145	1	A3
ENSMUSG00000002052	5731	5214	4725	5337	5449	4794	5364	5426	5732	5150	6499	4500	6973	7257	6503	ENSMUST00000108314	Supt6	20926	suppressor of Ty 6 [Source:MGI Symbol Acc:MGI:107726]	11	78206746	78245987	-1	B5
ENSMUSG00000002055	324	334	260	290	257	205	293	341	308	263	288	248	353	273	328	ENSMUST00000125477	Spag5	54141	sperm associated antigen 5 [Source:MGI Symbol Acc:MGI:1927470]	11	78301529	78322457	1	B5
ENSMUSG00000002057	6.05	5.045	4.026	4.021	8.125	1.006	2.023	2.009	5.039	1.001	2.001	0	1.001	1.001	1	ENSMUST00000108294	Foxn1	15218	forkhead box N1 [Source:MGI Symbol Acc:MGI:102949]	11	78357577	78386558	-1	B5
ENSMUSG00000002058	275	318.999	260.999	244.999	278	248.001	292	304	291	340	371	243	362	368	366	ENSMUST00000125720	Unc119	22248	unc-119 lipid binding chaperone [Source:MGI Symbol Acc:MGI:1328357]	11	78343482	78349164	1	B5
ENSMUSG00000002059	161	222	172	172	187	171	190	177	241.001	185	224	137	257	208	212	ENSMUST00000154542	Rab34	19376	RAB34 member RAS oncogene family [Source:MGI Symbol Acc:MGI:104606]	11	78188430	78192193	1	B5
ENSMUSG00000002064	410	393	345	369	423	340	404	413	448	480	664	455	665	633	611	ENSMUST00000133020	Sdf2	20316	stromal cell derived factor 2 [Source:MGI Symbol Acc:MGI:108019]	11	78245746	78255496	1	B5
ENSMUSG00000002068	226.062	205.126	186.092	156.001	201.056	194.235	252	242.05	229.081	210	244.017	186	293.038	286.094	264.02	ENSMUST00000124979	Ccne1	12447	cyclin E1 [Source:MGI Symbol Acc:MGI:88316]	7	38097984	38107534	-1	B3
ENSMUSG00000002076	46.113	33.071	42.121	42.044	39.38	54.09	58.868	58.656	57.237	45.266	52.412	41.194	46.406	34.136	54.378	ENSMUST00000138172	Hsf2bp	74377	heat shock transcription factor 2 binding protein [Source:MGI Symbol Acc:MGI:1921627]	17	31944769	32034508	-1	B1
ENSMUSG00000002083	58	89	55	90	76	61	114	95	97	58	79.999	66	114	94	84	ENSMUST00000147267	Bbc3	170770	BCL2 binding component 3 [Source:MGI Symbol Acc:MGI:2181667]	7	16308393	16318205	1	A2
ENSMUSG00000002100	42	85	57	96	120	63	113	94	100	97	62	47	117	91	75	ENSMUST00000169776	Mybpc3	17868	myosin binding protein C cardiac [Source:MGI Symbol Acc:MGI:102844]	2	91118144	91136516	1	E1
ENSMUSG00000002102	2209	1977	1846	1962	1940	1827	2003	2147	2154	1876	2518	1742	2571	2642	2439	ENSMUST00000145317	Psmc3	19182	proteasome (prosome macropain) 26S subunit ATPase 3 [Source:MGI Symbol Acc:MGI:1098754]	2	91054009	91066369	1	E1
ENSMUSG00000002103	1856.88	1600.67	1467.69	1625.16	1523.82	1641.91	1695.85	1631.93	1772.14	1811.74	2188.26	1579.64	2203.57	2261.41	2064.83	ENSMUST00000127643	Acp2	11432	acid phosphatase 2 lysosomal [Source:MGI Symbol Acc:MGI:87882]	2	91202885	91214098	1	E1
ENSMUSG00000002104	4	9	4	1	9	3	4	10	7	8	10	5	12	10	15	ENSMUST00000128008	Rapsn	19400	receptor-associated protein of the synapse [Source:MGI Symbol Acc:MGI:99422]	2	91035620	91045729	1	E1
ENSMUSG00000002105	361	387	295	384	377	372.999	405.999	439	407.001	305	408.001	256.999	407	390.999	366	ENSMUST00000142943	Slc39a13	68427	solute carrier family 39 (metal ion transporter) member 13 [Source:MGI Symbol Acc:MGI:1915677]	2	91061791	91070417	-1	E1
ENSMUSG00000002107	11951	10106	9590	9843	9502.81	9764	11813	9730	11896	12983	15689	12303	15632	15820	16025	ENSMUST00000100429	Celf2	14007	CUGBP Elav-like family member 2 [Source:MGI Symbol Acc:MGI:1338822]	2	6539694	7509563	-1	A1
ENSMUSG00000002108	54	78	72	52	50	67	66.001	63	57	51	69	59	77	78	67	ENSMUST00000136234	Nr1h3	22259	nuclear receptor subfamily 1 group H member 3 [Source:MGI Symbol Acc:MGI:1352462]	2	91184061	91202834	-1	E1
ENSMUSG00000002109	220	252	225.207	187	234	205	234	242	254	270	257	232	300	279	279	ENSMUST00000028696	Ddb2	107986	damage specific DNA binding protein 2 [Source:MGI Symbol Acc:MGI:1355314]	2	91211572	91236982	-1	E1
ENSMUSG00000002111	40.001	35	39	26	37	23	36	35	39	27.001	47	38	50	37	50	ENSMUST00000132741	Spi1	20375	spleen focus forming virus (SFFV) proviral integration oncogene [Source:MGI Symbol Acc:MGI:98282]	2	91082390	91115756	1	E1
ENSMUSG00000002129	2054.45	1854	1532	1666	1703.43	1597	1786	1813.44	1943.29	1784	2218	1467.81	2299.44	2315.89	2182.43	ENSMUST00000132666	Sf3a1	67465	splicing factor 3a subunit 1 [Source:MGI Symbol Acc:MGI:1914715]	11	4160350	4182541	1	A1
ENSMUSG00000002147	346	277	224	273	262	251	259	299	287	291	328	229	340	312	318	ENSMUST00000145470	Stat6	20852	signal transducer and activator of transcription 6 [Source:MGI Symbol Acc:MGI:103034]	10	127642986	127660957	1	D3
ENSMUSG00000002190	432	403	363	379	454	394	383	501	480	431	495	429	562	627	518	ENSMUST00000109831	Clgn	12745	calmegin [Source:MGI Symbol Acc:MGI:107472]	8	83389867	83428552	1	C2
ENSMUSG00000002204	28.158	22.37	23.144	17.745	15.083	17.788	16.6	31.197	21.147	4.067	5.002	6.131	9.011	5.129	7.01	ENSMUST00000207302	Napsa	16541	napsin A aspartic peptidase [Source:MGI Symbol Acc:MGI:109365]	7	44572380	44586862	1	B3
ENSMUSG00000002205	359	329	311	324	334	322	328	361	362	327	425	299.001	413.001	408.001	396	ENSMUST00000208083	Vrk3	101568	vaccinia related kinase 3 [Source:MGI Symbol Acc:MGI:2182465]	7	44748413	44777515	1	B3
ENSMUSG00000002210	515	494	421	470	543	400	532	502	563	377	457	337	524	366	395	ENSMUST00000146686	Smg9	71997	smg-9 homolog nonsense mediated mRNA decay factor (C. elegans) [Source:MGI Symbol Acc:MGI:1919247]	7	24399619	24422778	1	A3
ENSMUSG00000002221	1069.71	966.075	921.358	888.578	868.634	829.419	975.335	975.968	1008.92	985.901	1183.63	823.122	1163.54	1199.01	1186.34	ENSMUST00000199714	Paxip1	55982	PAX interacting (with transcription-activation domain) protein 1 [Source:MGI Symbol Acc:MGI:1890430]	5	27740080	27791691	-1	B1
ENSMUSG00000002222	4653	4217	3719	3811	3896	3944	4347	4479	4681	5477	6749	4998	6633	6869	6954	ENSMUST00000123947	Rmnd5a	68477	required for meiotic nuclear division 5 homolog A [Source:MGI Symbol Acc:MGI:1915727]	6	71388634	71440637	-1	C1
ENSMUSG00000002227	274	235	193	172	187	213	245	215.999	185.001	180	226.001	161	185	183	182.999	ENSMUST00000166979	Mov10	17454	Moloney leukemia virus 10 [Source:MGI Symbol Acc:MGI:97054]	3	104794836	104818563	-1	F2.2
ENSMUSG00000002228	15	18	17	13	13	17	10	15	32	32	23	27	51	36	33	ENSMUST00000197264	Ppm1j	71887	protein phosphatase 1J [Source:MGI Symbol Acc:MGI:1919137]	3	104781056	104786018	1	F2.2
ENSMUSG00000002233	191	167	136	171	186	166	181	181	213	156	211	154	206	216	219.001	ENSMUST00000132721	Rhoc	11853	ras homolog family member C [Source:MGI Symbol Acc:MGI:106028]	3	104788375	104794459	1	F2.2
ENSMUSG00000002240	0	0	0	0	0	0	0	0	0	0	0	0	1	0	0	ENSMUST00000002310	Prr27	73779	proline rich 27 [Source:MGI Symbol Acc:MGI:1921029]	5	87825686	87846387	1	E1
ENSMUSG00000002249	42	48	44	38	53	38	56	43	37	38	57	22	49	34	57	ENSMUST00000219703	Tead3	21678	TEA domain family member 3 [Source:MGI Symbol Acc:MGI:109241]	17	28331671	28350805	-1	A3.3
ENSMUSG00000002250	612	584	432	588	547	529	518	587	627	486	628	414	641	634	613	ENSMUST00000169040	Ppard	19015	peroxisome proliferator activator receptor delta [Source:MGI Symbol Acc:MGI:101884]	17	28232754	28301469	1	A3.3
ENSMUSG00000002257	40	50	48	51	35	40	36	50	65	27	34	23	40	45	35	ENSMUST00000146724	Def6	23853	differentially expressed in FDCP 6 [Source:MGI Symbol Acc:MGI:1346328]	17	28207778	28228608	1	A3.3
ENSMUSG00000002265	19719	18374	15192	17174.9	15933.9	16541.9	15460	18790	19117.9	18391.9	23005.9	16590	23735	24548	23587	ENSMUST00000155910	Peg3	18616	paternally expressed 3 [Source:MGI Symbol Acc:MGI:104748]	7	6703892	6730431	-1	A1
ENSMUSG00000002266	427.167	441.899	330.671	406.421	349.431	394.654	248.764	430.843	384.004	547.945	622.31	499.469	640.538	613.562	625.032	ENSMUST00000203908	Zim1	22776	zinc finger imprinted 1 [Source:MGI Symbol Acc:MGI:1341879]	7	6671269	6696450	-1	A1
ENSMUSG00000002274	502	582	514	478	605	575	476	567	504	864	1068	790	860	1143	878	ENSMUST00000002344	Metrn	70083	meteorin glial cell differentiation regulator [Source:MGI Symbol Acc:MGI:1917333]	17	25794571	25797136	-1	A3.3
ENSMUSG00000002279	367	343	283	286	303	329	291	313.001	350	272	337	239	298.001	336	331.998	ENSMUST00000063344	Lmf1	76483	lipase maturation factor 1 [Source:MGI Symbol Acc:MGI:1923733]	17	25579174	25662826	1	A3.3
ENSMUSG00000002280	421	424	327	362	344	349	394	457.001	416	366	410	349.291	450	463	419	ENSMUST00000130861	Narfl	67563	nuclear prelamin A recognition factor-like [Source:MGI Symbol Acc:MGI:1914813]	17	25773776	25783332	1	A3.3
ENSMUSG00000002289	39	35	31	33	63	36	55	40	91	36	43	26	41	97	49	ENSMUST00000174872	Angptl4	57875	angiopoietin-like 4 [Source:MGI Symbol Acc:MGI:1888999]	17	33773750	33781575	-1	B1
ENSMUSG00000002297	42	40	47	21	37	50	50	40	33	41	58.999	49	59	43	58	ENSMUST00000198785	Dbf4	27214	DBF4 zinc finger [Source:MGI Symbol Acc:MGI:1351328]	5	8396973	8422716	-1	A1
ENSMUSG00000002307	474.999	443	338	383.001	435.001	391	396	452	433	373.999	435	338	482	464.001	451	ENSMUST00000173279	Daxx	13163	Fas death domain-associated protein [Source:MGI Symbol Acc:MGI:1197015]	17	33909414	33915589	1	B1
ENSMUSG00000002308	279	275	221	248	279	226	290	246	254	285	301	252	339	327	301	ENSMUST00000087559	Cd320	54219	CD320 antigen [Source:MGI Symbol Acc:MGI:1860083]	17	33843091	33849774	1	B1
ENSMUSG00000002319	1613	1421	1275	1235	1321	1240	1429	1522	1526	1275	1574	1107	1668	1678	1666	ENSMUST00000125133	Ipo4	75751	importin 4 [Source:MGI Symbol Acc:MGI:1923001]	14	55625400	55637895	-1	C3
ENSMUSG00000002320	447	456	421.998	391	456.001	406	535.001	455	537	496	692	445	663	761	659	ENSMUST00000133707	Tm9sf1	74140	transmembrane 9 superfamily member 1 [Source:MGI Symbol Acc:MGI:1921390]	14	55635965	55643806	-1	C3
ENSMUSG00000002324	122	223.873	150.862	233	193.844	173	213	265.901	298	159	183	149	159	119	172	ENSMUST00000155193	Rec8	56739	REC8 meiotic recombination protein [Source:MGI Symbol Acc:MGI:1929645]	14	55618037	55625395	1	C3
ENSMUSG00000002325	354.954	425.833	314.987	262.567	274.045	252.697	261.315	303.588	302.789	345.393	360.422	303.529	353.342	298.221	306.048	ENSMUST00000126269	Irf9	16391	interferon regulatory factor 9 [Source:MGI Symbol Acc:MGI:107587]	14	55603571	55610030	1	C3
ENSMUSG00000002326	332	284	239	250	294	295	260	285	309	292	356	257	305	355	362	ENSMUST00000002397	Gmpr2	105446	guanosine monophosphate reductase 2 [Source:MGI Symbol Acc:MGI:1917903]	14	55672235	55678750	1	C3
ENSMUSG00000002329	546.136	525.867	447.701	450.229	489.551	443.016	535.135	582.212	555.57	559.641	690.123	503.093	707.022	738.939	691.476	ENSMUST00000002400	Mdp1	67881	magnesium-dependent phosphatase 1 [Source:MGI Symbol Acc:MGI:1915131]	14	55657879	55660508	-1	C3
ENSMUSG00000002332	824	789	616	673	734	648	691	771	847	628	912	586	908	913	919	ENSMUST00000142043	Dhrs1	52585	dehydrogenase/reductase (SDR family) member 1 [Source:MGI Symbol Acc:MGI:1196314]	14	55739020	55745690	-1	C3
ENSMUSG00000002341	6461.67	5620.53	5422.1	4849.26	4998.65	5070.49	6084.54	5394.95	6346.52	5690.83	7433.01	5088.61	7383.99	6734.27	6882.96	ENSMUST00000002412	Ncan	13004	neurocan [Source:MGI Symbol Acc:MGI:104694]	8	70093085	70120873	-1	B3.3
ENSMUSG00000002342	406.999	413.999	311	336	325.001	337	398.999	353.001	368	329	410	311.999	454.999	453.999	426.999	ENSMUST00000143543	Tmem161a	234371	transmembrane protein 161A [Source:MGI Symbol Acc:MGI:2384577]	8	70172356	70183681	1	B3.3
ENSMUSG00000002343	377	320	325	314	318	306	334	355	353	332	375	294	427	444	397	ENSMUST00000130319	Armc6	76813	armadillo repeat containing 6 [Source:MGI Symbol Acc:MGI:1924063]	8	70220172	70234466	-1	B3.3
ENSMUSG00000002345	358	266	245	314	345	321	321	344	389.001	339.999	400	294.001	467.999	403	420	ENSMUST00000110139	Borcs8	105980076	BLOC-1 related complex subunit 8 [Source:MGI Symbol Acc:MGI:1919618]	8	70139499	70167488	1	B3.3
ENSMUSG00000002346	750.2	665.803	657.259	590.913	637.88	649.228	704.095	624.105	629.744	601.256	626.123	507.81	703.206	677.94	665.754	ENSMUST00000063788	Slc25a42	73095	solute carrier family 25 member 42 [Source:MGI Symbol Acc:MGI:1920345]	8	70184340	70212305	-1	B3.3
ENSMUSG00000002365	430	441	421	479	441	387	398	475	495	420	453	347	533	491	475	ENSMUST00000002436	Snx9	66616	sorting nexin 9 [Source:MGI Symbol Acc:MGI:1913866]	17	5841328	5931033	1	A1
ENSMUSG00000002372	1091	1147	993	1041	1080	1031	1147	1203	1182	1141	1193	820	1352	1247	1230	ENSMUST00000002445	Ranbp3	71810	RAN binding protein 3 [Source:MGI Symbol Acc:MGI:1919060]	17	56673225	56711769	1	D
ENSMUSG00000002379	814	857	733	723	898	712	766	789	898	744	1033	638	1090	1135	996	ENSMUST00000002452	Ndufa11	239760	NADH dehydrogenase (ubiquinone) 1 alpha subcomplex 11 [Source:MGI Symbol Acc:MGI:1917125]	17	56717762	56724248	1	D
ENSMUSG00000002384	23.741	21.206	12.58	14.661	11.435	26.091	31.35	31.619	16.237	26.354	31.85	44.646	40.242	48.604	28.841	ENSMUST00000151850	Bmp8b	12164	bone morphogenetic protein 8b [Source:MGI Symbol Acc:MGI:107335]	4	123105165	123132099	1	D2.2
ENSMUSG00000002393	350	339	313	297	329	297	336	341	354	318	435	312	438	469	423	ENSMUST00000127443	Nr2f6	13864	nuclear receptor subfamily 2 group F member 6 [Source:MGI Symbol Acc:MGI:1352453]	8	71374123	71381960	-1	B3.3
ENSMUSG00000002395	502	519	411	482	504	388	515	528	579	560	690	473	712	747	714	ENSMUST00000110053	Use1	67023	unconventional SNARE in the ER 1 homolog (S. cerevisiae) [Source:MGI Symbol Acc:MGI:1914273]	8	71366848	71369732	1	B3.3
ENSMUSG00000002396	320	256	235	315	335	316	274	303	324	265	342	256.999	349	353	366	ENSMUST00000126049	Ocel1	77090	occludin/ELL domain containing 1 [Source:MGI Symbol Acc:MGI:1924340]	8	71371298	71379361	1	B3.3
ENSMUSG00000002409	929.001	852	679	836	855	735	890	769	953	678	800	598	885.001	781	768.999	ENSMUST00000172467	Dyrk1b	13549	dual-specificity tyrosine-(Y)-phosphorylation regulated kinase 1b [Source:MGI Symbol Acc:MGI:1330302]	7	28179469	28187294	1	A3
ENSMUSG00000002413	6634	6355	5460	5958	6126	6088	6411	6569	7013	7845	9585	7417	9448	9833	9351	ENSMUST00000169647	Braf	109880	Braf transforming gene [Source:MGI Symbol Acc:MGI:88190]	6	39603237	39725463	-1	B1
ENSMUSG00000002416	1106.99	1007.97	960.99	831.987	916.99	881	909.986	978	1028	1139.88	1484.7	1082.76	1383.84	1533.88	1484.8	ENSMUST00000135239	Ndufb2	68198	NADH dehydrogenase (ubiquinone) 1 beta subcomplex 2 [Source:MGI Symbol Acc:MGI:1915448]	6	39592574	39603382	1	B1
ENSMUSG00000002428	1279	1016	950	909	901.999	969	984	1026	1053	1315	1648	1366	1522	1752	1692	ENSMUST00000154233	Hltf	20585	helicase-like transcription factor [Source:MGI Symbol Acc:MGI:1196437]	3	20057811	20118490	1	A2
ENSMUSG00000002455	1652	1484	1194	1472	1530	1395	1542	1682	1637	1489	1805	1297	1929	1974	1833	ENSMUST00000002529	Prpf6	68879	pre-mRNA splicing factor 6 [Source:MGI Symbol Acc:MGI:1922946]	2	181591868	181655660	1	H4
ENSMUSG00000002458	272	240	215	166	201.999	208	218	226.999	212.001	229	241	171.999	259	304.999	247	ENSMUST00000165416	Rgs19	56470	regulator of G-protein signaling 19 [Source:MGI Symbol Acc:MGI:1915153]	2	181688419	181693977	-1	H4
ENSMUSG00000002459	657.497	479.564	492.553	485.066	551.909	516.154	608.506	485.985	557.676	595.055	781.014	562.26	709.226	773.567	743.748	ENSMUST00000133521	Rgs20	58175	regulator of G-protein signaling 20 [Source:MGI Symbol Acc:MGI:1929866]	1	4909576	5070285	-1	A1
ENSMUSG00000002475	1156	1087	866.999	905	1064	962	920.999	1040	1170	1234	1642	1216	1530	1661	1512	ENSMUST00000002549	Abhd3	106861	abhydrolase domain containing 3 [Source:MGI Symbol Acc:MGI:2147183]	18	10644411	10706771	-1	A1
ENSMUSG00000002477	725	637	530	523	605	593	566	681	648	679	1023	740	941	1007	937	ENSMUST00000002551	Snrpd1	20641	small nuclear ribonucleoprotein D1 [Source:MGI Symbol Acc:MGI:98344]	18	10617796	10628230	1	A1
ENSMUSG00000002486	303	275	264	337	280	260	289	319	286	259	252	206	323	322	306	ENSMUST00000202252	Tchp	77832	trichoplein keratin filament binding [Source:MGI Symbol Acc:MGI:1925082]	5	114707760	114722327	1	F
ENSMUSG00000002489	4589	4447	3638	4738	4542	4034	5373	4877	5282	4344	4967	3776	6043	5221	5434	ENSMUST00000002588	Tiam1	21844	T cell lymphoma invasion and metastasis 1 [Source:MGI Symbol Acc:MGI:103306]	16	89787111	89980080	-1	C3.3
ENSMUSG00000002496	2900	2595	2369	2543	2621	2388.11	2886	2839	2874	2651	2984	2163.56	3249	3355	3148	ENSMUST00000097373	Tsc2	22084	tuberous sclerosis 2 [Source:MGI Symbol Acc:MGI:102548]	17	24595937	24632629	-1	A3.3
ENSMUSG00000002500	7	2	5	17	8	2	6	9	3	5	4	6	8	7	5	ENSMUST00000045186	Rpl3l	66211	ribosomal protein L3-like [Source:MGI Symbol Acc:MGI:1913461]	17	24727820	24736143	1	A3.3
ENSMUSG00000002504	797	792	684	836	880	763	706	993	884	571	723	435	904	828	758	ENSMUST00000002572	Slc9a3r2	65962	solute carrier family 9 (sodium/hydrogen exchanger) member 3 regulator 2 [Source:MGI Symbol Acc:MGI:1890662]	17	24639282	24650305	-1	A3.3
ENSMUSG00000002524	1664	1696	1528	1625	1724	1526	1687	1819	1859	1699	2094	1427	2237	2337	2137	ENSMUST00000002599	Puf60	67959	poly-U binding splicing factor 60 [Source:MGI Symbol Acc:MGI:1915209]	15	76070184	76080946	-1	D3
ENSMUSG00000002546	2368.91	2342.91	1923.93	2165	2191.92	2125.85	2419.93	2473.87	2452.97	2056	2570.99	1842.95	2919	2851.95	2686.97	ENSMUST00000146544	Golga2	99412	golgi autoantigen golgin subfamily a 2 [Source:MGI Symbol Acc:MGI:2139395]	2	32287384	32307921	1	B
ENSMUSG00000002550	542	574	491	541	568	483	547	577	648	610	683	491	686	726	690	ENSMUST00000134351	Uck1	22245	uridine-cytidine kinase 1 [Source:MGI Symbol Acc:MGI:98904]	2	32255002	32260159	-1	B
ENSMUSG00000002565	37.96	36.796	36.021	43.071	36.578	54.029	55.165	42.292	57.083	55.26	82.926	87.025	91.891	84.34	88.343	ENSMUST00000078481	Scin	20259	scinderin [Source:MGI Symbol Acc:MGI:1306794]	12	40059769	40134228	-1	B1
ENSMUSG00000002578	513.229	457.992	398.452	465.87	455.412	426.401	520.063	536.848	542.3	450.347	489.566	383.099	558.214	512.313	550.398	ENSMUST00000221022	Ikzf4	22781	IKAROS family zinc finger 4 [Source:MGI Symbol Acc:MGI:1343139]	10	128630843	128645991	-1	D3
ENSMUSG00000002580	396	456	370	331	476	398	410	413	444	571	745	532	688	807	650	ENSMUST00000002655	Mien1	103742	migration and invasion enhancer 1 [Source:MGI Symbol Acc:MGI:1913678]	11	98437708	98438991	-1	D
ENSMUSG00000002588	4	1	2	1	2	1	3	2	1	0	2	4	2	5	7	ENSMUST00000176933	Pon1	18979	paraoxonase 1 [Source:MGI Symbol Acc:MGI:103295]	6	5168090	5193946	-1	A1
ENSMUSG00000002602	988	929	873	888	851	885	932	1061	1012	914	1183	889	1172	1063	1106	ENSMUST00000137383	Axl	26362	AXL receptor tyrosine kinase [Source:MGI Symbol Acc:MGI:1347244]	7	25757273	25788705	-1	A3
ENSMUSG00000002603	124	104	70	94	90	91	123	119	106	82	114	75	115	103	94	ENSMUST00000171757	Tgfb1	21803	transforming growth factor beta 1 [Source:MGI Symbol Acc:MGI:98725]	7	25687002	25705077	1	A3
ENSMUSG00000002608	908	819	755	795	856	826	811	931	891	729	993	612	958	1014	883	ENSMUST00000140847	Ccdc97	52132	coiled-coil domain containing 97 [Source:MGI Symbol Acc:MGI:1196455]	7	25711106	25719088	-1	A3
ENSMUSG00000002617	775.999	499	558	592.001	517.28	606.254	717	645.999	712	804.752	953.455	829.878	971.643	991.37	983.465	ENSMUST00000172177	Zfp40	22700	zinc finger protein 40 [Source:MGI Symbol Acc:MGI:99185]	17	23173869	23193252	-1	A3.3
ENSMUSG00000002625	2515	2182	1821	2157	2201	1788	2135	2217	2300	1859	1833	1606	2423	2126	2154	ENSMUST00000050214	Akap8l	54194	A kinase (PRKA) anchor protein 8-like [Source:MGI Symbol Acc:MGI:1860606]	17	32321425	32350581	-1	B1
ENSMUSG00000002633	157	148	132	152	155	193	163	184	187	122	161	127	182	222	214	ENSMUST00000002708	Shh	20423	sonic hedgehog [Source:MGI Symbol Acc:MGI:98297]	5	28456815	28467256	-1	B1
ENSMUSG00000002635	173	175	186	156	173	158	160	172	167	168	255	137	260	195	235	ENSMUST00000125803	Pdcd2l	68079	programmed cell death 2-like [Source:MGI Symbol Acc:MGI:1915329]	7	34184499	34196661	-1	B1
ENSMUSG00000002658	1121	961	816	950	1010	871	1063	1080	993	939	1113	761	1225	1268	1131	ENSMUST00000002733	Gtf2f1	98053	general transcription factor IIF polypeptide 1 [Source:MGI Symbol Acc:MGI:1923848]	17	57003405	57011288	-1	D
ENSMUSG00000002660	494	486	407	497	508	405	506	524	525	451	581	363	585	593	550	ENSMUST00000002735	Clpp	53895	caseinolytic mitochondrial matrix peptidase proteolytic subunit [Source:MGI Symbol Acc:MGI:1858213]	17	56990264	56996371	1	D
ENSMUSG00000002661	131	175	128	125	194	128	153	149	170	180	213	173	260	257	248	ENSMUST00000149632	Alkbh7	66400	alkB homolog 7 [Source:MGI Symbol Acc:MGI:1913650]	17	56997339	56999322	1	D
ENSMUSG00000002664	0	1	0	2	1	0	0	1	0	1	1	0	0	0	0	ENSMUST00000002740	Pspn	19197	persephin [Source:MGI Symbol Acc:MGI:1201684]	17	56999457	57000018	-1	D
ENSMUSG00000002668	28	39	31	34	24	25	16	26	30	24	29	19	31	15	24	ENSMUST00000011623	Dennd1c	70785	DENN/MADD domain containing 1C [Source:MGI Symbol Acc:MGI:1918035]	17	57066056	57078510	-1	D
ENSMUSG00000002679	264	244	252	249.999	249	255	228.001	264	302	297	373	292	395	384	368	ENSMUST00000002756	Med6	69792	mediator complex subunit 6 [Source:MGI Symbol Acc:MGI:1917042]	12	81573557	81595008	-1	D1
ENSMUSG00000002688	295	292	288	280	319	288	305	267	330	359	446	319	397	446	374	ENSMUST00000002765	Prkd1	18760	protein kinase D1 [Source:MGI Symbol Acc:MGI:99879]	12	50341231	50649098	-1	B3
ENSMUSG00000002699	116.593	94.576	97.112	85.143	74.203	101.449	107.181	99.722	125.643	87.253	103.606	88.569	119.456	99.976	100.016	ENSMUST00000146318	Lcp2	16822	lymphocyte cytosolic protein 2 [Source:MGI Symbol Acc:MGI:1321402]	11	34046920	34092295	1	A4
ENSMUSG00000002718	1693	1553	1455	1551	1520	1435	1530	1584	1798	1866	2389	1949	2447	2388	2428	ENSMUST00000129061	Cse1l	110750	chromosome segregation 1-like (S. cerevisiae) [Source:MGI Symbol Acc:MGI:1339951]	2	166906040	166946389	1	H3
ENSMUSG00000002728	833.87	733.046	664.924	746.895	743.463	752.171	768.313	832.283	824.411	968.985	1196.32	944.461	1261.09	1261.61	1165.42	ENSMUST00000165635	Naa20	67877	N(alpha)-acetyltransferase 20 NatB catalytic subunit [Source:MGI Symbol Acc:MGI:1915127]	2	145902099	145916425	1	G1
ENSMUSG00000002731	297	285	263	245	282	274	256	320	357	310	437	327	384	422	454	ENSMUST00000140493	Prkra	23992	protein kinase interferon inducible double stranded RNA dependent activator [Source:MGI Symbol Acc:MGI:1344375]	2	76629898	76648015	-1	C3
ENSMUSG00000002732	43	51	34	48	37	52	47	55	68	55	55	34	66	53	52	ENSMUST00000147355	Fkbp7	14231	FK506 binding protein 7 [Source:MGI Symbol Acc:MGI:1336879]	2	76663044	76673116	-1	C3
ENSMUSG00000002733	947	866	723	770	777	773	846	950	922	939	1160	876	1063	1189	1211	ENSMUST00000125119	Plekha3	83435	pleckstrin homology domain-containing family A (phosphoinositide binding specific) member 3 [Source:MGI Symbol Acc:MGI:1932515]	2	76675281	76696828	1	C3
ENSMUSG00000002741	1150	1097	936	949	1080	1003	1149	1092	1111	1183	1494	998	1493	1612	1423	ENSMUST00000143834	Ykt6	56418	YKT6 v-SNARE homolog (S. cerevisiae) [Source:MGI Symbol Acc:MGI:1927550]	11	5955693	5967780	1	A1
ENSMUSG00000002748	4632	4396	3754	4454	4404	4053	4403	4355	4517	4901	5458	4193	5642	5703	5727	ENSMUST00000136947	Baz1b	22385	bromodomain adjacent to zinc finger domain 1B [Source:MGI Symbol Acc:MGI:1353499]	5	135187264	135246129	1	G2
ENSMUSG00000002763	780	752	707	730	792	755	817	838	882	835	934	588	915	1074	973	ENSMUST00000148872	Pex6	224824	peroxisomal biogenesis factor 6 [Source:MGI Symbol Acc:MGI:2385054]	17	46711463	46725541	1	C
ENSMUSG00000002767	284	311	290.001	264	338	268	363	373	375	297	364	305	399.001	431	384	ENSMUST00000146183	Mrpl2	27398	mitochondrial ribosomal protein L2 [Source:MGI Symbol Acc:MGI:1351622]	17	46646229	46650139	1	C
ENSMUSG00000002768	822	773	687	709	706	568	701	733	747	647	803	536	868	926	841	ENSMUST00000002845	Mea1	17256	male enhanced antigen 1 [Source:MGI Symbol Acc:MGI:96957]	17	46681137	46683105	1	C
ENSMUSG00000002769	14	14	8	16	21	13	22	23	14	10	13	10	17	22	19	ENSMUST00000002846	Gnmt	14711	glycine N-methyltransferase [Source:MGI Symbol Acc:MGI:1202304]	17	46725664	46729168	-1	C
ENSMUSG00000002771	601	611	532	555	517	480.999	591.999	603.001	588	439.001	593.001	396.999	602	613.001	628	ENSMUST00000211250	Grin2d	14814	glutamate receptor ionotropic NMDA2D (epsilon 4) [Source:MGI Symbol Acc:MGI:95823]	7	45831883	45878378	-1	B3
ENSMUSG00000002778	809	756	673	683	775	618.001	712	798.999	734	788	971	685	1005	1052	968.001	ENSMUST00000211495	Kdelr1	68137	KDEL (Lys-Asp-Glu-Leu) endoplasmic reticulum protein retention receptor 1 [Source:MGI Symbol Acc:MGI:1915387]	7	45872772	45883732	1	B3
ENSMUSG00000002781	287	262	214	243.001	267.001	266	240	334	322	267	352	245.999	370	415	394.999	ENSMUST00000211280	Tmem143	70209	transmembrane protein 143 [Source:MGI Symbol Acc:MGI:1917459]	7	45896941	45917413	1	B3
ENSMUSG00000002797	296	329	246	271	279	291	286	316	333	311	355	279	427	393	382	ENSMUST00000204770	Ggct	110175	gamma-glutamyl cyclotransferase [Source:MGI Symbol Acc:MGI:95700]	6	54982580	54992950	-1	B3
ENSMUSG00000002799	753	781	659	661	711	726	826	776	848	539	692	476	876	710	723	ENSMUST00000222402	Jag2	16450	jagged 2 [Source:MGI Symbol Acc:MGI:1098270]	12	112907819	112929776	-1	F1
ENSMUSG00000002803	614	627.001	453	550	657.001	513	691	729.001	678	562	740.999	500	752	818	737.001	ENSMUST00000165079	Btbd6	399566	BTB (POZ) domain containing 6 [Source:MGI Symbol Acc:MGI:3026623]	12	112976482	112978945	1	F1
ENSMUSG00000002804	1956	1869	1703	1339	1384	1579	1306	1603	1788	1062	1254	820	1406	1427	1438	ENSMUST00000221497	Nudt14	66174	nudix (nucleoside diphosphate linked moiety X)-type motif 14 [Source:MGI Symbol Acc:MGI:1913424]	12	112934291	112942124	-1	F1
ENSMUSG00000002808	1774	1786	1553	1493	1736	1734	1684	1897	1891	2046	2645	1836	2638	3069	2670	ENSMUST00000220755	Epdr1	105298	ependymin related protein 1 (zebrafish) [Source:MGI Symbol Acc:MGI:2145369]	13	19591706	19619927	-1	A2
ENSMUSG00000002812	1660	1590	1269	1481	1457	1357	1516	1678	1626	1359	1719	1128	1746	1858	1628	ENSMUST00000137226	Flii	14248	flightless I actin binding protein [Source:MGI Symbol Acc:MGI:1342286]	11	60714123	60727263	-1	B2
ENSMUSG00000002814	172	218	162	184	177	194.999	178	229	191	185	187	137	209.999	202	175	ENSMUST00000002891	Top3a	21975	topoisomerase (DNA) III alpha [Source:MGI Symbol Acc:MGI:1197527]	11	60740058	60777365	-1	B2
ENSMUSG00000002820	612	645	529	620	639	518	622	585.29	657	578	620	453	690	628	653	ENSMUST00000217591	Atg4d	235040	autophagy related 4D cysteine peptidase [Source:MGI Symbol Acc:MGI:2444308]	9	21265293	21277772	1	A3
ENSMUSG00000002825	181	171	129	132	150	125	199	155	157	172	161	123.001	185	166	201	ENSMUST00000217060	Qtrt1	60507	queuine tRNA-ribosyltransferase 1 [Source:MGI Symbol Acc:MGI:1931441]	9	21411837	21420274	1	A3
ENSMUSG00000002831	292	440	303	850	528	230	352	693	707	213	283	141	231	564	571	ENSMUST00000002908	Plin4	57435	perilipin 4 [Source:MGI Symbol Acc:MGI:1929709]	17	56100591	56109803	-1	D
ENSMUSG00000002833	1545	1346	1277	1464	1509	1271	1514	1500	1590	1099	1429	903	1660	1720	1455	ENSMUST00000002911	Hdgfrp2	15193	hepatoma-derived growth factor related protein 2 [Source:MGI Symbol Acc:MGI:1194492]	17	56079657	56100596	1	D
ENSMUSG00000002835	83	64	59	90	65	62	103	79	86	79	91	58	118	110	81	ENSMUST00000002914	Chaf1a	27221	chromatin assembly factor 1 subunit A (p150) [Source:MGI Symbol Acc:MGI:1351331]	17	56040416	56068026	1	D
ENSMUSG00000002844	892	975	872	718	854	820	887	1018	1058	961	1270	809	1285	1359	1167	ENSMUST00000002923	Adprh	11544	ADP-ribosylarginine hydrolase [Source:MGI Symbol Acc:MGI:1098234]	16	38445399	38452689	-1	B4
ENSMUSG00000002845	207.999	244	211.999	222	200	237	199.999	219.999	251	227	226	198	269	251	243	ENSMUST00000165140	Tmem39a	67846	transmembrane protein 39a [Source:MGI Symbol Acc:MGI:1915096]	16	38558698	38592162	1	B4
ENSMUSG00000002846	471.653	420.735	366.541	402.397	401.547	394.031	390.848	369.287	441.407	520.793	510.849	475.99	549.981	668.823	594.739	ENSMUST00000147543	Timmdc1	76916	translocase of inner mitochondrial membrane domain containing 1 [Source:MGI Symbol Acc:MGI:1922139]	16	38498347	38522663	-1	B4
ENSMUSG00000002847	8	31	26	19	19	22	25	26	20	19	35	13	21	28	17	ENSMUST00000002926	Pla1a	85031	phospholipase A1 member A [Source:MGI Symbol Acc:MGI:1934677]	16	38396119	38433145	-1	B4
ENSMUSG00000002870	104	109	94	106	124	63	117	102	141	101	128	92	135	152	128	ENSMUST00000204217	Mcm2	17216	minichromosome maintenance complex component 2 [Source:MGI Symbol Acc:MGI:105380]	6	88883474	88898780	-1	D1
ENSMUSG00000002871	462	479.999	400	425.001	453.999	399	445	464.001	511	449	471	351	514	502	507	ENSMUST00000203155	Tpra1	24100	transmembrane protein adipocyte asscociated 1 [Source:MGI Symbol Acc:MGI:1345190]	6	88902251	88912238	1	D1
ENSMUSG00000002881	1407.27	1213.12	1036.58	1322.28	1083.65	1253.75	1265.23	1443.68	1390.5	1452.82	1728.66	1414	1949.65	1756.78	1845.23	ENSMUST00000168082	Nab1	17936	Ngfi-A binding protein 1 [Source:MGI Symbol Acc:MGI:107564]	1	52457294	52500679	-1	C1.1
ENSMUSG00000002885	277.999	254	219.001	292	239.001	245	249	263.999	260	137	216.001	143.999	231.999	254	227	ENSMUST00000149368	Adgre5	26364	adhesion G protein-coupled receptor E5 [Source:MGI Symbol Acc:MGI:1347095]	8	83723251	83741326	-1	C2
ENSMUSG00000002897	557.178	492.681	427.34	428.943	488.968	416.122	408.131	522.789	459.124	424.323	557.834	381.748	547.618	605.968	549.379	ENSMUST00000204078	Il17ra	16172	interleukin 17 receptor A [Source:MGI Symbol Acc:MGI:107399]	6	120463247	120487559	1	F1
ENSMUSG00000002900	705	651	561	635	658	567	750	651	735	619	784	560	825	894	800	ENSMUST00000172134	Lamb1	16777	laminin B1 [Source:MGI Symbol Acc:MGI:96743]	12	31265234	31329644	1	A2
ENSMUSG00000002908	293.795	241.153	240.559	251.655	241.609	223.308	256.676	259.736	252.567	276.873	370.46	233.135	308.1	314.378	259.972	ENSMUST00000110081	Kcnn1	84036	potassium intermediate/small conductance calcium-activated channel subfamily N member 1 [Source:MGI Symbol Acc:MGI:1933993]	8	70842049	70863258	-1	B3.3
ENSMUSG00000002910	158	354	228	431	329	241	353	472	583	175	223	160	223	397	306	ENSMUST00000212855	Arrdc2	70807	arrestin domain containing 2 [Source:MGI Symbol Acc:MGI:1918057]	8	70835129	70839720	-1	B3.3
ENSMUSG00000002930	301.496	475.075	237.935	493.474	495.872	293.407	388.444	524.859	402.868	614.475	758.781	442.492	804.4	771.577	753.704	ENSMUST00000052827	Ppp1r17	19051	protein phosphatase 1 regulatory subunit 17 [Source:MGI Symbol Acc:MGI:1333876]	6	56017497	56032689	1	B3
ENSMUSG00000002944	27	22	17	22	31	36	30	22	30	38	37	47	36	44	41	ENSMUST00000170051	Cd36	12491	CD36 antigen [Source:MGI Symbol Acc:MGI:107899]	5	17781690	17888801	-1	A3
ENSMUSG00000002948	1750.82	1760.12	1547.04	1706.26	1664.2	1509.63	1786.9	1864.82	1963.76	1437.81	1851.36	1257.65	2115.05	2022.21	1983.63	ENSMUST00000207247	Map2k7	26400	mitogen-activated protein kinase kinase 7 [Source:MGI Symbol Acc:MGI:1346871]	8	4238740	4247897	1	A1.1
ENSMUSG00000002949	829	776	628	733	804	690	747	807	846	745	841	647	941	890	861	ENSMUST00000160371	Timm44	21856	translocase of inner mitochondrial membrane 44 [Source:MGI Symbol Acc:MGI:1343262]	8	4259731	4275913	-1	A1.1
ENSMUSG00000002957	5050.44	4789.43	4546	4533.35	4610.86	4549.45	4985.88	4957.44	5192	5302.97	6731.44	4540.46	6618.92	6903.48	6344.96	ENSMUST00000201261	Ap2a2	11772	adaptor-related protein complex 2 alpha 2 subunit [Source:MGI Symbol Acc:MGI:101920]	7	141562173	141633011	1	F5
ENSMUSG00000002963	257.001	302.001	289	314.001	279.001	312	332	314.001	359.999	250	315.999	220	356.001	413	292.999	ENSMUST00000144669	Pnkp	59047	polynucleotide kinase 3'- phosphatase [Source:MGI Symbol Acc:MGI:1891698]	7	44857139	44862992	1	B3
ENSMUSG00000002968	1165	1158	979	1019	1086	980	1110	1168	1244	1045.31	1088	847.332	1266	1177.28	1227	ENSMUST00000207196	Med25	75613	mediator complex subunit 25 [Source:MGI Symbol Acc:MGI:1922863]	7	44876765	44892712	-1	B3
ENSMUSG00000002980	255	312	234	230	255	244	264	324	259	181	255	164	274	303	285	ENSMUST00000133427	Bcam	57278	basal cell adhesion molecule [Source:MGI Symbol Acc:MGI:1929940]	7	19756131	19771016	-1	A3
ENSMUSG00000002981	2997	2628	2533	2339	2763	2287	2903	2894	2959	2631	3432	2320	3169	3665	3264	ENSMUST00000208594	Clptm1	56457	cleft lip and palate associated transmembrane protein 1 [Source:MGI Symbol Acc:MGI:1927155]	7	19631571	19665033	-1	A3
ENSMUSG00000002983	82.005	72.004	84.001	78	90.001	94.001	75	97.024	94.018	70.001	113	63.01	122.009	102.001	92	ENSMUST00000098754	Relb	19698	avian reticuloendotheliosis viral (v-rel) oncogene related B [Source:MGI Symbol Acc:MGI:103289]	7	19606217	19629438	-1	A3
ENSMUSG00000002984	1031	1014	930	954	1031	916.001	990.001	1124	1188	902.001	1173	781.999	1207	1303	1123	ENSMUST00000173966	Tomm40	53333	translocase of outer mitochondrial membrane 40 homolog (yeast) [Source:MGI Symbol Acc:MGI:1858259]	7	19701313	19715438	-1	A3
ENSMUSG00000002985	21574	18614	15486	19169	17935	17580	19136	19798	20545	17276	24527	17202	22906	25552	23022	ENSMUST00000174191	Apoe	11816	apolipoprotein E [Source:MGI Symbol Acc:MGI:88057]	7	19696109	19699188	-1	A3
ENSMUSG00000002992	0	0	0	0	0	2	1	1	0	1	2	1	0	2	0	ENSMUST00000003074	Apoc2	11813	apolipoprotein C-II [Source:MGI Symbol Acc:MGI:88054]	7	19671579	19677941	-1	A3
ENSMUSG00000002996	790	705.999	570.999	673	612	628	725.001	750.444	713	772.999	972.001	723.384	1011.41	978.001	924.001	ENSMUST00000175666	Hbp1	73389	high mobility group box transcription factor 1 [Source:MGI Symbol Acc:MGI:894659]	12	31926254	31950535	-1	A3
ENSMUSG00000002997	1796	1365	1418	1226	1274	1481	1449	1373	1589	1836	2394	1772	2126	2414	2301	ENSMUST00000146865	Prkar2b	19088	protein kinase cAMP dependent regulatory type II beta [Source:MGI Symbol Acc:MGI:97760]	12	31958476	32061296	-1	A3
ENSMUSG00000003031	1313	1410	1091	1241	1278	1182	1394	1481	1509	1651	2079	1611	2331	2300	2112	ENSMUST00000204807	Cdkn1b	12576	cyclin-dependent kinase inhibitor 1B [Source:MGI Symbol Acc:MGI:104565]	6	134920401	134925513	1	G1
ENSMUSG00000003032	296.415	324.204	252.355	262.793	259.834	308.287	248.018	293.291	343.881	164.407	251.365	174.598	337.952	253.079	232.181	ENSMUST00000107619	Klf4	16600	Kruppel-like factor 4 (gut) [Source:MGI Symbol Acc:MGI:1342287]	4	55527143	55532466	-1	B3
ENSMUSG00000003033	1142	1051	865	996	955.999	905.999	1041	1081	1096	891	1033	835	1121	1128	1081	ENSMUST00000151546	Ap1m1	11767	adaptor-related protein complex AP-1 mu subunit 1 [Source:MGI Symbol Acc:MGI:102776]	8	72240018	72257385	1	B3.3
ENSMUSG00000003037	953.913	731.61	679.834	821.906	868.417	771.139	809.52	847.591	901.579	848.38	1017.36	786.679	1061.92	1120.94	1106.58	ENSMUST00000128203	Rab8a	17274	RAB8A member RAS oncogene family [Source:MGI Symbol Acc:MGI:96960]	8	72161200	72183904	1	B3.3
ENSMUSG00000003038	1316.13	1194.09	1174.12	1118.66	1252.22	1236.17	1304.74	1406.99	1380.59	1572.34	1957.93	1372.81	1879.2	2146.51	1747.28	ENSMUST00000136859	Hmgn2	15331	high mobility group nucleosomal binding domain 2 [Source:MGI Symbol Acc:MGI:96136]	4	133964738	133968650	-1	D3
ENSMUSG00000003039	1455	1382.48	1243.13	1205.78	1394.79	1267.57	1370.96	1556.07	1729.9	1436.09	2037.2	1448.56	1945.21	2209.82	2036.47	ENSMUST00000212117	Fam32a	67922	family with sequence similarity 32 member A [Source:MGI Symbol Acc:MGI:1915172]	8	72219730	72224418	1	B3.3
ENSMUSG00000003051	3	2	4	1	5	3	1	1	0	4	2	2	2	6	2	ENSMUST00000188895	Elf3	13710	E74-like factor 3 [Source:MGI Symbol Acc:MGI:1101781]	1	135253575	135258568	-1	E4
ENSMUSG00000003053	0	0	0	0	0	0	0	0	0	0	3.002	3.001	0	2.008	3.001	ENSMUST00000177087	Cyp2c29	13095	cytochrome P450 family 2 subfamily c polypeptide 29 [Source:MGI Symbol Acc:MGI:103238]	19	39269405	39330713	1	C3
ENSMUSG00000003062	454	448	437	438	419.001	454	417	464	559	673	794	607.999	770	800	735.001	ENSMUST00000199924	Stard3nl	76205	STARD3 N-terminal like [Source:MGI Symbol Acc:MGI:1923455]	13	19357676	19395795	-1	A2
ENSMUSG00000003068	1326	1371	1179	1168	1302	1159	1318	1346	1387	1210	1528	991.001	1684	1615	1521	ENSMUST00000213772	Stk11	20869	serine/threonine kinase 11 [Source:MGI Symbol Acc:MGI:1341870]	10	80115803	80130682	1	C1
ENSMUSG00000003070	171	118	140	113	118	144	148	148	168	124	137	89	154	159	139	ENSMUST00000003154	Efna2	13637	ephrin A2 [Source:MGI Symbol Acc:MGI:102707]	10	80179482	80190010	1	C1
ENSMUSG00000003072	2231	2102	1917	1915	2228	1948	2128	2144	2317	1899	2521	1672	2544	2638	2420	ENSMUST00000003156	Atp5d	66043	ATP synthase H+ transporting mitochondrial F1 complex delta subunit [Source:MGI Symbol Acc:MGI:1913293]	10	80138632	80145818	1	C1
ENSMUSG00000003099	1692	1813	1557	1671	1830	1589	1786	1873	1962	1626	2052	1398	2096	2222	1983	ENSMUST00000145997	Ppp5c	19060	protein phosphatase 5 catalytic subunit [Source:MGI Symbol Acc:MGI:102666]	7	17004640	17027924	-1	A2
ENSMUSG00000003119	1969	1768	1541	1834	1884	1794	1943	1977	2089	1863	2202	1688	2367	2418	2336	ENSMUST00000125152	Cdk12	69131	cyclin-dependent kinase 12 [Source:MGI Symbol Acc:MGI:1098802]	11	98203059	98278504	1	D
ENSMUSG00000003123	272.998	297.166	234.626	243.888	234.185	243.955	263.516	332.411	298.015	197.749	223.996	168.993	266.866	246.76	253.202	ENSMUST00000105177	Lipe	16890	lipase hormone sensitive [Source:MGI Symbol Acc:MGI:96790]	7	25379527	25398710	-1	A3
ENSMUSG00000003131	5073.73	4679.68	4076.86	4253.88	4321	4420.87	4445.77	4924.89	5106	5564.75	7488	5562.64	7189.4	7726.77	7271.77	ENSMUST00000214996	Pafah1b2	18475	platelet-activating factor acetylhydrolase isoform 1b subunit 2 [Source:MGI Symbol Acc:MGI:108415]	9	45962859	46012690	-1	A5.2
ENSMUSG00000003134	781	762	707	740	808	662	863	813	844	835	852	650	907	908	953	ENSMUST00000195854	Tbc1d8	54610	TBC1 domain family member 8 [Source:MGI Symbol Acc:MGI:1927225]	1	39371492	39478755	-1	B
ENSMUSG00000003135	665	543	525	644	623	588	624	658	743	670	766	608	810	787	781	ENSMUST00000003219	Cnot11	52846	CCR4-NOT transcription complex subunit 11 [Source:MGI Symbol Acc:MGI:106580]	1	39534992	39546889	1	B
ENSMUSG00000003153	2991	2889	2485	2604	2663	2600	2664	2752	2976	3036	4026	2636	3798	4101	4030	ENSMUST00000168801	Slc2a3	20527	solute carrier family 2 (facilitated glucose transporter) member 3 [Source:MGI Symbol Acc:MGI:95757]	6	122727809	122801640	-1	F1
ENSMUSG00000003154	1363.61	1221.91	1006.51	1278.68	1123.42	1104.04	1233.49	1295.84	1352.85	1173.24	1361.43	935.29	1442.2	1395.97	1406.01	ENSMUST00000177927	Foxj2	60611	forkhead box J2 [Source:MGI Symbol Acc:MGI:1926805]	6	122819914	122845366	1	F1
ENSMUSG00000003161	1017.81	963.016	863.641	928.905	1020.85	948.205	1040.75	1043.45	1113.03	1130.02	1554.99	1159.04	1541.26	1662.2	1527.96	ENSMUST00000197065	Sri	109552	sorcin [Source:MGI Symbol Acc:MGI:98419]	5	8046078	8069379	1	A1
ENSMUSG00000003166	2118.43	2382.96	1937.95	1968.8	2186.96	1925.52	2451.08	2388.65	2472.17	2336	2902.38	1866.67	2955.02	3150.92	2821.32	ENSMUST00000126919	Dgcr2	13356	DiGeorge syndrome critical region gene 2 [Source:MGI Symbol Acc:MGI:892866]	16	17839482	17894145	-1	A3
ENSMUSG00000003184	436.001	380	313.999	392	367.999	345.999	366	428	408.999	370	395	269.001	360	350	357.999	ENSMUST00000208906	Irf3	54131	interferon regulatory factor 3 [Source:MGI Symbol Acc:MGI:1859179]	7	44997648	45002848	1	B3
ENSMUSG00000003190	19	19	16	18	25.999	23	24	23	17	17	28.999	20	37	22	30	ENSMUST00000207342	Bcl2l12	75736	BCL2-like 12 (proline rich) [Source:MGI Symbol Acc:MGI:1922986]	7	44991222	44998712	-1	B3
ENSMUSG00000003198	138.164	132.764	93.727	115.22	109.233	105.81	101.563	125.043	135.108	162.765	203.296	158.346	171.244	202.924	209.84	ENSMUST00000054780	Zfp959	224893	zinc finger protein 959 [Source:MGI Symbol Acc:MGI:2385058]	17	55892120	55898928	1	D
ENSMUSG00000003199	870	879	825	802	884	688	912.999	1011	958.001	805	919	666	1020	995	1072	ENSMUST00000133998	Mpnd	68047	MPN domain containing [Source:MGI Symbol Acc:MGI:1915297]	17	56005711	56016790	1	D
ENSMUSG00000003200	514	573	453	560	598	522	495	587	602	435	573	393	611	641	602	ENSMUST00000003268	Sh3gl1	20405	SH3-domain GRB2-like 1 [Source:MGI Symbol Acc:MGI:700010]	17	56016753	56036637	-1	D
ENSMUSG00000003206	8	7	10	11	9	2	9	14	11	13	10	12	10	17	6	ENSMUST00000003274	Ebi3	50498	Epstein-Barr virus induced gene 3 [Source:MGI Symbol Acc:MGI:1354171]	17	55952623	55957021	1	D
ENSMUSG00000003208	144	148	142	159	144	116	154	149	174	121	141	106	138	142	160	ENSMUST00000086869	Ccdc94	72886	coiled-coil domain containing 94 [Source:MGI Symbol Acc:MGI:1920136]	17	55959187	55967949	1	D
ENSMUSG00000003226	8414	7677	6888	7571	7380	7665	7178	7839	8438	10600	12812	10319	12104	13235	12966	ENSMUST00000220131	Ranbp2	19386	RAN binding protein 2 [Source:MGI Symbol Acc:MGI:894323]	10	58446920	58494356	1	B4
ENSMUSG00000003227	7	4	4	5	12	4	4	2	1	4	5	5	6	6	13	ENSMUST00000003312	Edar	13608	ectodysplasin-A receptor [Source:MGI Symbol Acc:MGI:1343498]	10	58600789	58675654	-1	B4
ENSMUSG00000003228	603	614	445	500	499	484	570	578	641	560	660	462	676	713	670	ENSMUST00000003313	Grk5	14773	G protein-coupled receptor kinase 5 [Source:MGI Symbol Acc:MGI:109161]	19	60889749	61092553	1	D3
ENSMUSG00000003233	1088	1132	850	1068	1099	1015	1100	1194	1161	1047	1247	848	1307	1343	1272	ENSMUST00000169552	Dvl3	13544	dishevelled segment polarity protein 3 [Source:MGI Symbol Acc:MGI:108100]	16	20516982	20532520	1	A3
ENSMUSG00000003234	1326	1253	1095	1242	1244	1186	1248	1333	1328	1116	1413	983	1512	1531	1375	ENSMUST00000148679	Abcf3	27406	ATP-binding cassette sub-family F (GCN20) member 3 [Source:MGI Symbol Acc:MGI:1351656]	16	20548577	20561379	1	A3
ENSMUSG00000003235	988	958	822	911	932	795	877	1005	968	986	1194	874	1207	1284	1180	ENSMUST00000148714	Eif2b5	224045	eukaryotic translation initiation factor 2B subunit 5 epsilon [Source:MGI Symbol Acc:MGI:2446176]	16	20498817	20509955	1	A3
ENSMUSG00000003269	1228	1110	954	1088	1198	902.999	1150	1176	1149	1055	1259	865	1410	1397	1319	ENSMUST00000056820	Cyth2	19158	cytohesin 2 [Source:MGI Symbol Acc:MGI:1334255]	7	45806637	45814581	-1	B3
ENSMUSG00000003271	99	104	88	64	80	83	109	111	104	76.001	105	59	82	66	68	ENSMUST00000211779	Sult2b1	54200	sulfotransferase family cytosolic 2B member 1 [Source:MGI Symbol Acc:MGI:1926342]	7	45729983	45784669	-1	B3
ENSMUSG00000003273	1938	1731	1528	1547	1681	1438	1884	1607	1916	1327	1561	1118	1770	1888	1740	ENSMUST00000210027	Car11	12348	carbonic anhydrase 11 [Source:MGI Symbol Acc:MGI:1336193]	7	45699843	45704682	1	B3
ENSMUSG00000003279	12366.8	10666	9410.24	10600.3	10838.1	9927.62	11796.3	11135.3	12547.1	12230.7	15045.7	10799.2	15306.3	15249.7	15303.7	ENSMUST00000125691	Dlgap1	224997	discs large (Drosophila) homolog-associated protein 1 [Source:MGI Symbol Acc:MGI:1346065]	17	69969073	70821413	1	E1.3
ENSMUSG00000003282	213.336	160.683	142.79	155.723	160.769	177.372	173.534	171.484	173.185	258.757	290.468	230.527	233.307	259.066	228.693	ENSMUST00000147035	Plag1	56711	pleiomorphic adenoma gene 1 [Source:MGI Symbol Acc:MGI:1891916]	4	3900996	3938423	-1	A1
ENSMUSG00000003283	29	40	29	36	36	20	21	31	33	29	44	34	30	33	54	ENSMUST00000191431	Hck	15162	hemopoietic cell kinase [Source:MGI Symbol Acc:MGI:96052]	2	153108468	153151441	1	H1
ENSMUSG00000003299	541	576.001	478.999	513.999	541.999	452.999	536.001	510.001	620.999	535	622	425	627	628	658.999	ENSMUST00000216466	Mrpl4	66163	mitochondrial ribosomal protein L4 [Source:MGI Symbol Acc:MGI:2137210]	9	21002738	21008839	1	A3
ENSMUSG00000003308	965.999	935	887	917	976.999	826.992	1034	1010	1122	988.001	1284	948.999	1328	1416	1268	ENSMUST00000193247	Keap1	50868	kelch-like ECH-associated protein 1 [Source:MGI Symbol Acc:MGI:1858732]	9	21229730	21239361	-1	A3
ENSMUSG00000003309	23.138	29.237	23.113	33.162	25.609	26.125	19.467	30.732	38.07	21.509	25.962	26.479	46.156	27.64	29.433	ENSMUST00000213250	Ap1m2	11768	adaptor protein complex AP-1 mu 2 subunit [Source:MGI Symbol Acc:MGI:1336974]	9	21294275	21312337	-1	A3
ENSMUSG00000003316	6954.03	6876.81	6061.66	6246.51	6477.28	6311.1	6720.3	6777.83	7499.21	7453.94	9509.62	6464.22	9579.23	9928.65	9534.37	ENSMUST00000003404	Glg1	20340	golgi apparatus protein 1 [Source:MGI Symbol Acc:MGI:104967]	8	111154421	111259216	-1	E1
ENSMUSG00000003341	16	22	9	11	8	8	18	10	6	13	9	13	22	16	15	ENSMUST00000219648	Atp8b3	67331	ATPase class I type 8B member 3 [Source:MGI Symbol Acc:MGI:1914581]	10	80519584	80539124	-1	C1
ENSMUSG00000003344	1063	1016	862.001	1014	1051	993	1078	1066	1211	1038	1299	870.999	1284	1365	1239	ENSMUST00000003434	Btbd2	208198	BTB (POZ) domain containing 2 [Source:MGI Symbol Acc:MGI:1933831]	10	80642617	80657071	-1	C1
ENSMUSG00000003345	2396	2098	1947	2100	2155	2068	2256	2284	2354	2243	2809	2065	2771	2934	2683	ENSMUST00000220431	Csnk1g2	103236	casein kinase 1 gamma 2 [Source:MGI Symbol Acc:MGI:1920014]	10	80622838	80640749	1	C1
ENSMUSG00000003346	1340	1325	1237	1193	1307	1189	1344	1305	1501	1318	1700	1130	1616	1729	1561	ENSMUST00000187646	Abhd17a	216169	abhydrolase domain containing 17A [Source:MGI Symbol Acc:MGI:106388]	10	80583654	80590341	-1	C1
ENSMUSG00000003348	258.488	246	199	199	277.85	227.001	230.41	256.467	244	218.946	321.483	216.38	300.384	345.474	267.795	ENSMUST00000218439	Mob3a	208228	MOB kinase activator 3A [Source:MGI Symbol Acc:MGI:3050117]	10	80685253	80701977	-1	C1
ENSMUSG00000003352	2821	2370	2188	2222	2426	2239	2796	2385	2995	2522	3011	2036	3127	3023	3029	ENSMUST00000003442	Cacnb3	12297	calcium channel voltage-dependent beta 3 subunit [Source:MGI Symbol Acc:MGI:103307]	15	98632220	98644530	1	F1
ENSMUSG00000003354	162	132	126	99	126	111	113	109	119	118	154	118	144	164	119	ENSMUST00000003444	Ccdc65	105833	coiled-coil domain containing 65 [Source:MGI Symbol Acc:MGI:2146001]	15	98708207	98723326	1	F1
ENSMUSG00000003355	21	4	11	13	11	23	10	14	17	6	9	5	13	11	10	ENSMUST00000003445	Fkbp11	66120	FK506 binding protein 11 [Source:MGI Symbol Acc:MGI:1913370]	15	98724373	98728198	-1	F1
ENSMUSG00000003360	1869.36	1693.38	1507.67	1566	1550.21	1533	1612	1808	1867.66	1738.12	2144.29	1479.68	2308.63	2460.36	2194.41	ENSMUST00000159170	Ddx23	74351	DEAD (Asp-Glu-Ala-Asp) box polypeptide 23 [Source:MGI Symbol Acc:MGI:1921601]	15	98645134	98662889	-1	F1
ENSMUSG00000003363	7650	6539	5601	5759	6518	5744	7293	6433	6982	5630	7087	4666	6919	7384	6794	ENSMUST00000143903	Pld3	18807	phospholipase D family member 3 [Source:MGI Symbol Acc:MGI:1333782]	7	27532000	27553218	-1	A3
ENSMUSG00000003378	4287	3973	3701	3580	3794	3557	4453	3854	4325	3330	4033	2729	4366	4137	3890	ENSMUST00000205993	Grik5	14809	glutamate receptor ionotropic kainate 5 (gamma 2) [Source:MGI Symbol Acc:MGI:95818]	7	25009849	25072346	-1	A3
ENSMUSG00000003379	15	12	3	7	13	8	7	8	11	10	9	10	6	9	11	ENSMUST00000003469	Cd79a	12518	CD79A antigen (immunoglobulin-associated alpha) [Source:MGI Symbol Acc:MGI:101774]	7	24897381	24902197	1	A3
ENSMUSG00000003380	747	976	760	705	836	780	788	885	855	864	1156	740	1193	1254	1133	ENSMUST00000205771	Rabac1	14470	Rab acceptor 1 (prenylated) [Source:MGI Symbol Acc:MGI:1201692]	7	24969752	24972754	-1	A3
ENSMUSG00000003382	1005	1019	859	879.999	966	835	975	1017	1107	1054	1289	879	1394	1331	1286	ENSMUST00000170036	Etv3	27049	ets variant 3 [Source:MGI Symbol Acc:MGI:1350926]	3	87525407	87540156	1	F1
ENSMUSG00000003402	1278	1265	1027.96	1193	1184.99	1081.99	1112.96	1206.97	1239	1132.99	1433.99	1001	1444.99	1561.99	1427	ENSMUST00000214565	Prkcsh	19089	protein kinase C substrate 80K-H [Source:MGI Symbol Acc:MGI:107877]	9	22002806	22014222	1	A3
ENSMUSG00000003410	6910.46	6620.99	5535.33	6189.45	6180.22	5925.11	6502.44	6647.84	7097.84	6535.96	7609.55	5750.87	8135.33	8078.97	7907.35	ENSMUST00000215901	Elavl3	15571	ELAV (embryonic lethal abnormal vision Drosophila)-like 3 (Hu antigen C) [Source:MGI Symbol Acc:MGI:109157]	9	22015005	22052023	-1	A3
ENSMUSG00000003411	833.001	644	710	670	618	593.001	758.001	735	882.999	700	942	661	987	911.001	1000	ENSMUST00000157062	Rab3b	69908	RAB3B member RAS oncogene family [Source:MGI Symbol Acc:MGI:1917158]	4	108879063	108943324	1	C7
ENSMUSG00000003418	186	172	171	177	163	152	169	174	164	174	251	186	248	308	252	ENSMUST00000150781	St8sia6	241230	ST8 alpha-N-acetyl-neuraminide alpha-2 8-sialyltransferase 6 [Source:MGI Symbol Acc:MGI:2386797]	2	13651021	13794064	-1	A1
ENSMUSG00000003420	210.001	241	225.001	210.999	254.999	232	213.999	260	195	202	317	195	286	289	242	ENSMUST00000211535	Fcgrt	14132	Fc receptor IgG alpha chain transporter [Source:MGI Symbol Acc:MGI:103017]	7	45092990	45103851	-1	B3
ENSMUSG00000003421	625	558	485	557.999	505.001	510.999	577	572	681	577.999	642	461	713	742.999	683.999	ENSMUST00000210668	Nosip	66394	nitric oxide synthase interacting protein [Source:MGI Symbol Acc:MGI:1913644]	7	45062429	45078210	1	B3
ENSMUSG00000003423	206.231	242.271	199.782	208.378	207.649	170.247	220.573	204	241.28	207	272	180.001	271.939	290.881	253.084	ENSMUST00000211336	Pih1d1	68845	PIH1 domain containing 1 [Source:MGI Symbol Acc:MGI:1916095]	7	45154303	45160065	1	B3
ENSMUSG00000003429	1986	1788	1534	1750	1888	1667	1790	2037	2046	2122	2837	1900	2638	2914	2569	ENSMUST00000211583	Rps11	27207	ribosomal protein S11 [Source:MGI Symbol Acc:MGI:1351329]	7	45122379	45124439	-1	B3
ENSMUSG00000003435	2906	2830	2397	2755	2843	2585	2906	3037	3067	2682	3261	2215	3455	3618	3243	ENSMUST00000208726	Supt5	20924	suppressor of Ty 5 [Source:MGI Symbol Acc:MGI:1202400]	7	28314891	28338746	-1	A3
ENSMUSG00000003436	42.557	28.336	25.796	24.407	32.898	33.995	28.519	34.697	26.381	28.453	42.329	21.373	31.755	44.742	30.072	ENSMUST00000145512	Dll3	13389	delta-like 3 (Drosophila) [Source:MGI Symbol Acc:MGI:1096877]	7	28293553	28302238	-1	A3
ENSMUSG00000003437	1198	1137	931	1103	1070	995	1131	1117	1161	890	1117	861	1300	1341	1178	ENSMUST00000146913	Paf1	54624	Paf1 RNA polymerase II complex component [Source:MGI Symbol Acc:MGI:1923988]	7	28392951	28399388	1	B1
ENSMUSG00000003438	295	285	273	256	315	274	299	303	304	334	402	312	376	416	412	ENSMUST00000136427	Timm50	66525	translocase of inner mitochondrial membrane 50 [Source:MGI Symbol Acc:MGI:1913775]	7	28305516	28312072	-1	A3
ENSMUSG00000003444	199	171	141	183	165	159	163	149	182	171	217	157	247	242	211	ENSMUST00000003536	Med29	67224	mediator complex subunit 29 [Source:MGI Symbol Acc:MGI:1914474]	7	28386146	28392708	-1	B1
ENSMUSG00000003452	3755	3225	2868.36	3378	2981	3165.47	3205	3511	3679	4504.47	5217	4251	5100.47	5368	5245	ENSMUST00000140759	Bicd1	12121	bicaudal D homolog 1 (Drosophila) [Source:MGI Symbol Acc:MGI:1101760]	6	149408886	149563329	1	G3
ENSMUSG00000003458	1156	1118	919	1086	1075	1027	1198	1129	1211	985	1204	899	1378	1400	1292	ENSMUST00000003550	Ncstn	59287	nicastrin [Source:MGI Symbol Acc:MGI:1891700]	1	172066013	172082795	-1	H3
ENSMUSG00000003464	1306	1292	1112	1172	1328	1208	1192	1294	1361	1511	1901	1272	1808	1953	1784	ENSMUST00000133081	Pex19	19298	peroxisomal biogenesis factor 19 [Source:MGI Symbol Acc:MGI:1334458]	1	172126755	172136493	1	H3
ENSMUSG00000003469	7362	7335	5693	6661	7072	6133	7697	7355	7494	6252	7604	4673	7653	8296	7522	ENSMUST00000159180	Phyhip	105653	phytanoyl-CoA hydroxylase interacting protein [Source:MGI Symbol Acc:MGI:1860417]	14	70457476	70468832	1	D2
ENSMUSG00000003476	35	35	35	25.001	27	30	28	20	37	31	43	22	31	33	29	ENSMUST00000169777	Crhr2	12922	corticotropin releasing hormone receptor 2 [Source:MGI Symbol Acc:MGI:894312]	6	55090049	55133016	-1	B3
ENSMUSG00000003477	8	16	3	7	10	8	9	21	19	7	10	11	9	7	4	ENSMUST00000152720	Inmt	21743	indolethylamine N-methyltransferase [Source:MGI Symbol Acc:MGI:102963]	6	55170626	55175043	-1	B3
ENSMUSG00000003484	3.008	0	1.002	0	4	3	0	1	2	3	1	3	2	1.008	3	ENSMUST00000125448	Cyp4f18	72054	cytochrome P450 family 4 subfamily f polypeptide 18 [Source:MGI Symbol Acc:MGI:1919304]	8	71988482	72009626	-1	B3.3
ENSMUSG00000003500	798	807.001	739.001	661.001	802	766	782	845	901.001	626.001	820.001	506.001	837	850	851.999	ENSMUST00000160749	Impdh1	23917	inosine 5'-phosphate dehydrogenase 1 [Source:MGI Symbol Acc:MGI:96567]	6	29200434	29216364	-1	A3.3
ENSMUSG00000003505	1	1	3	4	1	1	1	1	1	1	1	1	1	0	0	ENSMUST00000098783	Psg18	26438	pregnancy specific glycoprotein 18 [Source:MGI Symbol Acc:MGI:1347251]	7	18345422	18355009	-1	A3
ENSMUSG00000003518	4500.76	4112.2	3733.57	3881.82	3972.95	3972.59	4251.42	4413.25	4648.92	4362.57	5720.33	4001.81	5682.45	5962.96	5459.88	ENSMUST00000176261	Dusp3	72349	dual specificity phosphatase 3 (vaccinia virus phosphatase VH1-related) [Source:MGI Symbol Acc:MGI:1919599]	11	101971143	101987013	-1	D
ENSMUSG00000003526	462.001	488.482	436.09	476.012	477	432	433	484	521.005	465	564.49	377	459.401	642.388	564.47	ENSMUST00000132241	Prodh	19125	proline dehydrogenase [Source:MGI Symbol Acc:MGI:97770]	16	18060357	18090203	-1	A3
ENSMUSG00000003527	499	464	390	407	466	398	457	508	516	409	481	328	536	561	495	ENSMUST00000003621	Dgcr14	27886	DiGeorge syndrome critical region gene 14 [Source:MGI Symbol Acc:MGI:107854]	16	17900711	17911348	-1	A3
ENSMUSG00000003528	566	528	405	455	508	445	507	580	571	423	584	424	604	633	597	ENSMUST00000147384	Slc25a1	13358	solute carrier family 25 (mitochondrial carrier citrate transporter) member 1 [Source:MGI Symbol Acc:MGI:1345283]	16	17925211	17928219	-1	A3
ENSMUSG00000003531	381.48	423.754	365.57	376.789	407	374.792	389.054	424	503.6	439.467	548.386	379.461	549.316	555.605	555.334	ENSMUST00000076757	Dgcr6	13353	DiGeorge syndrome critical region gene 6 [Source:MGI Symbol Acc:MGI:1202877]	16	18052860	18071632	1	A3
ENSMUSG00000003534	1446	1548	1298	1327	1444	1353	1598	1694	1700	1309	1606	1077	1813	1733	1684	ENSMUST00000003628	Ddr1	12305	discoidin domain receptor family member 1 [Source:MGI Symbol Acc:MGI:99216]	17	35681567	35704621	-1	B1
ENSMUSG00000003541	125	113	103	85	128	84	92	148	89	115	166	106	176	190	158	ENSMUST00000003635	Ier3	15937	immediate early response 3 [Source:MGI Symbol Acc:MGI:104814]	17	35821684	35822923	1	B1
ENSMUSG00000003545	543	595.333	452.999	465.268	521.001	572.999	411	500.001	666.999	378	549	395	710.001	723	803	ENSMUST00000208230	Fosb	14282	FBJ osteosarcoma oncogene B [Source:MGI Symbol Acc:MGI:95575]	7	19302696	19310051	-1	A3
ENSMUSG00000003546	469	464	359	394	402	406	402	424	512	347	481	327	446	483	456	ENSMUST00000003642	Klc4	74764	kinesin light chain 4 [Source:MGI Symbol Acc:MGI:1922014]	17	46630631	46645144	-1	C
ENSMUSG00000003549	269.731	283.381	208.297	243.312	265.584	262.189	252.66	254.014	303.138	260.278	310.574	205.642	309.719	318.974	260.911	ENSMUST00000176723	Ercc1	13870	excision repair cross-complementing rodent repair deficiency complementation group 1 [Source:MGI Symbol Acc:MGI:95412]	7	19344778	19356524	1	A3
ENSMUSG00000003555	4	1	0	0	0	0	0	0	0	1	0	0	3	0	0	ENSMUST00000156577	Cyp17a1	13074	cytochrome P450 family 17 subfamily a polypeptide 1 [Source:MGI Symbol Acc:MGI:88586]	19	46667165	46672974	-1	C3
ENSMUSG00000003559	204	221	179	177	212	165	202	158	195	211	303	200	259	306	313	ENSMUST00000003655	As3mt	57344	arsenic (+3 oxidation state) methyltransferase [Source:MGI Symbol Acc:MGI:1929882]	19	46707443	46741095	1	C3
ENSMUSG00000003573	648	902.701	560	915	873	643	834	979.719	737	770.999	1061	552	1026	1067	1016	ENSMUST00000003669	Homer3	26558	homer scaffolding protein 3 [Source:MGI Symbol Acc:MGI:1347359]	8	70282827	70294361	1	B3.3
ENSMUSG00000003575	3553	3312	2935	3139	3425	2944	3495	3293	3544	3189	3703	2455	3804	3879	3820	ENSMUST00000153632	Crtc1	382056	CREB regulated transcription coactivator 1 [Source:MGI Symbol Acc:MGI:2142523]	8	70382355	70439579	-1	B3.3
ENSMUSG00000003581	350	372	335	359	377	320	339	387	459	310	394	276	401	452	403	ENSMUST00000127165	Rnf215	71673	ring finger protein 215 [Source:MGI Symbol Acc:MGI:1918923]	11	4135202	4141172	1	A1
ENSMUSG00000003585	773	761	644	687	774	731	811	814	875	651	834	560	816	895	804	ENSMUST00000136420	Sec14l2	67815	SEC14-like lipid binding 2 [Source:MGI Symbol Acc:MGI:1915065]	11	4097039	4123415	-1	A1
ENSMUSG00000003604	210.503	230.19	190.908	187.77	173.957	146.435	179.007	246.702	263.955	213.432	266.555	215.769	292.343	288.286	301.931	ENSMUST00000099588	Aven	74268	apoptosis caspase activation inhibitor [Source:MGI Symbol Acc:MGI:1921518]	2	112492964	112634573	1	E3
ENSMUSG00000003617	635.999	604	571	536.999	563.001	528.001	625	654	635	511	813	562.999	581	762	780	ENSMUST00000108329	Cp	12870	ceruloplasmin [Source:MGI Symbol Acc:MGI:88476]	3	19957054	20009145	1	A2
ENSMUSG00000003623	760	743	668	684	743	649	675	781	822	867	1075	848	981	1192	1089	ENSMUST00000157024	Crot	74114	carnitine O-octanoyltransferase [Source:MGI Symbol Acc:MGI:1921364]	5	8966033	8997324	-1	A1
ENSMUSG00000003644	545	758	505	755	688.001	582	731.999	861.256	698	583	508	445.152	749.204	692	689.001	ENSMUST00000173961	Rps6ka1	20111	ribosomal protein S6 kinase polypeptide 1 [Source:MGI Symbol Acc:MGI:104558]	4	133847290	133887797	-1	D2.3
ENSMUSG00000003657	1217	1590	1170	1755	1476	1472	1092	1566	1628	1719	2030	1503	2412	2072	2323	ENSMUST00000003754	Calb2	12308	calbindin 2 [Source:MGI Symbol Acc:MGI:101914]	8	110137502	110168210	-1	D3
ENSMUSG00000003660	3990	3983	3230	3638	3755	3442	3908	3869	4270	4171	5216	3756	5431	5702	5343	ENSMUST00000131435	Snrnp200	320632	small nuclear ribonucleoprotein 200 (U5) [Source:MGI Symbol Acc:MGI:2444401]	2	127208386	127240451	1	F1
ENSMUSG00000003662	896	823	796	808.001	790.001	788.999	843	990	943.999	837	1031	807	1124	1230	1111	ENSMUST00000172636	Ciao1	26371	cytosolic iron-sulfur protein assembly 1 [Source:MGI Symbol Acc:MGI:1346998]	2	127240938	127247816	-1	F1
ENSMUSG00000003665	11	9	16	10	9	6	4	7	12	13	20	11	19	18	23	ENSMUST00000003762	Has1	15116	hyaluronan synthase 1 [Source:MGI Symbol Acc:MGI:106590]	17	17843328	17855188	-1	A3.2
ENSMUSG00000003680	221.001	203.999	196.001	219.001	215	207.999	254.999	231	229	210.001	228	176	277	260.001	241	ENSMUST00000003777	Taf6l	225895	TATA-box binding protein associated factor 6 like [Source:MGI Symbol Acc:MGI:2444957]	19	8772522	8786417	-1	A
ENSMUSG00000003721	909.999	937	847	764	818	861	836	857.999	1021	1122	1497	1090	1436	1525	1530	ENSMUST00000161068	Insig2	72999	insulin induced gene 2 [Source:MGI Symbol Acc:MGI:1920249]	1	121304353	121332589	-1	E2.3
ENSMUSG00000003731	2835	2667	2497	2368	2622	2408	2684	2790	2925	2895	3771	2662	3650	4006	3822	ENSMUST00000146361	Kpna6	16650	karyopherin (importin) alpha 6 [Source:MGI Symbol Acc:MGI:1100836]	4	129643980	129672767	-1	D2.2
ENSMUSG00000003746	1206	976	1012	889	925	913	1012	952.999	1082	1199	1603	1112	1564	1539	1547	ENSMUST00000133330	Man1a	17155	mannosidase 1 alpha [Source:MGI Symbol Acc:MGI:104677]	10	53904785	54076609	-1	B3
ENSMUSG00000003752	243	226	170	216	212	178	233	226	262	222	210	172	275	236	266	ENSMUST00000206441	Itpkc	233011	inositol 1 4 5-trisphosphate 3-kinase C [Source:MGI Symbol Acc:MGI:2442554]	7	27207172	27228661	-1	A3
ENSMUSG00000003762	348.647	312.84	314.055	279.748	300.248	296.42	292.869	323.771	318.085	276.378	321.009	216.906	305.697	308.644	270.966	ENSMUST00000123012	Coq8b	76889	coenzyme Q8B [Source:MGI Symbol Acc:MGI:1924139]	7	27233023	27257950	1	A3
ENSMUSG00000003778	1659.23	1622.16	1461.63	1653.98	1564.77	1430.51	1763.84	1857.86	1844.07	1673.87	1912	1501.75	2132.18	2150.94	1961.14	ENSMUST00000115765	Brd8	78656	bromodomain containing 8 [Source:MGI Symbol Acc:MGI:1925906]	18	34598615	34624601	-1	B1
ENSMUSG00000003779	23.033	10	17	10	13	10	9	17	15	20	21	15	27	18	9	ENSMUST00000167161	Kif20a	19348	kinesin family member 20A [Source:MGI Symbol Acc:MGI:1201682]	18	34624624	34633265	1	B1
ENSMUSG00000003808	542	566	398	384.001	477	419	476	489	507	364	447	313	518	503	491	ENSMUST00000141480	Farsa	66590	phenylalanyl-tRNA synthetase alpha subunit [Source:MGI Symbol Acc:MGI:1913840]	8	84856989	84869257	1	C2
ENSMUSG00000003809	542	505	406	434	521	409	499	473	492	486	536	378	552	572	575	ENSMUST00000109745	Gcdh	270076	glutaryl-Coenzyme A dehydrogenase [Source:MGI Symbol Acc:MGI:104541]	8	84886393	84893921	-1	C3
ENSMUSG00000003810	3715	3304	2928	3328	3195	3074	3391	3491	3597	3182	3698	2659	3792	3920	3809	ENSMUST00000106485	Mast2	17776	microtubule associated serine/threonine kinase 2 [Source:MGI Symbol Acc:MGI:894676]	4	116306762	116464183	-1	D1
ENSMUSG00000003812	99.695	100.689	105.67	126.587	112.456	114.466	118.954	102.994	130.947	122.429	148.113	102.406	149.254	123.821	129.836	ENSMUST00000148573	Dnase2a	13423	deoxyribonuclease II alpha [Source:MGI Symbol Acc:MGI:1329019]	8	84908560	84922915	1	C3
ENSMUSG00000003813	1116	1049.77	914	1091.76	992	1014	994	1097	1190.49	958	1201	888	1345	1329.74	1251	ENSMUST00000125711	Rad23a	19358	RAD23 homolog A nucleotide excision repair protein [Source:MGI Symbol Acc:MGI:105126]	8	84834019	84840665	-1	C2
ENSMUSG00000003814	10028	7471	7248	8305	7576	7787	6129	7599	7928	7416	10500	6310	8773	11103	9920	ENSMUST00000125998	Calr	12317	calreticulin [Source:MGI Symbol Acc:MGI:88252]	8	84841850	84846934	-1	C2
ENSMUSG00000003824	17	17	19	31	27	22	38	21.001	40	18	31	23	32	29	38	ENSMUST00000170296	Syce2	71846	synaptonemal complex central element protein 2 [Source:MGI Symbol Acc:MGI:1919096]	8	84872111	84888221	1	C3
ENSMUSG00000003847	5360.65	4928.06	4125.41	4516.61	4535.18	4383.61	4922.5	4773.09	5099.2	5906.22	6819.86	5619.73	7136.61	6778.11	7259.54	ENSMUST00000169453	Nfat5	54446	nuclear factor of activated T cells 5 [Source:MGI Symbol Acc:MGI:1859333]	8	107293470	107379517	1	D3
ENSMUSG00000003848	395	325	355	343	349	318	363	363	363	334	414	295	416.999	458	440	ENSMUST00000165266	Nob1	67619	NIN1/RPN12 binding protein 1 homolog [Source:MGI Symbol Acc:MGI:1914869]	8	107412486	107425051	-1	D3
ENSMUSG00000003849	70	97	66	69	100	80	77	102	74	103	117	99	113	131	121	ENSMUST00000003947	Nqo1	18104	NAD(P)H dehydrogenase quinone 1 [Source:MGI Symbol Acc:MGI:103187]	8	107388225	107403206	-1	D3
ENSMUSG00000003863	3656	3423	2963	3334	3362	3027	3853	3560	3829	3025	3682	2554	3888	3899	3722	ENSMUST00000209424	Ppfia3	76787	protein tyrosine phosphatase receptor type f polypeptide (PTPRF) interacting protein (liprin) alpha 3 [Source:MGI Symbol Acc:MGI:1924037]	7	45339122	45367019	-1	B3
ENSMUSG00000003865	472	424	360	397	450	370	431	462	432	382	440	326	440	473	470	ENSMUST00000209230	Gys1	14936	glycogen synthase 1 muscle [Source:MGI Symbol Acc:MGI:101805]	7	45434844	45456619	1	B3
ENSMUSG00000003868	423.001	461	363	394	418	408.001	408.001	462	458.001	360	511	349	523	541	495	ENSMUST00000211666	Ruvbl2	20174	RuvB-like protein 2 [Source:MGI Symbol Acc:MGI:1342299]	7	45421760	45438096	-1	B3
ENSMUSG00000003872	426	359	292	306	343.894	303	406	380	399	353	481	308	453	463	442	ENSMUST00000209226	Lin7b	22342	lin-7 homolog B (C. elegans) [Source:MGI Symbol Acc:MGI:1330858]	7	45367891	45370583	-1	B3
ENSMUSG00000003873	342	305.001	283	296	300	275	322	343.999	374	300	368	254.999	413.001	418.999	378.964	ENSMUST00000210019	Bax	12028	BCL2-associated X protein [Source:MGI Symbol Acc:MGI:99702]	7	45461697	45466898	-1	B3
ENSMUSG00000003882	18.08	30.015	16.043	11.142	14.005	12.031	11.007	24.105	27.16	8.166	21.432	19.448	17.12	24.487	18.065	ENSMUST00000003981	Il7r	16197	interleukin 7 receptor [Source:MGI Symbol Acc:MGI:96562]	15	9506161	9529876	-1	A1
ENSMUSG00000003923	726.674	754.569	641.212	677.746	679.127	649.884	655.084	754.003	837.404	900.674	1100.55	832.72	1058.12	1180.84	1087.8	ENSMUST00000152505	Tfam	21780	transcription factor A mitochondrial [Source:MGI Symbol Acc:MGI:107810]	10	71225464	71238280	-1	B5.3
ENSMUSG00000003929	996.989	892.301	881.254	877.624	895.495	897.245	968.753	947.182	1079.04	1288.35	1406.52	1226.34	1541.65	1419.11	1501.49	ENSMUST00000054072	Zfp81	224694	zinc finger protein 81 [Source:MGI Symbol Acc:MGI:1890752]	17	33329342	33358878	-1	B1
ENSMUSG00000003934	1888	1977	1810	1684	1749	1829	2072	1850	2192	1722	2383	1617	2621	2634	2313	ENSMUST00000004036	Efnb3	13643	ephrin B3 [Source:MGI Symbol Acc:MGI:109196]	11	69554092	69560205	-1	B3
ENSMUSG00000003948	3407.75	2766.4	2788.11	2416.91	2957.14	2786.42	3257.07	2863.63	3319.72	3773.45	5098.25	3405	4553.14	5129.86	4782.53	ENSMUST00000004050	Mmd	67468	monocyte to macrophage differentiation-associated [Source:MGI Symbol Acc:MGI:1914718]	11	90249456	90278589	1	C
ENSMUSG00000003949	5462	4962	4046	4598	4447	4424	5389	4823	5099	5444	7103	4800	6269	6947	6601	ENSMUST00000145786	Hlf	217082	hepatic leukemia factor [Source:MGI Symbol Acc:MGI:96108]	11	90336536	90390895	-1	C
ENSMUSG00000003955	296	318	297	269	281	274	290	313	342	392	535	404	452	512	478	ENSMUST00000004057	Fam162a	70186	family with sequence similarity 162 member A [Source:MGI Symbol Acc:MGI:1917436]	16	36043844	36071515	-1	B3
ENSMUSG00000003970	3287	3119	2395	2759	3141	2791	2995	3316	3388	3186	4120	2731	4126	4354	3991	ENSMUST00000004072	Rpl8	26961	ribosomal protein L8 [Source:MGI Symbol Acc:MGI:1350927]	15	76904071	76906318	1	D3
ENSMUSG00000003974	2970	2539	2213	2246	2435	2302	2966	2558	2855	2971	3610	2665	3495	3496	3253	ENSMUST00000004076	Grm3	108069	glutamate receptor metabotropic 3 [Source:MGI Symbol Acc:MGI:1351340]	5	9485541	9725170	-1	A1
ENSMUSG00000003992	2464.97	2167.67	2076.64	2024.94	2129.17	2112.15	2307.53	2288.17	2428.89	2526.9	3068.3	2150.02	2908.3	3000.86	2857.52	ENSMUST00000137658	Ssbp2	66970	single-stranded DNA binding protein 2 [Source:MGI Symbol Acc:MGI:1914220]	13	91460283	91703429	1	C3
ENSMUSG00000004018	167	134.999	129.001	126	122.999	115	142	130	157	168	219	174.999	209.001	222.999	205	ENSMUST00000134445	Fancl	67030	Fanconi anemia complementation group L [Source:MGI Symbol Acc:MGI:1914280]	11	26386135	26471876	1	A3.3
ENSMUSG00000004031	2177.22	1869.1	1821.37	1808.76	1861.24	1862.82	2044.12	1810.6	2120.96	1861.24	2281.14	1574.62	2460.63	2385.95	2263.64	ENSMUST00000192709	Brinp2	240843	bone morphogenic protein/retinoic acid inducible neural-specific 2 [Source:MGI Symbol Acc:MGI:2443333]	1	158245269	158356326	-1	H1
ENSMUSG00000004032	1414	1304	1049	1136	1318	1106	1322	1289	1379	1435	1895	1429	1622	2005	1726	ENSMUST00000169365	Gstm5	14866	glutathione S-transferase mu 5 [Source:MGI Symbol Acc:MGI:1309466]	3	107895821	107898686	1	F2.3
ENSMUSG00000004035	312.2	313.525	267.477	278.587	288.347	216.82	267.106	321.349	349.345	260.347	317.678	262	321	341.563	336.657	ENSMUST00000124215	Gstm7	68312	glutathione S-transferase mu 7 [Source:MGI Symbol Acc:MGI:1915562]	3	107926334	107931817	-1	F2.3
ENSMUSG00000004038	2.001	0	0	0	0	1.001	2.002	0	1	0	1.004	0	2.027	0	0	ENSMUST00000004136	Gstm3	14864	glutathione S-transferase mu 3 [Source:MGI Symbol Acc:MGI:106026]	3	107963696	107969283	-1	F2.3
ENSMUSG00000004040	1273.88	1235.41	1054.45	1103.37	1133.55	1104.44	1093.13	1203.23	1393.03	1131.33	1452.97	1050.24	1487.44	1543.58	1513.8	ENSMUST00000103114	Stat3	20848	signal transducer and activator of transcription 3 [Source:MGI Symbol Acc:MGI:103038]	11	100885098	100939540	-1	D
ENSMUSG00000004043	42.035	65.445	40.096	61.284	60.33	46.024	67.791	70.453	57.123	50.454	63.046	63.3	63.418	63.79	73.152	ENSMUST00000107357	Stat5a	20850	signal transducer and activator of transcription 5A [Source:MGI Symbol Acc:MGI:103036]	11	100859351	100885169	1	D
ENSMUSG00000004044	434	575	435	477	482	507	556	561	538	388	683	439	690	743	661	ENSMUST00000132934	Ptrf	19285	polymerase I and transcript release factor [Source:MGI Symbol Acc:MGI:1277968]	11	100956733	100970887	-1	D
ENSMUSG00000004054	476	494	399	391	453	373	507	443	471	392	514	373	530	506	516	ENSMUST00000004156	Map3k11	26403	mitogen-activated protein kinase kinase kinase 11 [Source:MGI Symbol Acc:MGI:1346880]	19	5689131	5702862	1	A
ENSMUSG00000004056	2175	1878	1787	1714	2013	1940	1920	1885	2079	2118	2312	1681	2123	2538	2068	ENSMUST00000167435	Akt2	11652	thymoma viral proto-oncogene 2 [Source:MGI Symbol Acc:MGI:104874]	7	27591552	27640826	1	A3
ENSMUSG00000004069	1220	1200	984	1091	1213	1088	1099	1075	1215	1280	1567	1090	1574	1703	1505	ENSMUST00000138495	Dnaja3	83945	DnaJ heat shock protein family (Hsp40) member A3 [Source:MGI Symbol Acc:MGI:1933786]	16	4639989	4707695	1	A1
ENSMUSG00000004070	1153.74	1016	865	1015	1035.74	1035	1044.55	1083	1219	942.001	1282	903.75	1318.55	1327	1260.54	ENSMUST00000121529	Hmox2	15369	heme oxygenase 2 [Source:MGI Symbol Acc:MGI:109373]	16	4726361	4766742	1	A1
ENSMUSG00000004071	3381.7	3401.21	2929.49	2958.61	3255.25	3154.75	3293	3411.75	3609.36	3317.42	4390.06	2841.64	4332.19	4497.44	4235.37	ENSMUST00000152667	Cdip1	66626	cell death inducing Trp53 target 1 [Source:MGI Symbol Acc:MGI:1913876]	16	4750348	4790292	-1	A1
ENSMUSG00000004085	607.565	558.044	483.362	524.446	570.511	525.213	580.094	594.204	706.54	592.21	724.869	610.523	810.108	835.647	775.262	ENSMUST00000144111	Map3k20	65964	mitogen-activated protein kinase kinase kinase 20 [Source:MGI Symbol Acc:MGI:2443258]	2	72285637	72442610	1	C3
ENSMUSG00000004096	1049	976	834.001	952.001	967.999	899	954	1096	1015	1180	1452	1101	1546	1712	1504	ENSMUST00000216619	Cwc15	66070	CWC15 spliceosome-associated protein [Source:MGI Symbol Acc:MGI:1913320]	9	14500617	14510577	1	A2
ENSMUSG00000004098	103	132	92	134	137	108	117	164	165	119	141	102	142	158	123	ENSMUST00000145974	Col5a3	53867	collagen type V alpha 3 [Source:MGI Symbol Acc:MGI:1858212]	9	20770050	20815067	-1	A3
ENSMUSG00000004099	1886	1644	1527	1877	1675	1599	1761	1813	1800	1703	1990	1448	2205	2067	2017	ENSMUST00000216135	Dnmt1	13433	DNA methyltransferase (cytosine-5) 1 [Source:MGI Symbol Acc:MGI:94912]	9	20907209	20959888	-1	A3
ENSMUSG00000004100	246	241	244	234	274	196	271	270	274	212	236	176	254	268	272	ENSMUST00000153227	Ppan	235036	peter pan homolog (Drosophila) [Source:MGI Symbol Acc:MGI:2178445]	9	20888175	20892178	1	A3
ENSMUSG00000004105	87	85	67	86	75	82	108	98	89	92	107	87	112	101	116	ENSMUST00000193373	Angptl2	26360	angiopoietin-like 2 [Source:MGI Symbol Acc:MGI:1347002]	2	33216069	33247717	1	B
ENSMUSG00000004110	15106.4	12964.5	12786.7	13745.2	13298.7	13583.8	15298.9	13217.7	14777.6	16389	19385.9	14499	18928	19096.3	18831.7	ENSMUST00000004214	Cacna1e	12290	calcium channel voltage-dependent R type alpha 1E subunit [Source:MGI Symbol Acc:MGI:106217]	1	154390731	154884501	-1	G3
ENSMUSG00000004113	4544.38	4388.17	3915.77	4141.5	4240.59	4078.43	4946.12	4336.7	4763.82	4567.02	5194.67	3841.6	5704.34	5371.75	5334	ENSMUST00000100348	Cacna1b	12287	calcium channel voltage-dependent N type alpha 1B subunit [Source:MGI Symbol Acc:MGI:88296]	2	24603887	24763152	-1	A3
ENSMUSG00000004127	191.866	203.7	179.064	193.548	161.331	208.122	189.815	187.363	197.777	227.038	300.895	222.48	285.198	299.205	279.776	ENSMUST00000161141	Trmt10a	108943	tRNA methyltransferase 10A [Source:MGI Symbol Acc:MGI:1920421]	3	138143448	138159821	1	G3
ENSMUSG00000004151	4483	4827.49	3344.44	4774.19	4638.84	3898.83	4672.91	4983.62	4996.49	5169.58	5791.87	4633.38	7209.66	6544.45	6846.27	ENSMUST00000161591	Etv1	14009	ets variant 1 [Source:MGI Symbol Acc:MGI:99254]	12	38779380	38870484	1	A3
ENSMUSG00000004187	6197	5506	4876	5264	5520	4897	6214	5952	5994	4530	5812	4045	6434	6107	5695	ENSMUST00000004294	Kifc2	16581	kinesin family member C2 [Source:MGI Symbol Acc:MGI:109187]	15	76660641	76668196	1	D3
ENSMUSG00000004207	20814	20647	17814	17939	19649	18237	20225	20961	21671	20765	27641	17933	27295	28983	26858	ENSMUST00000004316	Psap	19156	prosaposin [Source:MGI Symbol Acc:MGI:97783]	10	60277627	60302597	1	B4
ENSMUSG00000004221	1029.12	952.414	897.398	836.257	846.365	920.997	990.998	935.835	982.967	1102.71	1513.42	1082.88	1382.81	1483.79	1405.22	ENSMUST00000180230	Ikbkg	16151	inhibitor of kappaB kinase gamma [Source:MGI Symbol Acc:MGI:1338074]	X	74393290	74453854	1	A7.3
ENSMUSG00000004231	69	104	45	86	86	68	32	122.001	87	54.999	60	52.999	66	78	88	ENSMUST00000004340	Pax2	18504	paired box 2 [Source:MGI Symbol Acc:MGI:97486]	19	44756045	44837871	1	C3
ENSMUSG00000004233	261.582	273.986	265.12	283.068	275.488	298.794	380.266	363.028	436.254	341.587	365.198	293.772	444.063	390.086	403.557	ENSMUST00000126875	Wars2	70560	tryptophanyl tRNA synthetase 2 (mitochondrial) [Source:MGI Symbol Acc:MGI:1917810]	3	99141068	99239186	1	F2.2
ENSMUSG00000004263	4674.13	4352.15	3248.86	3945.41	3705.48	3608.29	4294.52	4449.45	4209.95	3055.52	4008.13	2675.9	4435.05	4394.72	4092.99	ENSMUST00000146872	Atn1	13498	atrophin 1 [Source:MGI Symbol Acc:MGI:104725]	6	124742544	124756524	-1	F2
ENSMUSG00000004264	857	825	705	777	901	706	838	911	916	764	1032	671	1045	1069	1006	ENSMUST00000129422	Phb2	12034	prohibitin 2 [Source:MGI Symbol Acc:MGI:102520]	6	124712336	124716950	1	F2
ENSMUSG00000004266	76	63	56	47	44	51	58	52	68	54	63	49	77	56	71	ENSMUST00000172770	Ptpn6	15170	protein tyrosine phosphatase non-receptor type 6 [Source:MGI Symbol Acc:MGI:96055]	6	124720707	124738714	-1	F2
ENSMUSG00000004267	14257	13463	12474	11420	14523.4	12131	12787	14363	14898.2	12444.6	15192	9854.96	15315.2	16350	15284.5	ENSMUST00000156033	Eno2	13807	enolase 2 gamma neuronal [Source:MGI Symbol Acc:MGI:95394]	6	124760053	124769673	-1	F2
ENSMUSG00000004268	364	410	298	321	375	318	334	396	411	393	458	319	486	488	429	ENSMUST00000203238	Emg1	14791	EMG1 N1-specific pseudouridine methyltransferase [Source:MGI Symbol Acc:MGI:1315195]	6	124704085	124712178	-1	F2
ENSMUSG00000004270	332	290	259	328	270	301	369	362	367	300	319	269	384	365	353	ENSMUST00000150597	Lpcat3	14792	lysophosphatidylcholine acyltransferase 3 [Source:MGI Symbol Acc:MGI:1315211]	6	124663027	124704418	1	F2
ENSMUSG00000004285	696.999	795	657.001	596	738	621	641	755.999	813.001	894	1189	762	1151	1234	1104	ENSMUST00000149646	Atp6v1f	66144	ATPase H+ transporting lysosomal V1 subunit F [Source:MGI Symbol Acc:MGI:1913394]	6	29467718	29470512	1	A3.3
ENSMUSG00000004296	0	3	4	2	3.242	1	1	2	2	1	3	3	2	1	1	ENSMUST00000170513	Il12b	16160	interleukin 12b [Source:MGI Symbol Acc:MGI:96540]	11	44400063	44414033	1	B1.1
ENSMUSG00000004317	748	751	591	724.999	633	700	640	801	757	906	1099	805	1193	1106	1098	ENSMUST00000132126	Clcn5	12728	chloride channel voltage-sensitive 5 [Source:MGI Symbol Acc:MGI:99486]	X	7153810	7319358	-1	A1.1
ENSMUSG00000004319	5787	5333	4582	4756	4797	4976	5327	5635	5844	6564	8216	6408	8301	8571	8385	ENSMUST00000145493	Clcn3	12725	chloride channel voltage-sensitive 3 [Source:MGI Symbol Acc:MGI:103555]	8	60910389	60983300	-1	B3.1
ENSMUSG00000004328	350.409	409.424	267.418	549	481.584	272.649	296.318	544	576.024	357.001	371.479	295.001	288.001	572.601	465.463	ENSMUST00000153833	Hif3a	53417	hypoxia inducible factor 3 alpha subunit [Source:MGI Symbol Acc:MGI:1859778]	7	17031507	17062427	-1	A2
ENSMUSG00000004341	3	4	3	6	0	9	6	7	7	3	4	2	6	12	4	ENSMUST00000136668	Gpx6	75512	glutathione peroxidase 6 [Source:MGI Symbol Acc:MGI:1922762]	13	21312217	21319624	1	A3.1
ENSMUSG00000004344	1	0	0	0	1	0	0	0	0	1	0	0	0	0	0	ENSMUST00000004456	Gpx5	14780	glutathione peroxidase 5 [Source:MGI Symbol Acc:MGI:104886]	13	21286429	21292731	-1	A3.1
ENSMUSG00000004347	941	1265	940.001	1344	1043	1112	1066	1520	1362	1574	1569	1337	1636	1605	1625	ENSMUST00000203689	Pde1c	18575	phosphodiesterase 1C [Source:MGI Symbol Acc:MGI:108413]	6	56069804	56569103	-1	B3
ENSMUSG00000004356	1065	944	854	1014	923	953	995	1091	1065	1123	1341	1012	1412	1320	1332	ENSMUST00000220439	Utp20	70683	UTP20 small subunit processome component [Source:MGI Symbol Acc:MGI:1917933]	10	88746607	88826804	-1	C1
ENSMUSG00000004359	13.532	4.239	8.763	10.725	9.29	13.459	7.396	5.224	6.148	42.882	36.052	36.371	47.681	34.08	53.508	ENSMUST00000144338	Spic	20728	Spi-C transcription factor (Spi-1/PU.1 related) [Source:MGI Symbol Acc:MGI:1341168]	10	88674772	88685015	-1	C1
ENSMUSG00000004360	3622.84	3329.57	2930.09	3296.52	3139.03	2883.85	2917.84	3218.93	3571.56	3952.25	4608.42	3503.12	4286.18	4740.15	4755.78	ENSMUST00000213489	9330159F19Rik	212448	RIKEN cDNA 9330159F19 gene [Source:MGI Symbol Acc:MGI:3036239]	10	29211606	29230779	1	A4
ENSMUSG00000004364	4762	4182	3681	3878	4011	4014	4282	4639	4576	4996	6558	5054	6636	6929	6700	ENSMUST00000167293	Cul3	26554	cullin 3 [Source:MGI Symbol Acc:MGI:1347360]	1	80264923	80340480	-1	C5
ENSMUSG00000004366	2064	1798	1503	1591	1626	1424	1818	1890	1868	1322	1657	1096	1639	1768	1560	ENSMUST00000004480	Sst	20604	somatostatin [Source:MGI Symbol Acc:MGI:98326]	16	23889581	23890844	-1	B1
ENSMUSG00000004371	23.098	26.443	15.99	17.901	20.196	16.226	28.604	34.265	26.68	29.08	21.481	16.807	30.74	21.058	30.91	ENSMUST00000163481	Il11	16156	interleukin 11 [Source:MGI Symbol Acc:MGI:107613]	7	4772373	4782857	-1	A1
ENSMUSG00000004383	3319	2963	2901	2862	2918	2947	3274	3204	3434	3589	4257	2974	4163	4417	4279	ENSMUST00000004497	Large1	16795	LARGE xylosyl- and glucuronyltransferase 1 [Source:MGI Symbol Acc:MGI:1342270]	8	72814599	73353540	-1	B3.3
ENSMUSG00000004393	466	525	409	416	531	449	531	479	560	521	621	433	605	598	645	ENSMUST00000139073	Ddx56	52513	DEAD (Asp-Glu-Ala-Asp) box polypeptide 56 [Source:MGI Symbol Acc:MGI:1277172]	11	6258919	6267772	-1	A1
ENSMUSG00000004394	1067	1089	939	991	1023	995	987	1102	1181	1188	1458	1037	1443	1595	1379	ENSMUST00000130621	Tmed4	103694	transmembrane p24 trafficking protein 4 [Source:MGI Symbol Acc:MGI:1915070]	11	6270369	6274870	-1	A1
ENSMUSG00000004415	92	132	95	60	106	84	109	87	130	92	127	80	117	131	104	ENSMUST00000140245	Col26a1	140709	collagen type XXVI alpha 1 [Source:MGI Symbol Acc:MGI:2155345]	5	136741759	136883209	-1	G2
ENSMUSG00000004446	95	116	111.001	127	82	119	132	114	142	126	182	130	194	171	166	ENSMUST00000125915	Bid	12122	BH3 interacting domain death agonist [Source:MGI Symbol Acc:MGI:108093]	6	120891930	120916853	-1	F1
ENSMUSG00000004451	452	415	404	385	419	401	404	474	485	413	500	362	497	564	538	ENSMUST00000156213	Ralb	64143	v-ral simian leukemia viral oncogene B [Source:MGI Symbol Acc:MGI:1927244]	1	119470305	119504794	-1	E2.3
ENSMUSG00000004455	4316	3992	3525	3751.06	3476.47	3233.48	3679.48	3948	4665	4279	5521	3922.55	5856	5586	5798	ENSMUST00000134719	Ppp1cc	434233	protein phosphatase 1 catalytic subunit gamma isoform [Source:MGI Symbol Acc:MGI:104872]	5	122158278	122175273	1	F
ENSMUSG00000004460	1522	1360	1104	1290	1241.44	1203	1045	1274	1212	1308.37	1621	1103	1495	1669	1604	ENSMUST00000178320	Dnajb11	67838	DnaJ heat shock protein family (Hsp40) member B11 [Source:MGI Symbol Acc:MGI:1915088]	16	22857845	22879634	1	B1
ENSMUSG00000004462	279	294	221	260	265	250	248	221	258	275	357	248	336	363	373	ENSMUST00000004576	Tbccd1	70573	TBCC domain containing 1 [Source:MGI Symbol Acc:MGI:1917823]	16	22813215	22857569	-1	B1
ENSMUSG00000004473	108	68	90	101	111	95	78	101	79	88	117	74	71	104	105	ENSMUST00000004587	Clec11a	20256	C-type lectin domain family 11 member a [Source:MGI Symbol Acc:MGI:1298219]	7	44302687	44306902	-1	B3
ENSMUSG00000004500	384.083	368.744	351.564	382.966	361	332.225	371.276	395.675	419.031	381.004	401.356	309.027	470.316	390.79	431.132	ENSMUST00000210619	Zfp324	243834	zinc finger protein 324 [Source:MGI Symbol Acc:MGI:2444641]	7	12965838	12974236	1	A1
ENSMUSG00000004508	822.26	760.266	694.11	689.247	706.179	774.16	707.068	835.406	848.119	725.118	946.074	623.098	983.104	1071.08	946.069	ENSMUST00000206791	Gab2	14389	growth factor receptor bound protein 2-associated protein 2 [Source:MGI Symbol Acc:MGI:1333854]	7	97081586	97308946	1	E1
ENSMUSG00000004530	1933.39	1946.86	1689.87	1852.41	1915.86	1785.42	2006.21	2111.14	2200.81	1837.98	2297.12	1616.01	2505.75	2617.21	2402.06	ENSMUST00000171630	Coro1c	23790	coronin actin binding protein 1C [Source:MGI Symbol Acc:MGI:1345964]	5	113842436	113908758	-1	F
ENSMUSG00000004535	4697	4170	3678	4002	4014	3896	3827	4298	4556	4834	6354	4914	6112	6653	6169	ENSMUST00000149586	Tax1bp1	52440	Tax1 (human T cell leukemia virus type I) binding protein 1 [Source:MGI Symbol Acc:MGI:1289308]	6	52713729	52766780	1	B3
ENSMUSG00000004540	5	4	3	2	1	1	4	2	6	4	7	4	4	2	1	ENSMUST00000004655	Psg17	26437	pregnancy specific glycoprotein 17 [Source:MGI Symbol Acc:MGI:1347250]	7	18813937	18821607	-1	A3
ENSMUSG00000004542	7.05	7.113	6.921	9.118	12.604	7.109	8.069	16.522	16.886	1.171	5.82	7.163	2.191	5.764	3.865	ENSMUST00000182916	Psg19	26439	pregnancy specific glycoprotein 19 [Source:MGI Symbol Acc:MGI:1347252]	7	18789567	18798520	-1	A3
ENSMUSG00000004552	2	2	1	0	1	3	2	0	0	4	1	9	1	4	3	ENSMUST00000141061	Ctse	13034	cathepsin E [Source:MGI Symbol Acc:MGI:107361]	1	131638306	131675505	1	E4
ENSMUSG00000004558	12456	11475.3	9806.79	10123.5	13134.7	11227.4	10895	12252.6	12209.6	12907.8	16798.9	11151.3	12491.7	19615.9	13716.9	ENSMUST00000111632	Ndrg2	29811	N-myc downstream regulated gene 2 [Source:MGI Symbol Acc:MGI:1352498]	14	51905271	51913488	-1	C1
ENSMUSG00000004561	410	416.001	353.001	444.999	402.001	334	372.999	419.001	396	325	327	282.001	395.999	360.001	414	ENSMUST00000077846	Mettl17	52535	methyltransferase like 17 [Source:MGI Symbol Acc:MGI:1098577]	14	51884842	51893039	1	C1
ENSMUSG00000004562	590.001	626	529.999	585	573	619.999	641	635	666	605	749.999	572	745.999	712	785	ENSMUST00000182504	Arhgef40	268739	Rho guanine nucleotide exchange factor (GEF) 40 [Source:MGI Symbol Acc:MGI:2685515]	14	51984719	52006251	1	C2
ENSMUSG00000004565	1420	1350	1141	1261	1180	1063	1247	1416	1369	1074	1342	922.999	1379	1412	1388	ENSMUST00000111070	Pnpla6	50767	patatin-like phospholipase domain containing 6 [Source:MGI Symbol Acc:MGI:1354723]	8	3515384	3544267	1	A1.1
ENSMUSG00000004567	966.999	883	762	900.999	874	820	1064	927.001	1007	809	946.999	694	1044	1018	919.999	ENSMUST00000161705	Mcoln1	94178	mucolipin 1 [Source:MGI Symbol Acc:MGI:1890498]	8	3500457	3515232	1	A1.1
ENSMUSG00000004568	1618	1565	1370	1408	1428	1371.92	1411	1418	1469	1469.9	1681	1169	1647	1809	1611	ENSMUST00000145360	Arhgef18	102098	rho/rac guanine nucleotide exchange factor (GEF) 18 [Source:MGI Symbol Acc:MGI:2142567]	8	3393006	3456601	1	A1.1
ENSMUSG00000004591	1517.14	1359.23	1140.42	1280.22	1314.45	1372.68	1307.52	1445.28	1470.52	1734.61	2108.29	1714.39	2104.67	1993.62	1969.11	ENSMUST00000197529	Pkn2	109333	protein kinase N2 [Source:MGI Symbol Acc:MGI:109211]	3	142790902	142882004	-1	H1
ENSMUSG00000004609	298.116	251.274	256.233	228.873	215.88	302.709	320.839	284.419	334.713	320.911	445.361	367.745	473.623	432.023	404.828	ENSMUST00000206977	Cd33	12489	CD33 antigen [Source:MGI Symbol Acc:MGI:99440]	7	43524216	43544428	-1	B3
ENSMUSG00000004610	390.126	417.476	359.281	374.779	354.435	335.127	386.447	406.327	397.3	363.74	515	351.264	430.364	545.686	457.746	ENSMUST00000155468	Etfb	110826	electron transferring flavoprotein beta polypeptide [Source:MGI Symbol Acc:MGI:106098]	7	43444083	43457800	1	B3
ENSMUSG00000004612	0	0	0	0	0	1	0	1	2	2	0	3	0	1	0	ENSMUST00000206251	Nkg7	72310	natural killer cell group 7 sequence [Source:MGI Symbol Acc:MGI:1931250]	7	43437073	43438249	1	B3
ENSMUSG00000004613	0	0	0	0	0	0	0	0	0	0	0	0	0	0	0	ENSMUST00000004732	Lim2	233187	lens intrinsic membrane protein 2 [Source:MGI Symbol Acc:MGI:104698]	7	43430088	43435996	1	B3
ENSMUSG00000004626	603.039	579.896	484.577	536.779	589.114	508.286	685.456	567.193	654.371	543.105	578.426	477.886	670.49	583.351	649.182	ENSMUST00000162832	Stxbp2	20911	syntaxin binding protein 2 [Source:MGI Symbol Acc:MGI:107370]	8	3630955	3643644	1	A1.1
ENSMUSG00000004630	386	706	296.001	692.999	654.999	460.001	579.999	780	569.999	594.001	774.001	463	870.999	822	810	ENSMUST00000144977	Pcp2	18545	Purkinje cell protein 2 (L7) [Source:MGI Symbol Acc:MGI:97508]	8	3623371	3625545	-1	A1.1
ENSMUSG00000004631	633	552.999	489.001	511	558.999	484	563	569.999	573	548	688	559	726	753	695	ENSMUST00000204897	Sgce	20392	sarcoglycan epsilon [Source:MGI Symbol Acc:MGI:1329042]	6	4674350	4747207	-1	A1
ENSMUSG00000004633	2633	3259	2067	3740	3337	2726	3293	3812	3371	3678	3421.99	2651	4566	3992	3756	ENSMUST00000204746	Chn2	69993	chimerin 2 [Source:MGI Symbol Acc:MGI:1917243]	6	54039554	54301810	1	B3
ENSMUSG00000004637	458	494	356	426.999	377	401	464	488	499.001	400	474	355	514	522	510	ENSMUST00000162052	Wwox	80707	WW domain-containing oxidoreductase [Source:MGI Symbol Acc:MGI:1931237]	8	114439655	115352708	1	E1
ENSMUSG00000004642	419.925	454.871	378.753	335.732	371.522	393.398	414.966	430.871	389.625	580.876	696.254	532.677	749.369	796.363	692.066	ENSMUST00000126581	Slbp	20492	stem-loop binding protein [Source:MGI Symbol Acc:MGI:108402]	5	33634952	33652574	-1	B2
ENSMUSG00000004651	13.357	24.902	14.481	11.992	27.395	28.236	17.325	19.756	28.004	49.469	39.325	54.686	61.532	41.737	51.232	ENSMUST00000207834	Tyr	22173	tyrosinase [Source:MGI Symbol Acc:MGI:98880]	7	87424771	87493512	-1	D3
ENSMUSG00000004654	0	0	0	0	0	0	0	23	0	6	0	0	0	0	0	ENSMUST00000203241	Ghrhr	14602	growth hormone releasing hormone receptor [Source:MGI Symbol Acc:MGI:95710]	6	55376295	55388530	1	B3
ENSMUSG00000004655	52	64	32	61	68	56	48	49	73	104	101	67	107	95	108	ENSMUST00000004774	Aqp1	11826	aquaporin 1 [Source:MGI Symbol Acc:MGI:103201]	6	55336432	55348555	1	B3
ENSMUSG00000004661	358	312.999	215.998	299.001	252	260	316	237.001	313	299	273	216.001	346	254	264	ENSMUST00000004780	Arid3b	56380	AT rich interactive domain 3B (BRIGHT-like) [Source:MGI Symbol Acc:MGI:1930768]	9	57790353	57836793	-1	B
ENSMUSG00000004665	119	141	97	121	121	88	137	132	159	122	143	123	160	142	163	ENSMUST00000105374	Cnn2	12798	calponin 2 [Source:MGI Symbol Acc:MGI:105093]	10	79988584	79996062	1	C1
ENSMUSG00000004667	576	546	488	534	617	512	617	608	643	493	678	478	639	708	662	ENSMUST00000152843	Polr2e	66420	polymerase (RNA) II (DNA directed) polypeptide E [Source:MGI Symbol Acc:MGI:1913670]	10	80035949	80039795	-1	C1
ENSMUSG00000004668	6	6	9	10	6	7	7	8	15	14	13	19	11	16	23	ENSMUST00000151522	Abca13	268379	ATP-binding cassette sub-family A (ABC1) member 13 [Source:MGI Symbol Acc:MGI:2388707]	11	9191942	9684259	1	A1
ENSMUSG00000004677	2016	1917	1628	1872	1930	1796	1828	1907	1902	1796	1795	1461	2059	1824	1925	ENSMUST00000170242	Myo9b	17925	myosin IXb [Source:MGI Symbol Acc:MGI:106624]	8	71272714	71360713	1	B3.3
ENSMUSG00000004698	1903.31	1676.57	1574.04	1484.2	1484.54	1605.2	1810.13	1482.82	2058.87	1882.29	2357.49	1786.63	2559.26	2208.01	2402.45	ENSMUST00000211632	Hdac9	79221	histone deacetylase 9 [Source:MGI Symbol Acc:MGI:1931221]	12	34047580	34917095	-1	A3
ENSMUSG00000004707	11	6	7	5	9	2	5	5	4	13	7	5	7	7	6	ENSMUST00000146596	Ly9	17085	lymphocyte antigen 9 [Source:MGI Symbol Acc:MGI:96885]	1	171588624	171607410	-1	H3
ENSMUSG00000004709	9	2	6	4	3	1	1	4	3	3	1	0	2	4	6	ENSMUST00000195804	Cd244	18106	CD244 natural killer cell receptor 2B4 [Source:MGI Symbol Acc:MGI:109294]	1	171559193	171609746	1	H3
ENSMUSG00000004730	93	82	64	72	62	66	110	73	96	107	169	90	129	123	113	ENSMUST00000004850	Adgre1	13733	adhesion G protein-coupled receptor E1 [Source:MGI Symbol Acc:MGI:106912]	17	57358686	57483529	1	D
ENSMUSG00000004748	806	681	628	625	626	632	713	748	794	664	861	610	882	937	909	ENSMUST00000123607	Mtfp1	67900	mitochondrial fission process 1 [Source:MGI Symbol Acc:MGI:1916686]	11	4091480	4095445	-1	A1
ENSMUSG00000004768	850	763	664	704	751	717	700.001	758	846	815.001	1118	772.001	1052	1161	994	ENSMUST00000132066	Rab23	19335	RAB23 member RAS oncogene family [Source:MGI Symbol Acc:MGI:99833]	1	33719887	33742564	1	B
ENSMUSG00000004771	2719	2637	2387	2178	2486	2532	2401	2654	2720	3436	4635	3543	4202	4898	4452	ENSMUST00000165083	Rab11a	53869	RAB11A member RAS oncogene family [Source:MGI Symbol Acc:MGI:1858202]	9	64715299	64737758	-1	C
ENSMUSG00000004788	392	375	336	342	358	352	338	391	374	366.001	418	291	451	465	451	ENSMUST00000004910	Eif2b2	217715	eukaryotic translation initiation factor 2B subunit 2 beta [Source:MGI Symbol Acc:MGI:2145118]	12	85219481	85226628	1	D1
ENSMUSG00000004789	2495	2318	2062	2290	2310	2193	2438	2498	2593	2332	2988	2160	2996	3211	2991	ENSMUST00000222472	Dlst	78920	dihydrolipoamide S-succinyltransferase (E2 component of 2-oxo-glutarate complex) [Source:MGI Symbol Acc:MGI:1926170]	12	85110833	85134845	1	D1
ENSMUSG00000004791	32	47	53	47	36	40	30	42	42	31	47	40	56	52	57	ENSMUST00000004913	Pgf	18654	placental growth factor [Source:MGI Symbol Acc:MGI:105095]	12	85166635	85177790	-1	D1
ENSMUSG00000004798	2918	2542	2222	2543	2453	2548	2997	2846	3073	3407	4197	3191	4205	4351	4143	ENSMUST00000157049	Ulk2	29869	unc-51 like kinase 2 [Source:MGI Symbol Acc:MGI:1352758]	11	61775649	61855073	-1	B2
ENSMUSG00000004814	8	9	5	3	6	7	12	9	12	6	6	5	9	10	5	ENSMUST00000201401	Ccl24	56221	chemokine (C-C motif) ligand 24 [Source:MGI Symbol Acc:MGI:1928953]	5	135569937	135573049	-1	G2
ENSMUSG00000004815	1074	1110	932.886	1050	1070	911	1216	1131	1239.95	1069.82	1091.51	851	1256	1198	1180	ENSMUST00000139598	Dgkq	110524	diacylglycerol kinase theta [Source:MGI Symbol Acc:MGI:102918]	5	108646693	108669672	-1	F
ENSMUSG00000004821	0	0	0	0	0	0	0	0	0	0	0	0	0	0	0	ENSMUST00000004943	Tmed11	67366	transmembrane p24 trafficking protein 11 [Source:MGI Symbol Acc:MGI:1914616]	5	108777235	108795363	-1	F
ENSMUSG00000004837	63.109	62.146	65.696	64.871	55.874	62.336	63.894	62.297	89.231	32.609	59.843	44.09	90.059	83.653	91.04	ENSMUST00000155380	Grap	71520	GRB2-related adaptor protein [Source:MGI Symbol Acc:MGI:1918770]	11	61653265	61672784	1	B2
ENSMUSG00000004842	6.502	16.198	12.582	11.319	18.395	16.413	17.946	61.142	14.659	126.737	31.083	22.917	49.683	30.898	49.786	ENSMUST00000004964	Pou1f1	18736	POU domain class 1 transcription factor 1 [Source:MGI Symbol Acc:MGI:97588]	16	65520511	65535005	1	C1.3
ENSMUSG00000004843	1002	877	816	849	895	847	959	997	1104	1171	1589	1197	1558	1647	1558	ENSMUST00000004965	Chmp2b	68942	charged multivesicular body protein 2B [Source:MGI Symbol Acc:MGI:1916192]	16	65539133	65562697	-1	C1.3
ENSMUSG00000004846	602	612	543	573	556	512	590.523	614	568	460	597	383.405	653	533	582.408	ENSMUST00000127100	Plod3	26433	procollagen-lysine 2-oxoglutarate 5-dioxygenase 3 [Source:MGI Symbol Acc:MGI:1347008]	5	136987019	136996648	1	G2
ENSMUSG00000004849	1673	1559	1472	1355	1559	1414	1577	1467	1777	1995	2512	1619	2358	2642	2380	ENSMUST00000129356	Ap1s1	11769	adaptor protein complex AP-1 sigma 1 [Source:MGI Symbol Acc:MGI:1098244]	5	137034993	137046135	-1	G2
ENSMUSG00000004864	6	8	3	5	14	12	11	18	17	14	17	7	22	9	14	ENSMUST00000133786	Mapk13	26415	mitogen-activated protein kinase 13 [Source:MGI Symbol Acc:MGI:1346864]	17	28769307	28778698	1	A3.3
ENSMUSG00000004865	2071.92	1990.93	1819.42	1883.41	1859.57	1850.52	1944.34	1802.65	2043.56	2152.98	2365.14	1894.62	2582.31	2679.21	2472.11	ENSMUST00000114767	Srpk1	20815	serine/arginine-rich protein specific kinase 1 [Source:MGI Symbol Acc:MGI:106908]	17	28587648	28622521	-1	A3.3
ENSMUSG00000004872	39.103	67.803	42.732	62.185	40.079	36.125	59.156	57.151	42.1	55.042	70.942	41.742	70.097	64.065	59.062	ENSMUST00000172555	Pax3	18505	paired box 3 [Source:MGI Symbol Acc:MGI:97487]	1	78101267	78197134	-1	C4
ENSMUSG00000004880	446	442	367.001	381	370	374	454	439	411	494	622	484	670	631.001	625	ENSMUST00000193028	Lbr	98386	lamin B receptor [Source:MGI Symbol Acc:MGI:2138281]	1	181815335	181843046	-1	H5
ENSMUSG00000004885	46	32	36	35	21	26	35	29	47	43	60	48	53	53	50	ENSMUST00000163040	Crabp2	12904	cellular retinoic acid binding protein II [Source:MGI Symbol Acc:MGI:88491]	3	87948666	87953376	1	F1
ENSMUSG00000004891	384	422	408	404	400	513	462	507	431	231	425	264	570	399	391	ENSMUST00000160694	Nes	18008	nestin [Source:MGI Symbol Acc:MGI:101784]	3	87971078	87980451	1	F1
ENSMUSG00000004892	3906	3808	3314	3544	3623	3556	3843	4007	4180	3588	4342	3151	4448	4395	4338	ENSMUST00000194193	Bcan	12032	brevican [Source:MGI Symbol Acc:MGI:1096385]	3	87987531	88000230	-1	F1
ENSMUSG00000004894	455	548	450	532	547	508	482	671	709	387	469	367	550	635	577	ENSMUST00000160150	Hapln2	73940	hyaluronan and proteoglycan link protein 2 [Source:MGI Symbol Acc:MGI:2137300]	3	88021750	88027583	-1	F1
ENSMUSG00000004895	884	964	761	897	903	843	885	966	1006	711	902	597	917	939	892	ENSMUST00000005015	Prcc	94315	papillary renal cell carcinoma (translocation-associated) [Source:MGI Symbol Acc:MGI:2137738]	3	87858903	87885608	-1	F1
ENSMUSG00000004896	613.719	622.09	455.923	579.641	606.405	495.195	544.522	607.427	675.498	529.033	554.129	455.289	605.507	573.245	568.413	ENSMUST00000164439	Rrnad1	229503	ribosomal RNA adenine dimethylase domain containing 1 [Source:MGI Symbol Acc:MGI:2387197]	3	87922601	87930717	-1	F1
ENSMUSG00000004897	2786	2417	2054	2420	2337	2263	2441	2477	2570	2275	2824	1976	2967	3126	2857	ENSMUST00000160312	Hdgf	15191	hepatoma-derived growth factor [Source:MGI Symbol Acc:MGI:1194494]	3	87906321	87916132	1	F1
ENSMUSG00000004902	893	862	800	820	834	696	896	981	954	801	1158	799	1139	1094	1115	ENSMUST00000112682	Slc25a18	71803	solute carrier family 25 (mitochondrial carrier) member 18 [Source:MGI Symbol Acc:MGI:1919053]	6	120773578	120794336	1	F1
ENSMUSG00000004929	617	630	565	583	609	549	662	594	643	534	617	443	668	713	597	ENSMUST00000166404	Thop1	50492	thimet oligopeptidase 1 [Source:MGI Symbol Acc:MGI:1354165]	10	81070035	81082559	1	C1
ENSMUSG00000004931	396.001	376.999	307.999	331	351.999	291.001	266	354	353.001	295.001	362	237	343.999	358	337.001	ENSMUST00000057798	Apba3	57267	amyloid beta (A4) precursor protein-binding family A member 3 [Source:MGI Symbol Acc:MGI:1888527]	10	81266960	81273246	1	C1
ENSMUSG00000004933	2045	1809	1701	1697	1745	1677	1983	1768	1940	1549	1787	1411	2054	1937	1907	ENSMUST00000148735	Matk	17179	megakaryocyte-associated tyrosine kinase [Source:MGI Symbol Acc:MGI:99259]	10	81252935	81263365	1	C1
ENSMUSG00000004934	360	347	328	371	384	309	408	441	386	321	412	283	435	425	384	ENSMUST00000129549	Pias4	59004	protein inhibitor of activated STAT 4 [Source:MGI Symbol Acc:MGI:2136940]	10	81153266	81167923	-1	C1
ENSMUSG00000004936	3366.71	3065	2856	2609	3037	2919.74	3076.69	3047.33	3546	3855.25	5118.77	3465.78	4892.76	5204.78	4828.74	ENSMUST00000152535	Map2k1	26395	mitogen-activated protein kinase kinase 1 [Source:MGI Symbol Acc:MGI:1346866]	9	64185770	64253631	-1	C
ENSMUSG00000004937	1872	1677	1392	1570	1648	1526	1745	1737	1795	1486	1744	1196	1878	1905	1782	ENSMUST00000220202	Sgta	52551	small glutamine-rich tetratricopeptide repeat (TPR)-containing alpha [Source:MGI Symbol Acc:MGI:1098703]	10	81044075	81060181	-1	C1
ENSMUSG00000004939	33.125	38.104	21.316	35.59	48.942	35.099	40.356	49.318	47.276	45.789	45.37	52.486	55.98	59.911	55.597	ENSMUST00000005069	Nmrk2	69564	nicotinamide riboside kinase 2 [Source:MGI Symbol Acc:MGI:1916814]	10	81198170	81202051	-1	C1
ENSMUSG00000004945	641	558	567.999	487	591	507	560.001	668	644	704	855.999	610	766.999	901	774	ENSMUST00000185896	Tmem242	70544	transmembrane protein 242 [Source:MGI Symbol Acc:MGI:1917794]	17	5410870	5440259	-1	A1
ENSMUSG00000004947	163	201	116.001	134	151.001	146	168	174	159.001	154	136.999	108.999	175	154	153.001	ENSMUST00000142041	Dtx2	74198	deltex 2 E3 ubiquitin ligase [Source:MGI Symbol Acc:MGI:1921448]	5	135994800	136032872	1	G2
ENSMUSG00000004948	2	1	2	0	3	0	0	0	2	0	1	0	1	1	0	ENSMUST00000131563	Zp3	22788	zona pellucida glycoprotein 3 [Source:MGI Symbol Acc:MGI:99215]	5	135980099	135988624	1	G2
ENSMUSG00000004951	364	358	179	221	184	169	88	155	176	100	161	81	155	167	165	ENSMUST00000111155	Hspb1	15507	heat shock protein 1 [Source:MGI Symbol Acc:MGI:96240]	5	135887919	135889563	1	G2
ENSMUSG00000004952	143	166	138	181	124	158	166.999	241	220	188	162.001	138	239	180.001	223	ENSMUST00000130598	Rasa4	54153	RAS p21 protein activator 4 [Source:MGI Symbol Acc:MGI:1858600]	5	136083916	136111860	1	G2
ENSMUSG00000004961	1909	1606	1453	1428	1448	1386	1686	1431	1687	1523	2027	1476	1973	2019	1892	ENSMUST00000206933	Syt5	53420	synaptotagmin V [Source:MGI Symbol Acc:MGI:1926368]	7	4539765	4547541	-1	A1
ENSMUSG00000004980	10371	9146	8044	8627	8146	8432	8655	9151	9776	10039	12989	9697	14048	14178	13593	ENSMUST00000090002	Hnrnpa2b1	53379	heterogeneous nuclear ribonucleoprotein A2/B1 [Source:MGI Symbol Acc:MGI:104819]	6	51460932	51469894	-1	B3
ENSMUSG00000004988	2	0	1	0	1	0	1	0	0	0	0	1	0	3	1	ENSMUST00000005114	Fxyd4	108017	FXYD domain-containing ion transport regulator 4 [Source:MGI Symbol Acc:MGI:1889005]	6	117933559	117937692	-1	F1
ENSMUSG00000004994	205	193	150	162	211	158	192	190	210	157.001	203.001	126	195	190.001	183	ENSMUST00000166728	Ccdc130	67736	coiled-coil domain containing 130 [Source:MGI Symbol Acc:MGI:1914986]	8	84257795	84270380	-1	C2
ENSMUSG00000004996	211.438	209.854	222.257	265.596	261.209	255.51	334.691	309.092	297.54	259.691	250.29	233.988	317.968	279.853	272.112	ENSMUST00000127747	Mri1	67873	methylthioribose-1-phosphate isomerase 1 [Source:MGI Symbol Acc:MGI:1915123]	8	84249906	84257326	-1	C2
ENSMUSG00000005034	12510	10862.6	9778	9533	9978	10315	10644	10982	11665	11745.7	15439	10945	14900	15832	15174	ENSMUST00000196344	Prkacb	18749	protein kinase cAMP dependent catalytic beta [Source:MGI Symbol Acc:MGI:97594]	3	146729574	146812990	-1	H2
ENSMUSG00000005043	167.993	139.975	210.061	173.903	170.144	208.931	219.183	189.484	195.464	152.114	195.274	134.169	190.363	219.162	174.269	ENSMUST00000141540	Sgsh	27029	N-sulfoglucosamine sulfohydrolase (sulfamidase) [Source:MGI Symbol Acc:MGI:1350341]	11	119343425	119355536	-1	E2
ENSMUSG00000005045	8799	8041	7308	7362.88	7214	7156	7900	7819	8085	7691.9	9881	6606.81	10160	10362.9	9645	ENSMUST00000164662	Chd5	269610	chromodomain helicase DNA binding protein 5 [Source:MGI Symbol Acc:MGI:3036258]	4	152338651	152390194	1	E2
ENSMUSG00000005054	235	251	169	199	234	191	192	242	230	245	305	266	360	391	327	ENSMUST00000005185	Cstb	13014	cystatin B [Source:MGI Symbol Acc:MGI:109514]	10	78425669	78427622	1	C1
ENSMUSG00000005057	139.43	159	100.452	136	113.052	98	125.15	159.494	175	127.252	134.528	98.539	168.223	121.301	169.705	ENSMUST00000196245	Sh2b2	23921	SH2B adaptor protein 2 [Source:MGI Symbol Acc:MGI:1345171]	5	136218147	136246556	-1	G2
ENSMUSG00000005069	1012	958	841.999	878	914	874	862	904	995.999	1038	1190	849	1211	1228	1156	ENSMUST00000112532	Pex5	19305	peroxisomal biogenesis factor 5 [Source:MGI Symbol Acc:MGI:1098808]	6	124396816	124415067	-1	F2
ENSMUSG00000005078	603.957	608.174	523.141	520.794	630.107	507.443	571.416	565.608	591.009	728.355	960.856	721.896	1010.22	1040.76	957.585	ENSMUST00000145752	Jkamp	104771	JNK1/MAPK8-associated membrane protein [Source:MGI Symbol Acc:MGI:1915057]	12	72085589	72101461	1	C3
ENSMUSG00000005087	200	180	153.001	177	133	191	213	203	230	192	243	178	290	227	248.001	ENSMUST00000111194	Cd44	12505	CD44 antigen [Source:MGI Symbol Acc:MGI:88338]	2	102811141	102901665	-1	E2
ENSMUSG00000005089	104660	89065.3	88085.4	81548.5	86350.8	92211.2	95207.8	87674.4	96838.5	125604	162860	115829	132888	147863	140140	ENSMUST00000136488	Slc1a2	20511	solute carrier family 1 (glial high affinity glutamate transporter) member 2 [Source:MGI Symbol Acc:MGI:101931]	2	102658659	102790784	1	E2
ENSMUSG00000005102	1075	1046	805	952.999	1005	885	919.001	922	1097	936	1084	885	1188	1068	1130	ENSMUST00000102527	Eif2ak4	27103	eukaryotic translation initiation factor 2 alpha kinase 4 [Source:MGI Symbol Acc:MGI:1353427]	2	118388618	118475234	1	E5
ENSMUSG00000005103	3141	2999	2490	2581	2907	2751	2963	2986	3263	2918	3866	2655	4011	4218	3738	ENSMUST00000201330	Wdr1	22388	WD repeat domain 1 [Source:MGI Symbol Acc:MGI:1337100]	5	38526813	38563221	-1	B3
ENSMUSG00000005107	2	26	18	11	12	24	42	15	21	25	25	24	33	17	29	ENSMUST00000067872	Slc2a9	117591	solute carrier family 2 (facilitated glucose transporter) member 9 [Source:MGI Symbol Acc:MGI:2152844]	5	38349273	38503143	-1	B3
ENSMUSG00000005124	134	104	126.999	140	117	118	106	104	175.001	175	241	158	275.999	178	241	ENSMUST00000133863	Wisp1	22402	WNT1 inducible signaling pathway protein 1 [Source:MGI Symbol Acc:MGI:1197008]	15	66891320	66923201	1	D2
ENSMUSG00000005125	2662	2353	1890	2417	2041	2233	2462	2882	2677	1969	3001	1844	3026	3054	2980	ENSMUST00000164070	Ndrg1	17988	N-myc downstream regulated gene 1 [Source:MGI Symbol Acc:MGI:1341799]	15	66929321	66969640	-1	D2
ENSMUSG00000005131	11.001	19.999	9	4	9	10	9	6	5	8	16	13	12	16.001	11	ENSMUST00000217318	4930550C14Rik	75311	RIKEN cDNA 4930550C14 gene [Source:MGI Symbol Acc:MGI:1922561]	9	53402325	53434402	1	A5.3
ENSMUSG00000005142	704	718	729	727	833	748	843	821	930.999	758	905	658.999	975	1000	903	ENSMUST00000211223	Man2b1	17159	mannosidase 2 alpha B1 [Source:MGI Symbol Acc:MGI:107286]	8	85083270	85098282	1	C3
ENSMUSG00000005148	296	195	185	185	250	213	247	260	229	145	217	148	250	221	228	ENSMUST00000005279	Klf5	12224	Kruppel-like factor 5 [Source:MGI Symbol Acc:MGI:1338056]	14	99298691	99313405	1	E2.2
ENSMUSG00000005150	275	226	221	251	235	234	282	240	269	202	266	193	281	309	266	ENSMUST00000135463	Wdr83	67836	WD repeat domain containing 83 [Source:MGI Symbol Acc:MGI:1915086]	8	85075035	85081306	-1	C3
ENSMUSG00000005161	2726	2584	2090	2127	2400	2101	2342	2441	2723	2555	3407	2324	3298	3594	3277	ENSMUST00000164807	Prdx2	21672	peroxiredoxin 2 [Source:MGI Symbol Acc:MGI:109486]	8	84969587	84974834	1	C3
ENSMUSG00000005198	2988	2935	2505	2748	2700	2590	2897	2801	3140	2824	3573	2403	3706	4025	3436	ENSMUST00000071213	Polr2a	20020	polymerase (RNA) II (DNA directed) polypeptide A [Source:MGI Symbol Acc:MGI:98086]	11	69733997	69758637	-1	B3
ENSMUSG00000005202	1	4	0	0	0	0	3	0	3	1	0	0	3	0	0	ENSMUST00000137159	Shbg	20415	sex hormone binding globulin [Source:MGI Symbol Acc:MGI:98295]	11	69614804	69617905	-1	B3
ENSMUSG00000005204	1174	1042	1043	1022	1053	1099	1089	1199	1275	1208	1498	1075	1413	1530	1433	ENSMUST00000128355	Senp3	80886	SUMO/sentrin specific peptidase 3 [Source:MGI Symbol Acc:MGI:2158736]	11	69673115	69682084	-1	B3
ENSMUSG00000005220	31	41	13	39	31	34	41	44	26	41	62	45	63	57	78	ENSMUST00000176439	Corin	53419	corin [Source:MGI Symbol Acc:MGI:1349451]	5	72300025	72504473	-1	C3.2
ENSMUSG00000005225	861.434	823.652	651.568	761.581	756.731	737.659	747.153	775.839	852.136	944.693	1022.99	785.437	1107.16	1077.66	1009.64	ENSMUST00000101385	Plekha8	231999	pleckstrin homology domain containing family A (phosphoinositide binding specific) member 8 [Source:MGI Symbol Acc:MGI:2681164]	6	54595111	54645839	1	B3
ENSMUSG00000005232	0	0	0	0	0	0	0	0	2	0	0	0	0	0	0	ENSMUST00000151953	G6pc2	14378	glucose-6-phosphatase catalytic 2 [Source:MGI Symbol Acc:MGI:1277193]	2	69211073	69227841	1	C2
ENSMUSG00000005233	6	2	7	8	5	2	9	12	6	11	8	14	12	13	13	ENSMUST00000167875	Spc25	66442	SPC25 NDC80 kinetochore complex component homolog (S. cerevisiae) [Source:MGI Symbol Acc:MGI:1913692]	2	69193895	69206194	-1	C2
ENSMUSG00000005237	151	173	155	179	138	159.999	123	137	161	178.999	229.999	164	188	229.999	179	ENSMUST00000108659	Dnah2	327954	dynein axonemal heavy chain 2 [Source:MGI Symbol Acc:MGI:107731]	11	69420809	69549110	-1	B3
ENSMUSG00000005251	18	22	34	29	32	18	25	27	31	18	27	13	32	25	19	ENSMUST00000019386	Ripk4	72388	receptor-interacting serine-threonine kinase 4 [Source:MGI Symbol Acc:MGI:1919638]	16	97741933	97763737	-1	C4
ENSMUSG00000005262	1073.4	1072.06	917.627	967.181	1082.72	963.369	1099.2	1056.02	1134.67	1139.54	1424.23	1048.75	1514.68	1578.13	1392.26	ENSMUST00000005394	Ufd1	22230	ubiquitin recognition factor in ER-associated degradation 1 [Source:MGI Symbol Acc:MGI:109353]	16	18811779	18835261	1	A3
ENSMUSG00000005267	668.67	592.023	559.843	688.074	625.692	552.13	686.351	684.62	715.365	708.454	759.875	630.83	808.56	805.949	746.689	ENSMUST00000185656	Zfp287	170740	zinc finger protein 287 [Source:MGI Symbol Acc:MGI:2176561]	11	62700356	62731905	-1	B2
ENSMUSG00000005268	577.732	638.992	473.774	650.867	547.659	616.738	468.488	640.868	624.22	720.098	862.518	707.093	850.399	1002.48	914.816	ENSMUST00000127467	Prlr	19116	prolactin receptor [Source:MGI Symbol Acc:MGI:97763]	15	10177238	10349180	1	A1
ENSMUSG00000005299	2141.55	2041.16	1739.14	1895.66	1995.35	1897.77	2003.02	2058.5	2153.61	2126.37	2461.19	1817.53	2478.43	2700.91	2493.53	ENSMUST00000148451	Letm1	56384	leucine zipper-EF-hand containing transmembrane protein 1 [Source:MGI Symbol Acc:MGI:1932557]	5	33739673	33782817	-1	B2
ENSMUSG00000005312	5151	4696	3541	3945	4560	4179	4409	4730	4767	5094	6413	4402	6043	6797	6376	ENSMUST00000076454	Ubqln1	56085	ubiquilin 1 [Source:MGI Symbol Acc:MGI:1860276]	13	58176156	58215653	-1	B1
ENSMUSG00000005320	5	5	1	3	4	8	2	7	4	3	5	3	3	2	2	ENSMUST00000162167	Fgfr4	14186	fibroblast growth factor receptor 4 [Source:MGI Symbol Acc:MGI:95525]	13	55152640	55168759	1	B1
ENSMUSG00000005338	9753.72	10143.7	8432.49	9628.03	10127.3	8918.26	10614.3	10524.2	10857.9	9495.35	10878.7	7770.31	12504.1	11989.2	11328.6	ENSMUST00000126963	Cadm3	94332	cell adhesion molecule 3 [Source:MGI Symbol Acc:MGI:2137858]	1	173333258	173367695	-1	H3
ENSMUSG00000005339	0	1	0	0	0	0	0	2	0	0	0	0	2	1	1	ENSMUST00000193017	Fcer1a	14125	Fc receptor IgE high affinity I alpha polypeptide [Source:MGI Symbol Acc:MGI:95494]	1	173221284	173227214	-1	H3
ENSMUSG00000005354	1303.85	1252.58	1209.08	1128.8	1317.76	1122.85	1219.49	1264.46	1323.07	1119.61	1412.67	987.614	1474.31	1523.41	1428.56	ENSMUST00000100486	Txn2	56551	thioredoxin 2 [Source:MGI Symbol Acc:MGI:1929468]	15	77915047	77929006	-1	E1
ENSMUSG00000005355	0	0	0	1	0	0	0	0	0	0	0	0	0	0	1	ENSMUST00000219237	Casp14	12365	caspase 14 [Source:MGI Symbol Acc:MGI:1335092]	10	78711991	78718294	-1	C1
ENSMUSG00000005357	355	435	261	446	394	341	399	486	400	491	626	355	681	638	663	ENSMUST00000217717	Slc1a6	20513	solute carrier family 1 (high affinity aspartate/glutamate transporter) member 6 [Source:MGI Symbol Acc:MGI:1096331]	10	78780496	78814765	1	C1
ENSMUSG00000005360	11493	10510	8882	11052	10688	10285	11238	11069	11546	14133	18298	12350	15788	18406	15832	ENSMUST00000126747	Slc1a3	20512	solute carrier family 1 (glial high affinity glutamate transporter) member 3 [Source:MGI Symbol Acc:MGI:99917]	15	8634124	8710764	-1	A1
ENSMUSG00000005362	1330	1192	1110	1043	1182	1188	1263	1242	1373	1585	1959	1458	1966	2019	1972	ENSMUST00000204230	Crbn	58799	cereblon [Source:MGI Symbol Acc:MGI:1913277]	6	106780201	106800077	-1	E1
ENSMUSG00000005364	108.907	106.597	85.727	96.938	89.469	88.98	127.392	119.668	121.075	272.307	251.903	217.572	272.129	247.84	293.788	ENSMUST00000167925	Il5ra	16192	interleukin 5 receptor alpha [Source:MGI Symbol Acc:MGI:96558]	6	106710357	106749037	-1	E1
ENSMUSG00000005370	817	714	690	707	712	602	675	822	777	739	813	664	899	901	890	ENSMUST00000005503	Msh6	17688	mutS homolog 6 [Source:MGI Symbol Acc:MGI:1343961]	17	87975050	87990883	1	E4
ENSMUSG00000005371	4293	3650	3263	3542	3618	3301	3642	3746	4046	4460	5693	4165	5582	5877	5566	ENSMUST00000127334	Fbxo11	225055	F-box protein 11 [Source:MGI Symbol Acc:MGI:2147134]	17	87990859	88065291	-1	E4
ENSMUSG00000005373	90.754	82.871	89.083	51.931	85.151	73.315	90.677	80.895	99.794	75.931	77.116	55.461	87.391	84.338	100.646	ENSMUST00000123370	Mlxipl	58805	MLX interacting protein-like [Source:MGI Symbol Acc:MGI:1927999]	5	135089890	135138382	1	G2
ENSMUSG00000005374	792.868	660.551	678.327	745.995	734.192	683.016	755.081	787.696	798.719	759.71	907.097	726.504	946.52	995.341	913.792	ENSMUST00000152013	Tbl2	27368	transducin (beta)-like 2 [Source:MGI Symbol Acc:MGI:1351652]	5	135149657	135165760	1	G2
ENSMUSG00000005378	405.999	369	363	347	343.999	353	326.001	344	358.061	335.001	412	267.999	401.001	428	414.999	ENSMUST00000201554	Wbscr22	66138	Williams Beuren syndrome chromosome region 22 [Source:MGI Symbol Acc:MGI:1913388]	5	135052957	135064959	-1	G2
ENSMUSG00000005397	390	426	414	412	421	369	385	438	452	384	538	435	595	509	532	ENSMUST00000222436	Nid1	18073	nidogen 1 [Source:MGI Symbol Acc:MGI:97342]	13	13437551	13512269	1	A1
ENSMUSG00000005410	98.034	102.019	91.182	127.063	126.049	86.721	118.062	111.064	132.252	117.258	118.102	93.196	139.548	143.271	125.295	ENSMUST00000211912	Mcm5	17218	minichromosome maintenance complex component 5 [Source:MGI Symbol Acc:MGI:103197]	8	75109569	75128439	1	C1
ENSMUSG00000005413	69	80	51	71	82	55	61	92	88	86	67	66	88	87	88	ENSMUST00000159631	Hmox1	15368	heme oxygenase 1 [Source:MGI Symbol Acc:MGI:96163]	8	75093621	75100589	1	C1
ENSMUSG00000005417	13026.8	11798.5	10309.7	11705.7	11879.4	11173.2	12261.3	12505.9	12882	12991.6	15658.6	10991.6	15503.9	16110.7	15341.9	ENSMUST00000072031	Mprip	26936	myosin phosphatase Rho interacting protein [Source:MGI Symbol Acc:MGI:1349438]	11	59661305	59780860	1	B1.3
ENSMUSG00000005442	4875	4733	4061	4635	4694	4189	5036	5115	4953	3923	4983	3253	5553	5369	5074	ENSMUST00000005578	Cic	71722	capicua transcriptional repressor [Source:MGI Symbol Acc:MGI:1918972]	7	25267704	25294159	1	A3
ENSMUSG00000005447	151.999	153	110.999	125	119	115	135	140	152	157	190	121	198	266	233.001	ENSMUST00000149634	Pafah1b3	18476	platelet-activating factor acetylhydrolase isoform 1b subunit 3 [Source:MGI Symbol Acc:MGI:108414]	7	25295049	25297986	-1	A3
ENSMUSG00000005465	10	16	20	24	11	17	20	11	17	14	14	16	9	14	12	ENSMUST00000210790	Il27ra	50931	interleukin 27 receptor alpha [Source:MGI Symbol Acc:MGI:1355318]	8	84030294	84042589	-1	C2
ENSMUSG00000005469	3879	3874.37	3267	3328	3740	3791	3609	4066	4023	3540.35	4753	3167	4998	5439	4742	ENSMUST00000211558	Prkaca	18747	protein kinase cAMP dependent catalytic alpha [Source:MGI Symbol Acc:MGI:97592]	8	83972993	83996443	1	C2
ENSMUSG00000005470	5	9	8	7	14	5	11	3	8	3	4	6	8	8	8	ENSMUST00000124174	Asf1b	66929	anti-silencing function 1B histone chaperone [Source:MGI Symbol Acc:MGI:1914179]	8	83955507	83970197	1	C2
ENSMUSG00000005474	0	0	0	0	0	0	0	0	0	0	0	0	1	0	0	ENSMUST00000197849	Myl10	59310	myosin light chain 10 regulatory [Source:MGI Symbol Acc:MGI:1891705]	5	136693146	136701094	1	G2
ENSMUSG00000005481	236.188	195.892	199.151	175.366	229.603	180.574	213.669	197.754	220.994	256.702	254.354	248.147	322.711	324.499	275.025	ENSMUST00000172396	Ddx39	68278	DEAD (Asp-Glu-Ala-Asp) box polypeptide 39 [Source:MGI Symbol Acc:MGI:1915528]	8	83715177	83726892	1	C2
ENSMUSG00000005483	1703.89	1922.88	1025.74	1139.81	1395.03	1113.28	986.709	1181.13	1237.66	1583.22	1618.56	1081.34	1451.29	1408.29	1551.79	ENSMUST00000212300	Dnajb1	81489	DnaJ heat shock protein family (Hsp40) member B1 [Source:MGI Symbol Acc:MGI:1931874]	8	83608193	83612653	1	C2
ENSMUSG00000005493	11	18	25	21.999	10	13	22	16	26	20	18	12	15	14	16	ENSMUST00000190449	Msh4	55993	mutS homolog 4 [Source:MGI Symbol Acc:MGI:1860077]	3	153857149	153906138	-1	H3
ENSMUSG00000005501	947.01	978.615	809.13	1000.42	878.027	924.256	1007.93	973.622	1008.64	1088.3	1143.57	969.257	1108.07	1116.02	1133.81	ENSMUST00000189586	Usp40	227334	ubiquitin specific peptidase 40 [Source:MGI Symbol Acc:MGI:2443184]	1	87945119	88008551	-1	D
ENSMUSG00000005503	8	6	2	5	10	7	7	12	8	7	4	11	17	8	12	ENSMUST00000129243	Evx1	14028	even-skipped homeobox 1 [Source:MGI Symbol Acc:MGI:95461]	6	52313498	52318378	1	B3
ENSMUSG00000005505	453	515	415	400.925	442.931	410	421	459	502.928	497	616	405	567	614	578.926	ENSMUST00000155372	Kbtbd4	67136	kelch repeat and BTB (POZ) domain containing 4 [Source:MGI Symbol Acc:MGI:1914386]	2	90904740	90911626	1	E1
ENSMUSG00000005506	6600	6099	5327	5604	5637	5575	6251	5989.98	6710	7153	8411	6368	8662	8438	8768	ENSMUST00000177642	Celf1	13046	CUGBP Elav-like family member 1 [Source:MGI Symbol Acc:MGI:1342295]	2	90940382	91019497	1	E1
ENSMUSG00000005510	1097	1100	1090	975	1101	982	1055	1142	1224	1190	1725	1154	1651	1757	1526	ENSMUST00000144683	Ndufs3	68349	NADH dehydrogenase (ubiquinone) Fe-S protein 3 [Source:MGI Symbol Acc:MGI:1915599]	2	90894634	90904827	-1	E1
ENSMUSG00000005514	1536	1409	1207	1356	1462	1271	1445	1435	1480	1124	1519	969	1418	1568	1439	ENSMUST00000132084	Por	18984	P450 (cytochrome) oxidoreductase [Source:MGI Symbol Acc:MGI:97744]	5	135670033	135735326	1	G2
ENSMUSG00000005533	4239.08	3971	3515.73	3954.79	3853.21	3704.89	3789.22	4057.03	4328.21	3766.99	4696.35	3325	4975	5211.81	5212	ENSMUST00000208871	Igf1r	16001	insulin-like growth factor I receptor [Source:MGI Symbol Acc:MGI:96433]	7	67952827	68233668	1	C
ENSMUSG00000005534	2667.45	2644.59	2392.94	2602.97	2574.49	2523.65	2850.9	2691.9	2944.12	2802.08	3479.14	2627.05	3547.95	3567.69	3522.48	ENSMUST00000139504	Insr	16337	insulin receptor [Source:MGI Symbol Acc:MGI:96575]	8	3122061	3279617	-1	A1.1
ENSMUSG00000005540	47.348	37.242	39.362	90.355	75.766	58.218	75.333	42.517	50.374	30.462	44.76	31.669	41.921	29.351	40.535	ENSMUST00000207327	Fcer2a	14128	Fc receptor IgE low affinity II alpha polypeptide [Source:MGI Symbol Acc:MGI:95497]	8	3681737	3694175	-1	A1.1
ENSMUSG00000005547	6	18	8	1	2	3	4	1	4	6	3	2	8	13	7	ENSMUST00000170631	Cyp2a5	13087	cytochrome P450 family 2 subfamily a polypeptide 5 [Source:MGI Symbol Acc:MGI:88597]	7	26835305	26843548	1	A3
ENSMUSG00000005553	3	7	11	4	12	9	1	9	11	11	11	8	10	10	7	ENSMUST00000165410	Atp4a	11944	ATPase H+/K+ exchanging gastric alpha polypeptide [Source:MGI Symbol Acc:MGI:88113]	7	30712209	30725534	1	B1
ENSMUSG00000005566	1774	1830	1517	1531	1761	1520	1836	1818	1910	1707	2114	1408	2174	2388	2140	ENSMUST00000123778	Trim28	21849	tripartite motif-containing 28 [Source:MGI Symbol Acc:MGI:109274]	7	12999114	13031035	1	A1
ENSMUSG00000005575	1838	1768	1551	1514	1848	1618	1828	1900	1863	1685	2126	1503	2203	2220	2099	ENSMUST00000165394	Ube2m	22192	ubiquitin-conjugating enzyme E2M [Source:MGI Symbol Acc:MGI:108278]	7	13035120	13038275	-1	A1
ENSMUSG00000005580	1972	1982	1719	1936	2035	1718	2046	2120	2164	1957	2382	1629	2384	2487	2308	ENSMUST00000005719	Adcy9	11515	adenylate cyclase 9 [Source:MGI Symbol Acc:MGI:108450]	16	4287529	4420498	-1	A1
ENSMUSG00000005583	11957	9912.75	9473.66	8497	9653.92	9019.91	12363.9	9506	11636.7	12348.9	14770.9	11189.9	15067.9	14983.9	14806	ENSMUST00000197145	Mef2c	17260	myocyte enhancer factor 2C [Source:MGI Symbol Acc:MGI:99458]	13	83504034	83667080	1	C3
ENSMUSG00000005609	1799.54	1610.41	1436.51	1523.53	1504.12	1401.58	1667.77	1641.28	1737.95	1659.81	1987.93	1565.89	2121.93	2064.26	2034.79	ENSMUST00000209912	Ctr9	22083	CTR9 homolog Paf1/RNA polymerase II complex component [Source:MGI Symbol Acc:MGI:109345]	7	111028951	111056377	1	E3
ENSMUSG00000005610	15917.4	14330.1	12692	13159	13569.6	13061.6	13820.7	14579	15681	18640.2	23297.7	16803.7	21110.9	23441.7	22386.4	ENSMUST00000160966	Eif4g2	13690	eukaryotic translation initiation factor 4 gamma 2 [Source:MGI Symbol Acc:MGI:109207]	7	111067750	111083030	-1	E3
ENSMUSG00000005611	182	217.001	174	161	157	190	172	173	222	138.999	221	134	173.001	215	203	ENSMUST00000154466	Mrvi1	17540	MRV integration site 1 [Source:MGI Symbol Acc:MGI:1338023]	7	110868266	110982461	-1	E3
ENSMUSG00000005615	1113	1165	835.001	1024	960	996	1016	1149	1173	1172	1533	1110	1609	1621	1422	ENSMUST00000104893	Pcyt1a	13026	phosphate cytidylyltransferase 1 choline alpha isoform [Source:MGI Symbol Acc:MGI:88557]	16	32430921	32475070	1	B3
ENSMUSG00000005621	1301	1281	944	1193	1209	1027	1230	1239	1387	1169	1343	939	1457	1414	1353	ENSMUST00000125137	Zfp592	233410	zinc finger protein 592 [Source:MGI Symbol Acc:MGI:2443541]	7	80993681	81045164	1	D3
ENSMUSG00000005625	1439	1425	1203	1356	1404	1231	1380	1479	1456	1411	1780	1212	1767	1851	1702	ENSMUST00000143688	Psmd4	19185	proteasome (prosome macropain) 26S subunit non-ATPase 4 [Source:MGI Symbol Acc:MGI:1201670]	3	95032694	95042614	-1	F2.1
ENSMUSG00000005628	5	10	13	5	6	7	18	9	18	5	6	9	7	6	11	ENSMUST00000149898	Tmod4	50874	tropomodulin 4 [Source:MGI Symbol Acc:MGI:1355285]	3	95124476	95129209	1	F2.1
ENSMUSG00000005640	20	17	2	18	25	10	11	16	16	16	27	23	18	16	26	ENSMUST00000107582	Insrr	23920	insulin receptor-related receptor [Source:MGI Symbol Acc:MGI:1346037]	3	87796951	87816101	1	F1
ENSMUSG00000005649	22.877	20.456	9.703	17.357	10.107	18.449	12.388	22.477	23.197	14.161	14.535	8.057	12.072	12.099	10.05	ENSMUST00000152995	Cabp5	29865	calcium binding protein 5 [Source:MGI Symbol Acc:MGI:1352746]	7	13398132	13408887	1	A1
ENSMUSG00000005656	853	771	652	696	713	629	631	702	733	891	1201	872	1158	1149	1107	ENSMUST00000219865	Snx6	72183	sorting nexin 6 [Source:MGI Symbol Acc:MGI:1919433]	12	54746349	54795703	-1	C1
ENSMUSG00000005667	200	177.001	172.999	170	262.999	199	181	219	195.001	208	289	185	256.001	344	261	ENSMUST00000204472	Mthfd2	17768	methylenetetrahydrofolate dehydrogenase (NAD+ dependent) methenyltetrahydrofolate cyclohydrolase [Source:MGI Symbol Acc:MGI:1338850]	6	83305691	83325908	-1	C3
ENSMUSG00000005672	1334	1465	1028	1301	1346	1178	1596	1497	1473	1451	1924	1272	2190	2067	2037	ENSMUST00000201240	Kit	16590	KIT proto-oncogene receptor tyrosine kinase [Source:MGI Symbol Acc:MGI:96677]	5	75574916	75656722	1	C3.3
ENSMUSG00000005674	860	794	758	680	785	713	761.997	857	863.999	866	1021	707.999	991.997	1218	1049	ENSMUST00000130529	Tomm40l	641376	translocase of outer mitochondrial membrane 40 homolog-like (yeast) [Source:MGI Symbol Acc:MGI:3589112]	1	171216011	171222514	-1	H3
ENSMUSG00000005677	1	1	5	0	0	4	3.004	3	2.002	2	6	2	5.003	3	1	ENSMUST00000149404	Nr1i3	12355	nuclear receptor subfamily 1 group I member 3 [Source:MGI Symbol Acc:MGI:1346307]	1	171213970	171220701	1	H3
ENSMUSG00000005681	11	6	8	6	4	10	8	8	10	8	16	9	10	16	12	ENSMUST00000111319	Apoa2	11807	apolipoprotein A-II [Source:MGI Symbol Acc:MGI:88050]	1	171225054	171226379	1	H3
ENSMUSG00000005682	599	700	542	664	625	520	622	651	698	606	581	496	676	605	614	ENSMUST00000219255	Pan2	103135	PAN2 poly(A) specific ribonuclease subunit [Source:MGI Symbol Acc:MGI:1918984]	10	128303335	128321358	1	D3
ENSMUSG00000005683	4934	4635	3884	4045	4611	4164	4568	4806	4888	4421	5907	4108	5736	6282	5888.99	ENSMUST00000218159	Cs	12974	citrate synthase [Source:MGI Symbol Acc:MGI:88529]	10	128337734	128362479	1	D3
ENSMUSG00000005686	600.018	621.51	554.116	617.925	561.911	520.945	603.852	663.62	688.344	583.003	688	529.999	750.006	766.728	739.479	ENSMUST00000148292	Ampd3	11717	adenosine monophosphate deaminase 3 [Source:MGI Symbol Acc:MGI:1096344]	7	110768206	110812405	1	E3
ENSMUSG00000005687	801.294	774.287	684.403	651.622	748.791	693.751	744.114	796.085	852.923	917.719	1226.63	872.828	1244.51	1317.06	1162.99	ENSMUST00000147042	Bcas2	68183	breast carcinoma amplified sequence 2 [Source:MGI Symbol Acc:MGI:1915433]	3	103171655	103179166	1	F2.2
ENSMUSG00000005696	9.001	9.001	12.004	11.002	13.017	9.001	16.002	10	10.003	11	6.001	2	11.031	10.024	9.002	ENSMUST00000101619	Sh2d1a	20400	SH2 domain containing 1A [Source:MGI Symbol Acc:MGI:1328352]	X	42502453	42529330	1	A4
ENSMUSG00000005698	2247	1991	1724	1951	1909	1810	1978	2227	2183	2176	2649	1868	2668	2788	2681	ENSMUST00000156436	Ctcf	13018	CCCTC-binding factor [Source:MGI Symbol Acc:MGI:109447]	8	105636568	105682922	1	D3
ENSMUSG00000005699	307	290	221.999	249	310	243.999	253	315.999	277.999	253	276.001	167	346	336.001	293	ENSMUST00000093195	Pard6a	56513	par-6 family cell polarity regulator alpha [Source:MGI Symbol Acc:MGI:1927223]	8	105701148	105703496	1	D3
ENSMUSG00000005705	2	10	0	3	0	2	3	5	4	3	2	1	3	4.181	5	ENSMUST00000194654	Agrp	11604	agouti related neuropeptide [Source:MGI Symbol Acc:MGI:892013]	8	105566698	105637393	-1	D3
ENSMUSG00000005716	1423	1840	1186	1628	1780	1455	1595	2009	1644	1701	2175	1409	2327	2474	2243	ENSMUST00000120592	Pvalb	19293	parvalbumin [Source:MGI Symbol Acc:MGI:97821]	15	78191114	78206400	-1	E1
ENSMUSG00000005718	99	78	76	77	80	61	96	92	124	82	105	65	133	95	116	ENSMUST00000005862	Tfap4	83383	transcription factor AP4 [Source:MGI Symbol Acc:MGI:103239]	16	4544661	4559720	-1	A1
ENSMUSG00000005732	1025	928	803	918	850	763	857	923	1015	1041	1357	1115	1416	1540	1316	ENSMUST00000134035	Ranbp1	19385	RAN binding protein 1 [Source:MGI Symbol Acc:MGI:96269]	16	18239784	18248732	-1	A3
ENSMUSG00000005763	2	1	0	0	3	2	2	2	1	2.003	3	4	8.999	2	1	ENSMUST00000178336	Cd247	12503	CD247 antigen [Source:MGI Symbol Acc:MGI:88334]	1	165788681	165877277	1	H2.3
ENSMUSG00000005774	556	568	475.999	561.001	574.001	500.001	626	689	701.001	570.999	661	513.999	782.001	708	686.001	ENSMUST00000029772	Rfx5	53970	regulatory factor X 5 (influences HLA class II expression) [Source:MGI Symbol Acc:MGI:1858421]	3	94954075	94961561	1	F2.1
ENSMUSG00000005779	1101	1191	1074	992	1145	1044	1089	1227	1223	1416	1836	1264	1780	1839	1739	ENSMUST00000200513	Psmb4	19172	proteasome (prosome macropain) subunit beta type 4 [Source:MGI Symbol Acc:MGI:1098257]	3	94884093	94886961	-1	F2.1
ENSMUSG00000005800	9	1	3	2	1	1	2	4	3	7	0	15	2	2	3	ENSMUST00000018765	Mmp8	17394	matrix metallopeptidase 8 [Source:MGI Symbol Acc:MGI:1202395]	9	7558456	7568485	1	A1
ENSMUSG00000005802	1926.27	1755.27	1616.18	1458.62	1472.71	1522.94	1793.97	1611.32	1699.2	2280.78	2836	2214.91	2765.82	2923.13	2810.76	ENSMUST00000099457	Slc30a4	22785	solute carrier family 30 (zinc transporter) member 4 [Source:MGI Symbol Acc:MGI:1345282]	2	122681233	122702663	-1	E5
ENSMUSG00000005803	78	112	96	70	102	80	96	83	94	106	134.001	110.001	123.001	144	111	ENSMUST00000176343	Sqrdl	59010	sulfide quinone reductase-like (yeast) [Source:MGI Symbol Acc:MGI:1929899]	2	122765237	122809569	1	E5
ENSMUSG00000005804	470.839	432.49	398.832	374.572	404.08	421.332	442.316	396.338	448.833	504.246	660.257	465.228	577.753	691.618	643.08	ENSMUST00000129690	Bloc1s6	18457	biogenesis of lysosomal organelles complex-1 subunit 6 pallidin [Source:MGI Symbol Acc:MGI:1927580]	2	122738503	122749475	1	E5
ENSMUSG00000005813	966.001	935	731	787	954	891	943	954.999	971	1076	1243	968.999	1297	1257	1288	ENSMUST00000198492	Metap1	75624	methionyl aminopeptidase 1 [Source:MGI Symbol Acc:MGI:1922874]	3	138458956	138489515	-1	G3
ENSMUSG00000005823	572	465	382	420	507	402	457	469	488	393	468	364	512	486	478	ENSMUST00000005975	Gpr108	78308	G protein-coupled receptor 108 [Source:MGI Symbol Acc:MGI:1925558]	17	57234914	57247641	-1	D
ENSMUSG00000005824	0	0	0	0	1	0	0	0	0	0	0	1	0	2	0	ENSMUST00000005976	Tnfsf14	50930	tumor necrosis factor (ligand) superfamily member 14 [Source:MGI Symbol Acc:MGI:1355317]	17	57189492	57194189	-1	D
ENSMUSG00000005836	0	3	2	3	2	2	2	3	6	1	1	5	5	3	4	ENSMUST00000047762	Gata6	14465	GATA binding protein 6 [Source:MGI Symbol Acc:MGI:107516]	18	11052510	11085635	1	A1
ENSMUSG00000005846	1055	1042	916	968	863	903	1034	978	1142	1138	1395	1070	1473	1571	1447	ENSMUST00000124454	Rsl1d1	66409	ribosomal L1 domain containing 1 [Source:MGI Symbol Acc:MGI:1913659]	16	11192970	11203331	-1	A1
ENSMUSG00000005864	11	17	4	3	4	9	7	8	4	8	13	12	12	5	13	ENSMUST00000145642	Cnga2	12789	cyclic nucleotide gated channel alpha 2 [Source:MGI Symbol Acc:MGI:108040]	X	71991849	72010218	1	A7.3
ENSMUSG00000005871	17237	14358	13958	15159	13685	14727	16186	14872	17711	21050	25503	19428	26585	25041	25956	ENSMUST00000115781	Apc	11789	adenomatosis polyposis coli [Source:MGI Symbol Acc:MGI:88039]	18	34220924	34322189	1	B1
ENSMUSG00000005873	7287	6508	5633	5404	6161	5896	6255	6614	6840	7425	9929	6963	9066	9935	9244	ENSMUST00000006027	Reep5	13476	receptor accessory protein 5 [Source:MGI Symbol Acc:MGI:1270152]	18	34344889	34373415	-1	B1
ENSMUSG00000005881	1181	1201	1054	1130	1196	1051	1094	1283	1266	1083	1378	870.001	1435	1478	1276	ENSMUST00000149381	Ergic3	66366	ERGIC and golgi 3 [Source:MGI Symbol Acc:MGI:1913616]	2	156008045	156018279	1	H1
ENSMUSG00000005882	978	927.999	858.001	902	922	831	886	1004	1032	1005	1270	855.001	1283	1401	1212	ENSMUST00000142655	Uqcc1	56046	ubiquinol-cytochrome c reductase complex assembly factor 1 [Source:MGI Symbol Acc:MGI:1929472]	2	155846894	155930310	-1	H1
ENSMUSG00000005883	4	1	6	7	3	4	8	8	10	7	11	5	4	5	8	ENSMUST00000156471	Spo11	26972	SPO11 meiotic protein covalently bound to DSB [Source:MGI Symbol Acc:MGI:1349669]	2	172977700	172993576	1	H3
ENSMUSG00000005886	4048	3704	3250	3555	3684	3421	3681	3737	3900	4601	5532	3969	5336	5465	5491	ENSMUST00000068304	Ncoa2	17978	nuclear receptor coactivator 2 [Source:MGI Symbol Acc:MGI:1276533]	1	13139105	13374083	-1	A3
ENSMUSG00000005891	0	0	0	0	0	0	0	0	0	0	0	0	0	0	0	ENSMUST00000021779	Prl4a1	19110	prolactin family 4 subfamily a member 1 [Source:MGI Symbol Acc:MGI:1206587]	13	28016212	28023559	1	A3.1
ENSMUSG00000005892	109	100	99	121	66	88	80	78	152	142	166	95	193	175	209	ENSMUST00000006046	Trh	22044	thyrotropin releasing hormone [Source:MGI Symbol Acc:MGI:98823]	6	92242061	92244650	-1	D1
ENSMUSG00000005893	4382.3	3968	3492.56	3807.54	3854.77	3807.8	4302.37	4236.56	4521.1	5027.8	6083.64	4491.81	6044.8	6329.82	6265.82	ENSMUST00000204349	Nr2c2	22026	nuclear receptor subfamily 2 group C member 2 [Source:MGI Symbol Acc:MGI:1352466]	6	92091390	92174294	1	D1
ENSMUSG00000005897	564.73	460.849	413.934	526.093	456.022	474.286	491.69	525.564	563.726	474.081	586.519	510.405	578.732	573.522	568.478	ENSMUST00000099343	Nr2c1	22025	nuclear receptor subfamily 2 group C member 1 [Source:MGI Symbol Acc:MGI:1352465]	10	94148023	94197211	1	C2
ENSMUSG00000005899	1234	1043	942	1083	1062	915.001	1078	1117	1149	1075	1004	893.001	1224	1156	1203	ENSMUST00000167592	Smpd4	77626	sphingomyelin phosphodiesterase 4 [Source:MGI Symbol Acc:MGI:1924876]	16	17619354	17644828	1	A3
ENSMUSG00000005907	696	601	546	595	585.999	605.641	608	610	636.999	643.001	813.634	628.999	818	855.001	820	ENSMUST00000196432	Pex1	71382	peroxisomal biogenesis factor 1 [Source:MGI Symbol Acc:MGI:1918632]	5	3596066	3637232	1	A1
ENSMUSG00000005917	103.832	81.504	70.273	72.874	83.094	70.739	86.236	75.553	83.224	57.653	88.694	50.764	96.379	95.184	91.04	ENSMUST00000147486	Otx1	18423	orthodenticle homeobox 1 [Source:MGI Symbol Acc:MGI:97450]	11	21994764	22002897	-1	A3.2
ENSMUSG00000005936	1520	1472	1320	1332	1389	1360	1410	1451	1538	1504	1839	1328	1829	1896	1893	ENSMUST00000168507	Kctd20	66989	potassium channel tetramerisation domain containing 20 [Source:MGI Symbol Acc:MGI:1914239]	17	28951950	28969549	1	A3.3
ENSMUSG00000005947	36	25	11	27	13	15	23	23	30	13	17	21	19	11	24	ENSMUST00000006101	Itgae	16407	integrin alpha E epithelial-associated [Source:MGI Symbol Acc:MGI:1298377]	11	73090583	73147446	1	B4
ENSMUSG00000005949	415.977	405.792	318.846	417.155	347.966	382.256	431.249	455.799	449.894	393.541	452.488	347.7	507.649	460.506	464.404	ENSMUST00000150468	Ctns	83429	cystinosis nephropathic [Source:MGI Symbol Acc:MGI:1932872]	11	73183596	73199042	-1	B4
ENSMUSG00000005950	37	44	29	41	33	37	36	52	44	35	39	37	53	53	39	ENSMUST00000136894	P2rx5	94045	purinergic receptor P2X ligand-gated ion channel 5 [Source:MGI Symbol Acc:MGI:2137026]	11	73160421	73172685	1	B4
ENSMUSG00000005951	56	64	43	57	61	71	73	68	86	78	85	57	74	85	95	ENSMUST00000006105	Shpk	74637	sedoheptulokinase [Source:MGI Symbol Acc:MGI:1921887]	11	73199460	73224511	1	B4
ENSMUSG00000005952	3	1	3	1	7	1	0	3	8	3	1	4	5	4	9	ENSMUST00000128113	Trpv1	193034	transient receptor potential cation channel subfamily V member 1 [Source:MGI Symbol Acc:MGI:1341787]	11	73234292	73261242	1	B4
ENSMUSG00000005958	435.775	388.404	344.303	290.544	348.538	322.164	417.399	365.892	407.545	353.944	433.537	328.514	409.554	439.212	398.397	ENSMUST00000160053	Ephb3	13845	Eph receptor B3 [Source:MGI Symbol Acc:MGI:104770]	16	21204755	21223305	1	B1
ENSMUSG00000005968	105.999	89	73	68	81	77.999	52	77	62	82	105	77	81	108	88	ENSMUST00000196496	Tuft1	22156	tuftelin 1 [Source:MGI Symbol Acc:MGI:109572]	3	94612757	94658872	-1	F2.1
ENSMUSG00000005973	562	493	468	523	439	500	530	495	537	560	707	541	695	741	638	ENSMUST00000127019	Rcn1	19672	reticulocalbin 1 [Source:MGI Symbol Acc:MGI:104559]	2	105386291	105399319	-1	E3
ENSMUSG00000005980	0	0	0	0	0	0	1	0	0	0	2	1	0	1	2	ENSMUST00000175755	Dnase1	13419	deoxyribonuclease I [Source:MGI Symbol Acc:MGI:103157]	16	4036942	4040024	1	A1
ENSMUSG00000005981	1446	1409	1173	1239	1407	1230	1372	1396	1525	1338	1628	1177	1659	1785	1617	ENSMUST00000138594	Trap1	68015	TNF receptor-associated protein 1 [Source:MGI Symbol Acc:MGI:1915265]	16	4039971	4077827	-1	A1
ENSMUSG00000005982	1778.9	1690.9	1345.56	1634.53	1566.83	1458	1612.69	1631.95	1808.27	1602.86	1918.47	1347.31	2013.47	2030.65	1996.27	ENSMUST00000186375	Naa60	74763	N(alpha)-acetyltransferase 60 NatF catalytic subunit [Source:MGI Symbol Acc:MGI:1922013]	16	3872375	3904780	1	A1
ENSMUSG00000005983	76.896	96.343	75.659	74.474	54.287	91.242	94.259	76.016	79.527	119.627	142.045	89.599	118.662	135.812	104.29	ENSMUST00000123235	1700037C18Rik	73261	RIKEN cDNA 1700037C18 gene [Source:MGI Symbol Acc:MGI:1920511]	16	3895179	3908689	-1	A1
ENSMUSG00000005986	803	802.001	740	733	840	711	804.001	799	831.999	687.999	845	588	869.999	862	824	ENSMUST00000167215	Ankrd13d	68423	ankyrin repeat domain 13 family member D [Source:MGI Symbol Acc:MGI:1915673]	19	4270180	4283137	-1	A
ENSMUSG00000005994	12	5	9	4	7	3	8	11	7	12	9	6	26	9	20	ENSMUST00000006151	Tyrp1	22178	tyrosinase-related protein 1 [Source:MGI Symbol Acc:MGI:98881]	4	80834123	80851719	1	C3
ENSMUSG00000006005	5865	5106	4650	5285	5092	4893	5245	5595	5720	6154	7395	5821	7421	7968	7443	ENSMUST00000130779	Tpr	108989	translocated promoter region nuclear basket protein [Source:MGI Symbol Acc:MGI:1922066]	1	150392838	150449935	1	G1
ENSMUSG00000006007	0	0	0	0	0	0	0	0	0	0	0	0	0	0	0	ENSMUST00000165062	Pdc	20028	phosducin [Source:MGI Symbol Acc:MGI:98090]	1	150319417	150333906	1	G1
ENSMUSG00000006010	1310	1155	974	1017	993	1016	1032	1155	1201	1294	1710	1323	1540	1820	1580	ENSMUST00000097546	BC003331	226499	cDNA sequence BC003331 [Source:MGI Symbol Acc:MGI:2385108]	1	150361305	150393080	-1	G1
ENSMUSG00000006014	190.001	118	94.999	144.999	114	53	189	152	158.999	102	140	108.999	177	192	252.001	ENSMUST00000111902	Prg4	96875	proteoglycan 4 (megakaryocyte stimulating factor articular superficial zone protein) [Source:MGI Symbol Acc:MGI:1891344]	1	150449412	150466165	-1	G1
ENSMUSG00000006019	265	254	256	231	298	254	268.999	264.001	309	245	261.001	200	313.999	364	295	ENSMUST00000163968	Dhx34	71723	DEAH (Asp-Glu-Ala-His) box polypeptide 34 [Source:MGI Symbol Acc:MGI:1918973]	7	16197147	16222037	-1	A2
ENSMUSG00000006021	329	260	273	268	227	261	331	353	289	215	248	195	311	376	334	ENSMUST00000129080	Kptn	70394	kaptin [Source:MGI Symbol Acc:MGI:1890380]	7	16119895	16127516	1	A2
ENSMUSG00000006024	3018	2970	2456	2707	2924	2536	3175	3119	3169	2671	3365	2336	3470	4111	3589	ENSMUST00000140640	Napa	108124	N-ethylmaleimide sensitive fusion protein attachment protein alpha [Source:MGI Symbol Acc:MGI:104563]	7	16098458	16117975	1	A2
ENSMUSG00000006050	994.035	1011.13	878.189	874.44	973.196	869.863	984.727	1068.81	1084.02	1122.42	1252	1032.02	1388.63	1309.66	1295.66	ENSMUST00000001415	Sra1	225372	steroid receptor RNA activator 1 [Source:MGI Symbol Acc:MGI:1344414]	18	36666681	36679366	-1	B2
ENSMUSG00000006056	25	13	10	18	9	7	8	18	15	5	9	9	11	10	12	ENSMUST00000097162	Calcoco2	76815	calcium binding and coiled-coil domain 2 [Source:MGI Symbol Acc:MGI:1343177]	11	96099326	96111964	-1	D
ENSMUSG00000006057	2130.59	1966.66	1497.04	1739.22	1830.59	1663.7	1748.78	1958.24	1926.78	2057.8	2600.74	1821.15	2566.25	2726.6	2427.31	ENSMUST00000178611	Atp5g1	11951	ATP synthase H+ transporting mitochondrial F0 complex subunit C1 (subunit 9) [Source:MGI Symbol Acc:MGI:107653]	11	96068852	96075670	-1	D
ENSMUSG00000006058	686	609	523	566	664	599	631	659	675	750	857	612	793	964	859	ENSMUST00000156394	Snf8	27681	SNF8 ESCRT-II complex subunit homolog (S. cerevisiae) [Source:MGI Symbol Acc:MGI:1343161]	11	96034885	96047430	1	D
ENSMUSG00000006095	859	755	695	767	794	708	673	778	785	768	1038	749	1070	1169	1028	ENSMUST00000141608	Tbcb	66411	tubulin folding cofactor B [Source:MGI Symbol Acc:MGI:1913661]	7	30224131	30232272	-1	B1
ENSMUSG00000006127	810.001	768.001	586	799	740.001	614	754	807	843	674	835	621	900	885	862	ENSMUST00000139856	Inpp5k	19062	inositol polyphosphate 5-phosphatase K [Source:MGI Symbol Acc:MGI:1194899]	11	75630988	75648871	1	B5
ENSMUSG00000006134	1351	1459	1134	1265	1302	1159	1231	1418	1370	1412	1689	1226	1827	1710	1709	ENSMUST00000006293	Crkl	12929	v-crk avian sarcoma virus CT10 oncogene homolog-like [Source:MGI Symbol Acc:MGI:104686]	16	17451987	17486255	1	A3
ENSMUSG00000006143	1	6	0	2	1	0	3	3	3	0	4	2	0	2	1	ENSMUST00000006303	Upk3bl	69665	uroplakin 3B-like [Source:MGI Symbol Acc:MGI:1916915]	5	136054492	136064326	1	G2
ENSMUSG00000006154	232.999	225	212	12	238	95	143	182.001	223.999	141	101.001	65	42.001	12.001	21.999	ENSMUST00000164987	Eps8l1	67425	EPS8-like 1 [Source:MGI Symbol Acc:MGI:1914675]	7	4460674	4480487	1	A1
ENSMUSG00000006169	1591	1343	1188	1389	1346	1298	1315	1440	1472	1587	1932	1416	1818	2116	1869	ENSMUST00000133715	Clint1	216705	clathrin interactor 1 [Source:MGI Symbol Acc:MGI:2144243]	11	45852051	45910625	1	B1.1
ENSMUSG00000006179	13	5	8	9	9	8	6	4	12	7	6	7	14	14	14	ENSMUST00000130585	Prss16	54373	protease serine 16 (thymus) [Source:MGI Symbol Acc:MGI:1859181]	13	22002176	22009742	-1	A3.1
ENSMUSG00000006191	757.695	638.358	587.918	677.478	636.196	646.052	708.015	747.708	730.188	749.506	884.689	740.915	891.732	947.902	939.912	ENSMUST00000129231	Cdkal1	68916	CDK5 regulatory subunit associated protein 1-like 1 [Source:MGI Symbol Acc:MGI:1921765]	13	29191746	29855674	-1	A3.2
ENSMUSG00000006200	0	0	0	0	0	0	0	0	0	0	0	0	0	0	0	ENSMUST00000006362	Rhox6	19202	reproductive homeobox 6 [Source:MGI Symbol Acc:MGI:1202888]	X	37826910	37829857	1	A3.3
ENSMUSG00000006204	33	38	17	29	20	26	28	30	32	26.006	36	42	53	45	42	ENSMUST00000128522	5430419D17Rik	71395	RIKEN cDNA 5430419D17 gene [Source:MGI Symbol Acc:MGI:1918645]	7	131174402	131306451	1	F3
ENSMUSG00000006205	2523	2304	2032	2472	2339	1890	2262	2571	2567	2207	2956	2057	2811	3283	3153	ENSMUST00000150905	Htra1	56213	HtrA serine peptidase 1 [Source:MGI Symbol Acc:MGI:1929076]	7	130936111	130985660	1	F3
ENSMUSG00000006215	606	534	487	562	547	505	559	529	562	509	562	427	570	628	614	ENSMUST00000130482	Zbtb17	22642	zinc finger and BTB domain containing 17 [Source:MGI Symbol Acc:MGI:107410]	4	141444654	141467930	1	D3
ENSMUSG00000006216	2	0	0	0	0	0	0	0	0	2	0	0	0	0	0	ENSMUST00000145725	Clcnkb	56365	chloride channel voltage-sensitive Kb [Source:MGI Symbol Acc:MGI:1930643]	4	141404353	141416014	-1	D3
ENSMUSG00000006218	55	73	50	57	53	61	48	94	63	45	75	30	71	58	69	ENSMUST00000006380	Fam131c	277743	family with sequence similarity 131 member C [Source:MGI Symbol Acc:MGI:2685539]	4	141368220	141384175	1	D3
ENSMUSG00000006219	83.511	62.122	44.334	54.482	56.166	55.035	58.059	75.532	58.374	50.951	58.852	38.517	66.851	59.893	53.846	ENSMUST00000105785	Fblim1	74202	filamin binding LIM protein 1 [Source:MGI Symbol Acc:MGI:1921452]	4	141576062	141606096	-1	D3
ENSMUSG00000006221	68.969	76.709	55.191	86.234	64.85	62.762	67.556	64.149	77.971	18.217	24.002	24.452	39.23	23.678	38.33	ENSMUST00000102486	Hspb7	29818	heat shock protein family member 7 (cardiovascular) [Source:MGI Symbol Acc:MGI:1352494]	4	141420779	141425311	1	D3
ENSMUSG00000006235	102	64	55	72	52	51	78	56	75	58	60	71	86	101	56	ENSMUST00000213181	Epor	13857	erythropoietin receptor [Source:MGI Symbol Acc:MGI:95408]	9	21958897	21963506	-1	A3
ENSMUSG00000006241	205	218	213.999	198.999	174.999	195	218	190	227.001	215	169	168.001	212	247	218	ENSMUST00000214734	Ccdc159	67119	coiled-coil domain containing 159 [Source:MGI Symbol Acc:MGI:1914369]	9	21927471	21935872	1	A3
ENSMUSG00000006262	1264.97	1248.82	1085.98	1131.82	1125.56	1175.87	1231.86	1274.58	1331.82	1597.49	2136.55	1724.74	2260.24	2115.19	2174.03	ENSMUST00000125171	Mob1b	68473	MOB kinase activator 1B [Source:MGI Symbol Acc:MGI:1915723]	5	88720855	88764220	1	E1
ENSMUSG00000006269	0	2	1	0	0	0	0	0	2	1	2	1	1	3	1	ENSMUST00000206052	Atp6v1b1	110935	ATPase H+ transporting lysosomal V1 subunit B1 [Source:MGI Symbol Acc:MGI:103285]	6	83742990	83758855	1	C3
ENSMUSG00000006270	4	9	18	9	8	6	11	8	11	7	15	7	14	10	15	ENSMUST00000173710	Vax1	22326	ventral anterior homeobox 1 [Source:MGI Symbol Acc:MGI:1277163]	19	59166187	59170056	-1	D3
ENSMUSG00000006273	9929	9678	8785	8271	9150	9162	9282	9656	10248	10174	13443	9092	12962	13611	12956	ENSMUST00000129797	Atp6v1b2	11966	ATPase H+ transporting lysosomal V1 subunit B2 [Source:MGI Symbol Acc:MGI:109618]	8	69088646	69113711	1	B3.3
ENSMUSG00000006276	1776.49	1763.14	1519.43	1892.87	1869.24	1682.3	1934.85	1987.12	2071.24	1730.18	1853.53	1477.21	2282.81	2056.48	1977.91	ENSMUST00000211977	Eps15l1	13859	epidermal growth factor receptor pathway substrate 15-like 1 [Source:MGI Symbol Acc:MGI:104582]	8	72340999	72421460	-1	B3.3
ENSMUSG00000006281	292	324	262	265	261	239	256	293	271	286	319	264	349	336	339	ENSMUST00000006444	Tep1	21745	telomerase associated protein 1 [Source:MGI Symbol Acc:MGI:109573]	14	50824062	50870560	-1	C1
ENSMUSG00000006288	473	441	387	414	447	422	466	441	520	568	693	505	652	725	647	ENSMUST00000006451	Ttc5	219022	tetratricopeptide repeat domain 5 [Source:MGI Symbol Acc:MGI:2683584]	14	50765415	50785518	-1	C1
ENSMUSG00000006289	606.427	547.087	441.706	509.795	490.143	483.536	557.769	542.67	542.22	605.787	736.418	536.056	784.313	743.254	743.044	ENSMUST00000160464	Osgep	66246	O-sialoglycoprotein endopeptidase [Source:MGI Symbol Acc:MGI:1913496]	14	50906478	50924893	-1	C1
ENSMUSG00000006299	1658	1718	1518	1492	1623	1512	1635	1787	1845	1762	2286	1484	2356	2423	2203	ENSMUST00000190008	Aamp	227290	angio-associated migratory protein [Source:MGI Symbol Acc:MGI:107809]	1	74279840	74284738	-1	C3
ENSMUSG00000006301	966.726	1028.49	843.52	975.88	1052.54	1112.35	1186.46	1120.75	1176.38	933.728	1168.73	965.964	1308.06	1225.86	1208.16	ENSMUST00000141560	Tmbim1	69660	transmembrane BAX inhibitor motif containing 1 [Source:MGI Symbol Acc:MGI:1916910]	1	74288247	74305622	-1	C3
ENSMUSG00000006304	3136	2557	2320	2489	2516	2496	2834	2702	2900	2657	3490	2560	3409	3599	3459	ENSMUST00000113819	Arpc2	76709	actin related protein 2/3 complex subunit 2 [Source:MGI Symbol Acc:MGI:1923959]	1	74236084	74268209	1	C3
ENSMUSG00000006307	2138	2228	1782	2055	2315	1840	2383	2304	2404	1741	1889	1428	2464	2098	2158	ENSMUST00000131002	Kmt2b	75410	lysine (K)-specific methyltransferase 2B [Source:MGI Symbol Acc:MGI:109565]	7	30568858	30588726	-1	B1
ENSMUSG00000006310	2	4	1	2	0	0	0	0	0	1	1	1	2	0	0	ENSMUST00000144532	Zbtb32	58206	zinc finger and BTB domain containing 32 [Source:MGI Symbol Acc:MGI:1891838]	7	30589681	30598909	-1	B1
ENSMUSG00000006311	0	0	0	0	1	0	0	0	1	0	0	0	0	0	0	ENSMUST00000108147	Etv2	14008	ets variant 2 [Source:MGI Symbol Acc:MGI:99253]	7	30633616	30635852	-1	B1
ENSMUSG00000006313	33	20	25	16	23	24	14	21	20	7	17	8	17	10	14	ENSMUST00000006476	Upk1a	109637	uroplakin 1A [Source:MGI Symbol Acc:MGI:98911]	7	30603092	30612847	-1	B1
ENSMUSG00000006315	394.999	491	396.001	377.999	396.999	428.001	402	456.001	463.999	550	771	518	775.999	759.999	687.001	ENSMUST00000207263	Tmem147	69804	transmembrane protein 147 [Source:MGI Symbol Acc:MGI:1915011]	7	30727701	30729540	-1	B1
ENSMUSG00000006333	2494	2435	2063	2116	2199	2078	2223	2442	2655	2583	3330	2291	3288	3540	3299	ENSMUST00000136858	Rps9	76846	ribosomal protein S9 [Source:MGI Symbol Acc:MGI:1924096]	7	3703993	3706897	1	A1
ENSMUSG00000006335	316	261	265.001	288	275	258	317	287.001	283.999	239	314	209.001	326.001	340	324	ENSMUST00000153143	Tfpt	69714	TCF3 (E2A) fusion partner [Source:MGI Symbol Acc:MGI:1916964]	7	3620324	3629929	-1	A1
ENSMUSG00000006342	322	257	274	237	291	277	224	306	294	232	294	208	305	311	300	ENSMUST00000077610	Susd2	71733	sushi domain containing 2 [Source:MGI Symbol Acc:MGI:1918983]	10	75636706	75644008	-1	C1
ENSMUSG00000006344	62	66	60	63.999	90	72	69	64	81	49	63	55	74	72	56	ENSMUST00000188444	Ggt5	23887	gamma-glutamyltransferase 5 [Source:MGI Symbol Acc:MGI:1346063]	10	75589340	75617200	1	C1
ENSMUSG00000006345	30	31	37	24	27	29	31	30	34.001	21	28.999	24	52	47.999	30	ENSMUST00000141062	Ggt1	14598	gamma-glutamyltransferase 1 [Source:MGI Symbol Acc:MGI:95706]	10	75561604	75586200	1	C1
ENSMUSG00000006356	1028	893	842.999	830	962	852	981	892	1041	810	1035	683.999	1116	1103	1033	ENSMUST00000200177	Crip2	68337	cysteine rich protein 2 [Source:MGI Symbol Acc:MGI:1915587]	12	113140236	113145506	1	F1
ENSMUSG00000006360	25	24	44	29	46	28	36	46	38	34	58	36	60	50	45	ENSMUST00000006523	Crip1	12925	cysteine-rich protein 1 (intestinal) [Source:MGI Symbol Acc:MGI:88501]	12	113146316	113153879	1	F1
ENSMUSG00000006362	1195	1025	824	982	1027	906	980	1106	1063	880	983.999	646.999	1100	1015	1083	ENSMUST00000148630	Cbfa2t3	12398	core-binding factor runt domain alpha subunit 2 translocated to 3 (human) [Source:MGI Symbol Acc:MGI:1338013]	8	122625141	122699109	-1	E1
ENSMUSG00000006369	225	198	175	183	179	170	190	221	244	210	280	206	248	295	284	ENSMUST00000160798	Fbln1	14114	fibulin 1 [Source:MGI Symbol Acc:MGI:95487]	15	85205949	85286535	1	E2
ENSMUSG00000006373	3870	3605	3347	2987	3357	3477	3429	3509	3668	4712	6256	4438	5569	6140	5660	ENSMUST00000073339	Pgrmc1	53328	progesterone receptor membrane component 1 [Source:MGI Symbol Acc:MGI:1858305]	X	36598206	36606079	1	A3.3
ENSMUSG00000006378	99	115	92	91	121.001	119	95	130.001	126	109	127	104	136	140	136	ENSMUST00000058004	Gcat	26912	glycine C-acetyltransferase (2-amino-3-ketobutyrate-coenzyme A ligase) [Source:MGI Symbol Acc:MGI:1349389]	15	79030874	79043558	1	E1
ENSMUSG00000006386	365	322	322	300	232	320	324.999	345	337.999	176	341	211	391	387	297	ENSMUST00000131958	Tek	21687	endothelial-specific receptor tyrosine kinase [Source:MGI Symbol Acc:MGI:98664]	4	94739289	94874976	1	C5
ENSMUSG00000006389	8	10	8	8	8	10	7	6	13	15	11	7	7	10	17	ENSMUST00000216417	Mpl	17480	myeloproliferative leukemia virus oncogene [Source:MGI Symbol Acc:MGI:97076]	4	118442415	118457513	-1	D2.1
ENSMUSG00000006390	321	275	210	265	314.999	277	278	291	336	238	336.001	218	354	335	303.999	ENSMUST00000167636	Elovl1	54325	elongation of very long chain fatty acids (FEN1/Elo2 SUR4/Elo3 yeast)-like 1 [Source:MGI Symbol Acc:MGI:1858959]	4	118428093	118432953	1	D2.1
ENSMUSG00000006392	485.001	408	344.001	443	505	399	438	488	479	453	534	367	629.001	592	591	ENSMUST00000106384	Med8	80509	mediator complex subunit 8 [Source:MGI Symbol Acc:MGI:1915269]	4	118409337	118415782	1	D2.1
ENSMUSG00000006395	52	69	58	76	90	78	101	84	71	71	87	61	131	97	81	ENSMUST00000006562	Hyi	68180	hydroxypyruvate isomerase (putative) [Source:MGI Symbol Acc:MGI:1915430]	4	118359990	118362744	1	D2.1
ENSMUSG00000006398	17	19	15	13	17	14	16	18	25	9	19	10	23	18	17	ENSMUST00000151302	Cdc20	107995	cell division cycle 20 [Source:MGI Symbol Acc:MGI:1859866]	4	118432901	118437352	-1	D2.1
ENSMUSG00000006403	828.907	826.266	716.161	676.785	701.051	817.171	779.9	869.528	812.579	882.838	1025.59	674.986	1099.56	1094.81	960.343	ENSMUST00000219033	Adamts4	240913	a disintegrin-like and metallopeptidase (reprolysin type) with thrombospondin type 1 motif 4 [Source:MGI Symbol Acc:MGI:1339949]	1	171250421	171260637	1	H3
ENSMUSG00000006411	95.789	110.42	85.717	88.296	119.179	86.315	103.181	122.893	132.989	92.73	98	71	131.283	133.215	115.623	ENSMUST00000094325	Nectin4	71740	nectin cell adhesion molecule 4 [Source:MGI Symbol Acc:MGI:1918990]	1	171370099	171388598	1	H3
ENSMUSG00000006412	1278.7	1301.31	1165.64	1060.11	1186	1193.63	1255	1339.22	1286	1441.44	1926.79	1464.32	1894.59	2056.22	1896.27	ENSMUST00000138323	Pfdn2	18637	prefoldin 2 [Source:MGI Symbol Acc:MGI:1276111]	1	171345670	171359254	1	H3
ENSMUSG00000006418	845	826.001	700	696	835	712	832	837	858	773	997	671.999	990	1010	1006	ENSMUST00000127939	Rnf114	81018	ring finger protein 114 [Source:MGI Symbol Acc:MGI:1933159]	2	167492645	167516173	1	H3
ENSMUSG00000006423	1357.2	1156.59	1014.5	1112.62	1132.2	1146.38	1162.02	1214.97	1353.62	1334.45	1753.57	1349.61	1712.56	1929.9	1726.83	ENSMUST00000115248	C330007P06Rik	77644	RIKEN cDNA C330007P06 gene [Source:MGI Symbol Acc:MGI:1924894]	X	36823737	36874111	-1	A3.3
ENSMUSG00000006435	2868	2753	2561	2667	2786	2445	2927	2785	2868	2734	3229	2246	3147	3310	3054	ENSMUST00000111807	Neurl1a	18011	neuralized E3 ubiquitin protein ligase 1A [Source:MGI Symbol Acc:MGI:1334263]	19	47178820	47259440	1	C3
ENSMUSG00000006442	588	507	437	486	506	395	499	521	568	463	617	388	607	672	607	ENSMUST00000140129	Srm	20810	spermidine synthase [Source:MGI Symbol Acc:MGI:102690]	4	148591503	148594993	1	E2
ENSMUSG00000006445	37	80	38	45	41	42	49	58	71	27	47	22	55	42	53	ENSMUST00000149002	Epha2	13836	Eph receptor A2 [Source:MGI Symbol Acc:MGI:95278]	4	141301240	141329384	1	D3
ENSMUSG00000006456	951.287	947.413	872.768	976.054	1015.16	872.087	965.978	987.784	1065.89	1078.81	1063.05	850.41	1143.57	1103.77	1071.48	ENSMUST00000180008	Rbm14	56275	RNA binding motif protein 14 [Source:MGI Symbol Acc:MGI:1929092]	19	4800569	4811634	-1	A
ENSMUSG00000006457	20	18	23	31	19	14	57	20	23	16	24	9	26	33.057	13	ENSMUST00000006626	Actn3	11474	actinin alpha 3 [Source:MGI Symbol Acc:MGI:99678]	19	4861223	4877909	-1	A
ENSMUSG00000006462	230.79	176.874	190.023	263.776	182.486	207.322	243.609	200.23	256.144	171.591	138.969	146.983	187.748	138.415	141.042	ENSMUST00000130679	A530013C23Rik		RIKEN cDNA A530013C23 gene [Source:MGI Symbol Acc:MGI:3041178]	2	167691177	167729172	1	H3
ENSMUSG00000006463	379.382	342.116	318.003	356.362	366.595	361.031	393.371	346.424	387.418	328.504	390.5	295.045	414.431	391.667	378.984	ENSMUST00000162754	Zdhhc24	70605	zinc finger DHHC domain containing 24 [Source:MGI Symbol Acc:MGI:1917855]	19	4878668	4885397	1	A
ENSMUSG00000006464	1170.84	999.115	952.188	1011.92	951.067	916.497	1014.1	1027.25	1147.04	987.118	1210.85	876.523	1260.9	1309.16	1265.26	ENSMUST00000053506	Bbs1	52028	Bardet-Biedl syndrome 1 (human) [Source:MGI Symbol Acc:MGI:1277215]	19	4886898	4906627	-1	A
ENSMUSG00000006469	3	2	1	0	7	8	3	3	4	3	9	4	5	3	1	ENSMUST00000142095	Slc34a3	142681	solute carrier family 34 (sodium phosphate) member 3 [Source:MGI Symbol Acc:MGI:2159410]	2	25228898	25234364	-1	A3
ENSMUSG00000006471	573.983	576.139	533.697	531.505	536.746	502.335	588.15	572.888	602.579	514.666	576.366	425.15	639.575	612.917	646.971	ENSMUST00000132128	Ndor1	78797	NADPH dependent diflavin oxidoreductase 1 [Source:MGI Symbol Acc:MGI:1926047]	2	25244821	25256022	-1	A3
ENSMUSG00000006476	6130	5481	4915	5095	5220	4680	5979	5498	5993	5469	6838	4656	6268	6504	6413	ENSMUST00000116574	Nsmf	56876	NMDA receptor synaptonuclear signaling and neuronal migration factor [Source:MGI Symbol Acc:MGI:1861755]	2	25054355	25062881	1	A3
ENSMUSG00000006488	0	0	0	0	0	0	0	0	0	0	0	0	0	0	0	ENSMUST00000006659	Prl7a1	19113	prolactin family 7 subfamily a member 1 [Source:MGI Symbol Acc:MGI:1206572]	13	27633380	27642474	-1	A3.1
ENSMUSG00000006490	0	0	0	0	0	0	0	0	0	0	0	0	0	0	0	ENSMUST00000006662	Prl8a9	67310	prolactin family8 subfamily a member 9 [Source:MGI Symbol Acc:MGI:1914560]	13	27558009	27564604	-1	A3.1
ENSMUSG00000006494	1206	988.031	1069	947.072	1057	1043	1264.65	1117.04	1223.89	1345.15	1550.1	1182.04	1555.18	1676.09	1581.78	ENSMUST00000129427	Pdk1	228026	pyruvate dehydrogenase kinase isoenzyme 1 [Source:MGI Symbol Acc:MGI:1926119]	2	71873224	71903858	1	C3
ENSMUSG00000006498	775	744.999	617.001	733	707.999	650.001	796	819	834	666.001	778.999	582.001	855.999	815	824	ENSMUST00000169580	Ptbp1	19205	polypyrimidine tract binding protein 1 [Source:MGI Symbol Acc:MGI:97791]	10	79854427	79864771	1	C1
ENSMUSG00000006517	218	244	181	198	313	249	289	287	265	218	343	178	326	309	289	ENSMUST00000006692	Mvd	192156	mevalonate (diphospho) decarboxylase [Source:MGI Symbol Acc:MGI:2179327]	8	122433601	122443422	-1	E1
ENSMUSG00000006519	40	59	50	45	61	51	50	41	56	38	68	33	48	60	48	ENSMUST00000212822	Cyba	13057	cytochrome b-245 alpha polypeptide [Source:MGI Symbol Acc:MGI:1316658]	8	122424776	122432930	-1	E1
ENSMUSG00000006522	1002	1199	881	1131	865	863	803	1381	1136	832	1029	778	1267	1261	1298	ENSMUST00000169620	Itih3	16426	inter-alpha trypsin inhibitor heavy chain 3 [Source:MGI Symbol Acc:MGI:96620]	14	30908573	30923760	-1	B
ENSMUSG00000006526	378	400	338	391	396	400	403	399	438	437	480	325	472	526	495	ENSMUST00000171920	Tmem110	69179	transmembrane protein 110 [Source:MGI Symbol Acc:MGI:1921500]	14	30825590	30876986	1	B
ENSMUSG00000006527	1606	1493	1340	1364	1397	1396	1470	1614	1623	1735	2166	1648	2228	2356	2239	ENSMUST00000133629	Sfmbt1	54650	Scm-like with four mbt domains 1 [Source:MGI Symbol Acc:MGI:1859609]	14	30714849	30822713	1	B
ENSMUSG00000006529	0	0	0	0	0	0	1	0	0	0	3	0	1	1	1	ENSMUST00000166913	Itih1	16424	inter-alpha trypsin inhibitor heavy chain 1 [Source:MGI Symbol Acc:MGI:96618]	14	30929180	30943289	-1	B
ENSMUSG00000006538	4	5	3	3	4	9	0	7	4	0	8	4	11	5	4	ENSMUST00000189364	Ihh	16147	Indian hedgehog [Source:MGI Symbol Acc:MGI:96533]	1	74945315	74951672	-1	C4
ENSMUSG00000006542	43.036	26.015	33.2	34.945	16.513	37.183	30.451	25.166	35.951	60.046	71.407	40.342	78.714	80.257	64.231	ENSMUST00000188073	Prkag3	241113	protein kinase AMP-activated gamma 3 non-catatlytic subunit [Source:MGI Symbol Acc:MGI:1891343]	1	74738922	74749221	-1	C4
ENSMUSG00000006546	9.102	27	18	22.218	32	24	27.202	26.213	33	14	13	10	10.133	9	14.209	ENSMUST00000133833	Cryba2	12958	crystallin beta A2 [Source:MGI Symbol Acc:MGI:104336]	1	74889934	74893143	-1	C4
ENSMUSG00000006567	108	144	99	123	102	117	135	142	155	106	100	90	139	115	127	ENSMUST00000110738	Atp7b	11979	ATPase Cu++ transporting beta polypeptide [Source:MGI Symbol Acc:MGI:103297]	8	21992785	22060305	-1	A2
ENSMUSG00000006570	0	0	0	0	0	0	0	0	0	0	0	0	0	0	0	ENSMUST00000006745	Defb2	13215	defensin beta 2 [Source:MGI Symbol Acc:MGI:1338754]	8	21839926	21843482	1	A2
ENSMUSG00000006574	21	25	26	9	22	39	21	7	28	22	19	51	25	31	15	ENSMUST00000151050	Slc4a1	20533	solute carrier family 4 (anion exchanger) member 1 [Source:MGI Symbol Acc:MGI:109393]	11	102348824	102366203	-1	D
ENSMUSG00000006575	4487	4143	3543	3604	4007	3624	3987	4325	4464	4083	4901	3606	5128	5169	4856	ENSMUST00000132876	Rundc3a	51799	RUN domain containing 3A [Source:MGI Symbol Acc:MGI:1858752]	11	102393403	102402555	1	D
ENSMUSG00000006576	3153	3032	2641	2622	2752	2617	3115	3000	3394	2499	2995	2013	3405	3179	3180	ENSMUST00000132110	Slc4a3	20536	solute carrier family 4 (anion exchanger) member 3 [Source:MGI Symbol Acc:MGI:109350]	1	75546266	75562172	1	C4
ENSMUSG00000006585	23	42	25	27	31	18	35	17	35	20	21	34	39	32	41	ENSMUST00000212821	Cdt1	67177	chromatin licensing and DNA replication factor 1 [Source:MGI Symbol Acc:MGI:1914427]	8	122568015	122573554	1	E1
ENSMUSG00000006586	1802.53	1483.45	1325.36	1392.58	1421.18	1484.1	1590.53	1390.37	1520.39	1628.13	1918.75	1453.69	1924.17	2072.04	2012.23	ENSMUST00000105566	Runx1t1	12395	runt-related transcription factor 1 translocated to 1 (cyclin D-related) [Source:MGI Symbol Acc:MGI:104793]	4	13743436	13893649	1	A1
ENSMUSG00000006587	7	7	5	8	9	4	8	12	6	4	14	8	6	6	7	ENSMUST00000006762	Snai3	30927	snail family zinc finger 3 [Source:MGI Symbol Acc:MGI:1353563]	8	122454208	122460733	-1	E1
ENSMUSG00000006589	183	176.999	170	170	188	150.999	185.999	178	174	182	227.001	171.999	235	282.999	207	ENSMUST00000211810	Aprt	11821	adenine phosphoribosyl transferase [Source:MGI Symbol Acc:MGI:88061]	8	122574635	122576909	-1	E1
ENSMUSG00000006599	1024	815	732	831	830	828.001	926	918.001	1008	1009	1113	814	1130	1123	1116	ENSMUST00000144708	Gtf2h1	14884	general transcription factor II H polypeptide 1 [Source:MGI Symbol Acc:MGI:1277216]	7	46796103	46823800	1	B3
ENSMUSG00000006611	111.008	118.935	77.445	121.273	118.009	102.101	116.64	126.649	132.463	176.562	220.353	150.439	203.74	226.368	187.676	ENSMUST00000006787	Hfe	15216	hemochromatosis [Source:MGI Symbol Acc:MGI:109191]	13	23702034	23710854	-1	A3.1
ENSMUSG00000006638	62.001	40	48	36.001	48	24	50	42	43.085	56.999	42	36	41.999	48.999	43	ENSMUST00000006814	Abhd1		abhydrolase domain containing 1 [Source:MGI Symbol Acc:MGI:1931013]	5	30950066	30955091	1	B1
ENSMUSG00000006641	396	422.001	380	383	378.001	352	432	436	426.001	392	494	325.999	492	524	506	ENSMUST00000200816	Slc5a6	330064	solute carrier family 5 (sodium-dependent vitamin transporter) member 6 [Source:MGI Symbol Acc:MGI:2660847]	5	31036036	31048924	-1	B1
ENSMUSG00000006642	9	5	4	11	8	12	17	9	21	3	9	5	11	14	16	ENSMUST00000006818	Tcf23	69852	transcription factor 23 [Source:MGI Symbol Acc:MGI:1934960]	5	30968662	30977018	1	B1
ENSMUSG00000006649	43.303	41.34	43.17	34.564	42.152	32.189	31.211	52.426	50.275	55.433	41.041	36.989	48.323	51.249	45.258	ENSMUST00000131004	Nphs1	54631	nephrosis 1 nephrin [Source:MGI Symbol Acc:MGI:1859637]	7	30458315	30487223	1	B1
ENSMUSG00000006651	18126	15331	14230	14119	15283	14333	16281	17201	17152	13393	17842	11319	17833	18151	16962	ENSMUST00000209054	Aplp1	11803	amyloid beta (A4) precursor-like protein 1 [Source:MGI Symbol Acc:MGI:88046]	7	30434982	30445535	-1	B1
ENSMUSG00000006673	2628.5	2294.6	2028.34	2380.44	2351.42	2055.22	2632.46	2614.58	2809.53	2507.64	3161.78	2214.21	3232.14	3200.39	3251.33	ENSMUST00000194387	Qrich1	69232	glutamine-rich 1 [Source:MGI Symbol Acc:MGI:1916482]	9	108516806	108560163	1	F2
ENSMUSG00000006675	944	966	849	795	967	749	991	1039	1090	790	1028	660	1032	1120	960	ENSMUST00000193621	P4htm	74443	prolyl 4-hydroxylase transmembrane (endoplasmic reticulum) [Source:MGI Symbol Acc:MGI:1921693]	9	108578862	108597667	-1	F2
ENSMUSG00000006676	3200	3121	2781	3007	3061	2802	2986	3188	3180	2801	3281	2359	3547	3638	3664	ENSMUST00000193975	Usp19	71472	ubiquitin specific peptidase 19 [Source:MGI Symbol Acc:MGI:1918722]	9	108490602	108502337	1	F2
ENSMUSG00000006678	419	396	347	399	376	376	405	410	454	553	651	538	606	662	717	ENSMUST00000142479	Pola1	18968	polymerase (DNA directed) alpha 1 [Source:MGI Symbol Acc:MGI:99660]	X	93304767	93632155	-1	C3
ENSMUSG00000006699	4813	4657	3929	4177	4511	4281	4643	4715	5061	5432	7211	5231	7057	7420	6724	ENSMUST00000030417	Cdc42	12540	cell division cycle 42 [Source:MGI Symbol Acc:MGI:106211]	4	137319696	137357720	-1	D3
ENSMUSG00000006705	487	422.999	352.001	438	424	408	332	448	552.001	525	560	430.999	548	561	581	ENSMUST00000176513	Pknox1	18771	Pbx/knotted 1 homeobox [Source:MGI Symbol Acc:MGI:1201409]	17	31564749	31607684	1	B1
ENSMUSG00000006711	1229	1121.13	1016	956	995	937	1183	1075	1161	1133.15	1283	977	1381.09	1474	1390.1	ENSMUST00000171262	D130043K22Rik	210108	RIKEN cDNA D130043K22 gene [Source:MGI Symbol Acc:MGI:3036268]	13	24845135	24901270	1	A3.1
ENSMUSG00000006715	50	56	27	42	56	36	47	40	46	59	58	58	73	79	51	ENSMUST00000177253	Gmnn	57441	geminin [Source:MGI Symbol Acc:MGI:1927344]	13	24751845	24761923	-1	A3.1
ENSMUSG00000006717	777	664	600	564	585	616	564	655	691	676	869	630	895	991	839	ENSMUST00000006900	Acot13	66834	acyl-CoA thioesterase 13 [Source:MGI Symbol Acc:MGI:1914084]	13	24817948	24831517	-1	A3.1
ENSMUSG00000006720	88	71	83	66	82	67.001	81	71	70	96	91	86	116	114	111	ENSMUST00000006903	Zfp184	193452	zinc finger protein 184 (Kruppel-like) [Source:MGI Symbol Acc:MGI:1922244]	13	21945094	21960779	1	A3.1
ENSMUSG00000006724	14	13	3	14	11	8	12	8	17	14	10	8	12	14	13	ENSMUST00000171868	Cyp27b1	13115	cytochrome P450 family 27 subfamily b polypeptide 1 [Source:MGI Symbol Acc:MGI:1098274]	10	127048250	127053006	1	D3
ENSMUSG00000006728	560.428	499.11	485.664	474.853	487.751	479.599	559.717	574.48	597.657	527.657	625.92	487.25	685.957	652.832	621.026	ENSMUST00000133115	Cdk4	12567	cyclin-dependent kinase 4 [Source:MGI Symbol Acc:MGI:88357]	10	127063534	127067920	1	D3
ENSMUSG00000006731	1768.99	1454.99	1313	1365	1614.99	1327.99	1694	1677	1746	1266.99	1528	1000.99	1530	1554	1505	ENSMUST00000220055	B4galnt1	14421	beta-1 4-N-acetyl-galactosaminyl transferase 1 [Source:MGI Symbol Acc:MGI:1342057]	10	127165225	127172330	1	D3
ENSMUSG00000006732	188.469	175.915	150.394	151.368	163.023	157.618	178.854	181.83	180.53	180.644	228.403	155.664	234.266	225.807	187.785	ENSMUST00000139486	Mettl1	17299	methyltransferase like 1 [Source:MGI Symbol Acc:MGI:1339986]	10	127041414	127046365	1	D3
ENSMUSG00000006736	889.857	827.93	726.117	762.11	813.717	688.669	725.995	816.154	807.133	915.57	1198.48	782.475	1126.46	1235.29	1167.59	ENSMUST00000217875	Tspan31	67125	tetraspanin 31 [Source:MGI Symbol Acc:MGI:1914375]	10	127067280	127070264	-1	D3
ENSMUSG00000006740	10612	9315.78	8319.54	9024.67	8698.98	9221.68	9016.94	10669.2	10476.5	13147.1	16509.5	12596.3	15841.9	17823.3	17084.6	ENSMUST00000170959	Kif5b	16573	kinesin family member 5B [Source:MGI Symbol Acc:MGI:1098268]	18	6201002	6242174	-1	A1
ENSMUSG00000006763	320	314	254	249	303	309	277	292	325	339	375	246	357	403	347	ENSMUST00000209780	Saal1	78935	serum amyloid A-like 1 [Source:MGI Symbol Acc:MGI:1926185]	7	46686108	46710680	-1	B3
ENSMUSG00000006764	93	246	127	143	75	161	26	90	80	125	195	164	201	236	200	ENSMUST00000155794	Tph2	216343	tryptophan hydroxylase 2 [Source:MGI Symbol Acc:MGI:2651811]	10	115078641	115185022	-1	D2
ENSMUSG00000006777	1	3	3	0	1	0	0	2	8	2	5	1	0	0	2	ENSMUST00000006969	Krt23	94179	keratin 23 [Source:MGI Symbol Acc:MGI:2148866]	11	99477974	99493137	-1	D
ENSMUSG00000006782	5404	5828	5029	4956	6124	5558	6046	6257	6414	6108	8292	5439	7845	8790	6908	ENSMUST00000147403	Cnp	12799	2' 3'-cyclic nucleotide 3' phosphodiesterase [Source:MGI Symbol Acc:MGI:88437]	11	100574904	100591729	1	D
ENSMUSG00000006784	53.073	58.564	47	55.755	49.258	69.115	37.069	63.106	61.469	54.174	66.079	56.211	64.149	80.185	67.084	ENSMUST00000127389	Ttc25	74407	tetratricopeptide repeat domain 25 [Source:MGI Symbol Acc:MGI:1921657]	11	100545607	100572568	1	D
ENSMUSG00000006800	2313	1917	1788	1976	2172	1863	2072	2099	2205	1793	2268	1531	2218	2402	2201	ENSMUST00000125503	Sulf2	72043	sulfatase 2 [Source:MGI Symbol Acc:MGI:1919293]	2	166073089	166155663	-1	H3
ENSMUSG00000006818	5504.33	4859.61	4460.09	4501.25	4759.93	4714.15	4722.1	5131.93	5506.62	5736.39	7746.79	5485.68	7503.37	8128.91	7613.86	ENSMUST00000007012	Sod2	20656	superoxide dismutase 2 mitochondrial [Source:MGI Symbol Acc:MGI:98352]	17	13007839	13018119	1	A1
ENSMUSG00000006850	153	156	127	133	126	121	172	137	149	133	194	137	188	193	180	ENSMUST00000007046	Tmco6	71983	transmembrane and coiled-coil domains 6 [Source:MGI Symbol Acc:MGI:1919233]	18	36735068	36742391	1	B2
ENSMUSG00000006906	649.425	590.917	556.927	591.827	657.961	551.861	679	663.718	650	625	823.932	545.451	812.674	851.316	751.87	ENSMUST00000205345	Stambp	70527	STAM binding protein [Source:MGI Symbol Acc:MGI:1917777]	6	83543211	83572729	-1	C3
ENSMUSG00000006920	1612	1556	1304	1516	1476	1370	1597	1687	1640	1629	1798	1306	1890	1997	1798.84	ENSMUST00000107285	Ezh1	14055	enhancer of zeste 1 polycomb repressive complex 2 subunit [Source:MGI Symbol Acc:MGI:1097695]	11	101191115	101226463	-1	D
ENSMUSG00000006930	3443	3458	3022	3117	2897	3086	2923	3211	3489	2991	3837	2656	3970	4071	3936	ENSMUST00000146878	Hap1	15114	huntingtin-associated protein 1 [Source:MGI Symbol Acc:MGI:1261831]	11	100347327	100356128	-1	D
ENSMUSG00000006931	201	181	162	153	161	170	186	210	183	159	231	131	199	227	226	ENSMUST00000141840	P3h4	66180	prolyl 3-hydroxylase family member 4 (non-enzymatic) [Source:MGI Symbol Acc:MGI:1913430]	11	100408456	100414836	-1	D
ENSMUSG00000006932	8100	7618	6738	6630	7144	7266	7601	7711	8017	8901	11895	8324	10883	11760	11075	ENSMUST00000215573	Ctnnb1	12387	catenin (cadherin associated protein) beta 1 [Source:MGI Symbol Acc:MGI:88276]	9	120929216	120960507	1	F4
ENSMUSG00000006941	1252	1117	996	996	1033	989	997	1116	1207	1228	1499	1017	1544	1597	1542	ENSMUST00000007139	Eif1b	68969	eukaryotic translation initiation factor 1B [Source:MGI Symbol Acc:MGI:1916219]	9	120492232	120495330	1	F4
ENSMUSG00000006948	0	0	1	0	0	0	0	0	0	0	0	1	0	0	0	ENSMUST00000007161	Klk4	56640	kallikrein related-peptidase 4 (prostase enamel matrix prostate) [Source:MGI Symbol Acc:MGI:1861379]	7	43881160	43885804	1	B3
ENSMUSG00000006958	525	550.999	479	475	559.001	477	616	603	616	450	457	370.001	570.999	506.999	483.999	ENSMUST00000151150	Chrd	12667	chordin [Source:MGI Symbol Acc:MGI:1313268]	16	20733127	20742384	1	B1
ENSMUSG00000006998	3886	3650	3335	3343	3602	3319	3651	3784	3958	4222	5144	3516	4996	5460	4862	ENSMUST00000169184	Psmd2	21762	proteasome (prosome macropain) 26S subunit non-ATPase 2 [Source:MGI Symbol Acc:MGI:1096584]	16	20651652	20663414	1	B1
ENSMUSG00000007021	2127	1823	1698	1640	1795	1638	1917	1833	1920	1888	2352	1605	2303	2490	2288	ENSMUST00000130936	Syngr3	20974	synaptogyrin 3 [Source:MGI Symbol Acc:MGI:1341881]	17	24685092	24689955	-1	A3.3
ENSMUSG00000007029	794	811	655	728	877	787.001	880.999	925	955.001	738	874.999	580.001	1070	910	862.001	ENSMUST00000174084	Vars	22321	valyl-tRNA synthetase [Source:MGI Symbol Acc:MGI:90675]	17	35000987	35016322	1	B1
ENSMUSG00000007030	159.802	253.523	208.562	189.615	197.64	156.641	193.136	272.51	248.95	158.205	150.049	137.53	222.196	214.03	174.968	ENSMUST00000172499	Vwa7	27762	von Willebrand factor A domain containing 7 [Source:MGI Symbol Acc:MGI:1306798]	17	35016579	35026741	1	B1
ENSMUSG00000007033	8.116	11.075	8.041	5.027	9.17	2.031	4.039	4.058	7.082	11.404	8.293	12.526	14.53	10.319	14.337	ENSMUST00000007248	Hspa1l	15482	heat shock protein 1-like [Source:MGI Symbol Acc:MGI:96231]	17	34972703	34979285	1	B1
ENSMUSG00000007034	4	2	7	3	7	10	1	5	4	3	0	4	6	4	3	ENSMUST00000169230	Slc44a4	70129	solute carrier family 44 member 4 [Source:MGI Symbol Acc:MGI:1917379]	17	34914466	34930436	1	B1
ENSMUSG00000007035	27.323	23.108	26.237	28.264	37.373	40.64	37.243	37.253	33.136	27.075	32.206	39.423	39.466	38.323	40.199	ENSMUST00000173124	Msh5	17687	mutS homolog 5 [Source:MGI Symbol Acc:MGI:1329021]	17	35028605	35046745	-1	B1
ENSMUSG00000007036	1069	1320	942	1024	1214	970	1353	1330	1321	1049	1163	868	1499	1366	1320	ENSMUST00000173247	Abhd16a	193742	abhydrolase domain containing 16A [Source:MGI Symbol Acc:MGI:99476]	17	35089263	35102987	1	B1
ENSMUSG00000007038	831	762	679	755	779	654	770	771	899	700	812	615	860	875	833	ENSMUST00000174715	Neu1	18010	neuraminidase 1 [Source:MGI Symbol Acc:MGI:97305]	17	34931253	34935953	1	B1
ENSMUSG00000007039	122.999	156	94	121	138	113	124.999	156	147	130	153	98	202	167	146	ENSMUST00000173562	Ddah2	51793	dimethylarginine dimethylaminohydrolase 2 [Source:MGI Symbol Acc:MGI:1859016]	17	35059035	35062095	1	B1
ENSMUSG00000007041	149	169	125	130	138	109	110	158	160	152	180	115	198	152	174	ENSMUST00000172599	Clic1	114584	chloride intracellular channel 1 [Source:MGI Symbol Acc:MGI:2148924]	17	35049966	35058749	1	B1
ENSMUSG00000007050	98	101	73	87	80	65	92.001	111	109	86	110	87	140	130	148	ENSMUST00000172666	Lsm2	27756	LSM2 homolog U6 small nuclear RNA and mRNA degradation associated [Source:MGI Symbol Acc:MGI:90676]	17	34981862	34985891	1	B1
ENSMUSG00000007080	57	44	48	39	59	42	48	47	60	53	51	48	80	57	42	ENSMUST00000141506	Pole	18973	polymerase (DNA directed) epsilon [Source:MGI Symbol Acc:MGI:1196391]	5	110286306	110337474	1	F
ENSMUSG00000007097	26595.8	25451	22582.5	22909.5	24316.8	22590	23870.8	27051.5	27503.4	27160.7	36817.5	24654	33156.6	38146.3	34921.8	ENSMUST00000137679	Atp1a2	98660	ATPase Na+/K+ transporting alpha 2 polypeptide [Source:MGI Symbol Acc:MGI:88106]	1	172271709	172298064	-1	H3
ENSMUSG00000007107	0	0	1	0	1	1	0	1	1	0	1.001	1.001	3.004	5.005	6.007	ENSMUST00000193316	Atp1a4	27222	ATPase Na+/K+ transporting alpha 4 polypeptide [Source:MGI Symbol Acc:MGI:1351335]	1	172223513	172258414	-1	H3
ENSMUSG00000007122	11	11	14	10	15	16	35	10	19	11	9	11	18	19	14	ENSMUST00000170700	Casq1	12372	calsequestrin 1 [Source:MGI Symbol Acc:MGI:1309468]	1	172209894	172219868	-1	H3
ENSMUSG00000007207	2149	1933	1728	1647	1921	1841	2156	1957	2037	1714	2346	1413	2178	2255	2088	ENSMUST00000144198	Stx1a	20907	syntaxin 1A (brain) [Source:MGI Symbol Acc:MGI:109355]	5	135023482	135051100	1	G2
ENSMUSG00000007209	4	5	7	2	4	2	2	3	3	4	3	2	3	7	5	ENSMUST00000206252	Ceacam9	26368	carcinoembryonic antigen-related cell adhesion molecule 9 [Source:MGI Symbol Acc:MGI:1347247]	7	16721929	16726132	1	A2
ENSMUSG00000007216	156	139	138.846	128	163	145	148	172	141.423	154	161.281	144.892	172	234.654	189.526	ENSMUST00000061720	Zfp775	243372	zinc finger protein 775 [Source:MGI Symbol Acc:MGI:2683557]	6	48602063	48623227	1	B2.3
ENSMUSG00000007279	67	67	57	64	62	50	70	72	81	46	87	53	84	81	81	ENSMUST00000138946	Scube2	56788	signal peptide CUB domain EGF-like 2 [Source:MGI Symbol Acc:MGI:1928765]	7	109798676	109865679	-1	E3
ENSMUSG00000007338	579	497	428	494	494	456	512	542	579	553	719	450	729	782	721	ENSMUST00000007482	Mrpl49	18120	mitochondrial ribosomal protein L49 [Source:MGI Symbol Acc:MGI:108180]	19	6053630	6057751	-1	A
ENSMUSG00000007379	16.237	14	10.181	21.258	22	18	25	16.31	27.765	28.433	30.428	23.445	35.198	32.054	32.385	ENSMUST00000174486	Dennd2c	329727	DENN/MADD domain containing 2C [Source:MGI Symbol Acc:MGI:3036254]	3	103102604	103169769	1	F2.2
ENSMUSG00000007411	2405	2258	2043	2243	2304	2124	2297	2373	2556	2435	2823.61	2209	2928.24	2881.62	2776.61	ENSMUST00000221841	Mark3	17169	MAP/microtubule affinity regulating kinase 3 [Source:MGI Symbol Acc:MGI:1341865]	12	111574523	111656221	1	F1
ENSMUSG00000007415	1636	1523	1281	1290	1448	1355.36	1459	1546	1657	1712	2455	1699	2336	2408	2269	ENSMUST00000119783	Gatad1	67210	GATA zinc finger domain containing 1 [Source:MGI Symbol Acc:MGI:1914460]	5	3632932	3657185	-1	A1
ENSMUSG00000007440	292.953	310.58	224.577	287	246.747	316.642	265.251	278.104	346.713	377.062	434.41	303.756	408.506	418.226	421.883	ENSMUST00000115658	Pcdha11	12943	protocadherin alpha 11 [Source:MGI Symbol Acc:MGI:1298372]	18	37005203	37187657	1	B2
ENSMUSG00000007457	0	0	0	0	0	0	0	0	0	0	1	0	0	1	1	ENSMUST00000007601	2310003L06Rik		RIKEN cDNA 2310003L06 gene [Source:MGI Symbol Acc:MGI:1921498]	5	87969459	87972870	1	E1
ENSMUSG00000007458	1701	1673	1430	1532	1664	1531	1574	1718	1795	1707	2337	1636	2279	2461	2244	ENSMUST00000123093	M6pr	17113	mannose-6-phosphate receptor cation dependent [Source:MGI Symbol Acc:MGI:96904]	6	122308720	122317680	1	F1
ENSMUSG00000007476	1816.33	2170.4	1545.94	1965.1	2248.45	1639.5	1914.57	2249.68	2081.69	1977.91	2439.24	1818.5	2423.68	2965.88	2515.96	ENSMUST00000095078	Lrrc8a	241296	leucine rich repeat containing 8A [Source:MGI Symbol Acc:MGI:2652847]	2	30237715	30263790	1	B
ENSMUSG00000007480	9	14	4	6	13	15	6	16	8	9	10	7	19	13	15	ENSMUST00000172148	Mc5r	17203	melanocortin 5 receptor [Source:MGI Symbol Acc:MGI:99420]	18	68337603	68339711	1	E2
ENSMUSG00000007564	6811	6670	5925	6059	6850	6172	6781	7060	7214	6724	8994	5678	8780	9305	8150	ENSMUST00000138971	Ppp2r1a	51792	protein phosphatase 2 regulatory subunit A alpha [Source:MGI Symbol Acc:MGI:1926334]	17	20945311	20965916	1	A3.2
ENSMUSG00000007570	176.18	179.124	147	182.136	182.109	189.117	217.145	212.268	197.286	166.08	205.318	149.141	248.64	262.109	232.521	ENSMUST00000156569	Fance		Fanconi anemia complementation group E [Source:MGI Symbol Acc:MGI:1920025]	17	28313530	28326568	1	A3.3
ENSMUSG00000007589	176	177	130	176	191	179	182	251	233	141	164	164	267	206	215	ENSMUST00000007733	Tinf2	28113	Terf1 (TRF1)-interacting nuclear factor 2 [Source:MGI Symbol Acc:MGI:107246]	14	55679083	55681817	-1	C3
ENSMUSG00000007591	10	17	10	24	12	15	28	4	19	15	18	12	17	15	17	ENSMUST00000007735	Tssk4	71099	testis-specific serine kinase 4 [Source:MGI Symbol Acc:MGI:1918349]	14	55650182	55652539	1	C3
ENSMUSG00000007594	2536	2659	2027	1965	2281	1896	2408	2466	2326	2023	2578	1562	2562	2804	2523	ENSMUST00000213092	Hapln4	330790	hyaluronan and proteoglycan link protein 4 [Source:MGI Symbol Acc:MGI:2679531]	8	70083457	70090862	1	B3.3
ENSMUSG00000007603	1103	1028.89	887	982	1028	802	1044	1039	1128	734	833	616	992	957	907	ENSMUST00000007747	Dus3l	224907	dihydrouridine synthase 3-like (S. cerevisiae) [Source:MGI Symbol Acc:MGI:2147092]	17	56764751	56770092	1	D
ENSMUSG00000007610	356.968	391.755	300.319	286.28	395.591	336.249	369.268	411.009	348.682	408.542	444.1	296.031	511.875	430.957	416.065	ENSMUST00000168847	Gtpbp3	70359	GTP binding protein 3 [Source:MGI Symbol Acc:MGI:1917609]	8	71488103	71499583	1	B3.3
ENSMUSG00000007613	908.259	827.232	755.006	763.341	792.209	783.169	849.655	929.327	938.574	1117.39	1423.32	975.663	1492.66	1465.47	1400.98	ENSMUST00000107725	Tgfbr1	21812	transforming growth factor beta receptor I [Source:MGI Symbol Acc:MGI:98728]	4	47353222	47414931	1	B1
ENSMUSG00000007617	10359.8	8330.33	8440.54	7969.52	8102.69	9576.91	6855.07	7696.48	8881.75	12740.2	16477.8	12569.6	14043.1	15646	15338.2	ENSMUST00000079086	Homer1	26556	homer scaffolding protein 1 [Source:MGI Symbol Acc:MGI:1347345]	13	93299635	93405129	1	C3
ENSMUSG00000007646	200.029	216.176	175.657	214.93	197.142	189.943	185.084	158.919	180.834	186.737	205.466	138.926	166.914	165.07	180.832	ENSMUST00000129400	Rad51c	114714	RAD51 paralog C [Source:MGI Symbol Acc:MGI:2150020]	11	87376645	87404954	-1	C
ENSMUSG00000007653	6107	5976	5059	4978	5004	5249	5976	5772	6348	6330	8518	6173	8206	8662	8362	ENSMUST00000192403	Gabrb2	14401	gamma-aminobutyric acid (GABA) A receptor subunit beta 2 [Source:MGI Symbol Acc:MGI:95620]	11	42419757	42629028	1	A5
ENSMUSG00000007655	238.999	246	238	197	249	237	264	254	261.999	266	344	297	376.999	331	297.999	ENSMUST00000133065	Cav1	12389	caveolin 1 caveolae protein [Source:MGI Symbol Acc:MGI:102709]	6	17306335	17341452	1	A2
ENSMUSG00000007656	4658	3741	3423	3208	3786	3634	3956	3576	4182	5546	7049	5139	6507	7328	6915	ENSMUST00000169492	Arpp19	59046	cAMP-regulated phosphoprotein 19 [Source:MGI Symbol Acc:MGI:1891691]	9	75037614	75060313	1	D
ENSMUSG00000007659	2004	2282	1767	2180	2290	1880	2022	2414	2384	1865	2227	1465	2299	2538	2282	ENSMUST00000109820	Bcl2l1	12048	BCL2-like 1 [Source:MGI Symbol Acc:MGI:88139]	2	152780668	152831728	-1	H1
ENSMUSG00000007670	2818.78	2639.76	2327.77	2456	2514.52	2486	2592.56	2582.54	2900	2381	3013	2120	3252	3383.76	3297.29	ENSMUST00000007814	Khsrp	16549	KH-type splicing regulatory protein [Source:MGI Symbol Acc:MGI:1336214]	17	57021058	57031507	-1	D
ENSMUSG00000007682	3556	2858	2401	2972	2578	2492	2250	2865	2938	3348	4320	2621	3582	3574	3913	ENSMUST00000082432	Dio2	13371	deiodinase iodothyronine type II [Source:MGI Symbol Acc:MGI:1338833]	12	90724552	90738438	-1	D3
ENSMUSG00000007721	703	680	582	785	788	695	672	816	790	928	1009	764	1094	1221	1073	ENSMUST00000212680	Ccdc124	234388	coiled-coil domain containing 124 [Source:MGI Symbol Acc:MGI:1916403]	8	70868227	70873935	-1	B3.3
ENSMUSG00000007739	2148	2118	1801	1704	1794	1962	1754	1799	1990	2171	2808	1976	2416	2779	2549	ENSMUST00000174689	Cct4	12464	chaperonin containing Tcp1 subunit 4 (delta) [Source:MGI Symbol Acc:MGI:104689]	11	22990519	23003780	1	A3.2
ENSMUSG00000007777	231	246	199	174	197	188	232	237	218	272	345	255	320	339	323	ENSMUST00000109098	0610009B22Rik	66050	RIKEN cDNA 0610009B22 gene [Source:MGI Symbol Acc:MGI:1913300]	11	51685386	51688874	-1	B1.3
ENSMUSG00000007783	1630	1469	1234	1278	1388	1219	1475	1429	1516	1338	1588	1070	1499	1577	1466	ENSMUST00000212255	Cpt1c	78070	carnitine palmitoyltransferase 1c [Source:MGI Symbol Acc:MGI:2446526]	7	44959372	44974851	-1	B3
ENSMUSG00000007805	23	8	19	9	16	11	13	10	10	14	20	7	16	11	17	ENSMUST00000186075	Twist2	13345	twist basic helix-loop-helix transcription factor 2 [Source:MGI Symbol Acc:MGI:104685]	1	91801461	91848028	1	D
ENSMUSG00000007812	1331	1286	1094	1204	1164	1115	1328	1311	1375	1524	1858	1473	1802	2052	1854	ENSMUST00000085661	Zfp655	72611	zinc finger protein 655 [Source:MGI Symbol Acc:MGI:1919861]	5	145231715	145247302	1	G2
ENSMUSG00000007815	2979	2740	2303	2675	2654	2558	2681	2911	2958	3165	4386	3145	4224	4612	4238	ENSMUST00000193424	Rhoa	11848	ras homolog family member A [Source:MGI Symbol Acc:MGI:1096342]	9	108306129	108337934	1	F1
ENSMUSG00000007817	5217	4888	4140	5069	4950	4673	4874	5186.38	5127	4858	5631	3866	6038	6176.39	5722.37	ENSMUST00000162546	Zmiz1	328365	zinc finger MIZ-type containing 1 [Source:MGI Symbol Acc:MGI:3040693]	14	25459185	25666743	1	A3
ENSMUSG00000007827	1223	1039	873	1068	959	937	944	1094	999	1226	1400	1139	1444	1409	1450	ENSMUST00000188022	Ankrd26	232339	ankyrin repeat domain 26 [Source:MGI Symbol Acc:MGI:1917887]	6	118501308	118562226	-1	F1
ENSMUSG00000007833	203.941	247.189	213.042	219.312	197.496	201.148	224.02	201.133	241.801	199.569	213.478	184.823	256.916	222.916	239.837	ENSMUST00000209889	Aldh16a1	69748	aldehyde dehydrogenase 16 family member A1 [Source:MGI Symbol Acc:MGI:1916998]	7	45140684	45154584	-1	B3
ENSMUSG00000007836	2171	2401	2111	1976	2232	2132	2189	2399	2489	2651	3687	2617	3916	3941	3633	ENSMUST00000007980	Hnrnpa0	77134	heterogeneous nuclear ribonucleoprotein A0 [Source:MGI Symbol Acc:MGI:1924384]	13	58125879	58128556	-1	B1
ENSMUSG00000007837	102.999	82	73.999	66	62.999	74	95	87	84.999	63	75	59.999	75.999	115	69	ENSMUST00000007981	Prrg2	65116	proline-rich Gla (G-carboxyglutamic acid) polypeptide 2 [Source:MGI Symbol Acc:MGI:1929596]	7	45053584	45062677	-1	B3
ENSMUSG00000007850	5581	4736	4103	4728	4388	4440	4130	5056	5227	5498	6342	5068	6719	6967	6879	ENSMUST00000069304	Hnrnph1	59013	heterogeneous nuclear ribonucleoprotein H1 [Source:MGI Symbol Acc:MGI:1891925]	11	50376990	50386528	1	B1.3
ENSMUSG00000007867	154	148	118	154	192	153	115	162	174	138	187.001	134	212.999	197.999	184	ENSMUST00000220711	Ift43	76411	intraflagellar transport 43 [Source:MGI Symbol Acc:MGI:1923661]	12	86082541	86162459	1	D2
ENSMUSG00000007872	245	225	197	184	248	247	215	203	254	290	432	288	491	343	324	ENSMUST00000133946	Id3	15903	inhibitor of DNA binding 3 [Source:MGI Symbol Acc:MGI:96398]	4	136143497	136145755	1	D3
ENSMUSG00000007877	29	25	27	22	14	21	35	30	25	21	28	22	37	40	34	ENSMUST00000008021	Tcap	21393	titin-cap [Source:MGI Symbol Acc:MGI:1330233]	11	98383811	98384953	1	D
ENSMUSG00000007880	5582.67	5152.49	4262.65	4834.48	4988.46	4487.63	5355.2	5331.39	5526.7	4879.86	5912.73	4130.31	6456.96	6290.09	6223.48	ENSMUST00000105897	Arid1a	93760	AT rich interactive domain 1A (SWI-like) [Source:MGI Symbol Acc:MGI:1935147]	4	133679008	133756769	-1	D2.3
ENSMUSG00000007888	65	45.999	42	49	63	30	60	39	58	52	66	37	46	56	52	ENSMUST00000127983	Crlf1	12931	cytokine receptor-like factor 1 [Source:MGI Symbol Acc:MGI:1340030]	8	70493158	70504081	1	B3.3
ENSMUSG00000007891	4985.24	4888.61	4061.57	4265.17	4995.93	4460.71	4450.85	4917.69	5121.29	4231	5505.73	3681.91	5322.81	6187.54	5435.31	ENSMUST00000153679	Ctsd	13033	cathepsin D [Source:MGI Symbol Acc:MGI:88562]	7	142375911	142388038	-1	F5
ENSMUSG00000007892	2466	2652.99	2326.99	1965	2534	2293	2450	2477	2753	4039.86	5305.57	3774.69	5021.86	5335.67	4944.87	ENSMUST00000008036	Rplp1	56040	ribosomal protein large P1 [Source:MGI Symbol Acc:MGI:1927099]	9	61913284	61914542	-1	B
ENSMUSG00000007907	0	2	0	1	0	0	0	0	0	0	0	0	2	0	2	ENSMUST00000008051	Cabs1	70977	calcium binding protein spermatid specific 1 [Source:MGI Symbol Acc:MGI:1918227]	5	87979439	87981544	1	E1
ENSMUSG00000007908	487	518	494	424	452	464.999	494	483	499	662	734	594.001	692	696	738.999	ENSMUST00000117981	Hmgcll1	208982	3-hydroxymethyl-3-methylglutaryl-Coenzyme A lyase-like 1 [Source:MGI Symbol Acc:MGI:2446108]	9	76014855	76136350	1	D
ENSMUSG00000007944	763	809	749	679.345	792	619	789	671	784	765	938	650	939	987.46	921	ENSMUST00000008088	Ttc9b	73032	tetratricopeptide repeat domain 9B [Source:MGI Symbol Acc:MGI:1920282]	7	27653915	27657346	1	A3
ENSMUSG00000007946	4	2	2	0	4	2	2	5	5	1	3	0	2	1	3	ENSMUST00000209878	Phox2a	11859	paired-like homeobox 2a [Source:MGI Symbol Acc:MGI:106633]	7	101818313	101822726	1	E2
ENSMUSG00000007950	2853	2906	2447	2255	2568	2445	2514	2596	2809	2922	3646	2337	3289	3705	3553	ENSMUST00000212503	Abhd8	64296	abhydrolase domain containing 8 [Source:MGI Symbol Acc:MGI:1918946]	8	71456705	71463655	-1	B3.3
ENSMUSG00000007987	788	794.999	625	679	686.999	682	704	774.999	773	677.001	837	623	817	900.999	869	ENSMUST00000200054	Ift22	67286	intraflagellar transport 22 [Source:MGI Symbol Acc:MGI:1914536]	5	136908150	136915404	1	G2
ENSMUSG00000007989	2203	1974	1805	1850	1836	1924	2055	1901	2132	2593	3221	2486	2780	3215	3136	ENSMUST00000127272	Fzd3	14365	frizzled class receptor 3 [Source:MGI Symbol Acc:MGI:108476]	14	65201026	65262463	-1	D1
ENSMUSG00000008028	20	18	30	9	14	11	11	19	12	14	25	15	18	18	17	ENSMUST00000134535	1700008O03Rik	69349	RIKEN cDNA 1700008O03 gene [Source:MGI Symbol Acc:MGI:1916599]	7	44360043	44385820	-1	B3
ENSMUSG00000008035	1319	1337	1130	1215	1220	1430	1376	1392	1401	1417	2004	1395	1993	1943.99	1770	ENSMUST00000156321	Mid1ip1	68041	Mid1 interacting protein 1 (gastrulation specific G12-like (zebrafish)) [Source:MGI Symbol Acc:MGI:1915291]	X	10715013	10719690	1	A1.1
ENSMUSG00000008036	1025	1028	993	883	1074	899	1077	1065	1123	1177	1599	1099	1479	1711	1536	ENSMUST00000141496	Ap2s1	232910	adaptor-related protein complex 2 sigma 1 subunit [Source:MGI Symbol Acc:MGI:2141861]	7	16738410	16749294	1	A2
ENSMUSG00000008090	307.001	240	259	241	218	232	286	263	271	290.999	318	248	330	329.999	280	ENSMUST00000199802	Fgfrl1	116701	fibroblast growth factor receptor-like 1 [Source:MGI Symbol Acc:MGI:2150920]	5	108692382	108706924	1	F
ENSMUSG00000008129	67	53	47	46	35	37	50	47	45	39	48	28	36	45	50	ENSMUST00000093375	4930432K21Rik	74666	RIKEN cDNA 4930432K21 gene [Source:MGI Symbol Acc:MGI:1921916]	8	84148025	84172590	1	C2
ENSMUSG00000008136	372	397	303	295	375	323	421	340	422	387	496	401	487	555	475	ENSMUST00000187357	Fhl2	14200	four and a half LIM domains 2 [Source:MGI Symbol Acc:MGI:1338762]	1	43123074	43196984	-1	B
ENSMUSG00000008140	1488	1638	1324	1467	1724	1424	1805	1615	1813	1542	1881	1228	1855	2026	1874	ENSMUST00000147102	Emc10	69683	ER membrane protein complex subunit 10 [Source:MGI Symbol Acc:MGI:1916933]	7	44489937	44496529	-1	B3
ENSMUSG00000008153	8358	8754	7216	7865	8335	7603	8186	8848	9022	7343	9675	6004	9671	10292	9138	ENSMUST00000150774	Clstn3	232370	calsyntenin 3 [Source:MGI Symbol Acc:MGI:2178323]	6	124430759	124464794	-1	F2
ENSMUSG00000008167	226.134	199.95	219.817	229.764	191.499	208.336	213.243	197.693	241.882	163.125	201.372	137.11	263.291	219.39	244.69	ENSMUST00000141183	Fbxw9	68628	F-box and WD-40 domain protein 9 [Source:MGI Symbol Acc:MGI:1915878]	8	85060055	85067124	1	C3
ENSMUSG00000008193	26.79	33.898	17.338	31.097	20.892	26.269	24.01	21.586	28.627	32.26	23.286	24.132	29.469	25.137	35.807	ENSMUST00000098483	Spib	272382	Spi-B transcription factor (Spi-1/PU.1 related) [Source:MGI Symbol Acc:MGI:892986]	7	44525993	44532071	-1	B3
ENSMUSG00000008200	1459	1337	1160	1397	1326	1264	1543	1561	1615	1339	1424	1223	1675	1506	1503	ENSMUST00000142631	Fnbp4	55935	formin binding protein 4 [Source:MGI Symbol Acc:MGI:1860513]	2	90745370	90781021	1	E1
ENSMUSG00000008206	1677.16	1611.7	1375.49	1511.31	1409.26	1619.61	1616.76	1616.21	1718.32	1790.61	2098.13	1680.02	2346.34	2288.21	2221.24	ENSMUST00000176130	Cers4	67260	ceramide synthase 4 [Source:MGI Symbol Acc:MGI:1914510]	8	4493026	4531680	1	A1.1
ENSMUSG00000008226	873.187	764.126	667.015	690.211	798.11	790.092	704.017	798.194	814.064	914.363	1182.44	897.302	1088.24	1369.5	1050.05	ENSMUST00000123621	Scrn3	74616	secernin 3 [Source:MGI Symbol Acc:MGI:1921866]	2	73312601	73337818	1	C3
ENSMUSG00000008301	875	686	619	795	702	628	711	813	776	794	1014	741	965	1064	977	ENSMUST00000008445	Phax	56698	phosphorylated adaptor for RNA export [Source:MGI Symbol Acc:MGI:1891839]	18	56562443	56587712	1	D3
ENSMUSG00000008305	1136	1074	954	1084	1029	1023	1110	1073	1206	1144.38	1447	969	1393	1408.69	1398	ENSMUST00000074216	Tle1	21885	transducin-like enhancer of split 1 [Source:MGI Symbol Acc:MGI:104636]	4	72117142	72200919	-1	C3
ENSMUSG00000008307	100	133	98	117	93	111	96	125	110	138	124	111	146	118	145	ENSMUST00000156973	1700109H08Rik	77036	RIKEN cDNA 1700109H08 gene [Source:MGI Symbol Acc:MGI:1924286]	5	3571566	3584356	1	A1
ENSMUSG00000008318	248	260.999	249	242	299	254	241	244.999	286.001	246.999	321	194.999	331	356	272	ENSMUST00000142885	Relt	320100	RELT tumor necrosis factor receptor [Source:MGI Symbol Acc:MGI:2443373]	7	100845847	100863446	-1	E2
ENSMUSG00000008333	482	444	355	408	384	394	389	388	477	567	715	555	716	771	716	ENSMUST00000127760	Snrpb2	20639	U2 small nuclear ribonucleoprotein B [Source:MGI Symbol Acc:MGI:104805]	2	143063039	143072853	1	G1
ENSMUSG00000008348	12439	13107	11115	11275	11398	11116	11614	12097	12949	10036	13494	8752.99	13402.9	14563	13247.2	ENSMUST00000108707	Ubc	22190	ubiquitin C [Source:MGI Symbol Acc:MGI:98889]	5	125385965	125390202	-1	G1.1
ENSMUSG00000008373	592	558.346	489	537.005	568.013	527.999	598.455	600.198	647.193	579.116	682.472	485.999	754.199	727.31	643.133	ENSMUST00000179769	Prpf31	68988	pre-mRNA processing factor 31 [Source:MGI Symbol Acc:MGI:1916238]	7	3629985	3642486	1	A1
ENSMUSG00000008384	136	153	120	117	126	130	104	120	170	118	127	119	174	130	156	ENSMUST00000135881	Sertad1	55942	SERTA domain containing 1 [Source:MGI Symbol Acc:MGI:1913438]	7	27486910	27490316	1	A3
ENSMUSG00000008393	1075	852	644	1018	751	745	743	850	834	849	1249	825	1116	1265	1133	ENSMUST00000008537	Carhsp1	52502	calcium regulated heat stable protein 1 [Source:MGI Symbol Acc:MGI:1196368]	16	8658587	8672153	-1	A1
ENSMUSG00000008398	171	146.38	157	175	144	161	147	140	178	152	234	127	235	205	204	ENSMUST00000223340	Elk3	13713	ELK3 member of ETS oncogene family [Source:MGI Symbol Acc:MGI:101762]	10	93247414	93311135	-1	C2
ENSMUSG00000008429	1127	1067	892	991	1129	981	1144	1072	1192	1081	1400	1036	1411	1547	1364	ENSMUST00000214190	Herpud2	80517	HERPUD family member 2 [Source:MGI Symbol Acc:MGI:1915393]	9	25108132	25151820	-1	A4
ENSMUSG00000008435	563.472	528.013	464.73	576.502	542.713	529.367	559.065	549.322	563.647	551.915	709.954	434.834	687.821	976.933	794.919	ENSMUST00000154033	Rdh13	108841	retinol dehydrogenase 13 (all-trans and 9-cis) [Source:MGI Symbol Acc:MGI:1918732]	7	4424770	4445649	-1	A1
ENSMUSG00000008438	18	21	17	29	23	22	16	27	35	31	36	30	22	25	28	ENSMUST00000008582	Adam21	56622	a disintegrin and metallopeptidase domain 21 [Source:MGI Symbol Acc:MGI:1861229]	12	81558584	81568474	-1	D1
ENSMUSG00000008450	686.026	652.341	504.881	615.147	618.079	628.525	624.536	611.953	716.812	641.84	874.234	585.038	878.446	883.469	868.366	ENSMUST00000212042	Nutf2	621832	nuclear transport factor 2 [Source:MGI Symbol Acc:MGI:1915301]	8	105860580	105879330	1	D3
ENSMUSG00000008461	7.211	6.079	6.188	3.088	6.149	6.148	2.039	5.17	8.294	2.058	1	1.013	3.059	8.212	6.084	ENSMUST00000209379	Fut1	14343	fucosyltransferase 1 [Source:MGI Symbol Acc:MGI:109375]	7	45617289	45621059	1	B3
ENSMUSG00000008475	1554	1281	1177	1199	1122	1225	1175	1287	1309	1626	2106	1529	1871	2033	1931	ENSMUST00000143008	Arpc5	67771	actin related protein 2/3 complex subunit 5 [Source:MGI Symbol Acc:MGI:1915021]	1	152766542	152775597	1	G3
ENSMUSG00000008482	1	4	4	8	1	1	7	3	5	3	6	0	6	5	3	ENSMUST00000008626	Rnf151	67504	ring finger protein 151 [Source:MGI Symbol Acc:MGI:1914754]	17	24715839	24718057	-1	A3.3
ENSMUSG00000008489	2766	2361	2342	2236	2172	2480	2210	2688	2493	2834	3986	3221	3772	4045	3900	ENSMUST00000107124	Elavl2	15569	ELAV (embryonic lethal abnormal vision Drosophila)-like 2 (Hu antigen B) [Source:MGI Symbol Acc:MGI:1100887]	4	91250763	91400785	-1	C5
ENSMUSG00000008496	419.696	358.899	396.99	412.601	338.85	427.326	407.435	419.082	475.87	422.648	362.515	338.461	514.791	491.034	464.425	ENSMUST00000175754	Pou2f2	18987	POU domain class 2 transcription factor 2 [Source:MGI Symbol Acc:MGI:101897]	7	25087344	25179726	-1	A3
ENSMUSG00000008540	101	116	90	90	127	134	77	108	136	174	240	199.999	205	283	224.001	ENSMUST00000125810	Mgst1	56615	microsomal glutathione S-transferase 1 [Source:MGI Symbol Acc:MGI:1913850]	6	138140316	138156755	1	G1
ENSMUSG00000008575	5147.05	4729.16	4222.6	4715.84	4342.67	4583.64	5236.66	5037.8	5091.48	6040.81	7239.91	5390.89	7218.88	7483.76	7471.83	ENSMUST00000064770	Nfib	18028	nuclear factor I/B [Source:MGI Symbol Acc:MGI:103188]	4	82290173	82705750	-1	C3
ENSMUSG00000008590	33.467	40.782	45.7	60.93	43.371	46.207	56.042	51.624	55.838	40.964	48.032	51.738	75.153	44.314	58.693	ENSMUST00000008734	Htr3b	57014	5-hydroxytryptamine (serotonin) receptor 3B [Source:MGI Symbol Acc:MGI:1861899]	9	48935008	48964990	-1	A5.3
ENSMUSG00000008601	2	6	3	5	6	2	1	2	3	6	3	3	4	3	4	ENSMUST00000149724	Rab25	53868	RAB25 member RAS oncogene family [Source:MGI Symbol Acc:MGI:1858203]	3	88542029	88548300	-1	F1
ENSMUSG00000008604	2408	2026	1904	1873	2090	1779	2133	2262	2252	2185	2651	1768	2552	2754	2550	ENSMUST00000195498	Ubqln4	94232	ubiquilin 4 [Source:MGI Symbol Acc:MGI:2150152]	3	88553758	88569725	1	F1
ENSMUSG00000008658	8148.66	7447.6	6164.83	7147.82	7050.04	6631.04	7586.05	7305.52	7771.44	7552.73	9613.64	6780.19	9711.24	10144.8	9518.24	ENSMUST00000115841	Rbfox1	268859	RNA binding protein fox-1 homolog (C. elegans) 1 [Source:MGI Symbol Acc:MGI:1926224]	16	6809222	7412479	1	A1
ENSMUSG00000008668	1304.09	1315.17	1159.17	1052.97	1252.52	1226.44	1153.4	1224.84	1359.62	1815.9	2460.5	1640.51	2280.87	2476.47	2191.38	ENSMUST00000172550	Rps18	20084	ribosomal protein S18 [Source:MGI Symbol Acc:MGI:98146]	17	33951999	33956001	-1	B1
ENSMUSG00000008682	390.322	345.302	469.981	378.769	347.465	299.473	304.534	374.49	406.922	425.379	713.409	270.523	603.588	661.81	646.69	ENSMUST00000146584	Rpl10	434434	ribosomal protein L10 [Source:MGI Symbol Acc:MGI:105943]	X	74270812	74273135	1	A7.3
ENSMUSG00000008683	2518.57	2440.67	2159.15	2008.94	2177.31	2205.14	2211.12	2310.64	2533.39	3431.13	4255.62	3159.08	4104.9	4344.09	4058.81	ENSMUST00000131374	Rps15a	267019	ribosomal protein S15A [Source:MGI Symbol Acc:MGI:2389091]	7	118104372	118116188	-1	F1
ENSMUSG00000008690	1563	1557.74	1318	1411	1482.71	1343	1573	1582	1701	1449.71	1864	1247	1860	1941	1802	ENSMUST00000147733	Ncaph2	52683	non-SMC condensin II complex subunit H2 [Source:MGI Symbol Acc:MGI:1289164]	15	89355719	89372826	1	E3
ENSMUSG00000008730	5658.4	5519.03	4525.66	5839.73	5703.86	5372.5	6079.15	6532.88	6342.66	6991.49	8591.85	6371.6	8999.91	9043.75	8574.83	ENSMUST00000135634	Hipk1	15257	homeodomain interacting protein kinase 1 [Source:MGI Symbol Acc:MGI:1314873]	3	103739815	103791563	-1	F2.2
ENSMUSG00000008734	4495	4432	3779	3999	4147	4134	4281	4954	4991	4287	5602	3862.99	5697	5621	5677	ENSMUST00000207614	Gprc5b	64297	G protein-coupled receptor family C group 5 member B [Source:MGI Symbol Acc:MGI:1927596]	7	118972047	118995211	-1	F2
ENSMUSG00000008763	4757	3932	3507	3798	3721	3810	4057	4085	4445	4962	6111	4558	5923	6351	6216	ENSMUST00000146818	Man1a2	17156	mannosidase alpha class 1A member 2 [Source:MGI Symbol Acc:MGI:104676]	3	100562208	100685503	-1	F2.2
ENSMUSG00000008789	0	0	0	0	0	0	0	0	0	0	0	0	0	0	0	ENSMUST00000081907	Ceacam5	73250	carcinoembryonic antigen-related cell adhesion molecule 5 [Source:MGI Symbol Acc:MGI:1920500]	7	17713238	17761132	1	A2
ENSMUSG00000008813	0	1	0	1	1	0	0	1	0	0	0	0	1	1	1	ENSMUST00000177625	Tppp2	219038	tubulin polymerization-promoting protein family member 2 [Source:MGI Symbol Acc:MGI:2684923]	14	51918425	51920699	1	C1
ENSMUSG00000008822	221	221	183.999	156	202	159.999	186	178	202	296	366	276.999	365	391	349	ENSMUST00000065913	Acyp1	66204	acylphosphatase 1 erythrocyte (common) type [Source:MGI Symbol Acc:MGI:1913454]	12	85272398	85288438	-1	D1
ENSMUSG00000008843	0	0	0	0	0	0	0	0	0	1	0	0	1	0	0	ENSMUST00000008987	Cldn13	57255	claudin 13 [Source:MGI Symbol Acc:MGI:1913102]	5	134914249	134915526	-1	G2
ENSMUSG00000008845	79.79	76.973	70.271	72.422	95.33	52.397	72.185	80.828	75.39	77.743	113.057	68.454	89.503	115.25	91.808	ENSMUST00000203210	Cd163	93671	CD163 antigen [Source:MGI Symbol Acc:MGI:2135946]	6	124304656	124330527	1	F2
ENSMUSG00000008855	3488	3382	2895	3000	3173.65	3187	3189	3286.28	3663.36	3137.38	4139	2772	4034.16	3926	4003	ENSMUST00000125072	Hdac5	15184	histone deacetylase 5 [Source:MGI Symbol Acc:MGI:1333784]	11	102194432	102230166	-1	D
ENSMUSG00000008859	1558	1392	1186	1244	1384	1299	1385	1403	1500	1723	2167	1666	2162	2377	2174	ENSMUST00000223147	Rala	56044	v-ral simian leukemia viral oncogene A (ras related) [Source:MGI Symbol Acc:MGI:1927243]	13	17880571	17944239	-1	A2
ENSMUSG00000008874	0	0	0	0	0	0	0	0	1	0	0	0	0	0	0	ENSMUST00000009018	Clec3a	403395	C-type lectin domain family 3 member a [Source:MGI Symbol Acc:MGI:2685642]	8	114418086	114425846	1	E1
ENSMUSG00000008892	2214	2103	1936	2001	2116	1947	2040	2292	2428	2501	3260	2363	3172	3499	3138	ENSMUST00000179233	Vdac3	22335	voltage-dependent anion channel 3 [Source:MGI Symbol Acc:MGI:106922]	8	22577075	22593813	-1	A2
ENSMUSG00000008932	67.708	43.828	72.585	56.948	49.907	52.563	55.888	66.218	62.478	68.197	61.159	60.627	87.243	93.66	90.93	ENSMUST00000124190	Slc1a7	242607	solute carrier family 1 (glutamate transporter) member 7 [Source:MGI Symbol Acc:MGI:2444087]	4	107968332	108013532	1	C7
ENSMUSG00000008958	454	403.454	360.259	415.555	401.246	378.185	421.201	432.609	430.781	403.727	516.019	376.945	536.768	562.537	547.996	ENSMUST00000152333	Vps72	21427	vacuolar protein sorting 72 [Source:MGI Symbol Acc:MGI:1202305]	3	95111022	95123051	1	F2.1
ENSMUSG00000008976	991	957	806	896	852	800	838	955	980	1115	1429	1066	1319	1397	1452	ENSMUST00000139101	Gabpa	14390	GA repeat binding protein alpha [Source:MGI Symbol Acc:MGI:95610]	16	84834925	84863779	1	C3.3
ENSMUSG00000008999	410.522	423.665	318.548	363.92	362.946	410.651	478.226	441.644	464.797	287.902	375.126	248.875	383.872	372.25	387.999	ENSMUST00000137247	Bmp7	12162	bone morphogenetic protein 7 [Source:MGI Symbol Acc:MGI:103302]	2	172868012	172940321	-1	H3
ENSMUSG00000009013	3252.41	2690.94	2560.9	2250.2	2635.6	2358.13	2444.75	2518.35	2821.77	3062.58	3951.24	2874.56	3643.13	4106.37	3885.9	ENSMUST00000125959	Dynll1	56455	dynein light chain LC8-type 1 [Source:MGI Symbol Acc:MGI:1861457]	5	115297110	115300999	-1	F
ENSMUSG00000009030	596	569.999	505	519	529	579	586	615	600	725	933	687.999	906	1058	947	ENSMUST00000147703	Pdcl	67466	phosducin-like [Source:MGI Symbol Acc:MGI:1914716]	2	37350074	37359332	-1	B
ENSMUSG00000009035	1442	1318	1107	1398	1375	1179	1443	1407	1452	1128	1428	973	1627	1519	1469	ENSMUST00000178522	Tmem184b	223693	transmembrane protein 184b [Source:MGI Symbol Acc:MGI:2445179]	15	79360684	79403303	-1	E1
ENSMUSG00000009047	0	0	0	0	0	0	0	0	0	0	0	0	0	0	0	ENSMUST00000009191	Gm5965		predicted gene 5965 [Source:MGI Symbol Acc:MGI:3645197]	16	88777896	88778528	1	C3.3
ENSMUSG00000009070	34	37	55	39	41	45	55	40	37	36	25	28	38	32	36	ENSMUST00000179546	Rsph14	71236	radial spoke head homolog 14 (Chlamydomonas) [Source:MGI Symbol Acc:MGI:1918486]	10	74957477	75032586	-1	C1
ENSMUSG00000009073	2329.22	2097.81	1833.3	2062.12	1976.98	1907	2178	2188	2370.75	2084.25	2550.11	1833	2538	2700.05	2426	ENSMUST00000172305	Nf2	18016	neurofibromin 2 [Source:MGI Symbol Acc:MGI:97307]	11	4765845	4849536	-1	A1
ENSMUSG00000009075	1111	1268	956	1108	1224.57	1171	1052	1426	1291.61	1177	1503	1011	1348	1526	1361	ENSMUST00000009219	Cabp7	192650	calcium binding protein 7 [Source:MGI Symbol Acc:MGI:2183437]	11	4736892	4746778	-1	A1
ENSMUSG00000009076	163	199	143	151	202.426	150	181	155	182.394	153	264	182	202	236	207	ENSMUST00000141970	Zmat5	67178	zinc finger matrin type 5 [Source:MGI Symbol Acc:MGI:1914428]	11	4704678	4737669	1	A1
ENSMUSG00000009079	4348.45	4278.23	3762.89	3932.61	3947.36	3789.64	4406.39	4380.29	4717.69	3980.74	4912.03	3713.76	5708.42	5174.84	5117.07	ENSMUST00000139886	Ewsr1	14030	Ewing sarcoma breakpoint region 1 [Source:MGI Symbol Acc:MGI:99960]	11	5069689	5099266	-1	A1
ENSMUSG00000009090	3056	3029	2682	3168	3326	2978	3469	3648	3781	3216	4043	2724	4351	4446	4135	ENSMUST00000009234	Ap1b1	11764	adaptor protein complex AP-1 beta 1 subunit [Source:MGI Symbol Acc:MGI:1096368]	11	4986824	5042791	1	A1
ENSMUSG00000009092	45	35	21	36	32	16	11	20	25	19	23	17	27	21	29	ENSMUST00000220190	Derl3	70377	Der1-like domain family member 3 [Source:MGI Symbol Acc:MGI:1917627]	10	75893413	75895941	1	C1
ENSMUSG00000009093	0	0	1	0	1	0	0	0	0	0	0	0	1	2	1	ENSMUST00000159241	Gstt4	75886	glutathione S-transferase theta 4 [Source:MGI Symbol Acc:MGI:1923136]	10	75814943	75822543	-1	C1
ENSMUSG00000009097	34	26	19	15	28	25	21	35	25	15	21	9	19	17	23	ENSMUST00000009241	Tbx1	21380	T-box 1 [Source:MGI Symbol Acc:MGI:98493]	16	18581713	18586969	-1	A3
ENSMUSG00000009108	5	3	4	5	6	0	0	2	2	7	6	2	5	4	3	ENSMUST00000130013	Gnat2	14686	guanine nucleotide binding protein alpha transducing 2 [Source:MGI Symbol Acc:MGI:95779]	3	108092789	108101432	1	F2.3
ENSMUSG00000009112	1369.03	1215.43	1126.45	1184	1268.32	1165	1235.22	1289.53	1425.33	1383.46	1762.47	1216.96	1704	1792.4	1787.43	ENSMUST00000009256	Bcl2l13	94044	BCL2-like 13 (apoptosis facilitator) [Source:MGI Symbol Acc:MGI:2136959]	6	120836212	120892842	1	F1
ENSMUSG00000009114	12.556	18.616	11.423	10.15	21.214	17.814	24.439	16.349	16.711	17.743	21.806	24.117	30.159	20.029	32.449	ENSMUST00000105415	2610028H24Rik	76964	RIKEN cDNA 2610028H24 gene [Source:MGI Symbol Acc:MGI:1924214]	10	76449081	76461110	1	C1
ENSMUSG00000009115	0	0	0	1	0	3	0	0	1	2	4	1	0	1	1	ENSMUST00000105414	Spatc1l	76573	spermatogenesis and centriole associated 1 like [Source:MGI Symbol Acc:MGI:1923823]	10	76562272	76570201	1	C1
ENSMUSG00000009145	98.332	67.036	77.28	95.799	101.268	85.006	110.707	91.325	96.132	94.7	88.533	97.852	99.031	109.319	89.382	ENSMUST00000204803	Dqx1	93838	DEAQ RNA-dependent ATPase [Source:MGI Symbol Acc:MGI:2136388]	6	83057844	83067318	1	C3
ENSMUSG00000009185	0	2	1	1	1	0	0	1	1	2	1	1	0	0	1	ENSMUST00000009329	Ccl8	20307	chemokine (C-C motif) ligand 8 [Source:MGI Symbol Acc:MGI:101878]	11	82115185	82116799	1	C
ENSMUSG00000009207	1677	1517	1346	1353	1410	1553	1577	1616	1589	2039	2728	2183	2579	2911	2754	ENSMUST00000134168	Lnpk	69605	lunapark ER junction formation factor [Source:MGI Symbol Acc:MGI:1918115]	2	74520291	74579435	-1	C3
ENSMUSG00000009210	2	16	3	3	2	9	3	0	4	4	4	4	8	8	5	ENSMUST00000190268	Prr29	75573	proline rich 29 [Source:MGI Symbol Acc:MGI:1922823]	11	106365472	106377558	1	E1
ENSMUSG00000009214	2	3	2	1	2	2	2	0	4	3	3	3	0	3	1	ENSMUST00000163967	Tmem8c	66139	transmembrane protein 8C [Source:MGI Symbol Acc:MGI:1913389]	2	27061636	27072179	-1	A3
ENSMUSG00000009216	1895	1452	1413	1511	1504	1512	1908	1545	2048	1528	1945	1240	1886	1891	1849	ENSMUST00000151224	Fam163b	109349	family with sequence similarity 163 member B [Source:MGI Symbol Acc:MGI:1926106]	2	27110380	27142491	-1	A3
ENSMUSG00000009246	1	2	1	1	3	0	1	2	1	3	2	1	0	2	1	ENSMUST00000133027	Trpm5	56843	transient receptor potential cation channel subfamily M member 5 [Source:MGI Symbol Acc:MGI:1861718]	7	143069153	143094642	-1	F5
ENSMUSG00000009248	3	5	1	4	0	1	0	5	5	3	1	3	4	0	1	ENSMUST00000121862	Ascl2	17173	achaete-scute family bHLH transcription factor 2 [Source:MGI Symbol Acc:MGI:96920]	7	142966829	142969264	-1	F5
ENSMUSG00000009281	63	58	57	60	89	65.999	62	62	59	71	87	65	106	141	86	ENSMUST00000204182	Rarres2	71660	retinoic acid receptor responder (tazarotene induced) 2 [Source:MGI Symbol Acc:MGI:1918910]	6	48569696	48572789	-1	B2.3
ENSMUSG00000009291	996	1006	845.001	849.999	860	915.001	943	996	1070	963	1200	850	1109	1320	1212	ENSMUST00000167006	Pttg1ip	108705	pituitary tumor-transforming 1 interacting protein [Source:MGI Symbol Acc:MGI:2652132]	10	77581720	77598732	1	C1
ENSMUSG00000009292	1171.74	1121.59	1007.24	1100.91	1056.7	1026.11	1072.98	1230.33	1150.37	1065.44	1300.16	899.965	1298.59	1417.17	1270.18	ENSMUST00000154996	Trpm2	28240	transient receptor potential cation channel subfamily M member 2 [Source:MGI Symbol Acc:MGI:1351901]	10	77907722	77970563	-1	C1
ENSMUSG00000009293	532.605	567.216	497.951	499.607	506.508	478.154	494.143	533.024	522.117	511.657	709.767	488.618	703.382	734.021	752.16	ENSMUST00000173360	Ube2g2	22213	ubiquitin-conjugating enzyme E2G 2 [Source:MGI Symbol Acc:MGI:1343188]	10	77622275	77645993	1	C1
ENSMUSG00000009350	54.195	29.359	35.687	38.81	28.182	36.163	55.044	42.986	38.233	35.293	25.755	34.909	46.174	26.502	40.05	ENSMUST00000167903	Mpo	17523	myeloperoxidase [Source:MGI Symbol Acc:MGI:97137]	11	87793581	87804413	1	C
ENSMUSG00000009356	35	47	51	33	45	32	28	43	49	44	45	43	33	56	41	ENSMUST00000136446	Lpo	76113	lactoperoxidase [Source:MGI Symbol Acc:MGI:1923363]	11	87806428	87828289	-1	C
ENSMUSG00000009376	217	192.999	185	152	152	174	220	205	215	275	260	226	284	223	278	ENSMUST00000080469	Met	17295	met proto-oncogene [Source:MGI Symbol Acc:MGI:96969]	6	17463800	17573980	1	A2
ENSMUSG00000009378	73	96	85	74	88	67	86	78	80	101	117	86	107	117	124	ENSMUST00000009522	Slc16a12	240638	solute carrier family 16 (monocarboxylic acid transporters) member 12 [Source:MGI Symbol Acc:MGI:2147716]	19	34668403	34747289	-1	C1
ENSMUSG00000009394	9223.97	8243	7591.66	7280	7633.98	7618	8352.66	8242	8572.67	8765	11286	7741	10722	11175	10710	ENSMUST00000169345	Syn2	20965	synapsin II [Source:MGI Symbol Acc:MGI:103020]	6	115134902	115282006	1	E3
ENSMUSG00000009406	1453.93	1296.21	1272.71	1261.87	1200.11	1192.07	1383.45	1226.93	1479.72	1325.1	1558.38	984.407	1500.7	1646.24	1594.66	ENSMUST00000148133	Elk1	13712	ELK1 member of ETS oncogene family [Source:MGI Symbol Acc:MGI:101833]	X	20933395	20950608	-1	A1.3
ENSMUSG00000009418	4771.47	4338.99	4007.03	4367.27	4310.9	4485.97	4837.57	4404.13	4981.12	4568.44	5784.52	4116.36	6241.15	5678.57	5870.49	ENSMUST00000040599	Nav1	215690	neuron navigator 1 [Source:MGI Symbol Acc:MGI:2183683]	1	135434580	135607295	-1	E4
ENSMUSG00000009470	3231	3221	2670	2759	2571	2866	2810	3097	3418	4367	5374	4180	5256	5226	5335	ENSMUST00000179271	Tnpo1	238799	transportin 1 [Source:MGI Symbol Acc:MGI:2681523]	13	98839019	98926384	-1	D1
ENSMUSG00000009471	0	0	1	2	2	0	0	0	1	0	3	2	0	2	0	ENSMUST00000072514	Myod1	17927	myogenic differentiation 1 [Source:MGI Symbol Acc:MGI:97275]	7	46376474	46379099	1	B3
ENSMUSG00000009487	24.389	30.39	20.266	33.08	20.642	28.461	25.74	29.936	27.998	1.013	7.152	1.01	13.083	5.188	7.11	ENSMUST00000209802	Otog	18419	otogelin [Source:MGI Symbol Acc:MGI:1202064]	7	46240987	46311434	1	B3
ENSMUSG00000009535	1652	1673	1487	1402	1389	1456	1657	1545	1794	1992	2267	1881	2394	2501	2415	ENSMUST00000148937	Rnmt	67897	RNA (guanine-7-) methyltransferase [Source:MGI Symbol Acc:MGI:1915147]	18	68300355	68324852	1	E2
ENSMUSG00000009545	5	7	7	14	17	12	8	6	12	10	14	11	21	9	11	ENSMUST00000187213	Kcnq1	16535	potassium voltage-gated channel subfamily Q member 1 [Source:MGI Symbol Acc:MGI:108083]	7	143106362	143427042	1	F5
ENSMUSG00000009549	732	762	645	581	699	616	705	738	750	886	1207	846	1145	1253	1133	ENSMUST00000149615	Srp14	20813	signal recognition particle 14 [Source:MGI Symbol Acc:MGI:107169]	2	118475850	118479711	-1	E5
ENSMUSG00000009551	28	35	27	31	42	28	37	62	39	28	33	31	39	37	31	ENSMUST00000009695	6330409D20Rik	70730	RIKEN cDNA 6330409D20 gene [Source:MGI Symbol Acc:MGI:1917980]	2	32732620	32741016	-1	B
ENSMUSG00000009555	1200	1062	977	1042	1037	999	1068	1188	1158	1079	1274	948	1321	1313	1293	ENSMUST00000155205	Cdk9	107951	cyclin-dependent kinase 9 (CDC2-related kinase) [Source:MGI Symbol Acc:MGI:1328368]	2	32705784	32713076	-1	B
ENSMUSG00000009563	222	238	197	187	213	177	218	221.999	243	239	242	212	290.001	289	249	ENSMUST00000149987	Tor2a	30933	torsin family 2 member A [Source:MGI Symbol Acc:MGI:1353596]	2	32757234	32762244	1	B
ENSMUSG00000009566	104	84	114	129	101	100	115	113	121.001	104	83	77	126	112	108	ENSMUST00000143743	Fpgs	14287	folylpolyglutamyl synthetase [Source:MGI Symbol Acc:MGI:95576]	2	32682609	32704145	-1	B
ENSMUSG00000009569	9127.02	7305.62	7097.66	7522.75	7203.68	6895.41	8283.9	7235.17	8337.48	8212.25	9888.76	7102.15	9624.27	10177.8	9949.89	ENSMUST00000056715	Mkl2	239719	MKL/myocardin-like 2 [Source:MGI Symbol Acc:MGI:3050795]	16	13256481	13417529	1	A1
ENSMUSG00000009575	9326.57	8398.34	7690.87	7640.72	7671.29	7826.05	8000.46	8219.2	8861.3	10876.5	14081.1	10280.7	13171.3	14634.7	13702.3	ENSMUST00000127191	Cbx5	12419	chromobox 5 [Source:MGI Symbol Acc:MGI:109372]	15	103191544	103239816	-1	F3
ENSMUSG00000009580	0	0	0	0	0	0	0	0	0	0	0	0	0	0	0	ENSMUST00000113274	Odam	69592	odontogenic ameloblast asssociated [Source:MGI Symbol Acc:MGI:1916842]	5	87885029	87894174	1	E1
ENSMUSG00000009585	107.999	106.001	79	65	83	78.999	78	87	87	73	104.999	66	80	91.999	90	ENSMUST00000165537	Apobec3	80287	apolipoprotein B mRNA editing enzyme catalytic polypeptide 3 [Source:MGI Symbol Acc:MGI:1933111]	15	79891659	79915906	1	E1
ENSMUSG00000009588	4.027	4.049	6.041	8.614	3.072	4.062	9.102	4.028	7.172	6.083	9.131	5.014	4.087	5.012	8.28	ENSMUST00000009732	St6galnac1	20445	ST6 (alpha-N-acetyl-neuraminyl-2 3-beta-galactosyl-1 3)-N-acetylgalactosaminide alpha-2 6-sialyltransferase 1 [Source:MGI Symbol Acc:MGI:1341826]	11	116765025	116775507	-1	E2
ENSMUSG00000009596	6	0	2	2	3	2	3	3	1	2	1	1	4	3	2	ENSMUST00000131311	Taf7l	74469	TATA-box binding protein associated factor 7 like [Source:MGI Symbol Acc:MGI:1921719]	X	134460118	134476490	-1	E3
ENSMUSG00000009614	252	240	178	220	250	211	220	253	252	235	277	188	300	324	273	ENSMUST00000129975	Sardh	192166	sarcosine dehydrogenase [Source:MGI Symbol Acc:MGI:2183102]	2	27188393	27248337	-1	A3
ENSMUSG00000009621	365.64	374.341	325.511	352.953	371.816	413.763	359.484	396.836	455.806	452.133	475.419	335.448	551.56	530.783	487.444	ENSMUST00000132642	Vav2	22325	vav 2 oncogene [Source:MGI Symbol Acc:MGI:102718]	2	27262104	27427033	-1	A3
ENSMUSG00000009628	102	90	98	80	59	84	89.999	91.001	131	162.001	188.001	168.999	184	170	217	ENSMUST00000009772	Tex15	104271	testis expressed gene 15 [Source:MGI Symbol Acc:MGI:1934816]	8	33516738	33585582	1	A3
ENSMUSG00000009630	1470	1485	1197	1265	1312	1295	1339	1416	1456	1732	2248	1569	2248	2346	2346	ENSMUST00000009774	Ppp2cb	19053	protein phosphatase 2 (formerly 2A) catalytic subunit beta isoform [Source:MGI Symbol Acc:MGI:1321161]	8	33599625	33619441	1	A3
ENSMUSG00000009633	84	66	50	55	58	56	62	62	93	83	102	60	72	88	75	ENSMUST00000009777	G0s2	14373	G0/G1 switch gene 2 [Source:MGI Symbol Acc:MGI:1316737]	1	193272161	193273217	-1	H6
ENSMUSG00000009640	377	334	305	330	322	333	342	359	416	389	450	343	509	489	437	ENSMUST00000127750	Dmap1	66233	DNA methyltransferase 1-associated protein 1 [Source:MGI Symbol Acc:MGI:1913483]	4	117674681	117682273	-1	D2.1
ENSMUSG00000009646	0	1	0	0	0	0	0	3	1	0	1	0	0	0	1	ENSMUST00000162643	Pla2g12b	69836	phospholipase A2 group XIIB [Source:MGI Symbol Acc:MGI:1917086]	10	59403660	59421976	1	B4
ENSMUSG00000009647	988.289	973.72	812.994	965.562	1007.84	950.95	977.482	992.921	1073.48	1047.94	1257.94	901.527	1305.75	1297.08	1216.75	ENSMUST00000020312	Mcu	215999	mitochondrial calcium uniporter [Source:MGI Symbol Acc:MGI:3026965]	10	59446984	59616692	-1	B4
ENSMUSG00000009654	3	2	2	0	0	1	2	1	3	5	2	3	7	5	1	ENSMUST00000162493	Oit3	18302	oncoprotein induced transcript 3 [Source:MGI Symbol Acc:MGI:1201782]	10	59422958	59441778	-1	B4
ENSMUSG00000009670	1	2	3	2	6	3	5	6	6	3	7	5	4	4	4	ENSMUST00000009814	Tex11	83558	testis expressed gene 11 [Source:MGI Symbol Acc:MGI:1933237]	X	100838648	101059667	-1	D
ENSMUSG00000009681	4772	4049	3863	4250	4006	4080	4312	4370	4456	4337	5452	3615	5109	5347	5065	ENSMUST00000219807	Bcr	110279	breakpoint cluster region [Source:MGI Symbol Acc:MGI:88141]	10	75060592	75184921	1	C1
ENSMUSG00000009687	303.101	235.558	231.225	238.086	226.581	237.263	229.322	225.156	211.855	170.138	181.098	146.089	260.153	232.09	192.153	ENSMUST00000161259	Fxyd5	18301	FXYD domain-containing ion transport regulator 5 [Source:MGI Symbol Acc:MGI:1201785]	7	31032722	31042481	-1	B1
ENSMUSG00000009731	255.453	286.266	231.725	224.032	234.688	238.257	263.899	299.196	280.256	245.149	283.081	221.847	307.753	321.336	300.101	ENSMUST00000125440	Kcnd1	16506	potassium voltage-gated channel Shal-related family member 1 [Source:MGI Symbol Acc:MGI:96671]	X	7822289	7838280	1	A1.1
ENSMUSG00000009733	551.743	543.891	476.434	532.853	512.305	474.555	560.87	603.901	602.561	515.609	624.805	424.512	671.387	604.595	636.761	ENSMUST00000009877	Tfcp2	21422	transcription factor CP2 [Source:MGI Symbol Acc:MGI:98509]	15	100502799	100552008	-1	F1
ENSMUSG00000009734	249.669	212.871	185.995	255.635	192.335	190.4	269.146	199.95	247.03	188.858	224.969	172.954	231.896	242.023	217.366	ENSMUST00000184299	Pou6f2		POU domain class 6 transcription factor 2 [Source:MGI Symbol Acc:MGI:2443631]	13	18121098	18397686	-1	A2
ENSMUSG00000009739	2338.76	2296.43	1938.58	2031.66	2162.82	1948.6	2399.52	2372.6	2469.78	2108.88	2440.65	1814.33	2722.49	2602.98	2503.48	ENSMUST00000058274	Pou6f1	19009	POU domain class 6 transcription factor 1 [Source:MGI Symbol Acc:MGI:102935]	15	100575318	100599984	-1	F1
ENSMUSG00000009741	2307	2051	1716	2016	1935	1802	2130	2065.41	2178	1861.65	2116	1673	2446.67	2194	2161	ENSMUST00000009885	Ubp1	22221	upstream binding protein 1 [Source:MGI Symbol Acc:MGI:104889]	9	113930934	113977202	1	F3
ENSMUSG00000009772	38.283	64.734	38.16	31.264	32.289	39	38.467	45.338	51.395	35	52.277	31	37.222	57.151	39.31	ENSMUST00000133246	Nuak2	74137	NUAK family SNF1-like kinase 2 [Source:MGI Symbol Acc:MGI:1921387]	1	132316126	132333488	1	E4
ENSMUSG00000009828	1071	981.447	846	943.408	897	906	982.69	910	965.022	1047.14	1243.11	972.648	1249	1346.21	1265.69	ENSMUST00000125615	Ick	56542	intestinal cell kinase [Source:MGI Symbol Acc:MGI:1934157]	9	78109192	78172107	1	E1
ENSMUSG00000009863	1354	1424	1260	1166	1278	1245	1325	1404	1484	1511	2061	1400	2011	2108	2015	ENSMUST00000125780	Sdhb	67680	succinate dehydrogenase complex subunit B iron sulfur (Ip) [Source:MGI Symbol Acc:MGI:1914930]	4	140961203	140979193	1	D3
ENSMUSG00000009876	19	16	23	10	20	11	24	18	23	10	25	6	28	19	16	ENSMUST00000109821	Cox4i2	84682	cytochrome c oxidase subunit IV isoform 2 [Source:MGI Symbol Acc:MGI:2135755]	2	152754173	152765037	1	H1
ENSMUSG00000009894	4120	4078	3611	3439	3802	3713	3963	4065	4313	4448	5633	3871	5282	5908	5447	ENSMUST00000125846	Snap47	67826	synaptosomal-associated protein 47 [Source:MGI Symbol Acc:MGI:1915076]	11	59407134	59451186	-1	B1.3
ENSMUSG00000009900	0	0	0	0	3	0	0	0	0	0	0	0	0	0	1	ENSMUST00000010044	Wnt3a	22416	wingless-type MMTV integration site family member 3A [Source:MGI Symbol Acc:MGI:98956]	11	59248033	59290752	-1	B1.3
ENSMUSG00000009905	1109.68	1100.88	926.734	942.394	963.193	937.261	1073.07	1060.55	1195.98	1139.36	1408.36	1043.01	1506.27	1476.8	1441.08	ENSMUST00000187617	Kdsr	70750	3-ketodihydrosphingosine reductase [Source:MGI Symbol Acc:MGI:1918000]	1	106720459	106759727	-1	E2.1
ENSMUSG00000009907	1528	1261	1105	1283	1238	1276	1335	1407	1495	1562	1839	1531	1954	1886	1837	ENSMUST00000126057	Vps4b	20479	vacuolar protein sorting 4B [Source:MGI Symbol Acc:MGI:1100499]	1	106764071	106796728	-1	E2.1
ENSMUSG00000009927	1931	1862	1640	1568	1907	1629	1873	2001	2118	2530	3560	2487	3485	3830	3377	ENSMUST00000217620	Rps25	75617	ribosomal protein S25 [Source:MGI Symbol Acc:MGI:1922867]	9	44407139	44410427	1	A5.2
ENSMUSG00000009941	1	2	3	1	2	3	0	1	0	1	3	5	3	2	3	ENSMUST00000143059	Nxf2	83454	nuclear RNA export factor 2 [Source:MGI Symbol Acc:MGI:1933192]	X	134944526	134964754	-1	E3
ENSMUSG00000009995	538.001	585.001	500	470	609	495.999	547	617	672	578.001	620	473	664	630	618.001	ENSMUST00000156788	Taz	66826	tafazzin [Source:MGI Symbol Acc:MGI:109626]	X	74281912	74290151	1	A7.3
ENSMUSG00000010021	74	53	64	64	80	76	72	86	81	72	106	76	103	103	74	ENSMUST00000134165	Kif19a	286942	kinesin family member 19A [Source:MGI Symbol Acc:MGI:2447024]	11	114765388	114790739	1	E2
ENSMUSG00000010025	1052	1016	891	954	1003	966	958.001	1022	1077	1124	1373	1032	1392	1530	1392	ENSMUST00000149298	Aldh3a2	11671	aldehyde dehydrogenase family 3 subfamily A2 [Source:MGI Symbol Acc:MGI:1353452]	11	61223417	61267464	-1	B2
ENSMUSG00000010044	57	62	40	49	49	27	47	32	34	36	44	37	44	41	40	ENSMUST00000192445	Zmynd10	114602	zinc finger MYND domain containing 10 [Source:MGI Symbol Acc:MGI:2387863]	9	107547298	107551319	1	F1
ENSMUSG00000010045	492	497	372	437	483	408	448	474	524	444	561	368	546	570	574	ENSMUST00000010189	Tmem115	56395	transmembrane protein 115 [Source:MGI Symbol Acc:MGI:1930765]	9	107533945	107538673	1	F1
ENSMUSG00000010047	156	158	107.999	133	131	133	121	173	156	112.001	170.999	124	186	165	136	ENSMUST00000010191	Hyal2	15587	hyaluronoglucosaminidase 2 [Source:MGI Symbol Acc:MGI:1196334]	9	107567945	107572779	1	F1
ENSMUSG00000010048	136	154	115	123	185	138.001	159	146.999	156	110	94	106	141.999	135	112	ENSMUST00000192888	Ifrd2	15983	interferon-related developmental regulator 2 [Source:MGI Symbol Acc:MGI:1316708]	9	107587642	107593385	1	F1
ENSMUSG00000010051	186.993	195.313	176.829	126.864	178.501	144.092	209.639	182.575	129.842	143.543	158.649	85.477	157.101	173.845	223.565	ENSMUST00000184695	Hyal1	15586	hyaluronoglucosaminidase 1 [Source:MGI Symbol Acc:MGI:96298]	9	107576927	107581710	1	F1
ENSMUSG00000010054	1158	1053	948	979	1123	920	1063	1136	1144	965	1270	913	1314	1335	1223	ENSMUST00000193418	Tusc2	80385	tumor suppressor candidate 2 [Source:MGI Symbol Acc:MGI:1931086]	9	107563255	107566112	1	F1
ENSMUSG00000010057	400	345	340	343	373	346	384	388	403	341	438	278	459	416	411	ENSMUST00000192951	Nprl2	56032	nitrogen permease regulator-like 2 [Source:MGI Symbol Acc:MGI:1914482]	9	107542226	107545706	1	F1
ENSMUSG00000010064	1249	1334	1139	1155	1494	1187	1340	1215	1525	1272	1549	1191	1580	1921	1482	ENSMUST00000193495	Slc38a3	76257	solute carrier family 38 member 3 [Source:MGI Symbol Acc:MGI:1923507]	9	107650634	107669530	-1	F1
ENSMUSG00000010066	2141.7	2330	1809.96	2303.71	2179.92	2054.31	2250.74	2417.1	2299.39	2132	2811	1806	2725.38	2857.14	2695.35	ENSMUST00000164988	Cacna2d2	56808	calcium channel voltage-dependent alpha 2/delta subunit 2 [Source:MGI Symbol Acc:MGI:1929813]	9	107399612	107529343	1	F1
ENSMUSG00000010067	183.001	216	167	168	213	192.999	204	214	211	210	274	178	287	240	243	ENSMUST00000129320	Rassf1	56289	Ras association (RalGDS/AF-6) domain family member 1 [Source:MGI Symbol Acc:MGI:1928386]	9	107551555	107562267	1	F1
ENSMUSG00000010080	215.416	205.988	185.498	235.268	224.673	191.854	175.504	259.548	237.012	184.674	241.301	184.529	279.969	265.456	275.615	ENSMUST00000142992	Epn3	71889	epsin 3 [Source:MGI Symbol Acc:MGI:1919139]	11	94489599	94499974	-1	D
ENSMUSG00000010086	4635	4924	4023	4418	4510	4133	4907	4683	4870	4211	4370	3268	4743	5120	4585	ENSMUST00000130648	Rnf112	22671	ring finger protein 112 [Source:MGI Symbol Acc:MGI:106611]	11	61448442	61454131	-1	B2
ENSMUSG00000010095	1896.67	1856.82	1662.84	1784.15	1947.58	1680.84	1880.67	1972.79	1932.15	1654.6	2283.23	1532.07	2268.69	2314.82	2199.5	ENSMUST00000205538	Slc3a2	17254	solute carrier family 3 (activators of dibasic and neutral amino acid transport) member 2 [Source:MGI Symbol Acc:MGI:96955]	19	8706882	8723369	-1	A
ENSMUSG00000010097	2217.9	2023.57	1675.29	1927.11	1880.54	1718.53	1890.37	2058.28	2084.53	2007.29	2223.22	1811.72	2403.66	2331.49	2347.89	ENSMUST00000010248	Nxf1	66836	nuclear RNA export factor 1 [Source:MGI Symbol Acc:MGI:1858330]	19	8757073	8772475	1	A
ENSMUSG00000010110	1009	964.999	919.002	936	1036	918.999	949	1079	1047	1034	1107	881.999	1196	1167	1149	ENSMUST00000176570	Stx5a	56389	syntaxin 5A [Source:MGI Symbol Acc:MGI:1928483]	19	8741413	8756069	1	A
ENSMUSG00000010122	57.854	56.186	33.575	55.903	56.664	57.018	101.677	52.595	77.028	66.218	109.572	89.317	115.01	137.694	166.062	ENSMUST00000148671	Slc47a1	67473	solute carrier family 47 member 1 [Source:MGI Symbol Acc:MGI:1914723]	11	61343401	61378345	-1	B2
ENSMUSG00000010136	14	12	9	7	11	13	10	10	11	12	23	8	15	25	19	ENSMUST00000066319	Pifo	100503311	primary cilia formation [Source:MGI Symbol Acc:MGI:1923670]	3	105996957	106014646	-1	F2.2
ENSMUSG00000010142	14	10	16	13	14	10	18	19	21	8	26	13	15	16	22	ENSMUST00000101103	Tnfrsf13b	57916	tumor necrosis factor receptor superfamily member 13b [Source:MGI Symbol Acc:MGI:1889411]	11	61126755	61149372	1	B2
ENSMUSG00000010154	398	388	311	345	388	316	346	376	410	310	356	248	398	386	381	ENSMUST00000212404	Spire2	234857	spire homolog 2 (Drosophila) [Source:MGI Symbol Acc:MGI:2446256]	8	123332713	123369515	1	E1
ENSMUSG00000010175	1532	1390	1169	1326	1254	1343	1422	1517	1327	1463	1881	1385	1915	2106	1792	ENSMUST00000177288	Prox1	19130	prospero homeobox 1 [Source:MGI Symbol Acc:MGI:97772]	1	190118035	190170714	-1	H6
ENSMUSG00000010205	816.68	777.765	705.231	820.474	788.943	754.132	884.811	852.115	884	801.482	670.676	518.521	931.093	823.839	853.471	ENSMUST00000115487	Raver1	71766	ribonucleoprotein PTB-binding 1 [Source:MGI Symbol Acc:MGI:1919016]	9	21074158	21092008	-1	A3
ENSMUSG00000010277	7942	7260	6408	6679	7193	6685	7359	7436	8252	8064	9898	7097	9899	10392	9774	ENSMUST00000147432	2610507B11Rik	72503	RIKEN cDNA 2610507B11 gene [Source:MGI Symbol Acc:MGI:1919753]	11	78261752	78290623	1	B5
ENSMUSG00000010290	775	670	671	647	691	688	712	722	734	985	1255	895	1096	1276	1121	ENSMUST00000010434	AI597479	98404	expressed sequence AI597479 [Source:MGI Symbol Acc:MGI:2138299]	1	43098710	43115947	1	B
ENSMUSG00000010307	148	145	147	129	138	161	152	178	178	149	188	129	210	200	194	ENSMUST00000211066	Tmem86a	67893	transmembrane protein 86A [Source:MGI Symbol Acc:MGI:1915143]	7	47050601	47054777	1	B3
ENSMUSG00000010311	43.327	35.23	42.161	51.318	45.185	34.175	46.216	39.299	33.581	39.134	35.2	27.244	37.091	48.127	31.088	ENSMUST00000124245	Optc	269120	opticin [Source:MGI Symbol Acc:MGI:2151113]	1	133897199	133907999	-1	E4
ENSMUSG00000010342	14	26.153	18	28.114	24	31	26	22	25	26	45.731	32.784	18	28	38	ENSMUST00000124255	Tex14	83560	testis expressed gene 14 [Source:MGI Symbol Acc:MGI:1933227]	11	87405065	87555823	1	C
ENSMUSG00000010358	72	56	44	25	38	38	37	60	55	53	68	55	50	47	38	ENSMUST00000131024	Ifi35	70110	interferon-induced protein 35 [Source:MGI Symbol Acc:MGI:1917360]	11	101448407	101458698	1	D
ENSMUSG00000010362	48	68	53	50	68	59	38	82	76	84	100	67	82	91	80	ENSMUST00000155222	Rdm1	66599	RAD52 motif 1 [Source:MGI Symbol Acc:MGI:1913849]	11	101627195	101636100	1	D
ENSMUSG00000010376	628	613	506	460	591	546	609	630	638	885	1033	741	1066	1168	1089	ENSMUST00000010520	Nedd8	18002	neural precursor cell expressed developmentally down-regulated gene 8 [Source:MGI Symbol Acc:MGI:97301]	14	55662265	55671906	-1	C3
ENSMUSG00000010392	1274	1178	1045	1103	1140	1103	1195	1264	1332	1381	1616	1232	1648	1683	1640	ENSMUST00000137767	Gosr1	53334	golgi SNAP receptor complex member 1 [Source:MGI Symbol Acc:MGI:1858260]	11	76726602	76763579	-1	B5
ENSMUSG00000010406	206	148	157	157	174	166	156	188	202	242	301	202	266	286	265	ENSMUST00000196273	Mrpl52	68836	mitochondrial ribosomal protein L52 [Source:MGI Symbol Acc:MGI:1916086]	14	54426909	54429756	1	C2
ENSMUSG00000010435	0	0	0	0	0	0	0	0	0	0	0	0	0	0	0	ENSMUST00000209428	Spaca7	78634	sperm acrosome associated 7 [Source:MGI Symbol Acc:MGI:1925884]	8	12573029	12600744	1	A1.1
ENSMUSG00000010453	2021	1898	1658	1786	1892	1734	1902	2039	2099	1886	2212	1531	2208	2310	2065	ENSMUST00000188957	Kansl3	226976	KAT8 regulatory NSL complex subunit 3 [Source:MGI Symbol Acc:MGI:1918055]	1	36335730	36369181	-1	B
ENSMUSG00000010461	144	154	119	122	130	141	142.001	126.001	152	143	193.999	175	170	193.999	191	ENSMUST00000074366	Eya4	14051	EYA transcriptional coactivator and phosphatase 4 [Source:MGI Symbol Acc:MGI:1337104]	10	23102963	23350786	-1	A3
ENSMUSG00000010476	305.551	299.308	235.744	325.977	332.267	263.799	222.695	409.061	281.253	264.736	370.416	276.193	392.431	379.809	366	ENSMUST00000169486	Ebf3	13593	early B cell factor 3 [Source:MGI Symbol Acc:MGI:894289]	7	137193673	137314445	-1	F3
ENSMUSG00000010492	5	19	5	9	11	9	6	8	5	8	17	8	11	11.001	17	ENSMUST00000136759	Uckl1os		uridine-cytidine kinase 1-like 1 opposite strand [Source:MGI Symbol Acc:MGI:3801877]	2	181578480	181585170	1	H4
ENSMUSG00000010505	926.001	1135	863	1114	970	923	1045	1176	1136	1218	1156	927	1409	1183	1183	ENSMUST00000148766	Myt1	17932	myelin transcription factor 1 [Source:MGI Symbol Acc:MGI:1100535]	2	181763332	181827797	1	H4
ENSMUSG00000010517	1193.39	1174	1021	1118.76	1133	1141	1198	1253.41	1350	1380.83	1724.16	1298.62	1630	1742.41	1704.66	ENSMUST00000155204	Faf1	14084	Fas-associated factor 1 [Source:MGI Symbol Acc:MGI:109419]	4	109676588	109963960	1	C7
ENSMUSG00000010529	70	50	46	47	36	61	38	50	72	65	102	52	58	73	64	ENSMUST00000010673	Gm266	212539	predicted gene 266 [Source:MGI Symbol Acc:MGI:2685112]	12	111484609	111485823	-1	F1
ENSMUSG00000010538	35	20	18	26	20	16.968	19	23	22	20.991	32	15	26	15.92	13.965	ENSMUST00000123536	Tsacc	76927	TSSK6 activating co-chaperone [Source:MGI Symbol Acc:MGI:1924177]	3	88282757	88296999	-1	F1
ENSMUSG00000010554	1514.38	1446.34	1270.37	1256.32	1348.66	1366.05	1215.38	1279.85	1358.58	1754.42	1929.57	1518.33	1882.29	2234.89	1984.43	ENSMUST00000134571	Mettl16	67493	methyltransferase like 16 [Source:MGI Symbol Acc:MGI:1914743]	11	74770830	74828525	1	B5
ENSMUSG00000010592	64	52	60	54	57	84	82	62	87	84	130	85	91	143	128	ENSMUST00000010736	Dazl	13164	deleted in azoospermia-like [Source:MGI Symbol Acc:MGI:1342328]	17	50279394	50293599	-1	C
ENSMUSG00000010601	8	7	8	3	5.025	8	8	4	6	5	5	1	5	5	5	ENSMUST00000010745	Apol7a	75761	apolipoprotein L 7a [Source:MGI Symbol Acc:MGI:1923011]	15	77388221	77399110	-1	D3
ENSMUSG00000010607	164	167	168	145	186	184	179	181	235	243	322	227	264	328	323	ENSMUST00000148088	Pigyl	66268	phosphatidylinositol glycan anchor biosynthesis class Y-like [Source:MGI Symbol Acc:MGI:1913518]	9	22156846	22158358	1	A3
ENSMUSG00000010608	4633.01	3901.3	3641.61	4268.17	3959.66	3768.21	4007.5	4184.27	4583.7	4707.16	5190.97	4213.05	5651.06	5170.85	5338.05	ENSMUST00000183181	Rbm25	67039	RNA binding motif protein 25 [Source:MGI Symbol Acc:MGI:1914289]	12	83631236	83683123	1	D1
ENSMUSG00000010609	213	238.999	215	205	237	200.999	247	249	242.001	206.999	254.999	169	279	279.999	249	ENSMUST00000133340	Psen2	19165	presenilin 2 [Source:MGI Symbol Acc:MGI:109284]	1	180227004	180263438	-1	H4
ENSMUSG00000010651	8.032	4.603	8.911	16.133	3.331	3.436	11.647	13.121	11.277	11.124	13.675	2.374	8.489	8.369	7.324	ENSMUST00000127952	Acaa1b	235674	acetyl-Coenzyme A acyltransferase 1B [Source:MGI Symbol Acc:MGI:3605455]	9	119148023	119157093	-1	F3
ENSMUSG00000010660	183	173.999	196.001	169	223	172.999	193	216	188.001	201	207	150	215	223	202	ENSMUST00000214491	Plcd1	18799	phospholipase C delta 1 [Source:MGI Symbol Acc:MGI:97614]	9	119071527	119093502	-1	F3
ENSMUSG00000010663	4092	3711	3175	3626	3699	3439	3912	4090	4095	4169	5187	3792	5155	5529	5167	ENSMUST00000010807	Fads1	76267	fatty acid desaturase 1 [Source:MGI Symbol Acc:MGI:1923517]	19	10182888	10196870	1	A
ENSMUSG00000010721	908	940	824.999	819	888.001	894.072	1026	983	995	1198.18	1419.17	1135	1471.08	1599.18	1449	ENSMUST00000179191	Lmbr1	56873	limb region 1 [Source:MGI Symbol Acc:MGI:1861746]	5	29229802	29378390	-1	B1
ENSMUSG00000010751	120.244	138.301	135.723	137.789	158.707	126.73	165.175	139.114	182.593	89.719	98.895	81.954	126.528	123.986	119.767	ENSMUST00000171066	Tnfrsf22	79202	tumor necrosis factor receptor superfamily member 22 [Source:MGI Symbol Acc:MGI:1930270]	7	143634806	143649661	-1	F5
ENSMUSG00000010755	962	944	801.001	912.999	1003	885	909.999	915	970	931	1003	787	1097	1094	994	ENSMUST00000207168	Cars	27267	cysteinyl-tRNA synthetase [Source:MGI Symbol Acc:MGI:1351477]	7	143557230	143600090	-1	F5
ENSMUSG00000010760	0	0	0	0	0	0	0	1	0	0	0	0	0	1	0	ENSMUST00000207561	Phlda2	22113	pleckstrin homology like domain family A member 2 [Source:MGI Symbol Acc:MGI:1202307]	7	143501545	143503150	-1	F5
ENSMUSG00000010796	0	0	0	0	0	0	0	0	0	0	0	0	0	0	0	ENSMUST00000131614	Asz1	74068	ankyrin repeat SAM and basic leucine zipper domain containing 1 [Source:MGI Symbol Acc:MGI:1921318]	6	18050964	18109061	-1	A2
ENSMUSG00000010797	80	56	59	43	54	68	60	52	72	58	72	48	73	83	72	ENSMUST00000010941	Wnt2	22413	wingless-type MMTV integration site family member 2 [Source:MGI Symbol Acc:MGI:98954]	6	17988940	18030585	-1	A2
ENSMUSG00000010803	12033	11156	9229	9609	10115	9749	11180	10821	11591	12917	17333	13348	16511	17932	17099	ENSMUST00000206085	Gabra1	14394	gamma-aminobutyric acid (GABA) A receptor subunit alpha 1 [Source:MGI Symbol Acc:MGI:95613]	11	42130939	42182930	-1	A5
ENSMUSG00000010825	502	612	383	589.999	555	459.999	560.001	623	539	537.999	644	486	668	674	704.999	ENSMUST00000138948	Grid2ip	170935	glutamate receptor ionotropic delta 2 (Grid2) interacting protein 1 [Source:MGI Symbol Acc:MGI:2176213]	5	143357338	143392152	1	G2
ENSMUSG00000010830	12	13	6	8	5	6	12	6	12	13	15	9	14	14	14	ENSMUST00000010974	Kdelr3	105785	KDEL (Lys-Asp-Glu-Leu) endoplasmic reticulum protein retention receptor 3 [Source:MGI Symbol Acc:MGI:2145953]	15	79516408	79527739	1	E1
ENSMUSG00000010841	0	0	1	0	1	0	0	1	1	0	1	3	2	1	0	ENSMUST00000010985	1700006E09Rik	75437	RIKEN cDNA 1700006E09 gene [Source:MGI Symbol Acc:MGI:1922687]	11	101984279	101992264	1	D
ENSMUSG00000010911	219	217	184	208	216	194	198	234	207	236	292	225	279	308	334	ENSMUST00000147131	Apip	56369	APAF1 interacting protein [Source:MGI Symbol Acc:MGI:1926788]	2	103073675	103092644	1	E2
ENSMUSG00000010914	1025.46	874.93	788.354	861.745	846.57	744.871	897.702	903.469	977.033	1051.7	1310.55	977.089	1303.61	1321.56	1160.85	ENSMUST00000132449	Pdhx	27402	pyruvate dehydrogenase complex component X [Source:MGI Symbol Acc:MGI:1351627]	2	103021075	103073513	-1	E2
ENSMUSG00000010936	773.136	756.336	621.635	697.685	731.672	640.702	707.463	749.777	886.145	669.217	644.206	510.77	735.943	722.796	726.856	ENSMUST00000213015	Vac14	234729	Vac14 homolog (S. cerevisiae) [Source:MGI Symbol Acc:MGI:2157980]	8	110618585	110720398	1	D3
ENSMUSG00000011008	0	0	0	1	1	0	0	0	0	1	0	1	0	1	1	ENSMUST00000169984	Mcoln2	68279	mucolipin 2 [Source:MGI Symbol Acc:MGI:1915529]	3	146149833	146195513	1	H2
ENSMUSG00000011034	25	29	18	30	35	16	22	22	28	33	51	23	52	47	50	ENSMUST00000011178	Slc5a1	20537	solute carrier family 5 (sodium/glucose cotransporter) member 1 [Source:MGI Symbol Acc:MGI:107678]	5	33104219	33162870	1	B1
ENSMUSG00000011052	3	3	1	3	2	2	3	2	1	2	1	1	3	0	5	ENSMUST00000011196	1700049J03Rik		RIKEN cDNA 1700049J03 gene [Source:MGI Symbol Acc:MGI:1920615]	17	26554254	26561499	-1	A3.3
ENSMUSG00000011096	744.001	589	533.001	624	641.001	513.999	591	682	577	470	614.999	421	637.001	673.999	595	ENSMUST00000054343	Akt1s1	67605	AKT1 substrate 1 (proline-rich) [Source:MGI Symbol Acc:MGI:1914855]	7	44848991	44855421	1	B3
ENSMUSG00000011114	625	584	507	522	509	541	594	515	539	575	787	572.796	772	846	791	ENSMUST00000126062	Tbrg1	21376	transforming growth factor beta regulated gene 1 [Source:MGI Symbol Acc:MGI:1100877]	9	37648763	37657312	-1	A4
ENSMUSG00000011118	1	0	0	0	0	0	0	0	0	1	0	0	0	0	0	ENSMUST00000215047	Panx3	208098	pannexin 3 [Source:MGI Symbol Acc:MGI:1918881]	9	37659902	37669235	-1	A4
ENSMUSG00000011148	348	425	294	311	390	321	327	368	418	325	412	296	434	467	421	ENSMUST00000221720	Adssl1	11565	adenylosuccinate synthetase like 1 [Source:MGI Symbol Acc:MGI:87947]	12	112620045	112641360	1	F1
ENSMUSG00000011154	22	33	31	28	27	18	26	33	18	28	38	23	34	47	33	ENSMUST00000149671	Cfap161	75556	cilia and flagella associated protein 161 [Source:MGI Symbol Acc:MGI:1922806]	7	83774101	83794880	-1	D3
ENSMUSG00000011158	779	758	696	758	714	694	790	861	834	811	972	790	1030	1035	1019	ENSMUST00000223037	Brf1	72308	BRF1 RNA polymerase III transcription initiation factor 90 kDa subunit [Source:MGI Symbol Acc:MGI:1919558]	12	112960085	113000704	-1	F1
ENSMUSG00000011171	139.183	142.407	134.005	184.055	149.006	131.938	125.632	170.897	286.948	194.28	215.6	165	199.791	194.233	269.502	ENSMUST00000176433	Vipr2	22355	vasoactive intestinal peptide receptor 2 [Source:MGI Symbol Acc:MGI:107166]	12	116077726	116146261	1	F2
ENSMUSG00000011179	1162	1133	956	1055	1346	1112	1087	1229	1288	1363	1669	1212	1603	1840	1585	ENSMUST00000222250	Odc1	18263	ornithine decarboxylase structural 1 [Source:MGI Symbol Acc:MGI:97402]	12	17544794	17551505	1	A1.1
ENSMUSG00000011254	196	234	202	210	196	179	190	225	231	185	225	169	280	234	292	ENSMUST00000131182	Thg1l	66628	tRNA-histidine guanylyltransferase 1-like (S. cerevisiae) [Source:MGI Symbol Acc:MGI:1913878]	11	45946843	45955494	-1	B1.1
ENSMUSG00000011256	805.296	650.409	625.756	645.416	608.343	691.098	619.78	694.837	727.295	604.78	757.024	551.136	810.285	750.377	767.264	ENSMUST00000137014	Adam19	11492	a disintegrin and metallopeptidase domain 19 (meltrin beta) [Source:MGI Symbol Acc:MGI:105377]	11	46055992	46147343	1	B1.1
ENSMUSG00000011257	1005.05	925.241	772.204	804.875	893.432	817.342	806.824	894.838	994.367	907.756	1121.15	862.707	1021.13	1162.78	1083.19	ENSMUST00000146156	Pabpc4	230721	poly(A) binding protein cytoplasmic 4 [Source:MGI Symbol Acc:MGI:2385206]	4	123262351	123298925	1	D2.2
ENSMUSG00000011263	4	1	1	8	10	3	5	8	6	4	7	4	5	18	16	ENSMUST00000011407	Exoc3l2	74463	exocyst complex component 3-like 2 [Source:MGI Symbol Acc:MGI:1921713]	7	19463331	19496762	1	A3
ENSMUSG00000011267	26	18	19	16	21	15	32	20	27	19	33	16	22	17	24	ENSMUST00000208314	Zfp296	63872	zinc finger protein 296 [Source:MGI Symbol Acc:MGI:1926956]	7	19577287	19580656	1	A3
ENSMUSG00000011305	23.822	26.274	17.154	24.316	23.789	30.11	21.283	20.276	30.97	17.3	14.192	22.033	22.269	16.841	26.193	ENSMUST00000113072	Plin5	66968	perilipin 5 [Source:MGI Symbol Acc:MGI:1914218]	17	56111601	56117596	-1	D
ENSMUSG00000011306	996	999	829	910	910	850	963	990	1035	846	872	651	1002	1046	957	ENSMUST00000213035	Sugp1	70616	SURP and G patch domain containing 1 [Source:MGI Symbol Acc:MGI:1917866]	8	70042813	70072347	1	B3.3
ENSMUSG00000011349	0	0	0	0	0	0	1	0	0	0	1	0	0	0	1	ENSMUST00000011493	Dmrtc2	71241	doublesex and mab-3 related transcription factor like family C2 [Source:MGI Symbol Acc:MGI:1918491]	7	24870057	24877651	1	A3
ENSMUSG00000011350	0	0	0	0	0	0	0	0	0	0	0	0	1	0	1	ENSMUST00000135286	Gm5893		predicted gene 5893 [Source:MGI Symbol Acc:MGI:3645761]	7	24818795	24840275	1	A3
ENSMUSG00000011382	898.786	903.158	758.218	895.128	770.39	809.17	891.601	844.713	942.873	940.308	932.474	882.132	1158.35	1058.41	1022.27	ENSMUST00000210440	Dhdh	71755	dihydrodiol dehydrogenase (dimeric) [Source:MGI Symbol Acc:MGI:1919005]	7	45470987	45488805	-1	B3
ENSMUSG00000011427	707	603.001	566	640	692	568	645	646	658.001	715	817.503	603	852.517	796.515	777	ENSMUST00000207328	Zfp790	233056	zinc finger protein 790 [Source:MGI Symbol Acc:MGI:1923431]	7	29816114	29831005	1	B1
ENSMUSG00000011463	10.103	8.055	7.063	4.04	2.011	4.02	8.05	7.058	6.035	7.013	3.005	3.003	4.011	6.003	6.001	ENSMUST00000137855	Cpb1	76703	carboxypeptidase B1 (tissue) [Source:MGI Symbol Acc:MGI:1923953]	3	20248264	20275733	-1	A2
ENSMUSG00000011486	1	3	3	3	2	1	0	4	1	7	0	1	1	3	5	ENSMUST00000169012	Slc25a41	103775	solute carrier family 25 member 41 [Source:MGI Symbol Acc:MGI:2144215]	17	57032773	57041654	-1	D
ENSMUSG00000011589	660	689	569	601	660	570	600	697	610	513	694	434	765	680	666	ENSMUST00000011733	Fsd1	240121	fibronectin type 3 and SPRY domain-containing protein [Source:MGI Symbol Acc:MGI:1934858]	17	55986511	55996881	1	D
ENSMUSG00000011632	0	0	1	1	0	0	1	0	0	1	1	0	1	1	0	ENSMUST00000011776	Pinlyp	641361	phospholipase A2 inhibitor and LY6/PLAUR domain containing [Source:MGI Symbol Acc:MGI:3615324]	7	24541658	24546118	-1	A3
ENSMUSG00000011658	151.041	179	143.001	138	144	138	175	146.001	180	161	215	152.057	199.001	187.827	202	ENSMUST00000207833	Fuz	70300	fuzzy planar cell polarity protein [Source:MGI Symbol Acc:MGI:1917550]	7	44896079	44902631	1	B3
ENSMUSG00000011751	5874	5347.74	5021	5377.78	5167	4771.93	5669.93	5703	5774	4313.81	5404.74	3995.53	6180.82	5780.61	5447.52	ENSMUST00000172269	Sptbn4	80297	spectrin beta non-erythrocytic 4 [Source:MGI Symbol Acc:MGI:1890574]	7	27356383	27447686	-1	A3
ENSMUSG00000011752	6903	6729	5975	5845	6785	6174	6536	6894	7171	7566	10127	6653	9572	10528	9518	ENSMUST00000011896	Pgam1	18648	phosphoglycerate mutase 1 [Source:MGI Symbol Acc:MGI:97552]	19	41911871	41918664	1	C3
ENSMUSG00000011831	2737	2337	2275	2240	2206	2147	2388	2462	2609	3247	3713	3044	3730	3735	3824	ENSMUST00000132406	Evi5	14020	ecotropic viral integration site 5 [Source:MGI Symbol Acc:MGI:104736]	5	107744795	107875107	-1	F
ENSMUSG00000011832	2278	2153	1989	2104	2094	1896	2262	2269	2269	1913	2408	1598	2611	2490	2352	ENSMUST00000176645	Evi5l	213027	ecotropic viral integration site 5 like [Source:MGI Symbol Acc:MGI:2442167]	8	4166567	4211257	1	A1.1
ENSMUSG00000011837	299	255	243	225	256	263.999	273	306	289	301	326	216	322.001	330	342	ENSMUST00000208110	Snapc2	102209	small nuclear RNA activating complex polypeptide 2 [Source:MGI Symbol Acc:MGI:1914861]	8	4253080	4256220	1	A1.1
ENSMUSG00000011877	6431	5445	4700	5136	5286	4617	6008	5795	5947	5039	6293	4140	6058	6333	6357	ENSMUST00000128796	Git1	216963	G protein-coupled receptor kinase-interactor 1 [Source:MGI Symbol Acc:MGI:1927140]	11	77493562	77507786	1	B5
ENSMUSG00000011884	655.987	730.536	527.849	594.475	589.909	601.338	613.984	717.189	724.406	614.618	747.356	568.608	890.649	915	787	ENSMUST00000112212	Gltp	56356	glycolipid transfer protein [Source:MGI Symbol Acc:MGI:1929253]	5	114669398	114690984	-1	F
ENSMUSG00000011958	828	805.001	652.999	654	669.001	613	680.999	773.001	756	757.999	951	708	959	943	902.999	ENSMUST00000165389	Bnip2	12175	BCL2/adenovirus E1B interacting protein 2 [Source:MGI Symbol Acc:MGI:109327]	9	69989466	70008317	1	D
ENSMUSG00000011960	1694	1584	1388	1462	1519	1494	1554	1560	1689	2012	2337	1765	2368	2470	2466	ENSMUST00000012104	Ccnt1	12455	cyclin T1 [Source:MGI Symbol Acc:MGI:1328363]	15	98538689	98570923	-1	F1
ENSMUSG00000012017	76	90	62	70	72	52	49	58	77	56	56	44	75	78	62	ENSMUST00000012161	Scarf2	224024	scavenger receptor class F member 2 [Source:MGI Symbol Acc:MGI:1858430]	16	17797282	17808287	1	A3
ENSMUSG00000012042	0	1	0	0	0	0	1	0	0	0	0	0	0	3	0	ENSMUST00000199804	4930579F01Rik	67741	RIKEN cDNA 4930579F01 gene [Source:MGI Symbol Acc:MGI:1914991]	3	138164078	138193825	-1	G3
ENSMUSG00000012076	1313	1143	1094	1117	1131	1041	1058	1252	1336	1504	1803	1358	1807	1937	1722	ENSMUST00000219575	Brms1l	52592	breast cancer metastasis-suppressor 1-like [Source:MGI Symbol Acc:MGI:1196337]	12	55836324	55869736	1	C1
ENSMUSG00000012114	1319	1175	923	1139	1206	1032	1271.72	1258.46	1280	1028.65	1204	865	1358	1317.41	1278	ENSMUST00000012259	Med15	94112	mediator complex subunit 15 [Source:MGI Symbol Acc:MGI:2137379]	16	17651221	17722930	-1	A3
ENSMUSG00000012117	1302	1270	1054	1169	1207	1191	1183	1280	1310	1277	1505	1054	1495	1617	1432	ENSMUST00000130464	Dhdds	67422	dehydrodolichyl diphosphate synthase [Source:MGI Symbol Acc:MGI:1914672]	4	133969028	134000918	-1	D3
ENSMUSG00000012123	12	15.138	12	10.04	18	8.017	19	18	17	14.057	17.057	10	11	19	10	ENSMUST00000143295	Aim1l	230806	absent in melanoma 1-like [Source:MGI Symbol Acc:MGI:1334463]	4	134060815	134092504	1	D3
ENSMUSG00000012126	172	143	178	155.999	199	157	189	185	205	149	146.999	115	174.001	149.001	165	ENSMUST00000151407	Ubxn11	67586	UBX domain protein 11 [Source:MGI Symbol Acc:MGI:1914836]	4	134102570	134127593	1	D3
ENSMUSG00000012187	6	2	5	4	0	2	2	2	5	1	8	5	5	9	2	ENSMUST00000012331	Mogat1	68393	monoacylglycerol O-acyltransferase 1 [Source:MGI Symbol Acc:MGI:1915643]	1	78510991	78538173	1	C4
ENSMUSG00000012211	14	9	10	9	16	10	13	9	14	9	8	9	7	8	5	ENSMUST00000155492	Tex22	75671	testis expressed gene 22 [Source:MGI Symbol Acc:MGI:1922921]	12	113074502	113088917	1	F1
ENSMUSG00000012282	4	4	1	2	1	1	1	0	6	3	6	5	2	1	6	ENSMUST00000012426	Wnt8a	20890	wingless-type MMTV integration site family member 8A [Source:MGI Symbol Acc:MGI:107924]	18	34542313	34548273	1	B1
ENSMUSG00000012296	414	378	360	410	444.001	373	380.999	399	386	345	358	289	419	399	384	ENSMUST00000180283	Tjap1	74094	tight junction associated protein 1 [Source:MGI Symbol Acc:MGI:1921344]	17	46257851	46283026	-1	C
ENSMUSG00000012350	21.076	24.093	20.101	33.175	22.082	28.166	25.1	29.135	42.194	18.058	22.08	18.039	24.089	23.077	32.081	ENSMUST00000128546	Ehf	13661	ets homologous factor [Source:MGI Symbol Acc:MGI:1270840]	2	103263433	103303278	-1	E2
ENSMUSG00000012396	52.959	55.241	44.579	48.256	66.408	71.157	62.934	42.732	55.106	81.967	88.558	71.55	102.893	90.585	90.304	ENSMUST00000012540	Nanog	71950	Nanog homeobox [Source:MGI Symbol Acc:MGI:1919200]	6	122707489	122714633	1	F1
ENSMUSG00000012405	3446.28	3002.67	2614.57	2821.73	3150.86	2709.17	2918.69	3328.62	3461.46	3620.12	4462.49	3409.47	4489.97	4859.9	4483.86	ENSMUST00000112598	Rpl15	66480	ribosomal protein L15 [Source:MGI Symbol Acc:MGI:1913730]	14	18267823	18271391	-1	A2
ENSMUSG00000012422	1642	1527	1346	1424	1437	1508	1511	1542	1686	2224	2711	2072	2513	2798	2619	ENSMUST00000012566	Tmem167	66074	transmembrane protein 167 [Source:MGI Symbol Acc:MGI:1913324]	13	90089123	90143907	1	C3
ENSMUSG00000012428	22	21	15	9	11	15	10	17	11	8	18	5	30	14	29	ENSMUST00000115421	Steap4	117167	STEAP family member 4 [Source:MGI Symbol Acc:MGI:1923560]	5	7960457	7982213	1	A1
ENSMUSG00000012429	525.331	451.382	412.974	481.448	426.501	438.356	417.275	501.744	519.953	585.982	654.072	608.337	673.717	773.805	703.45	ENSMUST00000222292	Mplkip	66308	M-phase specific PLK1 intereacting protein [Source:MGI Symbol Acc:MGI:1913558]	13	17695192	17699748	1	A2
ENSMUSG00000012443	82.947	65.9	59.721	63.55	49.573	72.465	58.621	67.785	58.307	79.2	103.313	87.179	102.199	126.123	99.378	ENSMUST00000012587	Kif11	16551	kinesin family member 11 [Source:MGI Symbol Acc:MGI:1098231]	19	37376403	37421859	1	C2
ENSMUSG00000012483	95	106	109	98	114	104	79	114	107	117	160	120	166	177	155	ENSMUST00000159594	Rpa3	68240	replication protein A3 [Source:MGI Symbol Acc:MGI:1915490]	6	8255936	8259173	-1	A1
ENSMUSG00000012519	16	14	22	27	17	24	20	14	18	17	13	13	25	17	11	ENSMUST00000145862	Mlkl	74568	mixed lineage kinase domain-like [Source:MGI Symbol Acc:MGI:1921818]	8	111311797	111338177	-1	E1
ENSMUSG00000012520	25	24	22	16	25	20	3	39	20	26	15	17	29	23	25	ENSMUST00000174251	Phox2b	18935	paired-like homeobox 2b [Source:MGI Symbol Acc:MGI:1100882]	5	67094399	67099301	-1	C3.1
ENSMUSG00000012535	2225	1922	1686	1851	1949	1838	2003	1994	2120	2102	2603	1897	2548	2672	2511	ENSMUST00000115251	Tnpo3	320938	transportin 3 [Source:MGI Symbol Acc:MGI:1196412]	6	29540827	29609887	-1	A3.3
ENSMUSG00000012609	2226	2209	1702	2272	2171	2020	2175	2310	2253	2267	2426	1898	2665	2543	2458	ENSMUST00000220906	Ttll5	320244	tubulin tyrosine ligase-like family member 5 [Source:MGI Symbol Acc:MGI:2443657]	12	85824659	86061893	1	D2
ENSMUSG00000012640	845.001	834.001	663	701.661	742	742.999	787.999	789	822	1053	1411	1037	1264.78	1294	1241	ENSMUST00000135130	Zfp715	69930	zinc finger protein 715 [Source:MGI Symbol Acc:MGI:1917180]	7	43296197	43313294	-1	B3
ENSMUSG00000012705	20.911	11.329	13.055	8.703	12.744	14.381	17.299	22.17	20.245	16.012	21.927	31.792	26.739	24.37	38.267	ENSMUST00000169234	Retn	57264	resistin [Source:MGI Symbol Acc:MGI:1888506]	8	3655770	3660110	1	A1.1
ENSMUSG00000012777	1	0	0	2	0	0	0	0	0	0	0	0	2	0	0	ENSMUST00000012921	Acpt	100503991	acid phosphatase testicular [Source:MGI Symbol Acc:MGI:3644563]	7	44252148	44257378	-1	B3
ENSMUSG00000012819	178	194.999	171	163.999	181	188	119	206.999	202	184	225	142.999	240	199.001	208	ENSMUST00000105461	Cdh23	22295	cadherin 23 (otocadherin) [Source:MGI Symbol Acc:MGI:1890219]	10	60302748	60696490	-1	B4
ENSMUSG00000012848	1353	1286	1014	1134	1231	1137	1309	1398	1391	1679	2076	1401	2087	2085	1912	ENSMUST00000137329	Rps5	20103	ribosomal protein S5 [Source:MGI Symbol Acc:MGI:1097682]	7	12922290	12926686	1	A1
ENSMUSG00000012889	2	2	1	1	0	4	3	3	2	1	1	1	2	0	2	ENSMUST00000147175	Podnl1	244550	podocan-like 1 [Source:MGI Symbol Acc:MGI:2685352]	8	84125989	84132527	1	C2
ENSMUSG00000013033	15424	14594	12503	12933	13740	12565	15447	14243	15132	13844	16698	11487	17185	17604	16967	ENSMUST00000131018	Adgrl1	330814	adhesion G protein-coupled receptor L1 [Source:MGI Symbol Acc:MGI:1929461]	8	83900105	83941954	1	C2
ENSMUSG00000013076	2049.85	2071.96	1857.18	1860	1750.9	2001.29	1982.78	2097.3	2109.96	2035.74	2811.06	1930.69	2402.88	2733.48	2575.06	ENSMUST00000162802	Amotl1	75723	angiomotin-like 1 [Source:MGI Symbol Acc:MGI:1922973]	9	14541966	14645056	-1	A2
ENSMUSG00000013083	0	0	0	0	0	0	0	0	0	0	0	0	0	0	0	ENSMUST00000013227	2200002J24Rik	69147	RIKEN cDNA 2200002J24 gene [Source:MGI Symbol Acc:MGI:1916397]	7	30698926	30700536	1	B1
ENSMUSG00000013089	2875	2365	2353	2328	2469	2481	2186	2330	2465	2698	3451	2471	3202	3421	3233	ENSMUST00000170393	Etv5	104156	ets variant 5 [Source:MGI Symbol Acc:MGI:1096867]	16	22381309	22439719	-1	B1
ENSMUSG00000013091	0	1	0	0	1	0	0	0	0	0	0	0	1	1	0	ENSMUST00000206395	Tmem190	78052	transmembrane protein 190 [Source:MGI Symbol Acc:MGI:1925302]	7	4782937	4784341	1	A1
ENSMUSG00000013150	824.885	764.995	674.665	722.92	737.412	718.164	754.031	792.8	874.571	703.835	754.735	547.646	753.783	707.422	754.826	ENSMUST00000135959	Gfod2	70575	glucose-fructose oxidoreductase domain containing 2 [Source:MGI Symbol Acc:MGI:1917825]	8	105713854	105758664	-1	D3
ENSMUSG00000013155	79	92	68	81	89	86	85	100	79	71	107	57	88	107	103	ENSMUST00000013299	Enkd1	102124	enkurin domain containing 1 [Source:MGI Symbol Acc:MGI:2142593]	8	105703651	105708210	-1	D3
ENSMUSG00000013158	2	2	3	4	5	0	3	6	1	2	1	2	0	2	2	ENSMUST00000211852	4933405L10Rik	71046	RIKEN cDNA 4933405L10 gene [Source:MGI Symbol Acc:MGI:1918296]	8	105707655	105710246	1	D3
ENSMUSG00000013160	3069	2779	2347	2496	2802	2503	2873	2890	3003	2950	3966	2753	3857	4031	3742	ENSMUST00000144486	Atp6v0d1	11972	ATPase H+ transporting lysosomal V0 subunit D1 [Source:MGI Symbol Acc:MGI:1201778]	8	105524465	105566047	-1	D3
ENSMUSG00000013236	12986.8	12177	10435.8	11489	12068	11453.8	13310.8	12481.8	12978.8	11519.8	14156.5	9659.82	14797	14138	13512.6	ENSMUST00000143018	Ptprs	19280	protein tyrosine phosphatase receptor type S [Source:MGI Symbol Acc:MGI:97815]	17	56412431	56476483	-1	D
ENSMUSG00000013275	1584	1601	1329	1472	1625	1319	1579	1669	1729	1596	1944	1381	1905	2175	1925	ENSMUST00000146360	Slc41a1	98396	solute carrier family 41 member 1 [Source:MGI Symbol Acc:MGI:2444823]	1	131827493	131848865	1	E4
ENSMUSG00000013338	1	0	3	0	0	0	0	0	2	0	0	0	1	0	0	ENSMUST00000130764	Fer1l4	74562	fer-1-like 4 (C. elegans) [Source:MGI Symbol Acc:MGI:1921812]	2	156019139	156052947	-1	H1
ENSMUSG00000013353	35.52	51.99	46.111	45.207	48.911	38.267	66.932	39.502	49.581	71.13	38.343	50.189	76.102	65.165	59.195	ENSMUST00000191516	4931406B18Rik	74054	RIKEN cDNA 4931406B18 gene [Source:MGI Symbol Acc:MGI:1921304]	7	43492044	43505940	-1	B3
ENSMUSG00000013367	775.222	835.296	705.281	710.452	829.114	753.461	759.244	862.005	894.191	576.383	657.241	453.187	734.252	743.121	644.504	ENSMUST00000206336	Iglon5	210094	IgLON family member 5 [Source:MGI Symbol Acc:MGI:2686277]	7	43472904	43490075	-1	B3
ENSMUSG00000013415	0	1	1	2	1	2	4	1	0	1	3	1	4	2	3	ENSMUST00000138513	Igf2bp1	140486	insulin-like growth factor 2 mRNA binding protein 1 [Source:MGI Symbol Acc:MGI:1890357]	11	95957163	96005940	-1	D
ENSMUSG00000013418	0	0	0	0	0	0	0	0	1	1	0	0	0	5	0	ENSMUST00000038343	B4galnt2	14422	beta-1 4-N-acetyl-galactosaminyl transferase 2 [Source:MGI Symbol Acc:MGI:1342058]	11	95865943	95914891	-1	D
ENSMUSG00000013419	1634	1655	1428	1502	1612	1466	1682	1660	1914	1484	1945	1327	1921	1974	1842	ENSMUST00000213743	Zfp651	270210	zinc finger protein 651 [Source:MGI Symbol Acc:MGI:2670992]	9	121759330	121771742	1	F4
ENSMUSG00000013465	710	723	654	658	699	645	692	725	807	675	951	595	974	1029	866	ENSMUST00000147890	Nelfb	58202	negative elongation factor complex member B [Source:MGI Symbol Acc:MGI:1931035]	2	25199712	25211489	-1	A3
ENSMUSG00000013483	9	9	7	10	5	8	12	13	15	15	12	11	12	11	19	ENSMUST00000053245	Card14	170720	caspase recruitment domain family member 14 [Source:MGI Symbol Acc:MGI:2386258]	11	119307768	119345375	1	E2
ENSMUSG00000013495	531	502	486.113	507.999	550.999	510	647.999	569	604.047	566.183	629.486	485	710	699	641	ENSMUST00000198346	Tmem175	72392	transmembrane protein 175 [Source:MGI Symbol Acc:MGI:1919642]	5	108629770	108648782	1	F
ENSMUSG00000013523	5471	4675	3993	4476	4710	5040	4326	5387	5184	4796	6429	4278	5849	6523	5229	ENSMUST00000109152	Bcas1	76960	breast carcinoma amplified sequence 1 [Source:MGI Symbol Acc:MGI:1924210]	2	170346991	170427845	-1	H3
ENSMUSG00000013539	916.999	1046	923	795	985.001	845	961	1017	995.999	1012	1212	820	1142	1198	1104	ENSMUST00000134385	Tango2	27883	transport and golgi organization 2 [Source:MGI Symbol Acc:MGI:101825]	16	18300825	18348103	-1	A3
ENSMUSG00000013562	0	1	0	0	0	0	0	0	0	0	0	0	0	0	1	ENSMUST00000013706	4833413E03Rik		RIKEN cDNA 4833413E03 gene [Source:MGI Symbol Acc:MGI:1925354]	17	31557126	31559113	1	B1
ENSMUSG00000013584	217	186	152	149	164	113	171	166	196	195	320	205	233	241	210	ENSMUST00000034723	Aldh1a2	19378	aldehyde dehydrogenase family 1 subfamily A2 [Source:MGI Symbol Acc:MGI:107928]	9	71215789	71296243	1	D
ENSMUSG00000013593	2675	2659	2245	2416	2684	2355	2548	2746	2832	2476	3302	2294	3373	3613	3162	ENSMUST00000191871	Ndufs2	226646	NADH dehydrogenase (ubiquinone) Fe-S protein 2 [Source:MGI Symbol Acc:MGI:2385112]	1	171234853	171251388	-1	H3
ENSMUSG00000013611	11	8	5	16	7	11	5	15	11	6	18	14	13	14	8	ENSMUST00000161202	Snx31	66696	sorting nexin 31 [Source:MGI Symbol Acc:MGI:1913946]	15	36504062	36555573	-1	B3.1
ENSMUSG00000013622	568.001	600	512.001	481	529	500	580.999	610	628.999	643	788	588.999	772	863	707	ENSMUST00000200800	Atraid	381629	all-trans retinoic acid induced differentiation factor [Source:MGI Symbol Acc:MGI:1918918]	5	31048312	31054623	1	B1
ENSMUSG00000013629	515.999	606	493	546	560.001	511	553	597	604	545	589	446	661	696	694	ENSMUST00000200917	Cad	69719	carbamoyl-phosphate synthetase 2 aspartate transcarbamylase and dihydroorotase [Source:MGI Symbol Acc:MGI:1916969]	5	31054780	31078479	1	B1
ENSMUSG00000013643	1	0	0	0	0	0	0	0	0	0	0	0	0	20	0	ENSMUST00000108826	Lypd8	70163	LY6/PLAUR domain containing 8 [Source:MGI Symbol Acc:MGI:1917413]	11	58379043	58390728	1	B1.3
ENSMUSG00000013646	730	738	662	651	686	762	697	774	812	765	995	682	1047	1071	1045	ENSMUST00000116376	Sh3bp5l	79566	SH3 binding domain protein 5 like [Source:MGI Symbol Acc:MGI:1933124]	11	58330724	58347728	1	B1.3
ENSMUSG00000013653	0	0	0	0	0	0	0	0	0	0	0	0	0	4	0	ENSMUST00000013797	1810065E05Rik	69864	RIKEN cDNA 1810065E05 gene [Source:MGI Symbol Acc:MGI:1917114]	11	58421111	58426024	1	B1.3
ENSMUSG00000013662	2341	2192	1908	1930	2044	1977	2284	2239	2270	2851	3709	2813	3328	3700	3367	ENSMUST00000070210	Atad1	67979	ATPase family AAA domain containing 1 [Source:MGI Symbol Acc:MGI:1915229]	19	32672563	32712298	-1	C1
ENSMUSG00000013663	9014.48	7943.4	7217.64	7217.64	7171.03	7431.07	8177.87	7987.16	8713.41	10637.7	13284.7	10278.7	12635.6	12811.6	12859.2	ENSMUST00000154806	Pten	19211	phosphatase and tensin homolog [Source:MGI Symbol Acc:MGI:109583]	19	32757497	32826160	1	C1
ENSMUSG00000013668	24.12	20	18	20	19	20	19	15	20.082	23.196	18.076	21	23	14	16	ENSMUST00000070980	4933402N03Rik	233918	RIKEN cDNA 4933402N03 gene [Source:MGI Symbol Acc:MGI:1914681]	7	131137713	131146314	-1	F3
ENSMUSG00000013698	8129	7462	6126	6511	7515	6885	7322	7671	7825	8544	10644	7203	9590	10620	9410	ENSMUST00000152432	Pea15a	18611	phosphoprotein enriched in astrocytes 15A [Source:MGI Symbol Acc:MGI:104799]	1	172196728	172206804	-1	H3
ENSMUSG00000013701	1108	1093.53	944	959	1096	952	1019	1155	1202	1188	1422	1087	1300	1522	1335	ENSMUST00000168813	Timm23	53600	translocase of inner mitochondrial membrane 23 [Source:MGI Symbol Acc:MGI:1858317]	14	32180162	32201898	-1	B
ENSMUSG00000013707	24	17	14	12	17	9	11	13	19	14	25	14	25	27	27	ENSMUST00000013851	Tnfaip8l2	69769	tumor necrosis factor alpha-induced protein 8-like 2 [Source:MGI Symbol Acc:MGI:1917019]	3	95139521	95142360	-1	F2.1
ENSMUSG00000013736	984	888.001	780	806	808	779	810	902	933	1079	1379	1039	1285	1343	1292	ENSMUST00000204782	Trnt1	70047	tRNA nucleotidyl transferase CCA-adding 1 [Source:MGI Symbol Acc:MGI:1917297]	6	106769120	106782474	1	E1
ENSMUSG00000013766	30.693	21.905	41.688	21.925	25.113	20.816	37.769	14.42	34.869	27.505	23.739	29.283	40.189	17.352	39.772	ENSMUST00000172959	Ly6g6e	70274	lymphocyte antigen 6 complex locus G6E [Source:MGI Symbol Acc:MGI:1917524]	17	35076902	35078804	1	B1
ENSMUSG00000013787	2893	2919	2466.98	2536	2708	2585.42	2905.99	2862	2944.58	2703	3469.88	2325.15	3471.06	3455.87	3192.14	ENSMUST00000124002	Ehmt2	110147	euchromatic histone lysine N-methyltransferase 2 [Source:MGI Symbol Acc:MGI:2148922]	17	34898469	34914052	1	B1
ENSMUSG00000013822	512	478	387	419	467.001	409	405	458	465	423.001	524	347.999	493	564.999	524	ENSMUST00000213233	Elof1	66126	ELF1 homolog elongation factor 1 [Source:MGI Symbol Acc:MGI:1913376]	9	22112989	22117172	-1	A3
ENSMUSG00000013833	668.581	657.217	594.85	605.422	668.919	548.454	741.467	774.906	685.318	698.378	815.097	601.477	865.293	910.747	869.721	ENSMUST00000170409	Med16	216154	mediator complex subunit 16 [Source:MGI Symbol Acc:MGI:2158394]	10	79894708	79908923	-1	C1
ENSMUSG00000013846	849.738	718.072	635.008	613.948	648.766	718.422	799.544	715.813	879.359	602.499	810.252	525.447	830.613	820.224	771.629	ENSMUST00000092640	St3gal1	20442	ST3 beta-galactoside alpha-2 3-sialyltransferase 1 [Source:MGI Symbol Acc:MGI:98304]	15	67102875	67113992	-1	D2
ENSMUSG00000013858	1301	1249	1074	1138	1245	1182	1281	1298	1300	1120	1394	939	1464	1458	1446	ENSMUST00000124889	Tmem259	216157	transmembrane protein 259 [Source:MGI Symbol Acc:MGI:2177957]	10	79974948	79984330	-1	C1
ENSMUSG00000013878	808.247	652.64	559.241	838.337	600.459	602.049	776.451	670.809	685.315	1074.18	1313.53	1028.06	1356.57	1433.18	1383.17	ENSMUST00000124867	Rnf170	77733	ring finger protein 170 [Source:MGI Symbol Acc:MGI:1924983]	8	26119368	26151790	1	A2
ENSMUSG00000013921	12374	11360	8518	10865	10956	9886	11993	12241	12195	9489	11565	7588	12772	12663	11914	ENSMUST00000132844	Clip3	76686	CAP-GLY domain containing linker protein 3 [Source:MGI Symbol Acc:MGI:1923936]	7	30291728	30308367	1	B1
ENSMUSG00000013928	2	1	5	1	2	1	1	1	1	2	2	3	3	2	0	ENSMUST00000014072	Thap8		THAP domain containing 8 [Source:MGI Symbol Acc:MGI:1922879]	7	30280094	30290237	1	B1
ENSMUSG00000013936	21	11	14	15	20	6	11	6	11	14	11	9	14	9	9	ENSMUST00000126006	Myl2	17906	myosin light polypeptide 2 regulatory cardiac slow [Source:MGI Symbol Acc:MGI:97272]	5	122100951	122113472	1	F
ENSMUSG00000013973	622.002	594	506	606.001	614.877	548.724	614.001	688	641.001	599	706.001	495	732	761.001	723.742	ENSMUST00000127830	Dedd	21945	death effector domain-containing [Source:MGI Symbol Acc:MGI:1333874]	1	171329145	171342331	1	H3
ENSMUSG00000013974	9	6	9	0	4	5	3	5	6	6	3	6	3	5	3	ENSMUST00000014118	Mcemp1	69189	mast cell expressed membrane protein 1 [Source:MGI Symbol Acc:MGI:1916439]	8	3665754	3669259	1	A1.1
ENSMUSG00000013997	678	575.999	524	553	501.123	468.276	488	588	582.999	609.001	675	508.001	632	728	652.257	ENSMUST00000136339	Nit1	27045	nitrilase 1 [Source:MGI Symbol Acc:MGI:1350916]	1	171338008	171345646	-1	H3
ENSMUSG00000014030	57	84	53.001	68	52	54	49	76	62	53	87	40	70	94.001	72	ENSMUST00000191036	Pax5	18507	paired box 5 [Source:MGI Symbol Acc:MGI:97489]	4	44524757	44710487	-1	B1
ENSMUSG00000014039	801.001	668	604	675.001	650	547.001	618	697.999	759	748	768	548	829	804.999	796.001	ENSMUST00000095849	Prdm15	114604	PR domain containing 15 [Source:MGI Symbol Acc:MGI:1930121]	16	97791467	97851850	-1	C4
ENSMUSG00000014074	1026.9	961.791	845.223	845.12	901.733	896.762	967.514	1044.96	1026.18	1231.97	1514.74	1171.72	1586.67	1664.21	1550.25	ENSMUST00000171474	Rnf168	70238	ring finger protein 168 [Source:MGI Symbol Acc:MGI:1917488]	16	32277459	32301434	1	B3
ENSMUSG00000014075	167	136	146	162	140	153	104	140	129	152	196	145	209	173	230	ENSMUST00000131204	Tctex1d2	66061	Tctex1 domain containing 2 [Source:MGI Symbol Acc:MGI:1913311]	16	32419702	32429099	1	B3
ENSMUSG00000014077	2922	2555	2281	2280	2627	2376	2538	2731	2809	2807	3603	2448	3368	3701	3504	ENSMUST00000137585	Chp1	56398	calcineurin-like EF hand protein 1 [Source:MGI Symbol Acc:MGI:1927185]	2	119547697	119587027	1	E5
ENSMUSG00000014104	0	0	0	0	0	0	0	0	0	0	0	0	0	0	0	ENSMUST00000143093	Sval2	84543	seminal vesicle antigen-like 2 [Source:MGI Symbol Acc:MGI:1934254]	6	41852989	41864413	1	B2.1
ENSMUSG00000014158	71	70	50	118	95	86	61	82	91	66	81	58	71	86	79	ENSMUST00000212469	Trpv4	63873	transient receptor potential cation channel subfamily V member 4 [Source:MGI Symbol Acc:MGI:1926945]	5	114622152	114658421	-1	F
ENSMUSG00000014164	968.746	892.974	860.441	849.062	827.103	835.883	850.3	817.421	961.588	899.364	1064.14	778.371	1162.57	1039.81	1097.53	ENSMUST00000091583	Klhl3	100503085	kelch-like 3 [Source:MGI Symbol Acc:MGI:2445185]	13	58004221	58113592	-1	B1
ENSMUSG00000014177	409	392	320	306	315	422	333	399	401	540	633	465	612	645	645	ENSMUST00000140377	Tvp23b	67510	trans-golgi network vesicle protein 23B [Source:MGI Symbol Acc:MGI:1914760]	11	62879455	62916780	1	B2
ENSMUSG00000014195	2745	2472	2223	2524	2572	2393	2524	2689	2789	2796	3397	2448	3572	3608	3347	ENSMUST00000132886	Dnajc7	56354	DnaJ heat shock protein family (Hsp40) member C7 [Source:MGI Symbol Acc:MGI:1928373]	11	100582818	100620168	-1	D
ENSMUSG00000014198	90.519	165.141	101.092	154.1	144.327	107.647	156.82	163.256	127.699	134.467	165.775	107.599	233.634	197.1	204.187	ENSMUST00000153494	Zfp385c	278304	zinc finger protein 385C [Source:MGI Symbol Acc:MGI:3608347]	11	100627543	100692455	-1	D
ENSMUSG00000014226	2080	1825	1410	1587	1610	1549	1376	1571	1591	1903	2546	1854	2345	2536	2429	ENSMUST00000194167	Cacybp	12301	calcyclin binding protein [Source:MGI Symbol Acc:MGI:1270839]	1	160202367	160212875	-1	H2.1
ENSMUSG00000014232	547.112	481.224	491.918	457.77	525.71	479	549.508	504.386	596.14	586.655	724.895	585.623	754.947	710.214	693.372	ENSMUST00000124849	Cluap1	76779	clusterin associated protein 1 [Source:MGI Symbol Acc:MGI:1924029]	16	3908801	3941147	1	A1
ENSMUSG00000014243	62	100	64	59	88	50	74	68	89	70	101	71	113	116	85	ENSMUST00000072916	Zswim7	69747	zinc finger SWIM-type containing 7 [Source:MGI Symbol Acc:MGI:1916997]	11	62267224	62281375	-1	B2
ENSMUSG00000014245	275.399	263.376	281.281	227.964	255.28	267.02	243.63	265.177	262.107	286.994	288.418	275.721	322.649	321.217	281.552	ENSMUST00000147918	Pigl	327942	phosphatidylinositol glycan anchor biosynthesis class L [Source:MGI Symbol Acc:MGI:2681271]	11	62458460	62514417	1	B2
ENSMUSG00000014294	351	437	409	320	423	346	364	390	388	677	853	611	731	904	800	ENSMUST00000014438	Ndufa2	17991	NADH dehydrogenase (ubiquinone) 1 alpha subcomplex 2 [Source:MGI Symbol Acc:MGI:1343103]	18	36742332	36744557	-1	B2
ENSMUSG00000014301	110.517	102.704	163.261	94.701	137.075	148.303	136.573	73.87	158.528	132.796	340.39	171.232	233.845	357.409	304.126	ENSMUST00000139534	Pam16	66449	presequence translocase-asssociated motor 16 homolog (S. cerevisiae) [Source:MGI Symbol Acc:MGI:1913699]	16	4616464	4624988	-1	A1
ENSMUSG00000014303	230	272	190	216	232	241	292	226	287	207	253	186	308	250	256	ENSMUST00000127120	Glis2	83396	GLIS family zinc finger 2 [Source:MGI Symbol Acc:MGI:1932535]	16	4594713	4624924	1	A1
ENSMUSG00000014313	3686	3192	2716	3011	3282	2847	3092	3456	3575	4287	5171	4299	5233	5638	5286	ENSMUST00000156915	Cox6c	12864	cytochrome c oxidase subunit VIc [Source:MGI Symbol Acc:MGI:104614]	15	35925886	35938246	-1	B3.1
ENSMUSG00000014329	299.467	297.541	235	202.442	264.024	276.34	289.896	258	276.876	305.904	449	350.597	372.499	427	370.028	ENSMUST00000144740	Bicc1	83675	BicC family RNA binding protein 1 [Source:MGI Symbol Acc:MGI:1933388]	10	70922832	71159700	-1	B5.3
ENSMUSG00000014349	1728	1723	1504	1486	1605	1585	1621	1675	1793	1692	2199	1443	2173	2248	2042	ENSMUST00000100528	Ube2z	268470	ubiquitin-conjugating enzyme E2Z [Source:MGI Symbol Acc:MGI:1343160]	11	96047432	96065388	-1	D
ENSMUSG00000014351	0	0	0	0	0	0	0	0	0	0	0	0	0	0	0	ENSMUST00000103156	Gip	14607	gastric inhibitory polypeptide [Source:MGI Symbol Acc:MGI:107504]	11	96024545	96030831	1	D
ENSMUSG00000014353	1017	1023	960	964	921	1010	989	1058	1091	1228	1523	1161	1444	1525	1459	ENSMUST00000143686	Tmem87b	72477	transmembrane protein 87B [Source:MGI Symbol Acc:MGI:1919727]	2	128818118	128854261	1	F1
ENSMUSG00000014355	3054	2930	2682	2691	2801	2763	3102	3095	3314	3437	3938	3112	4273	4174	4114	ENSMUST00000124418	Anapc1	17222	anaphase promoting complex subunit 1 [Source:MGI Symbol Acc:MGI:103097]	2	128610104	128687391	-1	F1
ENSMUSG00000014361	1361	1183	977	1245	1276	922	1171	1216	1353	1182	1434	982	1271	1544	1458	ENSMUST00000140221	Mertk	17289	c-mer proto-oncogene tyrosine kinase [Source:MGI Symbol Acc:MGI:96965]	2	128698956	128802894	1	F1
ENSMUSG00000014402	1167	1073	909.999	1079	1072	1058	1098	1162	1237	1146	1469	1140	1560	1661	1523	ENSMUST00000143413	Tsg101	22088	tumor susceptibility gene 101 [Source:MGI Symbol Acc:MGI:106581]	7	46888949	46919969	-1	B3
ENSMUSG00000014418	576	612.999	492	533.001	558	529.001	590.002	567.999	661	629	733.001	553	800	703.001	726	ENSMUST00000123725	Hps5	246694	HPS5 biogenesis of lysosomal organelles complex 2 subunit 2 [Source:MGI Symbol Acc:MGI:2180307]	7	46760466	46796064	-1	B3
ENSMUSG00000014426	1859	1729	1483	1854	1750	1510	1788	1886	1905	1808	1968	1413	2115	2115	2022	ENSMUST00000089058	Map3k4	26407	mitogen-activated protein kinase kinase kinase 4 [Source:MGI Symbol Acc:MGI:1346875]	17	12227621	12318660	-1	A1
ENSMUSG00000014444	187	216	177	200	212	233	212	223	250	143	189	139	233	213	203	ENSMUST00000067252	Piezo1	234839	piezo-type mechanosensitive ion channel component 1 [Source:MGI Symbol Acc:MGI:3603204]	8	122481698	122551329	-1	E1
ENSMUSG00000014453	4	1	1	2	0	0	0	0	1	1	0	1	0	0	1	ENSMUST00000014597	Blk	12143	B lymphoid kinase [Source:MGI Symbol Acc:MGI:88169]	14	63372837	63417187	-1	D1
ENSMUSG00000014470	398	408	378	443	477	381	417	455	494	435	474	351	520	509	500	ENSMUST00000148780	Rnf166	68718	ring finger protein 166 [Source:MGI Symbol Acc:MGI:1915968]	8	122466147	122476064	-1	E1
ENSMUSG00000014496	1953.94	1829.49	1693.02	1810.92	1677.62	1922.76	1966.91	1992.12	2194.14	2284.84	2790.07	2236.53	2876.82	2846.61	2720.02	ENSMUST00000014640	Ankrd28	105522	ankyrin repeat domain 28 [Source:MGI Symbol Acc:MGI:2145661]	14	31700015	31830415	-1	B
ENSMUSG00000014498	2464	2457	2115	2306	2438	2215	2412	2681	2618	2300	2641	1808	2879	2859	2669	ENSMUST00000166577	Ankrd52	237615	ankyrin repeat domain 52 [Source:MGI Symbol Acc:MGI:2444029]	10	128377115	128408704	1	D3
ENSMUSG00000014503	39	30	27	14	17	13	12	16	31	20	23	15	26	29.011	21	ENSMUST00000014647	Pkd2l2	53871	polycystic kidney disease 2-like 2 [Source:MGI Symbol Acc:MGI:1858231]	18	34409423	34442789	1	B1
ENSMUSG00000014504	659.001	548	498	453	521.001	420	456	514	508	615	730	574	751	810	729	ENSMUST00000142010	Srp19	66384	signal recognition particle 19 [Source:MGI Symbol Acc:MGI:1913634]	18	34330847	34336599	1	B1
ENSMUSG00000014529	56.187	57.457	52.598	52.948	50.924	55.607	45.448	73.278	58.629	54.943	45.382	48.454	67.858	53.997	53.604	ENSMUST00000156117	Tmbim7	75010	transmembrane BAX inhibitor motif containing 7 [Source:MGI Symbol Acc:MGI:1922305]	5	3651181	3680325	1	A1
ENSMUSG00000014542	0	0	0	0	0	0	0	0	0	0	0	0	0	0	0	ENSMUST00000137647	Clec4f	51811	C-type lectin domain family 4 member f [Source:MGI Symbol Acc:MGI:1859834]	6	83644542	83656187	-1	C3
ENSMUSG00000014543	1	0	0	0	0	0	1	0	0	0	0	0	0	0	1	ENSMUST00000122219	Klra17	170733	killer cell lectin-like receptor subfamily A member 17 [Source:MGI Symbol Acc:MGI:2180674]	6	129831154	129876672	-1	F3
ENSMUSG00000014547	321	336	271	298	288	298	286	324	354	326	362	278	384	369	388	ENSMUST00000014691	Wdfy2	268752	WD repeat and FYVE domain containing 2 [Source:MGI Symbol Acc:MGI:2442811]	14	62837690	62956886	1	D1
ENSMUSG00000014550	1486.03	1328.19	1277.01	1403.99	1367.02	1389.5	1449.09	1357.45	1446.35	1591.91	1993.76	1405.35	1943.59	2110.27	1912.88	ENSMUST00000138041	Rbsn	78287	rabenosyn RAB effector [Source:MGI Symbol Acc:MGI:1925537]	6	92186712	92214925	-1	D1
ENSMUSG00000014551	891.703	784	653.436	753.456	751.228	658.204	776.628	787.44	875.899	885.196	975.363	748.186	1067.2	1023.18	969.177	ENSMUST00000134132	Mrps25	64658	mitochondrial ribosomal protein S25 [Source:MGI Symbol Acc:MGI:1928140]	6	92169525	92184033	-1	D1
ENSMUSG00000014554	262	232	219	216.001	192	212	202	207	240.001	275.001	271	206.001	285.001	358	286	ENSMUST00000147060	Dguok	27369	deoxyguanosine kinase [Source:MGI Symbol Acc:MGI:1351602]	6	83480217	83506969	-1	C3
ENSMUSG00000014592	10931	9964	8374	9735	9721	9165	10000	10730	10947	10657	13242	9662	13279	13975	13456	ENSMUST00000169423	Camta1	100072	calmodulin binding transcription activator 1 [Source:MGI Symbol Acc:MGI:2140230]	4	150917322	151861876	-1	E2
ENSMUSG00000014599	549.001	564	454	546	528.001	507	672	610	693.999	475	683.001	409	681	640	573	ENSMUST00000153114	Csf1	12977	colony stimulating factor 1 (macrophage) [Source:MGI Symbol Acc:MGI:1339753]	3	107741048	107760469	-1	F2.3
ENSMUSG00000014601	1319	1202	1084	1286	1298	1160	1319	1422	1421	1247	1567	1114	1613	1732	1502	ENSMUST00000198424	Strip1	229707	striatin interacting protein 1 [Source:MGI Symbol Acc:MGI:2443884]	3	107612532	107631694	-1	F2.3
ENSMUSG00000014602	39207.9	36215.3	30923	35116.2	34720	33350.2	38114.6	38925.1	38607.1	33902.5	43439	28939.9	44830	46289	44078	ENSMUST00000186861	Kif1a	16560	kinesin family member 1A [Source:MGI Symbol Acc:MGI:108391]	1	93015464	93101951	-1	D
ENSMUSG00000014603	10	10	11	18	10	10	14	6	15	14	9	15	21	15	15	ENSMUST00000014747	Alx3	11694	aristaless-like homeobox 3 [Source:MGI Symbol Acc:MGI:1277097]	3	107595031	107605776	1	F2.3
ENSMUSG00000014606	1184	1227	1011	927	1129	1087	1244	1222	1281	1233	1526	1066	1635	1653	1505.03	ENSMUST00000136383	Slc25a11	67863	solute carrier family 25 (mitochondrial carrier oxoglutarate carrier) member 11 [Source:MGI Symbol Acc:MGI:1915113]	11	70644196	70647479	-1	B3
ENSMUSG00000014609	0	3	1	2	4	0	1	0	0	2	2	1	2	3	2	ENSMUST00000134836	Chrne	11448	cholinergic receptor nicotinic epsilon polypeptide [Source:MGI Symbol Acc:MGI:87894]	11	70614883	70619216	-1	B3
ENSMUSG00000014633	280.999	193.001	170.001	154.245	191.052	212.102	192.268	234	226.206	270.246	266.613	211.398	316.453	320.996	292.282	ENSMUST00000128304	Cmc2	66531	COX assembly mitochondrial protein 2 [Source:MGI Symbol Acc:MGI:1913781]	8	116888685	116921455	-1	E1
ENSMUSG00000014668	1110	1072	852.001	907.001	962.001	948.001	1040	1081	1117	1100	1072	929.002	1210	1081	1120	ENSMUST00000197005	Chfr	231600	checkpoint with forkhead and ring finger domains [Source:MGI Symbol Acc:MGI:2444898]	5	110135842	110171972	1	F
ENSMUSG00000014686	1	0	0	0	0	1	3	3	2	1	2	0	1	0	1	ENSMUST00000208198	Ceacam16	330483	carcinoembryonic antigen-related cell adhesion molecule 16 [Source:MGI Symbol Acc:MGI:2685615]	7	19852097	19861299	-1	A3
ENSMUSG00000014704	14	7	2	11	9	5	0	23	13	9	10	10	13	12	8	ENSMUST00000014848	Hoxa2	15399	homeobox A2 [Source:MGI Symbol Acc:MGI:96174]	6	52162417	52164831	-1	B3
ENSMUSG00000014725	97.022	98.705	84.959	98.183	83.991	80.85	73.563	85.797	101.332	90.85	91.7	51.681	114.597	87.811	90.254	ENSMUST00000022642	Adam28	13522	a disintegrin and metallopeptidase domain 28 [Source:MGI Symbol Acc:MGI:105988]	14	68606027	68655842	-1	D1
ENSMUSG00000014747	0	0	0	0	0	0	0	0	0	0	0	0	1	0	0	ENSMUST00000206496	Ankrd53	75305	ankyrin repeat domain 53 [Source:MGI Symbol Acc:MGI:1922555]	6	83762644	83768326	1	C3
ENSMUSG00000014748	701	786	642	628	744	646	737	728	848	801	933	609	841	971	891	ENSMUST00000138192	Tex261	21766	testis expressed gene 261 [Source:MGI Symbol Acc:MGI:1096575]	6	83768885	83775813	-1	C3
ENSMUSG00000014763	1951	1819	1578	1740	1656	1548	1691	1894	1973	1799	2295	1586	2232	2385	2257	ENSMUST00000055352	Fam120b	67544	family with sequence similarity 120 member B [Source:MGI Symbol Acc:MGI:1914794]	17	15396246	15433580	1	A2
ENSMUSG00000014767	1171.86	1120.2	894.065	1134.2	1121.07	977.778	1090	1104.57	1239.31	1400.31	1572.59	1222.57	1700.1	1543.99	1596.63	ENSMUST00000149518	Tbp	21374	TATA box binding protein [Source:MGI Symbol Acc:MGI:101838]	17	15499888	15528379	1	A2
ENSMUSG00000014769	1539	1485	1288	1412	1379	1406	1505	1509	1686	1726	2391	1769	2291	2403	2287	ENSMUST00000014913	Psmb1	19170	proteasome (prosome macropain) subunit beta type 1 [Source:MGI Symbol Acc:MGI:104884]	17	15475721	15498276	-1	A2
ENSMUSG00000014771	170	153	131	148	119.069	151	174	144	198	201	231	162.683	233	228.071	216	ENSMUST00000125709	Pdcd2	18567	programmed cell death 2 [Source:MGI Symbol Acc:MGI:104643]	17	15519208	15527301	-1	A2
ENSMUSG00000014773	163	149	112	142	111	140	159	163	186	153	180	98	182	164	179	ENSMUST00000140784	Dll1	13388	delta-like 1 (Drosophila) [Source:MGI Symbol Acc:MGI:104659]	17	15367354	15376872	-1	A2
ENSMUSG00000014776	460.923	472.566	439.738	362.177	398.32	443.173	438.862	421.072	464.37	417.343	481.455	369.879	522.973	550.986	452.271	ENSMUST00000014920	Nol3	78688	nucleolar protein 3 (apoptosis repressor with CARD domain) [Source:MGI Symbol Acc:MGI:1925938]	8	105276140	105281939	1	D3
ENSMUSG00000014778	112.784	106.199	98.104	101.553	99.082	118.016	101.349	105.735	118.179	74.018	89.593	48.003	83.014	81.006	98.047	ENSMUST00000136439	Fhod1	234686	formin homology 2 domain containing 1 [Source:MGI Symbol Acc:MGI:2679008]	8	105329163	105347953	-1	D3
ENSMUSG00000014782	140.001	178	127	152	174.001	125.999	120	158	138	104.001	103	89.001	97	133	136	ENSMUST00000161672	Plekhg4	102075	pleckstrin homology domain containing family G (with RhoGef domain) member 4 [Source:MGI Symbol Acc:MGI:2142544]	8	105373274	105382862	1	D3
ENSMUSG00000014786	637	713	561	720	730	573	629	737	773	581	580	449	659	620	668	ENSMUST00000212772	Slc9a5	277973	solute carrier family 9 (sodium/hydrogen exchanger) member 5 [Source:MGI Symbol Acc:MGI:2685542]	8	105348843	105369881	1	D3
ENSMUSG00000014791	57	73	52	63	45	39	60	76	79	55	56	52	51	51	57	ENSMUST00000212655	Elmo3	234683	engulfment and cell motility 3 [Source:MGI Symbol Acc:MGI:2679007]	8	105305601	105310760	1	D3
ENSMUSG00000014813	164	120	143	139	110	122	158	128	166	128	142	113	169	161	176	ENSMUST00000014957	Stc1	20855	stanniocalcin 1 [Source:MGI Symbol Acc:MGI:109131]	14	69029289	69041401	1	D2
ENSMUSG00000014837	743.013	734.025	607.201	715.337	652.395	712.366	738.06	694.99	752.043	724.125	789.674	620.795	853.683	828.241	807.16	ENSMUST00000171788	4931428F04Rik	74356	RIKEN cDNA 4931428F04 gene [Source:MGI Symbol Acc:MGI:1921606]	8	105280409	105289864	-1	D3
ENSMUSG00000014846	768.341	908.907	601.57	799.323	866.352	710.899	640.919	948.813	887.025	642.22	806.188	571.993	947.949	1049.74	923.553	ENSMUST00000176419	Tppp3	67971	tubulin polymerization-promoting protein family member 3 [Source:MGI Symbol Acc:MGI:1915221]	8	105467493	105471526	-1	D3
ENSMUSG00000014850	875.258	741.961	725.577	810.874	817.341	790.74	878.154	871.285	911.857	971.549	1111.24	902.333	1163.12	1063.53	1157.75	ENSMUST00000187424	Msh3	17686	mutS homolog 3 [Source:MGI Symbol Acc:MGI:109519]	13	92211872	92355003	-1	C3
ENSMUSG00000014852	17.08	12.013	17.042	7.014	15.101	15.205	13.107	15.166	14.111	19.339	18.166	10.107	10.021	17.13	19.171	ENSMUST00000147216	Adamts13	279028	a disintegrin-like and metallopeptidase (reprolysin type) with thrombospondin type 1 motif 13 [Source:MGI Symbol Acc:MGI:2685556]	2	26973416	27009628	1	A3
ENSMUSG00000014856	264	245	204	206	324	214	224	273.001	288	283	376	265	373	395.001	358	ENSMUST00000109372	Tmem208	66320	transmembrane protein 208 [Source:MGI Symbol Acc:MGI:1913570]	8	105326354	105335219	1	D3
ENSMUSG00000014859	473	492	373	472	465	401	442	482	438	372	466	312	471	519	495	ENSMUST00000212572	E2f4	104394	E2F transcription factor 4 [Source:MGI Symbol Acc:MGI:103012]	8	105297663	105305370	1	D3
ENSMUSG00000014867	1142	1043	908	932	961	998	1043	1051	1048	1112	1420	949	1379	1479	1408	ENSMUST00000154651	Surf4	20932	surfeit gene 4 [Source:MGI Symbol Acc:MGI:98445]	2	26920040	26933928	-1	A3
ENSMUSG00000014873	425	376	315	372	391	369	454	405	466	371	440	306	485	465	475	ENSMUST00000143098	Surf2	20931	surfeit gene 2 [Source:MGI Symbol Acc:MGI:98444]	2	26916367	26920183	1	A3
ENSMUSG00000014905	1289	1103	1004	1086	1070	1035	987	1122	1187	1235	1642	1285	1607	1776	1657	ENSMUST00000220421	Dnajb9	27362	DnaJ heat shock protein family (Hsp40) member B9 [Source:MGI Symbol Acc:MGI:1351618]	12	44205559	44210326	-1	B2
ENSMUSG00000014907	512	533	416	388	453	443	457	508	507	557	755	559	721	756	676	ENSMUST00000212916	Naf1	234344	nuclear assembly factor 1 ribonucleoprotein [Source:MGI Symbol Acc:MGI:2682306]	8	66860217	66890564	1	B3.1
ENSMUSG00000014932	745.801	771.484	588.454	642.113	730.32	651.347	718.335	754.19	868.733	910.647	1162.4	957.146	1144.7	1225.43	1188.99	ENSMUST00000200999	Yes1	22612	YES proto-oncogene 1 Src family tyrosine kinase [Source:MGI Symbol Acc:MGI:99147]	5	32611171	32687057	1	B1
ENSMUSG00000014956	8346.28	7694.47	6936.61	7044.33	7172.34	7176.71	7389.48	7946.18	8364.96	10029.6	13334.7	9929.38	12355.6	13631.4	12994.9	ENSMUST00000201880	Ppp1cb	19046	protein phosphatase 1 catalytic subunit beta isoform [Source:MGI Symbol Acc:MGI:104871]	5	32458843	32517433	1	B1
ENSMUSG00000014959	1751	1495	1332	1383	1436	1348	1408	1545	1486	1518	1867	1410	1966	2036	1911	ENSMUST00000133432	Gorasp2	70231	golgi reassembly stacking protein 2 [Source:MGI Symbol Acc:MGI:2135962]	2	70661576	70712636	1	C2
ENSMUSG00000014980	333	277	250	282	263	254	266	305	331	310	437	315	437	446	369	ENSMUST00000188105	Tsen15	66637	tRNA splicing endonuclease subunit 15 [Source:MGI Symbol Acc:MGI:1913887]	1	152370735	152386688	-1	G2
ENSMUSG00000015001	0	0	3	2	1	0	2	0	0	0	1	1	0	1	0	ENSMUST00000147776	Oc90	18256	otoconin 90 [Source:MGI Symbol Acc:MGI:1313269]	15	65876053	65912397	-1	D1
ENSMUSG00000015002	4474.48	4162.72	3677.97	3579.93	3713.57	3853.15	3908.76	4325.93	4559.04	4878.66	6209.2	4702.04	5917.73	6488.1	6120.32	ENSMUST00000174749	Efr3a	76740	EFR3 homolog A [Source:MGI Symbol Acc:MGI:1923990]	15	65787034	65873816	1	D1
ENSMUSG00000015013	270	322	269	262	307	279	267	316	293	298	434	309	392	458	438	ENSMUST00000015157	Trappc2l	59005	trafficking protein particle complex 2-like [Source:MGI Symbol Acc:MGI:1916295]	8	122611640	122616660	1	E1
ENSMUSG00000015016	392.591	466.977	390.447	382.122	426.319	432.534	451.245	436.592	500.559	416.902	420.478	307.204	497.288	434.602	456.856	ENSMUST00000015160	Acsf3	257633	acyl-CoA synthetase family member 3 [Source:MGI Symbol Acc:MGI:2182591]	8	122775486	122817880	1	E1
ENSMUSG00000015023	460.502	495.629	427.73	450.974	464.954	452.104	428.529	494.322	532.648	565.766	668.013	457.723	716.834	635.479	635.008	ENSMUST00000173183	Ddx19a	13680	DEAD (Asp-Glu-Ala-Asp) box polypeptide 19a [Source:MGI Symbol Acc:MGI:99526]	8	110974996	110997800	-1	E1
ENSMUSG00000015027	143.959	164	148	165.101	117	134	162.963	166.965	157	120.374	145.932	104	170	180	133	ENSMUST00000211906	Galns	50917	galactosamine (N-acetyl)-6-sulfate sulfatase [Source:MGI Symbol Acc:MGI:1355303]	8	122578242	122611463	-1	E1
ENSMUSG00000015053	137	120	75	109	140	112	112.001	147	150	60	83	56	119	105	91	ENSMUST00000203579	Gata2	14461	GATA binding protein 2 [Source:MGI Symbol Acc:MGI:95662]	6	88193891	88207032	1	D1
ENSMUSG00000015083	8	6	11	16	5	5	4	3	8	5	12	8	11	11	13	ENSMUST00000133255	C8g	69379	complement component 8 gamma polypeptide [Source:MGI Symbol Acc:MGI:88237]	2	25498651	25501719	-1	A3
ENSMUSG00000015085	158	156	115	123	109	101	120	161	149	119	154	95	150	147	166	ENSMUST00000140590	Entpd2	12496	ectonucleoside triphosphate diphosphohydrolase 2 [Source:MGI Symbol Acc:MGI:1096863]	2	25395874	25401321	1	A3
ENSMUSG00000015087	3437	2992	2578	2963	2858	2623	3090	3177	3323	2772	3292	2389	3315	3497	3342	ENSMUST00000140785	Rabl6	227624	RAB member RAS oncogene family-like 6 [Source:MGI Symbol Acc:MGI:2442633]	2	25583018	25608521	-1	A3
ENSMUSG00000015090	8579	7909	5780	8358	8384	6599	9594	9352	9989	8915	12732	7925	11981	13046	14433	ENSMUST00000114259	Ptgds	19215	prostaglandin D2 synthase (brain) [Source:MGI Symbol Acc:MGI:99261]	2	25466709	25470046	-1	A3
ENSMUSG00000015092	1424	1280	1059	1166	1276	1120	1264	1428	1408	1405	1666	1153	1796	1901	1645	ENSMUST00000142288	Edf1	59022	endothelial differentiation-related factor 1 [Source:MGI Symbol Acc:MGI:1891227]	2	25557847	25562082	1	A3
ENSMUSG00000015093	5	9	3	5	3	2	1	7	2	2	2	4	3	2	4	ENSMUST00000132311	Clic3	69454	chloride intracellular channel 3 [Source:MGI Symbol Acc:MGI:1916704]	2	25456838	25458776	1	A3
ENSMUSG00000015094	2244	2180	1801	1926	2170	1804	2287	2359	2133	1939	2268	1647	2263	2439	2225	ENSMUST00000141567	Npdc1	18146	neural proliferation differentiation and control 1 [Source:MGI Symbol Acc:MGI:1099802]	2	25399351	25409494	1	A3
ENSMUSG00000015095	1079.2	1118.92	1017.82	993.7	1130	966.929	1124.59	1137.92	1133.75	1015.13	1227.26	927.837	1190.91	1286	1186.23	ENSMUST00000124375	Fbxw5	30839	F-box and WD-40 domain protein 5 [Source:MGI Symbol Acc:MGI:1354731]	2	25500750	25505471	1	A3
ENSMUSG00000015112	161	179	112	168	143	129	137	181	208	145	169	161	228	221	198	ENSMUST00000188414	Slc25a13	50799	solute carrier family 25 (mitochondrial carrier adenine nucleotide translocator) member 13 [Source:MGI Symbol Acc:MGI:1354721]	6	6041218	6217173	-1	A1
ENSMUSG00000015120	1925.44	1885.73	1502	1742.38	1776	1627.44	1942.77	1875	1998	1778.74	2253.64	1610.49	2320.5	2339.17	2219.76	ENSMUST00000172462	Ube2i	22196	ubiquitin-conjugating enzyme E2I [Source:MGI Symbol Acc:MGI:107365]	17	25261916	25274622	-1	A3.3
ENSMUSG00000015126	272	271	216	225	257	223	272	277	332	247	274	211	361	321	287	ENSMUST00000063574	Tsr3	68327	TSR3 20S rRNA accumulation [Source:MGI Symbol Acc:MGI:1915577]	17	25240170	25242798	1	A3.3
ENSMUSG00000015127	1149.94	1181.81	872.328	990.885	980.708	961.56	1050.4	1114.85	1074.79	1219.69	1444.51	1042.29	1542.5	1481.81	1424.6	ENSMUST00000161679	Unkl	74154	unkempt family like zinc finger [Source:MGI Symbol Acc:MGI:1921404]	17	25188397	25234443	1	A3.3
ENSMUSG00000015133	152	177	155	138	157	99	168	153	143	160	207	147	196	200	183	ENSMUST00000154893	Lrrk1	233328	leucine-rich repeat kinase 1 [Source:MGI Symbol Acc:MGI:2142227]	7	66226912	66388350	-1	C
ENSMUSG00000015134	21.166	26.202	18.249	29.1	23.207	21.105	16.171	19.127	31.41	47.827	59.859	39.562	61.028	54.857	62.681	ENSMUST00000174215	Aldh1a3	56847	aldehyde dehydrogenase family 1 subfamily A3 [Source:MGI Symbol Acc:MGI:1861722]	7	66390890	66427517	-1	C
ENSMUSG00000015143	2058	1680	1722	1677.98	1812	1623	1816	1681	1877.38	1687.82	2151	1468.45	2108.4	2205.41	2170.42	ENSMUST00000220351	Actn1	109711	actinin alpha 1 [Source:MGI Symbol Acc:MGI:2137706]	12	80167547	80260371	-1	C3
ENSMUSG00000015149	2668	2280	1814	2222	2259	2182	2350	2518	2642	2141	2750	1850	2850	2833	2623	ENSMUST00000128961	Sirt2	64383	sirtuin 2 [Source:MGI Symbol Acc:MGI:1927664]	7	28766735	28788661	1	B1
ENSMUSG00000015165	3751	3828	3245	3304	3749	3461	3900	3830	4035	3427	4335	2884	4672	4379	4279	ENSMUST00000038572	Hnrnpl	15388	heterogeneous nuclear ribonucleoprotein L [Source:MGI Symbol Acc:MGI:104816]	7	28808541	28822266	1	B1
ENSMUSG00000015176	1555	1432	1238	1351	1384	1376	1422	1451	1541	1466	1748	1279	1845	2088	1865	ENSMUST00000165017	Nolc1	70769	nucleolar and coiled-body phosphoprotein 1 [Source:MGI Symbol Acc:MGI:1918019]	19	46075863	46085528	1	C3
ENSMUSG00000015189	1574	1446	1329	1254	1379	1295	1522	1536	1566	1809	2318	1841	2433	2458	2396	ENSMUST00000204372	Casd1	213819	CAS1 domain containing 1 [Source:MGI Symbol Acc:MGI:2384865]	6	4600839	4643355	1	A1
ENSMUSG00000015202	461	759	359	654	688	460	704	755	689	600	561	453	680	688	651	ENSMUST00000150282	Cnksr3	215748	Cnksr family member 3 [Source:MGI Symbol Acc:MGI:2674130]	10	7119063	7212237	-1	A1
ENSMUSG00000015214	1190	1060	1070	1117	1088	986.001	1159	1262	1268	1367	1769	1326	1661	1694	1739	ENSMUST00000015358	Mtmr1	53332	myotubularin related protein 1 [Source:MGI Symbol Acc:MGI:1858271]	X	71364760	71419196	1	A7.3
ENSMUSG00000015217	508.001	548.999	411	444.999	495	438	598	499	606	551.001	745	585	856	790	692	ENSMUST00000132145	Hmgb3	15354	high mobility group box 3 [Source:MGI Symbol Acc:MGI:1098219]	X	71555918	71560676	1	A7.3
ENSMUSG00000015222	49525	40152	37564	39497	38680	39480	41410	42065	45773	52696	65708	48527	60810	65928	64065	ENSMUST00000114018	Map2	17756	microtubule-associated protein 2 [Source:MGI Symbol Acc:MGI:97175]	1	66175273	66442583	1	C3
ENSMUSG00000015224	806	741	656	781	872	716	682	834	817	857	1083	860	943	1232	971.959	ENSMUST00000126509	Cyp2j9	74519	cytochrome P450 family 2 subfamily j polypeptide 9 [Source:MGI Symbol Acc:MGI:1921769]	4	96568429	96591578	-1	C5
ENSMUSG00000015242	0	0	0	0	0	0	0	0	0	0	0	0	0	0	0	ENSMUST00000188045	Nipsnap3a	73398	nipsnap homolog 3A (C. elegans) [Source:MGI Symbol Acc:MGI:1920648]	4	52989272	53001162	1	B2
ENSMUSG00000015243	2115	2160	1852	1965	1810	2102	2043	2223	2350	2576	3508	2283	3194	3085	3220	ENSMUST00000149127	Abca1	11303	ATP-binding cassette sub-family A (ABC1) member 1 [Source:MGI Symbol Acc:MGI:99607]	4	53030787	53159895	-1	B2
ENSMUSG00000015247	106	114	99	117	106	110	124	120	92	138	200	151	230	211	186	ENSMUST00000132678	Nipsnap3b	66536	nipsnap homolog 3B (C. elegans) [Source:MGI Symbol Acc:MGI:1913786]	4	53011880	53022060	1	B2
ENSMUSG00000015289	157.956	152.479	122.934	151.799	144.869	140.161	156.91	155.451	159.083	187.206	241.807	150.958	240.325	232.626	249.87	ENSMUST00000114152	Lage3	66192	L antigen family member 3 [Source:MGI Symbol Acc:MGI:1913442]	X	74351276	74353618	-1	A7.3
ENSMUSG00000015290	1081.5	903.869	791.149	887.159	872.312	848.866	867.957	978	978.551	1105.84	1273.77	878.463	1261.21	1306.77	1254.94	ENSMUST00000178691	Ubl4a	100169864	ubiquitin-like 4A [Source:MGI Symbol Acc:MGI:95049]	X	74365718	74373218	-1	A7.3
ENSMUSG00000015291	9093.32	8419.12	7144.23	8053.43	8139.08	7773.87	8580.77	8704.67	9035.28	7441.21	9976.35	6641.74	10025.5	10672.1	9660.91	ENSMUST00000135041	Gdi1	14567	guanosine diphosphate (GDP) dissociation inhibitor 1 [Source:MGI Symbol Acc:MGI:99846]	X	74304998	74311862	1	A7.3
ENSMUSG00000015305	3811.97	3562.95	3106.09	3258.31	3036.26	3337.81	3447.8	3468.43	3755.87	3792.02	5123.37	3633.62	4844.85	5087.33	4660.32	ENSMUST00000213032	Sash1	70097	SAM and SH3 domain containing 1 [Source:MGI Symbol Acc:MGI:1917347]	10	8722219	8886070	-1	A1
ENSMUSG00000015312	176	208	143	147	187	186	160	175	214	166	220	157	322	232	272	ENSMUST00000219449	Gadd45b	17873	growth arrest and DNA-damage-inducible 45 beta [Source:MGI Symbol Acc:MGI:107776]	10	80930073	80932204	1	C1
ENSMUSG00000015314	109.049	79.096	78	101	83	74	119	105.557	95	57.053	75.358	63.062	63.056	63.056	69.159	ENSMUST00000195206	Slamf6	30925	SLAM family member 6 [Source:MGI Symbol Acc:MGI:1353620]	1	171917515	171953170	1	H3
ENSMUSG00000015316	2	5	2	3	0	2	5	2	5	1	4	6	8	5	4	ENSMUST00000163992	Slamf1	27218	signaling lymphocytic activation molecule family member 1 [Source:MGI Symbol Acc:MGI:1351314]	1	171767127	171801184	1	H3
ENSMUSG00000015335	39	45	30	52	61	46	64	63	56	49	60	34	62	65	47	ENSMUST00000137001	Zdhhc12	66220	zinc finger DHHC domain containing 12 [Source:MGI Symbol Acc:MGI:1913470]	2	30090944	30093648	-1	B
ENSMUSG00000015337	169	170	149	168	163	158	148	164	184	166	221	130	196	219	209	ENSMUST00000015481	Endog	13804	endonuclease G [Source:MGI Symbol Acc:MGI:1261433]	2	30171493	30174069	1	B
ENSMUSG00000015340	123	144	104	163	121	144	137	120	159	104	91	91	93	76	77	ENSMUST00000015484	Cybb	13058	cytochrome b-245 beta polypeptide [Source:MGI Symbol Acc:MGI:88574]	X	9435252	9487771	-1	A1.1
ENSMUSG00000015341	1543	1383	1261	1238	1386	1329	1305	1406	1499	1885	2351	1671	2212	2431	2175	ENSMUST00000211602	Golga7	57437	golgi autoantigen golgin subfamily a 7 [Source:MGI Symbol Acc:MGI:1931029]	8	23241346	23257074	-1	A2
ENSMUSG00000015342	754.194	742.715	660.236	761.695	745.942	657.563	719.333	758.656	780.297	906.866	1065.79	852.568	1139.07	1225.73	1135.57	ENSMUST00000015486	Xk	22439	X-linked Kx blood group [Source:MGI Symbol Acc:MGI:103569]	X	9272756	9313250	1	A1.1
ENSMUSG00000015354	236	205	171	239	252	203	226	262	259	188	249	159	254	256	253	ENSMUST00000151210	Pcolce2	76477	procollagen C-endopeptidase enhancer 2 [Source:MGI Symbol Acc:MGI:1923727]	9	95637601	95698096	1	E3.3
ENSMUSG00000015355	14	10	10	9	9	7	10	10	15	13	22	12	11	10	8	ENSMUST00000068584	Cd48	12506	CD48 antigen [Source:MGI Symbol Acc:MGI:88339]	1	171682009	171705258	1	H3
ENSMUSG00000015357	827	755	681	744	757	670	755	843	845	914	1131	879	1154	1182	1143	ENSMUST00000113824	Clpx	270166	caseinolytic mitochondrial matrix peptidase chaperone subunit [Source:MGI Symbol Acc:MGI:1346017]	9	65294260	65330658	1	C
ENSMUSG00000015363	347	410.999	339	363.001	389	296	380.999	470	442	350.001	373.999	288	422	428	430	ENSMUST00000163696	Trabd	67976	TraB domain containing [Source:MGI Symbol Acc:MGI:1915226]	15	89075124	89087077	1	E3
ENSMUSG00000015365	0	1	1	0	0	1	1	0	1	0	0	1	0	0	0	ENSMUST00000015509	Mov10l1	83456	Moloney leukemia virus 10-like 1 [Source:MGI Symbol Acc:MGI:1891384]	15	88982909	89055152	1	E3
ENSMUSG00000015377	998	1209	940	1134	1200	972	1180	1301	1242	857	918	755	1197	1006	1035	ENSMUST00000078953	Dennd6b	69440	DENN/MADD domain containing 6B [Source:MGI Symbol Acc:MGI:1916690]	15	89182217	89196474	-1	E3
ENSMUSG00000015396	392	343	300	321	337	340	285	360	318	453	553	397	478	589	505	ENSMUST00000221359	Cd83	12522	CD83 antigen [Source:MGI Symbol Acc:MGI:1328316]	13	43784775	43803132	1	A4
ENSMUSG00000015401	1	0	5	4	3	4	2	0	2	4	4	5	4	8	5	ENSMUST00000015545	Tmem27	57394	transmembrane protein 27 [Source:MGI Symbol Acc:MGI:1926234]	X	164088830	164118860	1	F5
ENSMUSG00000015405	47	38	24	24	53	58	35	50	42	29	38	32	53	57	45	ENSMUST00000131543	Ace2	70008	angiotensin I converting enzyme (peptidyl-dipeptidase A) 2 [Source:MGI Symbol Acc:MGI:1917258]	X	164139332	164188420	1	F5
ENSMUSG00000015437	2	1	1	0	0	2	0	1	0	2	1	0	2	0	1	ENSMUST00000015581	Gzmb	14939	granzyme B [Source:MGI Symbol Acc:MGI:109267]	14	56258856	56262260	-1	C3
ENSMUSG00000015441	0	0	0	0	0	0	0	0	0	0	0	0	0	0	0	ENSMUST00000022757	Gzmf	14943	granzyme F [Source:MGI Symbol Acc:MGI:109254]	14	56205266	56211407	-1	C3
ENSMUSG00000015443	0	0	0	0	0	0	0	0	0	0	0	0	0	1	0	ENSMUST00000015587	Gzmn	245839	granzyme N [Source:MGI Symbol Acc:MGI:2675494]	14	56165797	56174596	-1	C3
ENSMUSG00000015451	67.793	81.466	44.43	46.507	71.696	53.742	53.027	54.517	65.474	62.071	49.985	52.1	50.19	62.303	51.879	ENSMUST00000015595	C4a		complement component 4A (Rodgers blood group) [Source:MGI Symbol Acc:MGI:98320]	17	34809092	34823464	-1	B1
ENSMUSG00000015452	11	9	4	8	18	5	2	7	5	14	12	5	6	9	8	ENSMUST00000172932	Ager	11596	advanced glycosylation end product-specific receptor [Source:MGI Symbol Acc:MGI:893592]	17	34597862	34600936	1	B1
ENSMUSG00000015461	975	915.001	863	761	876	834	951.999	943	913	875	1053	761	1022	1086	1041	ENSMUST00000174156	Atf6b	12915	activating transcription factor 6 beta [Source:MGI Symbol Acc:MGI:105121]	17	34647146	34655074	1	B1
ENSMUSG00000015467	22.048	28.767	11.762	18.732	20.442	24.331	37.932	32.686	29.529	16.331	18.648	18	24.774	24.73	31.935	ENSMUST00000168327	Egfl8	81701	EGF-like domain 8 [Source:MGI Symbol Acc:MGI:1932094]	17	34613349	34615971	-1	B1
ENSMUSG00000015468	194.999	245	210	260.001	247	230	175	253	266	78	139	92	169.999	190	151	ENSMUST00000156724	Notch4	18132	notch 4 [Source:MGI Symbol Acc:MGI:107471]	17	34564268	34588503	1	B1
ENSMUSG00000015474	514.542	520.164	467.501	517.121	552.416	517.377	551.657	605.31	584.39	484.744	561.357	427.999	578.305	630.541	600.578	ENSMUST00000169287	Ppt2	54397	palmitoyl-protein thioesterase 2 [Source:MGI Symbol Acc:MGI:1860075]	17	34616662	34628510	-1	B1
ENSMUSG00000015476	2746	2521	2078	2439	2557	2256	2445	2440	2524	1656	1959	1320	2103	2278	2123	ENSMUST00000172945	Prrt1	260297	proline-rich transmembrane protein 1 [Source:MGI Symbol Acc:MGI:1932118]	17	34629533	34633126	1	B1
ENSMUSG00000015478	638	620	588	536	646	473	548	628	683	568	776	508	832	879	776	ENSMUST00000174045	Rnf5	54197	ring finger protein 5 [Source:MGI Symbol Acc:MGI:1860076]	17	34601091	34603690	-1	B1
ENSMUSG00000015484	306	249	271	251	263	260	323	294	365	292	334	279	380	363	338	ENSMUST00000015628	Fam163a	329274	family with sequence similarity 163 member A [Source:MGI Symbol Acc:MGI:3618859]	1	156075966	156205026	-1	G3
ENSMUSG00000015488	630	696.803	572.999	596.221	612	639.807	649.773	750.999	770.001	798	882	669.189	976.999	927	937.001	ENSMUST00000145290	Cacfd1	381356	calcium channel flower domain containing 1 [Source:MGI Symbol Acc:MGI:1924317]	2	27009926	27021089	1	A3
ENSMUSG00000015501	11363.1	9948.31	9537.46	9892.01	10161.4	9977.63	10591.7	9860.9	11515.2	12665.9	15285	11150.9	15238.1	15915.8	15806.4	ENSMUST00000191464	Hivep2	15273	human immunodeficiency virus type I enhancer binding protein 2 [Source:MGI Symbol Acc:MGI:1338076]	10	13966075	14151374	1	A2
ENSMUSG00000015519	18	11	12	17	8	9	16.643	16	27.546	19	14	12	18.262	11	11	ENSMUST00000015663	2310057J18Rik	67719	RIKEN cDNA 2310057J18 gene [Source:MGI Symbol Acc:MGI:1914969]	10	28972288	28986303	-1	A4
ENSMUSG00000015522	1450.43	1424.3	1215.51	1191.02	1171.65	1194.7	1025.8	1149.93	1231.22	1558.61	1544.87	1295.92	1540.51	1625.67	1643.04	ENSMUST00000015666	Arnt	11863	aryl hydrocarbon receptor nuclear translocator [Source:MGI Symbol Acc:MGI:88071]	3	95434388	95497240	1	F2.1
ENSMUSG00000015533	5	3	4	3	3	6	6	3	3	6	7	10	6	4	14	ENSMUST00000056117	Itga2	16398	integrin alpha 2 [Source:MGI Symbol Acc:MGI:96600]	13	114835916	114932041	-1	D2.2
ENSMUSG00000015536	956.386	948.044	760.62	919.713	934	827.369	918.579	911.651	933.101	1013.35	1156.79	930.593	1143.5	1258.65	1164.94	ENSMUST00000015680	Mocs2	17434	molybdenum cofactor synthesis 2 [Source:MGI Symbol Acc:MGI:1336894]	13	114818236	114832275	1	D2.2
ENSMUSG00000015542	172	198	166	169	147	149	177	178	173	177	208	152	215	230	209	ENSMUST00000127419	Nat9	66176	N-acetyltransferase 9 (GCN5-related putative) [Source:MGI Symbol Acc:MGI:1913426]	11	115182832	115187859	-1	E2
ENSMUSG00000015568	711.904	647.74	619.464	393.565	422.62	422.451	716.36	456.685	520.251	477.94	582.859	449.646	659.934	643.902	616.218	ENSMUST00000169749	Lpl	16956	lipoprotein lipase [Source:MGI Symbol Acc:MGI:96820]	8	68880491	68907448	1	B3.3
ENSMUSG00000015575	541.044	578.637	495.411	550.584	592.154	569.169	579.292	553.371	627.932	658.403	703.478	622.609	825.765	803.446	765.123	ENSMUST00000167352	Atp6v0e	11974	ATPase H+ transporting lysosomal V0 subunit E [Source:MGI Symbol Acc:MGI:1328318]	17	26676396	26699644	1	A3.3
ENSMUSG00000015579	0	1	0	0	0	0	0	0	0	0	0	0	0	0	0	ENSMUST00000015723	Nkx2-5	18091	NK2 homeobox 5 [Source:MGI Symbol Acc:MGI:97350]	17	26838664	26841565	-1	A3.3
ENSMUSG00000015597	2258	1991	1870	2167	1981	1970	2275	2226	2314	2181	2520	1928	2786	2638	2500	ENSMUST00000136017	Zfp318	57908	zinc finger protein 318 [Source:MGI Symbol Acc:MGI:1889348]	17	46383731	46420920	1	C
ENSMUSG00000015599	3554	3329.54	3021	3081	3235	3164.3	3453	3583	3425	2893.39	3657	2363	3696	3897	3738	ENSMUST00000047034	Ttbk1	106763	tau tubulin kinase 1 [Source:MGI Symbol Acc:MGI:2147036]	17	46442448	46487675	-1	C
ENSMUSG00000015605	994	924	782	739	820	762	894	812	903	791	960	701	1064	1079	1040	ENSMUST00000015749	Srf	20807	serum response factor [Source:MGI Symbol Acc:MGI:106658]	17	46546839	46556162	-1	C
ENSMUSG00000015619	154.921	157.646	121.247	163.245	142.116	143.349	140.747	152.43	183.27	111.987	151.259	102.97	147.157	144.684	131.7	ENSMUST00000142305	Gata3	14462	GATA binding protein 3 [Source:MGI Symbol Acc:MGI:95663]	2	9857078	9890034	-1	A1
ENSMUSG00000015627	104.213	112.858	88.255	124.432	81.425	101.176	87.396	83.589	99.953	79.447	80.026	73.544	87.168	74.505	68.646	ENSMUST00000015771	Gata5	14464	GATA binding protein 5 [Source:MGI Symbol Acc:MGI:109497]	2	180325133	180334699	-1	H4
ENSMUSG00000015647	394	419	372	402	432	392	394	434	431	258	327	245	457	327	373	ENSMUST00000123906	Lama5	16776	laminin alpha 5 [Source:MGI Symbol Acc:MGI:105382]	2	180176373	180225859	-1	H4
ENSMUSG00000015652	17	24	12	23	30	19	14	15	11	16	24	38	34	34	21	ENSMUST00000169542	Steap1	70358	six transmembrane epithelial antigen of the prostate 1 [Source:MGI Symbol Acc:MGI:1917608]	5	5736317	5749326	-1	A1
ENSMUSG00000015653	1208.79	1267.47	955.922	1214.48	1228.04	1172.11	1053.69	1384	1324.04	1413.41	2048.28	1478.45	1882.6	2104.24	1985.34	ENSMUST00000164219	Steap2	74051	six transmembrane epithelial antigen of prostate 2 [Source:MGI Symbol Acc:MGI:1921301]	5	5664829	5694578	-1	A1
ENSMUSG00000015656	55627	45883	38102	42849	44448	42104	37588	44356	45201	48050.8	61892.9	41560.9	54565.9	62388.9	59522.9	ENSMUST00000215526	Hspa8	15481	heat shock protein 8 [Source:MGI Symbol Acc:MGI:105384]	9	40800984	40810087	1	A5.1
ENSMUSG00000015659	669.147	643.204	571.111	598.721	591.398	578.66	638.105	636.447	658.694	651.863	684.988	573.625	759.871	695.862	697.632	ENSMUST00000139542	Serac1	321007	serine active site containing 1 [Source:MGI Symbol Acc:MGI:2447813]	17	6042196	6079741	-1	A1
ENSMUSG00000015665	0	0	0	0	1	0	0	0	0	0	0	0	0	0	0	ENSMUST00000096361	Awat1	245533	acyl-CoA wax alcohol acyltransferase 1 [Source:MGI Symbol Acc:MGI:3588200]	X	100572251	100578205	1	C3
ENSMUSG00000015668	474	378	373	380	477	367	417	398	464	395	536	389	505	629	493	ENSMUST00000151548	Pdzd11	72621	PDZ domain containing 11 [Source:MGI Symbol Acc:MGI:1919871]	X	100622883	100626568	-1	C3
ENSMUSG00000015671	1479.2	1444.04	1345.93	1374.76	1416	1364.8	1451.99	1494.67	1626.93	1912.1	2599.39	2045.24	2577.35	2782.19	2464.92	ENSMUST00000221168	Psma2	19166	proteasome (prosome macropain) subunit alpha type 2 [Source:MGI Symbol Acc:MGI:104885]	13	14613240	14674236	1	A1
ENSMUSG00000015672	384.255	346.033	274.004	381.63	322.407	316.085	345.187	372.803	341.973	409	507.232	374.491	516.487	515.13	512.129	ENSMUST00000015816	Mrpl32		mitochondrial ribosomal protein L32 [Source:MGI Symbol Acc:MGI:2137226]	13	14608184	14613165	-1	A1
ENSMUSG00000015697	1397.64	1315	1195.57	1281.88	1240.81	1141.53	1216.58	1233.51	1384.65	1397.01	1662.89	1199.58	1600.29	1622.53	1565.29	ENSMUST00000152260	Setdb1	84505	SET domain bifurcated 1 [Source:MGI Symbol Acc:MGI:1934229]	3	95323525	95357202	-1	F2.1
ENSMUSG00000015702	25	20	18	34	37	34	54	55	53	24	27	16	46	27	35	ENSMUST00000164406	Anxa9	71790	annexin A9 [Source:MGI Symbol Acc:MGI:1923711]	3	95296096	95307176	-1	F2.1
ENSMUSG00000015709	6374	5794	5066	5189	5618	5477	6095	5897	6150	5976	7809	5198	7482	7521	7056	ENSMUST00000207759	Arnt2	11864	aryl hydrocarbon receptor nuclear translocator 2 [Source:MGI Symbol Acc:MGI:107188]	7	84246278	84410176	-1	D3
ENSMUSG00000015711	606	650	527	486	544	481	489	510	574	619	733	504	697	774	672	ENSMUST00000148959	Prune1	229589	prune exopolyphosphatase [Source:MGI Symbol Acc:MGI:1925152]	3	95253674	95282076	-1	F2.1
ENSMUSG00000015714	1148	1063	845	930	1063	1004	1050	1163	1192	984.999	1310	925	1354	1400	1371	ENSMUST00000142398	Cers2	76893	ceramide synthase 2 [Source:MGI Symbol Acc:MGI:1924143]	3	95314791	95323599	1	F2.1
ENSMUSG00000015721	120	117	92	118	121	96	124	243	421	125	213	116	76	190	144	ENSMUST00000207536	Nlrp5	23968	NLR family pyrin domain containing 5 [Source:MGI Symbol Acc:MGI:1345193]	7	23385889	23441922	1	A3
ENSMUSG00000015733	3977.73	3670	3238.37	3156.39	3360.41	3501.08	3705.61	3727	3994.3	4952.62	6597	4977.51	6224.04	6746.92	6342.21	ENSMUST00000142592	Capza2	12343	capping protein (actin filament) muscle Z-line alpha 2 [Source:MGI Symbol Acc:MGI:106222]	6	17636234	17666972	1	A2
ENSMUSG00000015745	517	529	436.001	565	539	468.001	569	541.001	606	507	521	379	593	586	554	ENSMUST00000157043	Plekho1	67220	pleckstrin homology domain containing family O member 1 [Source:MGI Symbol Acc:MGI:1914470]	3	95988429	95996001	-1	F2.1
ENSMUSG00000015747	770	761	649	754	638	658	723	710	747	720	921	668	964	958	915	ENSMUST00000140518	Vps45	22365	vacuolar protein sorting 45 [Source:MGI Symbol Acc:MGI:891965]	3	95999832	96058466	-1	F2.1
ENSMUSG00000015748	759.247	653.647	529.975	633.899	713.698	559.141	686.554	661.529	735.732	734.342	692.472	550.058	782.928	748.23	702.345	ENSMUST00000161073	Prpf3	70767	pre-mRNA processing factor 3 [Source:MGI Symbol Acc:MGI:1918017]	3	95830124	95855885	-1	F2.1
ENSMUSG00000015749	2102	1851	1705	1812	1858	1835	1818	1892	2046	2653	3581	2631	3437	3923	3301	ENSMUST00000168471	Anp32e	66471	acidic (leucine-rich) nuclear phosphoprotein 32 family member E [Source:MGI Symbol Acc:MGI:1913721]	3	95929246	95947390	1	F2.1
ENSMUSG00000015750	671	692	632	590	688.001	615	692.001	695	775.001	748	931.529	612	943	1023	906.999	ENSMUST00000197081	Aph1a	226548	aph1 homolog A gamma secretase subunit [Source:MGI Symbol Acc:MGI:2385110]	3	95893969	95898288	1	F2.1
ENSMUSG00000015755	2247	1877	1680	1936	1767	1806	2078	2217	2139	2142	2740	2079	2835	2772	2760	ENSMUST00000143848	Tab2	68652	TGF-beta activated kinase 1/MAP3K7 binding protein 2 [Source:MGI Symbol Acc:MGI:1915902]	10	7905653	7956230	-1	A1
ENSMUSG00000015757	1771.71	1456.2	1323.95	1535.45	1375.28	1459.99	1494.62	1380.13	1620.72	1938.96	2144.19	1756.26	2192.88	2185.14	2298.96	ENSMUST00000137346	Ppil4	67418	peptidylprolyl isomerase (cyclophilin)-like 4 [Source:MGI Symbol Acc:MGI:1914668]	10	7792891	7823135	1	A1
ENSMUSG00000015759	974	966	771	825	915	818	965	1035	997	1201	1491	1099	1432	1617	1515	ENSMUST00000146629	Cnih1	12793	cornichon family AMPA receptor auxiliary protein 1 [Source:MGI Symbol Acc:MGI:1277202]	14	46775582	46788411	-1	C1
ENSMUSG00000015766	1284	1367	1079	1354	1157	1150	1286	1467	1246	1445	1829	1269	1876	1775	1937	ENSMUST00000205037	Eps8	13860	epidermal growth factor receptor pathway substrate 8 [Source:MGI Symbol Acc:MGI:104684]	6	137477245	137654876	-1	G1
ENSMUSG00000015776	362	366.001	322	320	366.001	316	334	367.999	425	417	567.001	410	558	575	556	ENSMUST00000139815	Med22	20933	mediator complex subunit 22 [Source:MGI Symbol Acc:MGI:98446]	2	26905262	26910677	-1	A3
ENSMUSG00000015787	0	0	0	0	0	0	0	0	1	1	0	0	0	0	0	ENSMUST00000102900	Abo	80908	ABO blood group (transferase A alpha 1-3-N-acetylgalactosaminyltransferase transferase B alpha 1-3-galactosyltransferase) [Source:MGI Symbol Acc:MGI:2135738]	2	26842503	26864979	-1	A3
ENSMUSG00000015790	617	608.999	545.998	611	673.001	512	615	680	628.001	604	792.001	554	816	837.001	740	ENSMUST00000133513	Surf1	20930	surfeit gene 1 [Source:MGI Symbol Acc:MGI:98443]	2	26913381	26916530	-1	A3
ENSMUSG00000015804	738.001	748	615	653	682.001	720	699	744	786	998	1305	942	1159	1299	1245	ENSMUST00000139586	Med28	66999	mediator complex subunit 28 [Source:MGI Symbol Acc:MGI:1914249]	5	45520229	45529276	1	B3
ENSMUSG00000015806	2637	2493	2097	2064	2061	2357	2417	2657	2658	2682	3714	2403	3810	3662	3434	ENSMUST00000127562	Qdpr	110391	quinoid dihydropteridine reductase [Source:MGI Symbol Acc:MGI:97836]	5	45434021	45450236	-1	B3
ENSMUSG00000015812	27	28	19	18	27	21	25	18	17	25	23	11	15	19	16	ENSMUST00000111095	Gnrh1	14714	gonadotropin releasing hormone 1 [Source:MGI Symbol Acc:MGI:95789]	14	67745229	67749435	1	D1
ENSMUSG00000015829	8117.87	6707.41	6625.73	6693.18	6411.13	6944.65	7005.67	6771.52	7540.43	8333.44	10353.6	7638.42	9554.75	10869.2	10290.1	ENSMUST00000111669	Tnr	21960	tenascin R [Source:MGI Symbol Acc:MGI:99516]	1	159523769	159931729	1	H1
ENSMUSG00000015837	6415	6197	5283	5632	6196	5740	6155	6186	6434	5677	7449	4880	7121	7857	7223	ENSMUST00000154805	Sqstm1	18412	sequestosome 1 [Source:MGI Symbol Acc:MGI:107931]	11	50199366	50210827	-1	B1.3
ENSMUSG00000015839	468	366	292	355	428	369	315	413	376	402	614	433	443	544	462	ENSMUST00000152371	Nfe2l2	18024	nuclear factor erythroid derived 2 like 2 [Source:MGI Symbol Acc:MGI:108420]	2	75675513	75704641	-1	C3
ENSMUSG00000015843	286.395	208.326	222.663	239.373	251.684	229.376	270.659	288.994	246.441	276.767	360.357	255	328	379.511	352.499	ENSMUST00000111380	Rxrg	20183	retinoid X receptor gamma [Source:MGI Symbol Acc:MGI:98216]	1	167598384	167639623	1	H2.3
ENSMUSG00000015846	824	790	665.999	788	824	743	763	869	784.001	748	987	671	908.001	1031	929	ENSMUST00000166775	Rxra	20181	retinoid X receptor alpha [Source:MGI Symbol Acc:MGI:98214]	2	27676440	27762957	1	A3
ENSMUSG00000015850	274	301.001	238	244.999	301	298	340	374.001	392	213	270	225	353	286	300	ENSMUST00000148854	Adamtsl4	229595	ADAMTS-like 4 [Source:MGI Symbol Acc:MGI:2389008]	3	95676201	95687917	-1	F2.1
ENSMUSG00000015852	47	60	80	65	143	70	137	75	63	322	393	297	233	353	355	ENSMUST00000146512	Fcrls	80891	Fc receptor-like S scavenger receptor [Source:MGI Symbol Acc:MGI:1933397]	3	87250758	87263738	-1	F1
ENSMUSG00000015854	0	0	0	0	0	0	0	0	0	1	1	0	2	1	1	ENSMUST00000015998	Cd5l	11801	CD5 antigen-like [Source:MGI Symbol Acc:MGI:1334419]	3	87357881	87371073	1	F1
ENSMUSG00000015869	595	622	564.001	599	595	581	581.001	715	603	606.999	752.999	523.999	811	750	689	ENSMUST00000144154	Prpsap1	67763	phosphoribosyl pyrophosphate synthetase-associated protein 1 [Source:MGI Symbol Acc:MGI:1915013]	11	116470845	116494202	-1	E2
ENSMUSG00000015879	248	240	232	261	290	252	280	274	304	305	330	256	396	357	390	ENSMUST00000016023	Fam184b	58227	family with sequence similarity 184 member B [Source:MGI Symbol Acc:MGI:2442958]	5	45529705	45639614	-1	B3
ENSMUSG00000015880	11	13	11	8	10	14	13	12	9	16	13	13	19	23	27	ENSMUST00000123396	Ncapg	54392	non-SMC condensin I complex subunit G [Source:MGI Symbol Acc:MGI:1930197]	5	45669919	45700546	1	B3
ENSMUSG00000015882	869	867	679	782	769	752.001	956	859	966	1172	1480.04	1209	1557.04	1435	1537	ENSMUST00000186633	Lcorl	209707	ligand dependent nuclear receptor corepressor-like [Source:MGI Symbol Acc:MGI:2651932]	5	45697181	45857615	-1	B3
ENSMUSG00000015889	764	691	629	635	718	708	711	721	758	829	983	777	1003	953	998	ENSMUST00000217556	Lta4h	16993	leukotriene A4 hydrolase [Source:MGI Symbol Acc:MGI:96836]	10	93453411	93484875	1	C2
ENSMUSG00000015890	2	4	2	5	3	2	5	1	5	6	7	2	8	3	0	ENSMUST00000016034	Amdhd1	71761	amidohydrolase domain containing 1 [Source:MGI Symbol Acc:MGI:1919011]	10	93523338	93540033	-1	C2
ENSMUSG00000015932	3008	2725	2377	2484	2635	2592	2624	2832	3156	3344	4214	3175	4201	4527	4098	ENSMUST00000103172	Dstn	56431	destrin [Source:MGI Symbol Acc:MGI:1929270]	2	143915320	143943324	1	G1
ENSMUSG00000015937	1503	1437	1185	1307	1317	1299	1282	1411	1550	1343	1669	1142	1726	1806	1710	ENSMUST00000137835	H2afy	26914	H2A histone family member Y [Source:MGI Symbol Acc:MGI:1349392]	13	56073619	56136361	-1	B1
ENSMUSG00000015942	426.249	428.262	388.542	473.462	410.437	368.037	463.298	458.417	534.911	406.137	458.955	356.01	541.59	521.723	497.645	ENSMUST00000152587	Gtf2ird2	114674	GTF2I repeat domain containing 2 [Source:MGI Symbol Acc:MGI:2149780]	5	134184019	134224355	1	G2
ENSMUSG00000015943	120	105	82	74	112	93	121	121	111	90	124	94	134	135	128	ENSMUST00000016087	Bola1	69168	bolA-like 1 (E. coli) [Source:MGI Symbol Acc:MGI:1916418]	3	96196588	96219709	-1	F2.1
ENSMUSG00000015944	4644.7	4306.78	3899.35	4090.54	3859.98	3807.09	3859.02	4117.7	4457.97	4105.45	5137.75	3273.55	4398.05	5003.09	4968.81	ENSMUST00000140240	Gatsl2	80909	GATS protein-like 2 [Source:MGI Symbol Acc:MGI:1933384]	5	134099711	134144343	1	G2
ENSMUSG00000015947	84	82	78	48	47	55	46	40	54	78	91	68	61	53	74	ENSMUST00000200420	Fcgr1	14129	Fc receptor IgG high affinity I [Source:MGI Symbol Acc:MGI:95498]	3	96282909	96293969	-1	F2.1
ENSMUSG00000015950	245.797	242.257	205.192	182.208	211.389	205.072	231.682	252.458	282.562	184.566	224.785	184.752	205.013	242.969	235.485	ENSMUST00000126934	Ncf1	17969	neutrophil cytosolic factor 1 [Source:MGI Symbol Acc:MGI:97283]	5	134220053	134229625	-1	G2
ENSMUSG00000015957	8	5	6	9	10	6	9	7	3	13	13	4	20	16	9	ENSMUST00000208062	Wnt11	22411	wingless-type MMTV integration site family member 11 [Source:MGI Symbol Acc:MGI:101948]	7	98835112	98855195	1	E1
ENSMUSG00000015961	1863	1792	1588	1625	1745	1688	1668	1992	2018	1788	2488	1780	2507	2587	2411	ENSMUST00000159184	Adss	11566	adenylosuccinate synthetase non muscle [Source:MGI Symbol Acc:MGI:87948]	1	177762962	177796511	-1	H4
ENSMUSG00000015962	0	1	0	0	1	0	2	0	0	0	2	0	2	0	1	ENSMUST00000016106	1700016C15Rik	69428	RIKEN cDNA 1700016C15 gene [Source:MGI Symbol Acc:MGI:1916678]	1	177729814	177753324	1	H4
ENSMUSG00000015966	46.33	35.162	49.216	29.134	29.08	22.163	27.231	50.234	36.17	26.086	30.091	22.014	31.129	28.022	40.109	ENSMUST00000016110	Il17rb	50905	interleukin 17 receptor B [Source:MGI Symbol Acc:MGI:1355292]	14	29996141	30008896	-1	B
ENSMUSG00000015968	2538	2395	2358.91	2491	2218	2269	2696	2395	3009	2724	2900	2312	3516.41	2779.99	3069	ENSMUST00000112250	Cacna1d	12289	calcium channel voltage-dependent L type alpha 1D subunit [Source:MGI Symbol Acc:MGI:88293]	14	30039949	30491156	-1	B
ENSMUSG00000015970	189	199	169.086	169	105	144	179	212	186	126	173	117	265	178	268	ENSMUST00000118917	Chdh	218865	choline dehydrogenase [Source:MGI Symbol Acc:MGI:1860776]	14	30009023	30040466	1	B
ENSMUSG00000015971	978	1000	822	867	920	873	896	996	1015	938	1143	818	1219	1194	1178	ENSMUST00000016115	Actr8	56249	ARP8 actin-related protein 8 [Source:MGI Symbol Acc:MGI:1860775]	14	29978337	29993221	1	B
ENSMUSG00000015980	130	160.999	127	140.999	117	118	96	162	141	125	149	96	174	168	151.999	ENSMUST00000152992	Lrrc27	76612	leucine rich repeat containing 27 [Source:MGI Symbol Acc:MGI:1923862]	7	139212988	139242979	1	F4
ENSMUSG00000015981	1714	1582	1506	1280	1393	1454	1605	1503	1603	1574	2089	1330	1890	1996	1767	ENSMUST00000165870	Stk32c	57740	serine/threonine kinase 32C [Source:MGI Symbol Acc:MGI:2385336]	7	139103638	139213307	-1	F4
ENSMUSG00000015994	946	962	777	855	868	730	827	963	928	1072	1332	1025	1410	1458	1283	ENSMUST00000209247	Fnta	14272	farnesyltransferase CAAX box alpha [Source:MGI Symbol Acc:MGI:104683]	8	25998722	26015650	-1	A2
ENSMUSG00000016018	1939	1673	1551	1606	1538	1492	1679	1762	1810	1880	2441	1823	2468	2580	2381	ENSMUST00000022281	Skiv2l2	72198	superkiller viralicidic activity 2-like 2 (S. cerevisiae) [Source:MGI Symbol Acc:MGI:1919448]	13	112867780	112927380	-1	D2.2
ENSMUSG00000016024	127.616	140.55	112.459	124.464	134.574	139.032	116.581	144.891	135.724	119.072	170.329	128.047	139.547	188.481	172.352	ENSMUST00000129811	Lbp	16803	lipopolysaccharide binding protein [Source:MGI Symbol Acc:MGI:1098776]	2	158306493	158332852	1	H1
ENSMUSG00000016028	209	188	178	168	157	189	260	234	215	195	249	178	302	288	279	ENSMUST00000016172	Celsr1	12614	cadherin EGF LAG seven-pass G-type receptor 1 [Source:MGI Symbol Acc:MGI:1100883]	15	85898758	86033777	-1	E2
ENSMUSG00000016087	271.412	217.726	227.778	229.015	197.172	212.669	250.297	247.865	258.616	164.599	214.538	157.831	281.382	233.747	208.801	ENSMUST00000183767	Fli1	14247	Friend leukemia integration 1 [Source:MGI Symbol Acc:MGI:95554]	9	32422204	32542861	-1	A4
ENSMUSG00000016128	568.687	697.001	437	536.64	661.148	555.118	619	726	706	587.338	684.999	552	770	785.459	767	ENSMUST00000202866	Stard13	243362	StAR-related lipid transfer (START) domain containing 13 [Source:MGI Symbol Acc:MGI:2385331]	5	151037510	151233836	-1	G3
ENSMUSG00000016150	4384.32	4453.45	3595.16	4295.53	4162.05	4080.17	4190.31	4516.13	4354.69	5653.88	6315.38	4920.28	6245.84	6653.72	6500.83	ENSMUST00000016294	Tenm1	23963	teneurin transmembrane protein 1 [Source:MGI Symbol Acc:MGI:1345185]	X	42527866	43429126	-1	A4
ENSMUSG00000016179	600	531	537.999	585.999	638	589	535	669	635	515	717.999	529.001	645	771	678	ENSMUST00000165718	Camk1g	215303	calcium/calmodulin-dependent protein kinase I gamma [Source:MGI Symbol Acc:MGI:2388073]	1	193346346	193370298	-1	H6
ENSMUSG00000016181	526.619	517.087	439.067	518.067	458.057	503.439	560.097	554	591.277	536.49	600.31	472.083	636.728	615.378	617.05	ENSMUST00000194124	Diexf	215193	digestive organ expansion factor homolog (zebrafish) [Source:MGI Symbol Acc:MGI:2138080]	1	193091104	193130272	-1	H6
ENSMUSG00000016194	311	385	280.001	338.001	338.999	307	375	416	334.999	400.001	543.001	418.001	548.999	440	426	ENSMUST00000162842	Hsd11b1	15483	hydroxysteroid 11-beta dehydrogenase 1 [Source:MGI Symbol Acc:MGI:103562]	1	193221634	193264075	-1	H6
ENSMUSG00000016200	1658	1650	1462	1597	1404	1410	1613	1571	1819	1973	2241	1845	2140	2103	2254	ENSMUST00000191907	Syt14	329324	synaptotagmin XIV [Source:MGI Symbol Acc:MGI:2444490]	1	192891233	193035775	-1	H6
ENSMUSG00000016206	55	30	53	37	34	27	22	48	48	41	52	36	44	44	50	ENSMUST00000038580	H2-M3	14991	histocompatibility 2 M region locus 3 [Source:MGI Symbol Acc:MGI:95915]	17	37270220	37274484	1	B1
ENSMUSG00000016239	453	409	363	424	361	427	363	421	487	512	648	495	567	632	676	ENSMUST00000126147	Lonrf3	74365	LON peptidase N-terminal domain and ring finger 3 [Source:MGI Symbol Acc:MGI:1921615]	X	36328353	36362341	1	A3.3
ENSMUSG00000016252	327	404	431	263	398	343	365	372	413	772	1131	707	965	1259	985	ENSMUST00000153132	Atp5e	67126	ATP synthase H+ transporting mitochondrial F1 complex epsilon subunit [Source:MGI Symbol Acc:MGI:1855697]	2	174461072	174464105	-1	H4
ENSMUSG00000016253	532	605	504	540	546	514	532	545	611	527	666	470	635	750	684	ENSMUST00000137986	Nelfcd	57314	negative elongation factor complex member C/D Th1l [Source:MGI Symbol Acc:MGI:1926424]	2	174415804	174427502	1	H4
ENSMUSG00000016255	2	3	1	1	0	0	1	3	2	2	2	2	5	5	5	ENSMUST00000016399	Tubb1	545486	tubulin beta 1 class VI [Source:MGI Symbol Acc:MGI:107814]	2	174450695	174457882	1	H4
ENSMUSG00000016256	524	494	397	450	518	393	436	502	479	435	534	352	558	630	527	ENSMUST00000016400	Ctsz	64138	cathepsin Z [Source:MGI Symbol Acc:MGI:1891190]	2	174427493	174439039	-1	H4
ENSMUSG00000016257	878	765	647.999	686	810	666	716	762	820	842	1080	803	996	1168	1046	ENSMUST00000120822	Prelid3b	66390	PRELI domain containing 3B [Source:MGI Symbol Acc:MGI:1913640]	2	174465067	174473081	-1	H4
ENSMUSG00000016262	413	359	384	363	383	314	392	336.176	458	419	547	431	536.358	608	613.825	ENSMUST00000016406	Sertad4	214791	SERTA domain containing 4 [Source:MGI Symbol Acc:MGI:2443496]	1	192844488	192855756	-1	H6
ENSMUSG00000016283	4.248	3.46	2.338	0	1.12	6.433	2.229	2.274	2.208	3.504	3.296	2.271	3.28	1.109	2.267	ENSMUST00000171139	H2-M2	14990	histocompatibility 2 M region locus 2 [Source:MGI Symbol Acc:MGI:95914]	17	37480851	37483552	-1	B1
ENSMUSG00000016308	574	538	472	458	557	435	495	544	553	712	974	621	782	949	877	ENSMUST00000201050	Ube2a	22209	ubiquitin-conjugating enzyme E2A [Source:MGI Symbol Acc:MGI:102959]	X	36873900	36884222	1	A3.3
ENSMUSG00000016319	3459	3301	2753	2728	3129	2881	3108	3262	3632	3783	5208	3709	5464	5770	5303	ENSMUST00000156672	Slc25a5	11740	solute carrier family 25 (mitochondrial carrier adenine nucleotide translocator) member 5 [Source:MGI Symbol Acc:MGI:1353496]	X	36795651	36798807	1	A3.3
ENSMUSG00000016327	0	0	0	0	0	1	2	0	2	0	0	0	0	0	0	ENSMUST00000115134	Atp1b4	67821	ATPase (Na+)/K+ transporting beta 4 polypeptide [Source:MGI Symbol Acc:MGI:1915071]	X	38316184	38336769	1	A3.3
ENSMUSG00000016344	487	431	343	418	464	359	472	447	468	414	518	376	542	587	457	ENSMUST00000135011	Ppdpf	66496	pancreatic progenitor cell differentiation and proliferation factor [Source:MGI Symbol Acc:MGI:1913746]	2	181187247	181188771	1	H4
ENSMUSG00000016346	10677.9	9568.89	9311.01	8944.24	9803.95	9024.11	10009.6	9606.92	10752.6	10662.8	12651.2	8384.52	11946.3	13418.2	12508.1	ENSMUST00000140789	Kcnq2	16536	potassium voltage-gated channel subfamily Q member 2 [Source:MGI Symbol Acc:MGI:1309503]	2	181075579	181135300	-1	H4
ENSMUSG00000016349	16665	15496	13283	14794	16148	14968	15533	17302	16327	13567	17173	11226	17934	19198	17062	ENSMUST00000055990	Eef1a2	13628	eukaryotic translation elongation factor 1 alpha 2 [Source:MGI Symbol Acc:MGI:1096317]	2	181147653	181157014	-1	H4
ENSMUSG00000016356	168	138	103	145	170	132	109.001	128	139	126.001	112	95	117	116	122	ENSMUST00000155425	Col20a1	73368	collagen type XX alpha 1 [Source:MGI Symbol Acc:MGI:1920618]	2	180986535	181017540	1	H4
ENSMUSG00000016382	3708	3131	2923	2800	3123	3164	3245	3435	3503	3576	4850	3466	4599	5076	4643	ENSMUST00000126599	Pls3	102866	plastin 3 (T-isoform) [Source:MGI Symbol Acc:MGI:104807]	X	75785654	75875182	-1	A7.3
ENSMUSG00000016386	726	594	567	562	593	616	701.001	626.999	681	762	922	634	870.999	936	906.001	ENSMUST00000133401	Mpped2	77015	metallophosphoesterase domain containing 2 [Source:MGI Symbol Acc:MGI:1924265]	2	106693269	106868356	1	E3
ENSMUSG00000016409	549.118	470.37	472.484	493.455	488.378	483.028	446.486	499.147	552.346	716.425	777.822	643.816	729.672	836.643	790.683	ENSMUST00000152906	Nkap	67050	NFKB activating protein [Source:MGI Symbol Acc:MGI:1914300]	X	37126795	37150746	1	A3.3
ENSMUSG00000016427	579	551	438	437	546	438	500	592	510	703	914	665	979	968	951	ENSMUST00000016571	Ndufa1	54405	NADH dehydrogenase (ubiquinone) 1 alpha subcomplex 1 [Source:MGI Symbol Acc:MGI:1929511]	X	37187588	37191163	-1	A3.3
ENSMUSG00000016458	0	2	1	1	4	2	2	6	1	1	1	2	2	2	3	ENSMUST00000213301	Wt1	22431	Wilms tumor 1 homolog [Source:MGI Symbol Acc:MGI:98968]	2	105126529	105173616	1	E2
ENSMUSG00000016477	699	705	553	567	591.999	605	614	663	628	613.999	882.999	584	915	1014	876.999	ENSMUST00000146092	E2f3	13557	E2F transcription factor 3 [Source:MGI Symbol Acc:MGI:1096340]	13	29906575	29986063	-1	A3.2
ENSMUSG00000016481	870.315	745.93	694.435	823.868	791.126	733.18	734.759	761.943	875.942	856.248	1024.77	725.229	1033.15	1019.96	946.293	ENSMUST00000192405	Cr1l	12946	complement component (3b/4b) receptor 1-like [Source:MGI Symbol Acc:MGI:88513]	1	195097382	195131586	-1	H6
ENSMUSG00000016487	1091	856.001	790	939	891.999	813.001	984.001	932.999	1159	1005	1277	1016	1434	1289	1285	ENSMUST00000136837	Ppfibp1	67533	PTPRF interacting protein binding protein 1 (liprin beta 1) [Source:MGI Symbol Acc:MGI:1914783]	6	146888487	147032025	1	G3
ENSMUSG00000016493	275	293.072	259.137	236.053	239	253.06	304	276	321	306	390.073	357	393.071	422.079	365	ENSMUST00000162951	Cd46	17221	CD46 antigen complement regulatory protein [Source:MGI Symbol Acc:MGI:1203290]	1	195036826	195092249	-1	H6
ENSMUSG00000016494	763	801	638	614	724	631	825	696.001	845	654	814	621	989	903	843	ENSMUST00000194036	Cd34	12490	CD34 antigen [Source:MGI Symbol Acc:MGI:88329]	1	194938819	194961279	1	H6
ENSMUSG00000016495	262	252.999	228	244	248.001	211	232	247	276.001	248	307	273	343.001	286.999	305	ENSMUST00000139176	Plgrkt	67759	plasminogen receptor C-terminal lysine transmembrane protein [Source:MGI Symbol Acc:MGI:1915009]	19	29348599	29367390	-1	C1
ENSMUSG00000016496	133.762	166.974	124.202	116.05	100.609	96.338	120.566	111.125	135.199	152.512	205.447	148.383	161.151	189.434	156.391	ENSMUST00000016640	Cd274	60533	CD274 antigen [Source:MGI Symbol Acc:MGI:1926446]	19	29367455	29388095	1	C1
ENSMUSG00000016498	2	1	2	1	2	0	0	0	3	3	2	1	2	2	0	ENSMUST00000112576	Pdcd1lg2	58205	programmed cell death 1 ligand 2 [Source:MGI Symbol Acc:MGI:1930125]	19	29410919	29471157	1	C1
ENSMUSG00000016503	233	213	193	193.623	239	226	211	242	250	256	312.907	192	282	330	309	ENSMUST00000133296	Gtf3a	66596	general transcription factor III A [Source:MGI Symbol Acc:MGI:1913846]	5	146948657	146955614	1	G3
ENSMUSG00000016510	365	370.408	297.395	367.377	330.393	332.999	403.001	373	410.001	378.432	440.093	326	374.344	501.442	404.384	ENSMUST00000140526	Mtif3	76366	mitochondrial translational initiation factor 3 [Source:MGI Symbol Acc:MGI:1923616]	5	146951573	146963800	-1	G3
ENSMUSG00000016520	253.895	333.106	235.292	352.853	292.196	273.73	405.573	350.174	365.154	290.282	274.805	209.155	376.301	335.971	300.64	ENSMUST00000123092	Lnx2	140887	ligand of numb-protein X 2 [Source:MGI Symbol Acc:MGI:2155959]	5	147016655	147076586	-1	G3
ENSMUSG00000016524	0	1	0	2	0	2	0	0	1	0	0	2	1	0	0	ENSMUST00000016668	Il19	329244	interleukin 19 [Source:MGI Symbol Acc:MGI:1890472]	1	130932656	130940115	-1	E4
ENSMUSG00000016526	170	187	184	159	178	141	229	176	255	171	222	140	244	241	220	ENSMUST00000189756	Dyrk3	226419	dual-specificity tyrosine-(Y)-phosphorylation regulated kinase 3 [Source:MGI Symbol Acc:MGI:1330300]	1	131127455	131138340	-1	E4
ENSMUSG00000016528	569	504	450	490	516	497	514	534	588	603	770	514	704	707	737	ENSMUST00000188459	Mapkapk2	17164	MAP kinase-activated protein kinase 2 [Source:MGI Symbol Acc:MGI:109298]	1	131053700	131097826	-1	E4
ENSMUSG00000016529	0	0	1	0	0	0	0	0	0	1	0	0	0	0	0	ENSMUST00000016673	Il10	16153	interleukin 10 [Source:MGI Symbol Acc:MGI:96537]	1	131019845	131024974	1	E4
ENSMUSG00000016534	2131	2031	1659	1770	1907	1942	1986	2061	2076	2391	3207	2553	3092	3304	3137	ENSMUST00000144663	Lamp2	16784	lysosomal-associated membrane protein 2 [Source:MGI Symbol Acc:MGI:96748]	X	38401357	38456454	-1	A3.3
ENSMUSG00000016541	4271	3971	3474	3723	3891	3794	3961	4101	4309	4363	5633	3838	5393	5746	5390	ENSMUST00000163242	Atxn10	54138	ataxin 10 [Source:MGI Symbol Acc:MGI:1859293]	15	85336381	85463836	1	E2
ENSMUSG00000016552	501	539	455	567	517	483	555	571	596	509	562	422	666	644	594	ENSMUST00000140096	Foxred2	239554	FAD-dependent oxidoreductase domain containing 2 [Source:MGI Symbol Acc:MGI:106315]	15	77940522	77956722	-1	E1
ENSMUSG00000016554	1092	1028	950	994	1042	966	1061	1073	1148	1078	1333.99	861	1323	1487	1199	ENSMUST00000100484	Eif3d	55944	eukaryotic translation initiation factor 3 subunit D [Source:MGI Symbol Acc:MGI:1933181]	15	77958998	77970824	-1	E1
ENSMUSG00000016559	3028	3062	2565	3004	2895	2983	3029	3609	3582	3579	4721	3541	5357	5327	4974	ENSMUST00000016703	H3f3b	667250	H3 histone family 3B [Source:MGI Symbol Acc:MGI:1101768]	11	116021912	116027962	-1	E2
ENSMUSG00000016619	1152	1111	985	999	1067	1006	1056	1106	1189	1122	1449	949	1399	1498	1390	ENSMUST00000165443	Nup50	18141	nucleoporin 50 [Source:MGI Symbol Acc:MGI:1351502]	15	84923428	84942955	1	E2
ENSMUSG00000016624	361.001	338	258	360	334	320.001	341.001	375	376	280	283	226.001	354	283.001	287	ENSMUST00000160389	Phf21b	271305	PHD finger protein 21B [Source:MGI Symbol Acc:MGI:2443812]	15	84785381	84856049	-1	E2
ENSMUSG00000016626	0	0	0	0	0	0	0	0	0	0	0	0	2	0	0	ENSMUST00000142623	Nlrp14	76858	NLR family pyrin domain containing 14 [Source:MGI Symbol Acc:MGI:1924108]	7	107166990	107198102	1	E3
ENSMUSG00000016637	232	235	202	198	219	230	207	243	287	259	313	205	294	308	293	ENSMUST00000016781	Ift27	67042	intraflagellar transport 27 [Source:MGI Symbol Acc:MGI:1914292]	15	78159465	78174108	-1	E1
ENSMUSG00000016664	1690.75	1485.8	1547.23	1471.56	1393.84	1414.62	1429.13	1489.17	1839.93	1491.25	1909.02	1341.38	1966.24	1998.97	2047.06	ENSMUST00000056177	Pacsin2	23970	protein kinase C and casein kinase substrate in neurons 2 [Source:MGI Symbol Acc:MGI:1345153]	15	83375607	83464606	-1	E1
ENSMUSG00000016756	807.878	781.216	611.593	852.752	733.63	716.625	820.108	818.984	830.234	1413.39	1467.13	1388.47	1529.99	1369.78	1548.57	ENSMUST00000167746	Cmah	12763	cytidine monophospho-N-acetylneuraminic acid hydroxylase [Source:MGI Symbol Acc:MGI:103227]	13	24327420	24477285	1	A3.1
ENSMUSG00000016757	332	328	314	328	331	300	311	315	300	265	381	253	386	393	368	ENSMUST00000134334	Ttll12	223723	tubulin tyrosine ligase-like family member 12 [Source:MGI Symbol Acc:MGI:3039573]	15	83575119	83595157	-1	E1
ENSMUSG00000016758	2	1	0	0	2	0	3	2	0	4	0	0	2	0	0	ENSMUST00000016902	Bik	12124	BCL2-interacting killer [Source:MGI Symbol Acc:MGI:1206591]	15	83526862	83544635	1	E1
ENSMUSG00000016763	1640.51	1237.22	1255.48	1344.26	1515.74	1235.93	1441.77	1332.7	1659.02	1147.6	1371.14	1147.8	1750.86	1513.59	1621.02	ENSMUST00000171496	Scube1	64706	signal peptide CUB domain EGF-like 1 [Source:MGI Symbol Acc:MGI:1890616]	15	83602583	83725021	-1	E1
ENSMUSG00000016831	1930.73	1761.27	1528.98	1718.09	1771.48	1735.85	1699.25	1752.88	1870.19	1913.55	2344.48	1685.52	2382.74	2467.88	2264.86	ENSMUST00000173361	Tox4	268741	TOX high mobility group box family member 4 [Source:MGI Symbol Acc:MGI:1915389]	14	52279146	52296391	1	C2
ENSMUSG00000016833	222.426	216.915	217.891	202.718	206.434	199.933	223.854	248.541	267.622	259.122	392.766	264.884	384.175	401.272	383.415	ENSMUST00000143477	Mrps18c	68735	mitochondrial ribosomal protein S18C [Source:MGI Symbol Acc:MGI:1915985]	5	100798627	100804471	1	E4
ENSMUSG00000016918	765.001	732.999	612.999	785	654	676	615.001	630.002	724	892	1099	773	958	1076	1039	ENSMUST00000185780	Sulf1	240725	sulfatase 1 [Source:MGI Symbol Acc:MGI:2138563]	1	12692277	12861192	1	A3
ENSMUSG00000016921	2396	2246	1913	1954	1953	2010	2081	2260	2331	2833	3194	2470	3234	3245	3241	ENSMUST00000126163	Srsf6	67996	serine/arginine-rich splicing factor 6 [Source:MGI Symbol Acc:MGI:1915246]	2	162931528	162937121	1	H2
ENSMUSG00000016933	2327	2208	1920	2112	2092	2058	2251	2285	2396	2261	2458	1894	2710	2640	2626	ENSMUST00000143997	Plcg1	18803	phospholipase C gamma 1 [Source:MGI Symbol Acc:MGI:97615]	2	160731300	160775760	1	H2
ENSMUSG00000016940	700	816	650	790	772	733	869	914	906	875	1102	770	1194	1223	1152	ENSMUST00000106533	Kctd2	70382	potassium channel tetramerisation domain containing 2 [Source:MGI Symbol Acc:MGI:1917632]	11	115420128	115431274	1	E2
ENSMUSG00000016942	8	6	7	12	18	4	2	13	21	9	8	5	7	18	8	ENSMUST00000017086	Tmprss6	71753	transmembrane serine protease 6 [Source:MGI Symbol Acc:MGI:1919003]	15	78439668	78468634	-1	E1
ENSMUSG00000016946	409	378	359	373	314	400	428	446	418	452	605	413	554	606	514	ENSMUST00000127755	Kctd5	69259	potassium channel tetramerisation domain containing 5 [Source:MGI Symbol Acc:MGI:1916509]	17	24047734	24073485	-1	A3.3
ENSMUSG00000016982	0	3	3	2	1	0	3	4	0	0	2	2	5	1	0	ENSMUST00000017126	Pom121l2	195236	POM121 membrane glycoprotein-like 2 (rat) [Source:MGI Symbol Acc:MGI:2684870]	13	21981194	21988734	1	A3.1
ENSMUSG00000016984	372	360	298	360	344	283	321	383	381	500	582	430	633	588	606	ENSMUST00000076661	Etaa1	68145	Ewing tumor-associated antigen 1 [Source:MGI Symbol Acc:MGI:1915395]	11	17938756	17953875	-1	A3.1
ENSMUSG00000016995	132	124	97	99	92	95	121	101	101	124	120	111	155	133	156	ENSMUST00000154940	Matn4	17183	matrilin 4 [Source:MGI Symbol Acc:MGI:1328314]	2	164389393	164405160	-1	H3
ENSMUSG00000016998	0	0	0	0	0	0	0	0	0	0	0	0	0	0	0	ENSMUST00000017142	Svs4	20941	seminal vesicle secretory protein 4 [Source:MGI Symbol Acc:MGI:98450]	2	164275952	164278459	-1	H3
ENSMUSG00000017000	0	0	0	0	0	0	0	0	0	0	0	0	0	0	1	ENSMUST00000017144	Svs6	20945	seminal vesicle secretory protein 6 [Source:MGI Symbol Acc:MGI:106178]	2	164316751	164318453	1	H3
ENSMUSG00000017002	5	4	9	10	3	5	5	4	8	8	6	5	7	5	6	ENSMUST00000167427	Slpi	20568	secretory leukocyte peptidase inhibitor [Source:MGI Symbol Acc:MGI:109297]	2	164354070	164389095	-1	H3
ENSMUSG00000017003	0	0	0	0	0	0	0	0	0	0	0	0	0	0	0	ENSMUST00000109370	Svs3a	64335	seminal vesicle secretory protein 3A [Source:MGI Symbol Acc:MGI:1927635]	2	164289268	164291500	1	H3
ENSMUSG00000017004	3	0	1	0	0	0	0	0	0	0	0	0	0	0	0	ENSMUST00000149370	Svs5	20944	seminal vesicle secretory protein 5 [Source:MGI Symbol Acc:MGI:98453]	2	164332740	164334396	1	H3
ENSMUSG00000017007	36.725	36.341	27.467	22.447	33.405	27.467	22.342	36.297	27.641	30.371	32.276	35.81	35.693	44.039	33.463	ENSMUST00000109356	Rbpjl	19668	recombination signal binding protein for immunoglobulin kappa J region-like [Source:MGI Symbol Acc:MGI:1196616]	2	164403141	164415448	1	H3
ENSMUSG00000017009	1742.86	1799.12	1588.24	1789.61	1827.45	1669.83	1683.94	1950.15	2034.98	1971.32	2759.07	1795.86	2128.16	2950.15	2553.3	ENSMUST00000142909	Sdc4	20971	syndecan 4 [Source:MGI Symbol Acc:MGI:1349164]	2	164424247	164443887	-1	H3
ENSMUSG00000017049	0	0	0	0	0	0	0	0	0	0	0	0	1	0	0	ENSMUST00000017193	Ccdc70	67929	coiled-coil domain containing 70 [Source:MGI Symbol Acc:MGI:1915179]	8	21969775	21974041	1	A2
ENSMUSG00000017057	162	158	152	130	118	151	140	179	167	203	261	198	215	242	228	ENSMUST00000033418	Il13ra1	16164	interleukin 13 receptor alpha 1 [Source:MGI Symbol Acc:MGI:105052]	X	36112110	36171259	1	A3.3
ENSMUSG00000017064	0	0	0	0	0	0	0	0	0	0	0	0	0	0	0	ENSMUST00000017208	Prl5a1	28078	prolactin family 5 subfamily a member 1 [Source:MGI Symbol Acc:MGI:106332]	13	28142484	28151611	1	A3.1
ENSMUSG00000017119	4495	4126	3557	3962	4068	3661	4214	4180	4523	4477	5484	3968	5423	5807	5511	ENSMUST00000071537	Nbr1	17966	neighbor of Brca1 gene 1 [Source:MGI Symbol Acc:MGI:108498]	11	101552149	101581951	1	D
ENSMUSG00000017132	1749	1808	1514	1729	1743	1556	1836	1872	2050	1746	1970	1517	2224	2053	2173	ENSMUST00000106305	Cyth1	19157	cytohesin 1 [Source:MGI Symbol Acc:MGI:1334257]	11	118132019	118248592	-1	E2
ENSMUSG00000017144	711.845	573.647	577.453	629.58	516.984	595.734	509.176	550.24	653.875	607.054	793.994	676.119	877.044	772.192	907.911	ENSMUST00000140864	Rnd3	74194	Rho family GTPase 3 [Source:MGI Symbol Acc:MGI:1921444]	2	51130438	51149111	-1	C1.1
[truncated: 32,006 more rows]

## Sheet: A2ko_vs_Het
Adar1_Adar2_Het.log2FC	P.Value	adj.P.Val	AveExpr	Gene ID	name	description	Adar2KO_502	Adar2KO_514	Adar2KO_521	Adar1_Adar2_Het_510	Adar1_Adar2_Het_515	Adar1_Adar2_Het_547	Adar1_Adar2_DKO_511	Adar1_Adar2_DKO_520	Adar1_Adar2_DKO_546	MDA5_KO_75B	MDA5_KO_82B	MDA5_KO_84B	E861A_MDA5_DKO_401B	E861A_MDA5_DKO_411B	E861A_MDA5_DKO_413B	Adar1_Adar2_DKO_511.cpm	Adar1_Adar2_DKO_520.cpm	Adar1_Adar2_DKO_546.cpm	Adar1_Adar2_Het_510.cpm	Adar1_Adar2_Het_515.cpm	Adar1_Adar2_Het_547.cpm	Adar2KO_502.cpm	Adar2KO_514.cpm	Adar2KO_521.cpm	E861A_MDA5_DKO_401B.cpm	E861A_MDA5_DKO_411B.cpm	E861A_MDA5_DKO_413B.cpm	MDA5_KO_75B.cpm	MDA5_KO_82B.cpm	MDA5_KO_84B.cpm
[truncated: 19,813 more rows]

[truncated: 5 more sheets: A2ko_vs_Quad, E861A_MDA5_vs_MDA5, Het_vs_A2ko, Het_vs_Quad, Quad_vs_Het]
