# Supplementary material for: The majority of A-to-I RNA editing is not required for mammalian homeostasis
Source: Genome Biol. 2019 Dec 9;20:268. doi: 10.1186/s13059-019-1873-2 (PMC6900863; doi:10.1186/s13059-019-1873-2)
Supplement: Supplementary file 4 — Additional file 4: Dataset S3. QuSAGE pathway analysis of gene expression datasets. Samples= 12 week old male whole brain; n=3 per genotype. Related to Fig 2 and Fig S2. [file 13059_2019_1873_MOESM4_ESM.xlsx]

## Sheet: A2KO.vs.HET.AB
pathway.name	log.fold.change	p.Value	FDR
DER_IFN_GAMMA_RESPONSE_UP	0.0344505	0.578717	0.998943
NATSUME_RESPONSE_TO_INTERFERON_BETA_DN	0.034389	0.608547	0.998943
REACTOME_INTERFERON_GAMMA_SIGNALING	0.0287017	0.709827	0.998943
CHIANG_LIVER_CANCER_SUBCLASS_INTERFERON_DN	0.0283786	0.289336	0.998943
SANA_RESPONSE_TO_IFNG_UP	0.0280246	0.712408	0.998943
GSE15930_STIM_VS_STIM_AND_IFNAB_72H_CD8_T_CELL_UP	0.0262721	0.206455	0.998943
GSE3337_4H_VS_16H_IFNG_IN_CD8POS_DC_DN	0.0245767	0.399343	0.998943
GSE1432_1H_VS_24H_IFNG_MICROGLIA_DN	0.0220462	0.455187	0.998943
GSE11864_CSF1_VS_CSF1_IFNG_IN_MAC_DN	0.0220371	0.409442	0.998943
GSE15930_STIM_VS_STIM_AND_IFNAB_48H_CD8_T_CELL_UP	0.0220239	0.455412	0.998943
GSE16755_CTRL_VS_IFNA_TREATED_MAC_UP	0.0215697	0.0756856	0.998943
GSE16755_CTRL_VS_IFNA_TREATED_MAC_DN	0.0213339	0.412475	0.998943
GSE1432_1H_VS_6H_IFNG_MICROGLIA_DN	0.0213285	0.445929	0.998943
GSE15930_NAIVE_VS_48H_IN_VITRO_STIM_IFNAB_CD8_TCELL_UP	0.0179742	0.265059	0.998943
GSE3337_CTRL_VS_16H_IFNG_IN_CD8POS_DC_DN	0.0177595	0.605825	0.998943
GSE15930_NAIVE_VS_72H_IN_VITRO_STIM_IFNAB_CD8_TCELL_UP	0.0174718	0.2645	0.998943
WONG_IFNA2_RESISTANCE_DN	0.0167139	0.692727	0.998943
GSE1432_CTRL_VS_IFNG_6H_MICROGLIA_DN	0.0163428	0.722001	0.998943
GSE15930_STIM_VS_STIM_AND_IFNAB_48H_CD8_T_CELL_DN	0.015074	0.653994	0.998943
DER_IFN_ALPHA_RESPONSE_UP	0.0145439	0.78755	0.998943
GSE1432_CTRL_VS_IFNG_6H_MICROGLIA_UP	0.0141952	0.494257	0.998943
GSE1432_CTRL_VS_IFNG_1H_MICROGLIA_UP	0.0125474	0.450517	0.998943
GSE1432_1H_VS_6H_IFNG_MICROGLIA_UP	0.0125064	0.549241	0.998943
GSE1432_6H_VS_24H_IFNG_MICROGLIA_UP	0.0121765	0.59598	0.998943
GSE3337_CTRL_VS_4H_IFNG_IN_CD8POS_DC_DN	0.0116902	0.63846	0.998943
GSE15930_NAIVE_VS_72H_IN_VITRO_STIM_IFNAB_CD8_TCELL_DN	0.0115951	0.694029	0.998943
GSE3337_CTRL_VS_4H_IFNG_IN_CD8POS_DC_UP	0.00993125	0.627417	0.998943
GSE1432_6H_VS_24H_IFNG_MICROGLIA_DN	0.00989412	0.692917	0.998943
GSE15930_NAIVE_VS_48H_IN_VITRO_STIM_IFNAB_CD8_TCELL_DN	0.00984135	0.775897	0.998943
GSE1432_CTRL_VS_IFNG_24H_MICROGLIA_UP	0.00939844	0.588232	0.998943
MORF_IFNA1	0.00927251	0.80578	0.998943
GSE11864_CSF1_VS_CSF1_IFNG_IN_MAC_UP	0.00815217	0.71887	0.998943
GSE11864_CSF1_IFNG_VS_CSF1_PAM3CYS_IN_MAC_UP	0.0065605	0.813839	0.998943
GSE11864_CSF1_PAM3CYS_VS_CSF1_IFNG_PAM3CYS_IN_MAC_DN	0.0065056	0.788091	0.998943
REACTOME_INTERFERON_ALPHA_BETA_SIGNALING	0.00632145	0.960865	0.998943
BROWNE_INTERFERON_RESPONSIVE_GENES	0.0057575	0.939541	0.998943
GSE1432_1H_VS_24H_IFNG_MICROGLIA_UP	0.00568775	0.812225	0.998943
GSE11864_CSF1_PAM3CYS_VS_CSF1_IFNG_PAM3CYS_IN_MAC_UP	0.0054683	0.804292	0.998943
GSE11864_UNTREATED_VS_CSF1_IFNG_PAM3CYS_IN_MAC_UP	0.00487904	0.810596	0.998943
GSE11864_CSF1_IFNG_VS_CSF1_IFNG_PAM3CYS_IN_MAC_UP	0.00386519	0.838904	0.998943
GSE3337_CTRL_VS_16H_IFNG_IN_CD8POS_DC_UP	0.00361086	0.907427	0.998943
GSE1432_CTRL_VS_IFNG_24H_MICROGLIA_DN	0.00352546	0.961344	0.998943
GSE1432_CTRL_VS_IFNG_1H_MICROGLIA_DN	0.00322226	0.891643	0.998943
Liu_ADAR_ISG_Set_PMID_30559422_MOUSE_ISGs	0.00273873	0.969448	0.998943
GSE15930_STIM_VS_STIM_AND_IFNAB_24H_CD8_T_CELL_DN	0.000555801	0.997015	0.998943
CHIANG_LIVER_CANCER_SUBCLASS_INTERFERON_UP	0.000428859	0.983605	0.998943
REACTOME_INTERFERON_SIGNALING	0.000372099	0.986606	0.998943
GSE15930_STIM_VS_STIM_AND_IFNAB_72H_CD8_T_CELL_DN	0.000243618	0.990252	0.998943
GSE11864_UNTREATED_VS_CSF1_IFNG_PAM3CYS_IN_MAC_DN	0.000236531	0.998943	0.998943
DER_IFN_BETA_RESPONSE_UP	9.71065e-05	0.982246	0.998943
RADAEVA_RESPONSE_TO_IFNA1_DN	-0.00236371	0.942202	0.998943
HECKER_IFNB1_TARGETS	-0.0024424	0.942073	0.998943
GSE15930_STIM_VS_STIM_AND_IFNAB_24H_CD8_T_CELL_UP	-0.00306631	0.925644	0.998943
RADAEVA_RESPONSE_TO_IFNA1_UP	-0.00366539	0.969942	0.998943
SCADDEN_IU_DSRNA_RESPONSE	-0.00397939	0.94184	0.998943
GSE11864_CSF1_IFNG_VS_CSF1_IFNG_PAM3CYS_IN_MAC_DN	-0.00432515	0.835533	0.998943
SANA_RESPONSE_TO_IFNG_DN	-0.00518068	0.882755	0.998943
REACTOME_RIG_I_MDA5_MEDIATED_INDUCTION_OF_IFN_ALPHA_BETA_PATHWAYS	-0.00723285	0.789454	0.998943
GSE11864_CSF1_VS_CSF1_IFNG_PAM3CYS_IN_MAC_DN	-0.00880859	0.690192	0.998943
GSE11864_UNTREATED_VS_CSF1_IFNG_IN_MAC_UP	-0.00895635	0.677237	0.998943
Liu_ADAR_ISG_Set_PMID_30559422_MOUSE_ISG_and_Cytokines	-0.00902945	0.887313	0.998943
DER_IFN_ALPHA_RESPONSE_DN	-0.0107879	0.793934	0.998943
GSE11864_UNTREATED_VS_CSF1_IFNG_IN_MAC_DN	-0.0120103	0.580034	0.998943
WONG_IFNA2_RESISTANCE_UP	-0.0132531	0.638929	0.998943
GSE11864_CSF1_IFNG_VS_CSF1_PAM3CYS_IN_MAC_DN	-0.013987	0.484022	0.998943
NATSUME_RESPONSE_TO_INTERFERON_BETA_UP	-0.0167963	0.631566	0.998943
GRANDVAUX_IFN_RESPONSE_NOT_VIA_IRF3	-0.0181239	0.850624	0.998943
REACTOME_ANTIVIRAL_MECHANISM_BY_IFN_STIMULATED_GENES	-0.0200925	0.184895	0.998943
BOSCO_INTERFERON_INDUCED_ANTIVIRAL_MODULE	-0.0206444	0.664362	0.998943
GSE11864_CSF1_VS_CSF1_IFNG_PAM3CYS_IN_MAC_UP	-0.0240822	0.229195	0.998943
EINAV_INTERFERON_SIGNATURE_IN_CANCER	-0.0252606	0.651746	0.998943
DER_IFN_GAMMA_RESPONSE_DN	-0.0252721	0.420197	0.998943
GSE3337_4H_VS_16H_IFNG_IN_CD8POS_DC_UP	-0.0271903	0.40816	0.998943
TRACEY_RESISTANCE_TO_IFNA2_UP	-0.0338805	0.68642	0.998943
Liu_ADAR_ISG_Set_PMID_30559422_MOUSE_Cytokines	-0.0349194	0.79884	0.998943
SVI_E861A_DIFF_EXPRESSED	-0.0366773	0.44036	0.998943
ZHANG_INTERFERON_RESPONSE	-0.0383559	0.737908	0.998943
TRACEY_RESISTANCE_TO_IFNA2_DN	-0.0537901	0.259163	0.998943
MOSERLE_IFNA_RESPONSE	-0.0663009	0.4563	0.998943

## Sheet: QUAD.vs.HET.AB
pathway.name	log.fold.change	p.Value	FDR
Liu_ADAR_ISG_Set_PMID_30559422_MOUSE_ISGs	1.02704	0.000144948	0.00162126
MOSERLE_IFNA_RESPONSE	0.890235	0.000202709	0.00162126
ZHANG_INTERFERON_RESPONSE	0.866496	0.00023576	0.00162126
Liu_ADAR_ISG_Set_PMID_30559422_MOUSE_ISG_and_Cytokines	0.728244	0.00035238	0.00176478
REACTOME_INTERFERON_ALPHA_BETA_SIGNALING	0.625162	0.000162818	0.00162126
SCADDEN_IU_DSRNA_RESPONSE	0.611493	0.000204696	0.00162126
GRANDVAUX_IFN_RESPONSE_NOT_VIA_IRF3	0.605814	0.000380041	0.00176478
EINAV_INTERFERON_SIGNATURE_IN_CANCER	0.554687	0.000144222	0.00162126
HECKER_IFNB1_TARGETS	0.553068	0.00013342	0.00162126
RADAEVA_RESPONSE_TO_IFNA1_UP	0.539396	0.000402102	0.00176478
SANA_RESPONSE_TO_IFNG_UP	0.467701	0.000581218	0.0020871
BOSCO_INTERFERON_INDUCED_ANTIVIRAL_MODULE	0.459538	8.45198e-05	0.00162126
REACTOME_INTERFERON_GAMMA_SIGNALING	0.457919	0.000649345	0.00223036
BROWNE_INTERFERON_RESPONSIVE_GENES	0.456431	0.00026679	0.00162126
SVI_E861A_DIFF_EXPRESSED	0.366017	0.00026374	0.00162126
DER_IFN_ALPHA_RESPONSE_UP	0.363806	0.000131385	0.00162126
DER_IFN_BETA_RESPONSE_UP	0.336628	8.27891e-05	0.00162126
REACTOME_INTERFERON_SIGNALING	0.302329	0.00035968	0.00176478
DER_IFN_GAMMA_RESPONSE_UP	0.269208	0.000572405	0.0020871
GSE1432_CTRL_VS_IFNG_24H_MICROGLIA_DN	0.226395	0.000735653	0.00242152
CHIANG_LIVER_CANCER_SUBCLASS_INTERFERON_UP	0.20872	0.00527786	0.01345
GSE1432_CTRL_VS_IFNG_6H_MICROGLIA_DN	0.16187	0.00237091	0.00668936
GSE1432_1H_VS_24H_IFNG_MICROGLIA_DN	0.156375	0.000294751	0.00166324
GSE15930_STIM_VS_STIM_AND_IFNAB_48H_CD8_T_CELL_DN	0.152774	0.00126962	0.00371481
REACTOME_RIG_I_MDA5_MEDIATED_INDUCTION_OF_IFN_ALPHA_BETA_PATHWAYS	0.146084	0.000503262	0.00198788
GSE16755_CTRL_VS_IFNA_TREATED_MAC_DN	0.139933	0.00048264	0.00198788
GSE1432_1H_VS_6H_IFNG_MICROGLIA_DN	0.115598	0.00110631	0.00336147
REACTOME_ANTIVIRAL_MECHANISM_BY_IFN_STIMULATED_GENES	0.113611	0.000246723	0.00162126
GSE11864_CSF1_PAM3CYS_VS_CSF1_IFNG_PAM3CYS_IN_MAC_DN	0.111593	0.00108183	0.00336147
NATSUME_RESPONSE_TO_INTERFERON_BETA_UP	0.102821	0.0150333	0.0359888
GSE3337_CTRL_VS_4H_IFNG_IN_CD8POS_DC_DN	0.089315	0.004834	0.0131685
Liu_ADAR_ISG_Set_PMID_30559422_MOUSE_Cytokines	0.0708977	0.584304	0.744516
GSE11864_CSF1_IFNG_VS_CSF1_PAM3CYS_IN_MAC_UP	0.0667715	0.0220644	0.0498025
TRACEY_RESISTANCE_TO_IFNA2_UP	0.0655024	0.297477	0.489598
WONG_IFNA2_RESISTANCE_UP	0.0637929	0.044961	0.0986645
GSE11864_CSF1_IFNG_VS_CSF1_IFNG_PAM3CYS_IN_MAC_UP	0.06336	0.00514666	0.01345
GSE1432_CTRL_VS_IFNG_1H_MICROGLIA_DN	0.0596639	0.0118738	0.0293134
GSE3337_CTRL_VS_16H_IFNG_IN_CD8POS_DC_DN	0.0589415	0.0934534	0.189569
TRACEY_RESISTANCE_TO_IFNA2_DN	0.0584368	0.340962	0.528156
GSE11864_UNTREATED_VS_CSF1_IFNG_PAM3CYS_IN_MAC_DN	0.0562427	0.0189065	0.0439298
GSE1432_6H_VS_24H_IFNG_MICROGLIA_DN	0.0466101	0.0535646	0.114368
WONG_IFNA2_RESISTANCE_DN	0.0401225	0.377726	0.563026
GSE11864_UNTREATED_VS_CSF1_IFNG_IN_MAC_DN	0.0398827	0.122353	0.235753
GSE1432_6H_VS_24H_IFNG_MICROGLIA_UP	0.0389753	0.0959844	0.189569
RADAEVA_RESPONSE_TO_IFNA1_DN	0.0389173	0.503002	0.673511
GSE15930_STIM_VS_STIM_AND_IFNAB_72H_CD8_T_CELL_DN	0.0367789	0.0956355	0.189569
GSE15930_STIM_VS_STIM_AND_IFNAB_48H_CD8_T_CELL_UP	0.0340059	0.254137	0.456292
GSE15930_NAIVE_VS_72H_IN_VITRO_STIM_IFNAB_CD8_TCELL_DN	0.0328513	0.281338	0.472888
GSE3337_4H_VS_16H_IFNG_IN_CD8POS_DC_DN	0.0295154	0.329114	0.522261
GSE15930_STIM_VS_STIM_AND_IFNAB_24H_CD8_T_CELL_DN	0.0268409	0.21079	0.387265
GSE15930_NAIVE_VS_48H_IN_VITRO_STIM_IFNAB_CD8_TCELL_DN	0.0264214	0.426757	0.612978
GSE11864_CSF1_VS_CSF1_IFNG_IN_MAC_UP	0.0230748	0.330545	0.522261
GSE11864_CSF1_PAM3CYS_VS_CSF1_IFNG_PAM3CYS_IN_MAC_UP	0.0225748	0.269267	0.463474
GSE11864_CSF1_VS_CSF1_IFNG_IN_MAC_DN	0.0196272	0.396943	0.580713
GSE11864_UNTREATED_VS_CSF1_IFNG_PAM3CYS_IN_MAC_UP	0.0184715	0.354048	0.53788
GSE15930_STIM_VS_STIM_AND_IFNAB_24H_CD8_T_CELL_UP	0.0177976	0.50188	0.673511
GSE15930_NAIVE_VS_72H_IN_VITRO_STIM_IFNAB_CD8_TCELL_UP	0.0175802	0.269871	0.463474
GSE16755_CTRL_VS_IFNA_TREATED_MAC_UP	0.017077	0.166948	0.314021
GSE3337_CTRL_VS_16H_IFNG_IN_CD8POS_DC_UP	0.0167263	0.580109	0.744516
GSE1432_1H_VS_6H_IFNG_MICROGLIA_UP	0.0160044	0.454636	0.641361
GSE1432_CTRL_VS_IFNG_6H_MICROGLIA_UP	0.0141527	0.485859	0.673383
SANA_RESPONSE_TO_IFNG_DN	0.0114922	0.801365	0.895695
MORF_IFNA1	0.0106359	0.659046	0.826423
GSE1432_CTRL_VS_IFNG_1H_MICROGLIA_UP	0.0105456	0.525654	0.692111
GSE3337_4H_VS_16H_IFNG_IN_CD8POS_DC_UP	0.00880012	0.828847	0.896971
GSE11864_CSF1_IFNG_VS_CSF1_IFNG_PAM3CYS_IN_MAC_DN	0.00865799	0.692628	0.841809
GSE15930_STIM_VS_STIM_AND_IFNAB_72H_CD8_T_CELL_UP	0.00749225	0.687019	0.841809
GSE11864_CSF1_VS_CSF1_IFNG_PAM3CYS_IN_MAC_DN	0.00631717	0.809037	0.895695
GSE11864_CSF1_VS_CSF1_IFNG_PAM3CYS_IN_MAC_UP	0.00544819	0.81633	0.895695
GSE11864_CSF1_IFNG_VS_CSF1_PAM3CYS_IN_MAC_DN	0.00522584	0.781772	0.895072
GSE15930_NAIVE_VS_48H_IN_VITRO_STIM_IFNAB_CD8_TCELL_UP	0.00490453	0.764392	0.888043
GSE1432_CTRL_VS_IFNG_24H_MICROGLIA_UP	0.00293564	0.896959	0.932365
GSE3337_CTRL_VS_4H_IFNG_IN_CD8POS_DC_UP	-0.00100348	0.974085	0.974085
CHIANG_LIVER_CANCER_SUBCLASS_INTERFERON_DN	-0.00147045	0.956113	0.968371
GSE11864_UNTREATED_VS_CSF1_IFNG_IN_MAC_UP	-0.00173384	0.911589	0.935266
GSE1432_1H_VS_24H_IFNG_MICROGLIA_UP	-0.0050294	0.855526	0.913332
NATSUME_RESPONSE_TO_INTERFERON_BETA_DN	-0.00760211	0.881253	0.928253
DER_IFN_GAMMA_RESPONSE_DN	-0.00978334	0.736569	0.881651
DER_IFN_ALPHA_RESPONSE_DN	-0.0101062	0.75217	0.886887

## Sheet: A1E861A.vs.WT
pathway.name	log.fold.change	p.Value	FDR
Liu_ADAR_ISG_Set_PMID_30559422_MOUSE_ISGs	0.975707	0.00015344	0.00110198
MOSERLE_IFNA_RESPONSE	0.932033	2.39198e-05	0.00110198
ZHANG_INTERFERON_RESPONSE	0.854831	0.000141001	0.00110198
Liu_ADAR_ISG_Set_PMID_30559422_MOUSE_ISG_and_Cytokines	0.792306	5.27175e-05	0.00110198
REACTOME_INTERFERON_ALPHA_BETA_SIGNALING	0.575597	0.00017911	0.00113132
EINAV_INTERFERON_SIGNATURE_IN_CANCER	0.552239	9.46586e-05	0.00110198
GRANDVAUX_IFN_RESPONSE_NOT_VIA_IRF3	0.535058	0.00214713	0.00628234
HECKER_IFNB1_TARGETS	0.505848	0.000126248	0.00110198
SANA_RESPONSE_TO_IFNG_UP	0.494569	0.000144034	0.00110198
RADAEVA_RESPONSE_TO_IFNA1_UP	0.471857	0.000113827	0.00110198
SCADDEN_IU_DSRNA_RESPONSE	0.471385	0.000791205	0.00260438
BROWNE_INTERFERON_RESPONSIVE_GENES	0.443436	5.76234e-05	0.00110198
BOSCO_INTERFERON_INDUCED_ANTIVIRAL_MODULE	0.426551	0.000208846	0.00117849
REACTOME_INTERFERON_GAMMA_SIGNALING	0.418395	0.000579516	0.00218008
Liu_ADAR_ISG_Set_PMID_30559422_MOUSE_Cytokines	0.388824	0.0039328	0.0110961
DER_IFN_ALPHA_RESPONSE_UP	0.330026	9.88771e-05	0.00110198
SVI_E861A_DIFF_EXPRESSED	0.314739	0.000311876	0.00129675
DER_IFN_BETA_RESPONSE_UP	0.2892	6.93561e-05	0.00110198
REACTOME_INTERFERON_SIGNALING	0.282818	0.000296234	0.00129675
DER_IFN_GAMMA_RESPONSE_UP	0.22001	0.000422462	0.00166872
CHIANG_LIVER_CANCER_SUBCLASS_INTERFERON_UP	0.204234	0.00159112	0.00483456
GSE1432_CTRL_VS_IFNG_24H_MICROGLIA_DN	0.204201	0.000186166	0.00113132
GSE1432_1H_VS_24H_IFNG_MICROGLIA_DN	0.137823	0.000285308	0.00129675
GSE15930_STIM_VS_STIM_AND_IFNAB_48H_CD8_T_CELL_DN	0.132849	0.000616522	0.00221387
GSE1432_CTRL_VS_IFNG_6H_MICROGLIA_DN	0.122954	0.00120049	0.00379355
REACTOME_RIG_I_MDA5_MEDIATED_INDUCTION_OF_IFN_ALPHA_BETA_PATHWAYS	0.115606	0.00455543	0.0118267
GSE16755_CTRL_VS_IFNA_TREATED_MAC_DN	0.113662	0.000243175	0.00120068
REACTOME_ANTIVIRAL_MECHANISM_BY_IFN_STIMULATED_GENES	0.113467	0.000241874	0.00120068
GSE11864_CSF1_PAM3CYS_VS_CSF1_IFNG_PAM3CYS_IN_MAC_DN	0.0916124	0.00464088	0.0118267
GSE1432_1H_VS_6H_IFNG_MICROGLIA_DN	0.0865972	0.000746851	0.00256527
GSE3337_CTRL_VS_4H_IFNG_IN_CD8POS_DC_DN	0.0811959	0.0043078	0.011735
GSE11864_CSF1_IFNG_VS_CSF1_IFNG_PAM3CYS_IN_MAC_UP	0.0538802	0.00624908	0.0154274
NATSUME_RESPONSE_TO_INTERFERON_BETA_UP	0.0526024	0.0551135	0.124399
GSE1432_CTRL_VS_IFNG_1H_MICROGLIA_DN	0.0401033	0.0193418	0.0463031
TRACEY_RESISTANCE_TO_IFNA2_UP	0.0370524	0.577934	0.730741
TRACEY_RESISTANCE_TO_IFNA2_DN	0.0364994	0.465642	0.623487
GSE11864_CSF1_IFNG_VS_CSF1_PAM3CYS_IN_MAC_UP	0.0325373	0.138155	0.266202
WONG_IFNA2_RESISTANCE_UP	0.0246751	0.314246	0.486773
DER_IFN_ALPHA_RESPONSE_DN	0.0207191	0.601243	0.730741
GSE11864_UNTREATED_VS_CSF1_IFNG_IN_MAC_DN	0.0205676	0.339436	0.509581
GSE11864_UNTREATED_VS_CSF1_IFNG_IN_MAC_UP	0.0180315	0.426684	0.591369
MORF_IFNA1	0.0125537	0.598163	0.730741
GSE3337_CTRL_VS_16H_IFNG_IN_CD8POS_DC_DN	0.0117937	0.679261	0.789141
GSE11864_UNTREATED_VS_CSF1_IFNG_PAM3CYS_IN_MAC_DN	0.0101072	0.587332	0.730741
GSE1432_6H_VS_24H_IFNG_MICROGLIA_DN	0.00836382	0.665921	0.785191
GSE3337_4H_VS_16H_IFNG_IN_CD8POS_DC_DN	0.00188688	0.957882	0.985192
GSE11864_UNTREATED_VS_CSF1_IFNG_PAM3CYS_IN_MAC_UP	0.000765032	0.960251	0.985192
GSE11864_CSF1_IFNG_VS_CSF1_IFNG_PAM3CYS_IN_MAC_DN	0.000699551	0.98183	0.990152
GSE11864_CSF1_VS_CSF1_IFNG_PAM3CYS_IN_MAC_UP	-0.000422569	0.990152	0.990152
GSE15930_STIM_VS_STIM_AND_IFNAB_72H_CD8_T_CELL_DN	-0.0023666	0.886527	0.94277
GSE15930_STIM_VS_STIM_AND_IFNAB_24H_CD8_T_CELL_UP	-0.00317851	0.895035	0.94277
GSE11864_CSF1_VS_CSF1_IFNG_IN_MAC_DN	-0.00410501	0.852466	0.922531
GSE15930_STIM_VS_STIM_AND_IFNAB_72H_CD8_T_CELL_UP	-0.00508859	0.716393	0.811388
GSE1432_1H_VS_6H_IFNG_MICROGLIA_UP	-0.00566545	0.767912	0.84257
GSE3337_4H_VS_16H_IFNG_IN_CD8POS_DC_UP	-0.00918488	0.718951	0.811388
GSE15930_NAIVE_VS_72H_IN_VITRO_STIM_IFNAB_CD8_TCELL_DN	-0.00946404	0.730381	0.812677
GSE3337_CTRL_VS_16H_IFNG_IN_CD8POS_DC_UP	-0.0100165	0.663348	0.785191
GSE1432_6H_VS_24H_IFNG_MICROGLIA_UP	-0.0108465	0.501383	0.660154
GSE15930_NAIVE_VS_72H_IN_VITRO_STIM_IFNAB_CD8_TCELL_UP	-0.0143276	0.368501	0.519849
GSE11864_CSF1_IFNG_VS_CSF1_PAM3CYS_IN_MAC_DN	-0.0155971	0.366839	0.519849
GSE1432_CTRL_VS_IFNG_24H_MICROGLIA_UP	-0.0168407	0.276157	0.454508
GSE16755_CTRL_VS_IFNA_TREATED_MAC_UP	-0.017362	0.0848249	0.171825
DER_IFN_GAMMA_RESPONSE_DN	-0.0174131	0.569735	0.730741
GSE15930_STIM_VS_STIM_AND_IFNAB_24H_CD8_T_CELL_DN	-0.0176984	0.341871	0.509581
GSE11864_CSF1_PAM3CYS_VS_CSF1_IFNG_PAM3CYS_IN_MAC_UP	-0.018771	0.210433	0.377823
GSE11864_CSF1_VS_CSF1_IFNG_IN_MAC_UP	-0.0205239	0.294051	0.474081
GSE11864_CSF1_VS_CSF1_IFNG_PAM3CYS_IN_MAC_DN	-0.0261242	0.261056	0.438796
GSE1432_CTRL_VS_IFNG_1H_MICROGLIA_UP	-0.0283198	0.0573759	0.125908
SANA_RESPONSE_TO_IFNG_DN	-0.0296877	0.435049	0.592566
GSE15930_STIM_VS_STIM_AND_IFNAB_48H_CD8_T_CELL_UP	-0.0304512	0.237548	0.417028
CHIANG_LIVER_CANCER_SUBCLASS_INTERFERON_DN	-0.0315294	0.143546	0.270003
GSE1432_CTRL_VS_IFNG_6H_MICROGLIA_UP	-0.031621	0.0802758	0.166889
RADAEVA_RESPONSE_TO_IFNA1_DN	-0.0323163	0.361816	0.519849
GSE15930_NAIVE_VS_48H_IN_VITRO_STIM_IFNAB_CD8_TCELL_DN	-0.032455	0.251131	0.43129
GSE3337_CTRL_VS_4H_IFNG_IN_CD8POS_DC_UP	-0.0340773	0.0671956	0.143472
GSE15930_NAIVE_VS_48H_IN_VITRO_STIM_IFNAB_CD8_TCELL_UP	-0.0351549	0.0262025	0.0608823
WONG_IFNA2_RESISTANCE_DN	-0.0351994	0.305093	0.482048
GSE1432_1H_VS_24H_IFNG_MICROGLIA_UP	-0.0363781	0.108722	0.214727
NATSUME_RESPONSE_TO_INTERFERON_BETA_DN	-0.0643386	0.183527	0.337178
