# Supplementary material for: The majority of A-to-I RNA editing is not required for mammalian homeostasis
Source: Genome Biol. 2019 Dec 9;20:268. doi: 10.1186/s13059-019-1873-2 (PMC6900863; doi:10.1186/s13059-019-1873-2)
Supplement: Supplementary file 5 — Additional file 5: Dataset S4A. Editing analysis of the known sites. Related to Fig. 3 and Fig. 4. [file 13059_2019_1873_MOESM5_ESM.xlsx]

## Sheet: Index
Sheet name	Description
Index	This sheet
Edited_in_WT_Het	All editing sites where depth > 50 in all genotypes and editing > 0.01 in WT and Het. Used for Figure 5B
Depth50	All sites where depth > 50 (with no editing filter)
Depth5	All sites where depth > 5 (with no editing filter)
Site_annotation_by_gene_part	Number of editing sites by gene part (as defined by Goldmine)
Legend	Definition of column names in the sheets

## Sheet: Edited_in_WT_Het
pos	chrom	position	REF	ALT	editing_strand	gene	gene_part	B1	B2	hyperedited	IGV	Edited_in_WT	Edited_in_Het	Edited_in_E861A	Edited_in_A2KO	Edited_in_DKO	edit.freq.min	edit.freq.max	edit.freq.min.noDKO	edit.freq.max.noDKO	edit.range.noDKO	edit.freq.DKO	edit.freq.A2KO	edit.freq.E861A	edit.freq.Het	edit.freq.WT	editreads.DKO	editreads.A2KO	editreads.E861A	editreads.Het	editreads.WT	depth.DKO	depth.A2KO	depth.E861A	depth.Het	depth.WT	pos_plus_one	position_plus_one	genome	promoter_per	end3_per	exon_per	intron_per	intergenic_per	utr5_per	utr3_per	overlapped_genes	nearest_genes	distance_to_nearest_gene
chr1_10031604	chr1	10031604	T	C	-	Cops5	intron	TRUE	FALSE	TRUE	chr1:10031605	TRUE	TRUE	FALSE	FALSE	FALSE	0	0.119048	0	0.119048	0.119048	0	0	0	0.119048	0.0952381	0	0	0	3	2	323	309	143	85	152	chr1_10031605	10031605	mm10	0	0	0	100	0	0	0	Cops5	Cops5	0
chr1_10079232	chr1	10079232	A	G	+	Cspp1	intron	TRUE	FALSE	FALSE	chr1:10079233	TRUE	TRUE	TRUE	TRUE	FALSE	0	0.132275	0.0571429	0.132275	0.0751323	0	0.0929487	0.132275	0.0571429	0.0740741	0	3	3	2	2	167	80	52	88	93	chr1_10079233	10079233	mm10	0	0	0	100	0	0	0	Cspp1	Cspp1	0
chr1_10105687	chr1	10105687	A	G	+	Cspp1	intron	TRUE	FALSE	FALSE	chr1:10105688	TRUE	TRUE	FALSE	TRUE	FALSE	0	0.111111	0	0.111111	0.111111	0	0.111111	0	0.0666667	0.111111	0	1	0	1	1	139	80	60	99	51	chr1_10105688	10105688	mm10	0	0	0	100	0	0	0	Cspp1	Cspp1	0
chr1_10200688	chr1	10200688	T	C	-	Arfgef1	intron	FALSE	FALSE	FALSE	chr1:10200689	TRUE	TRUE	TRUE	TRUE	FALSE	0	0.571429	0.15	0.571429	0.421429	0	0.185185	0.15	0.571429	0.266667	0	3	2	8	4	448	223	145	179	258	chr1_10200689	10200689	mm10	0	0	0	100	0	0	0	Arfgef1	Arfgef1	0
chr1_104781729	chr1	104781729	A	G	+	Cdh20	intron	FALSE	FALSE	FALSE	chr1:104781730	TRUE	TRUE	FALSE	TRUE	FALSE	0	0.120175	0	0.120175	0.120175	0	0.0801587	0	0.0454545	0.120175	0	7	0	3	7	175	104	118	125	78	chr1_104781730	104781730	mm10	0	0	0	100	0	100	0	Cdh20	Cdh20	0
chr1_104781731	chr1	104781731	A	G	+	Cdh20	intron	FALSE	FALSE	FALSE	chr1:104781732	TRUE	TRUE	TRUE	TRUE	FALSE	0	0.348148	0.172378	0.348148	0.175771	0	0.29256	0.172378	0.249513	0.348148	0	21	12	14	19	175	74	68	56	54	chr1_104781732	104781732	mm10	0	0	0	100	0	100	0	Cdh20	Cdh20	0
chr1_104781971	chr1	104781971	A	G	+	Cdh20	intron	FALSE	FALSE	FALSE	chr1:104781972	TRUE	TRUE	TRUE	TRUE	FALSE	0	0.255556	0.0444444	0.255556	0.211111	0	0.0555556	0.112821	0.0444444	0.255556	0	2	6	2	9	146	104	61	102	62	chr1_104781972	104781972	mm10	0	0	0	100	0	100	0	Cdh20	Cdh20	0
chr1_105740001	chr1	105740001	A	G	+	Relch	intron	TRUE	FALSE	FALSE	chr1:105740002	TRUE	TRUE	TRUE	TRUE	TRUE	0.0151515	0.27451	0.139001	0.27451	0.135508	0.0151515	0.211997	0.139001	0.195767	0.27451	1	14	7	11	14	142	65	57	51	51	chr1_105740002	105740002	mm10	0	0	0	100	0	0	0	Relch	Relch	0
chr1_11596988	chr1	11596988	A	G	+	A830018L16Rik	exon	TRUE	FALSE	FALSE	chr1:11596989	TRUE	TRUE	TRUE	TRUE	FALSE	0	0.119538	0.0265301	0.119538	0.0930079	0	0.0328256	0.119538	0.0265301	0.0642763	0	4	14	3	8	182	125	119	128	121	chr1_11596989	11596989	mm10	0	0	100	100	0	0	100	A830018L16Rik	A830018L16Rik	0
chr1_11597016	chr1	11597016	A	G	+	A830018L16Rik	exon	TRUE	FALSE	FALSE	chr1:11597017	TRUE	TRUE	TRUE	FALSE	FALSE	0	0.0390741	0.00653595	0.0390741	0.0325381	0	0.00653595	0.0390741	0.016129	0.034481	0	1	5	3	5	207	196	128	174	152	chr1_11597017	11597017	mm10	0	0	100	100	0	0	100	A830018L16Rik	A830018L16Rik	0
chr1_11597041	chr1	11597041	A	G	+	A830018L16Rik	exon	TRUE	FALSE	FALSE	chr1:11597042	TRUE	TRUE	TRUE	TRUE	FALSE	0	0.0823323	0.0344828	0.0823323	0.0478496	0	0.0502958	0.0615058	0.0344828	0.0823323	0	7	6	6	9	216	140	105	170	141	chr1_11597042	11597042	mm10	0	0	100	100	0	0	100	A830018L16Rik	A830018L16Rik	0
chr1_11597051	chr1	11597051	A	G	+	A830018L16Rik	exon	TRUE	FALSE	FALSE	chr1:11597052	TRUE	TRUE	FALSE	TRUE	FALSE	0	0.0793228	0.00925926	0.0793228	0.0700636	0	0.0793228	0.00925926	0.0539216	0.065425	0	11	1	7	12	218	146	175	163	184	chr1_11597052	11597052	mm10	0	0	100	100	0	0	100	A830018L16Rik	A830018L16Rik	0
chr1_118475484	chr1	118475484	A	G	+	Clasp1	intron	FALSE	FALSE	FALSE	chr1:118475485	TRUE	TRUE	TRUE	FALSE	FALSE	0	0.0833333	0	0.0833333	0.0833333	0	0	0.0833333	0.0809524	0.0416667	0	0	1	2	1	330	341	142	142	160	chr1_118475485	118475485	mm10	0	0	0	100	0	100	0	Clasp1	Clasp1	0
chr1_118574335	chr1	118574335	A	G	+	Clasp1	intron	FALSE	FALSE	FALSE	chr1:118574336	TRUE	TRUE	TRUE	TRUE	FALSE	0	0.125	0.0416667	0.125	0.0833333	0	0.075	0.0555556	0.125	0.0416667	0	2	1	3	1	317	116	161	110	180	chr1_118574336	118574336	mm10	0	0	0	100	0	0	0	Clasp1	Clasp1	0
chr1_118574412	chr1	118574412	A	G	+	Clasp1	intron	FALSE	FALSE	FALSE	chr1:118574413	TRUE	TRUE	TRUE	TRUE	FALSE	0	0.216667	0.0555556	0.216667	0.161111	0	0.0555556	0.0666667	0.0666667	0.216667	0	1	1	1	3	308	198	150	192	92	chr1_118574413	118574413	mm10	0	0	0	100	0	0	0	Clasp1	Clasp1	0
chr1_119685608	chr1	119685608	T	C	-	Ptpn4	intron	FALSE	TRUE	FALSE	chr1:119685609	TRUE	TRUE	FALSE	FALSE	FALSE	0	0.0833333	0	0.0833333	0.0833333	0	0	0	0.0833333	0.0833333	0	0	0	1	1	533	578	412	382	323	chr1_119685609	119685609	mm10	0	0	0	100	0	0	0	Ptpn4	Ptpn4	0
chr1_123796757	chr1	123796757	T	C	-	Dpp10	intron	FALSE	FALSE	FALSE	chr1:123796758	TRUE	TRUE	TRUE	TRUE	FALSE	0	0.170503	0.030303	0.170503	0.1402	0	0.170503	0.030303	0.0529412	0.136752	0	10	1	3	2	909	57	378	305	251	chr1_123796758	123796758	mm10	0	0	0	100	0	0	0	Dpp10	Dpp10	0
chr1_123903145	chr1	123903145	T	C	-	Dpp10	intron	FALSE	FALSE	FALSE	chr1:123903146	TRUE	TRUE	TRUE	TRUE	FALSE	0	0.220238	0.103175	0.220238	0.117063	0	0.220238	0.103175	0.128205	0.12037	0	5	2	5	2	950	305	211	610	217	chr1_123903146	123903146	mm10	0	0	0	100	0	0	0	Dpp10	Dpp10	0
chr1_124222817	chr1	124222817	T	C	-		intergenic	FALSE	FALSE	FALSE	chr1:124222818	TRUE	TRUE	FALSE	TRUE	FALSE	0	0.161248	0	0.161248	0.161248	0	0.161248	0	0.0324284	0.0666667	0	14	0	2	3	137	76	55	116	61	chr1_124222818	124222818	mm10	0	0	0	0	100	0	0		Dpp10	177257
chr1_124332326	chr1	124332326	T	C	-		intergenic	FALSE	TRUE	FALSE	chr1:124332327	TRUE	TRUE	TRUE	TRUE	FALSE	0	0.0583333	0.0266667	0.0583333	0.0316667	0	0.0292152	0.0529412	0.0266667	0.0583333	0	4	3	2	3	167	164	64	157	66	chr1_124332327	124332327	mm10	0	0	0	0	100	0	0		Dpp10	286766
chr1_124417842	chr1	124417842	T	C	-		intergenic	FALSE	FALSE	FALSE	chr1:124417843	TRUE	TRUE	TRUE	FALSE	FALSE	0	0.0717554	0.00757576	0.0717554	0.0641796	0	0.00757576	0.0376984	0.0717554	0.0565085	0	1	3	8	5	160	173	86	120	86	chr1_124417843	124417843	mm10	0	0	0	0	100	0	0		Dpp10	372282
chr1_124501695	chr1	124501695	T	C	-		intergenic	FALSE	FALSE	FALSE	chr1:124501696	TRUE	TRUE	FALSE	TRUE	FALSE	0	0.112037	0	0.112037	0.112037	0	0.0431235	0	0.112037	0.0407407	0	4	0	6	2	130	114	66	54	58	chr1_124501696	124501696	mm10	0	0	0	0	100	0	0		Dpp10	456135
chr1_124539660	chr1	124539660	T	C	-		intergenic	FALSE	FALSE	FALSE	chr1:124539661	TRUE	TRUE	TRUE	TRUE	FALSE	0	0.753142	0.0347594	0.753142	0.718382	0	0.753142	0.0347594	0.547845	0.585575	0	62	2	47	34	152	85	65	85	61	chr1_124539661	124539661	mm10	0	0	0	0	100	0	0		Dpp10	494100
chr1_124571776	chr1	124571776	T	C	-		intergenic	FALSE	FALSE	FALSE	chr1:124571777	TRUE	TRUE	TRUE	TRUE	FALSE	0	0.185341	0.0138889	0.185341	0.171452	0	0.0138889	0.0138889	0.0345622	0.185341	0	1	1	3	10	153	132	74	107	56	chr1_124571777	124571777	mm10	0	0	0	0	100	0	0		Dpp10	526216
chr1_124572202	chr1	124572202	T	C	-		intergenic	FALSE	FALSE	FALSE	chr1:124572203	TRUE	TRUE	FALSE	TRUE	FALSE	0	0.213835	0	0.213835	0.213835	0	0.213835	0	0.141554	0.0606061	0	25	0	13	2	149	112	56	92	57	chr1_124572203	124572203	mm10	0	0	0	0	100	0	0		Dpp10	526642
chr1_124612593	chr1	124612593	T	C	-		intergenic	FALSE	FALSE	FALSE	chr1:124612594	TRUE	TRUE	TRUE	TRUE	FALSE	0	0.196919	0.0653907	0.196919	0.131528	0	0.196919	0.193986	0.0653907	0.194721	0	10	11	3	9	118	51	64	87	50	chr1_124612594	124612594	mm10	0	0	0	0	100	0	0		Dpp10	567033
chr1_124636202	chr1	124636202	T	C	-		intergenic	FALSE	FALSE	FALSE	chr1:124636203	TRUE	TRUE	FALSE	TRUE	FALSE	0	0.111993	0	0.111993	0.111993	0	0.0555556	0	0.0836551	0.111993	0	5	0	6	7	146	152	68	103	62	chr1_124636203	124636203	mm10	0	0	0	0	100	0	0		Dpp10	590642
chr1_124766382	chr1	124766382	T	C	-		intergenic	FALSE	TRUE	FALSE	chr1:124766383	TRUE	TRUE	TRUE	FALSE	FALSE	0	0.117259	0	0.117259	0.117259	0	0	0.106548	0.0138889	0.117259	0	0	6	1	6	164	200	52	148	50	chr1_124766383	124766383	mm10	0	0	0	0	100	0	0		Actr3	626521
chr1_127922027	chr1	127922027	A	G	+	Rab3gap1	intron	FALSE	TRUE	FALSE	chr1:127922028	TRUE	TRUE	TRUE	TRUE	FALSE	0	0.383333	0.0833333	0.383333	0.3	0	0.383333	0.0833333	0.291667	0.309524	0	5	1	6	5	419	135	173	127	103	chr1_127922028	127922028	mm10	0	0	0	100	0	0	0	Rab3gap1	Rab3gap1	0
chr1_127922029	chr1	127922029	A	G	+	Rab3gap1	intron	FALSE	TRUE	FALSE	chr1:127922030	TRUE	TRUE	TRUE	FALSE	FALSE	0	0.263889	0	0.263889	0.263889	0	0	0.194444	0.263889	0.15873	0	0	2	5	3	421	413	105	127	105	chr1_127922030	127922030	mm10	0	0	0	100	0	0	0	Rab3gap1	Rab3gap1	0
chr1_128163689	chr1	128163689	A	G	+	R3hdm1	intron	TRUE	FALSE	FALSE	chr1:128163690	TRUE	TRUE	TRUE	TRUE	FALSE	0.00529101	0.20391	0.0366952	0.20391	0.167215	0.00529101	0.20391	0.0366952	0.116541	0.18477	1	33	5	17	20	744	162	134	148	108	chr1_128163690	128163690	mm10	0	0	0	100	0	0	0	R3hdm1	R3hdm1	0
chr1_128164613	chr1	128164613	A	G	+	R3hdm1	intron	TRUE	FALSE	FALSE	chr1:128164614	TRUE	TRUE	TRUE	TRUE	FALSE	0	0.422222	0.0416667	0.422222	0.380556	0	0.422222	0.111111	0.0416667	0.0606061	0	5	1	1	2	1068	346	300	745	369	chr1_128164614	128164614	mm10	0	0	0	100	0	0	0	R3hdm1	R3hdm1	0
chr1_128164632	chr1	128164632	A	G	+	R3hdm1	intron	TRUE	FALSE	FALSE	chr1:128164633	TRUE	TRUE	TRUE	FALSE	FALSE	0	0.277778	0	0.277778	0.277778	0	0	0.277778	0.0666667	0.125	0	0	5	2	3	1068	1098	142	747	367	chr1_128164633	128164633	mm10	0	0	0	100	0	0	0	R3hdm1	R3hdm1	0
chr1_128190077	chr1	128190077	A	G	+	R3hdm1	intron	FALSE	TRUE	FALSE	chr1:128190078	TRUE	TRUE	TRUE	TRUE	FALSE	0	0.217307	0.120225	0.217307	0.0970821	0	0.120225	0.184474	0.217307	0.150899	0	52	38	90	35	893	437	207	420	230	chr1_128190078	128190078	mm10	0	0	0	100	0	0	0	R3hdm1	R3hdm1	0
chr1_128192179	chr1	128192179	A	G	+	R3hdm1	intron	FALSE	TRUE	FALSE	chr1:128192180	TRUE	TRUE	TRUE	TRUE	FALSE	0	0.247967	0.107016	0.247967	0.140952	0	0.107016	0.130249	0.122942	0.247967	0	35	14	31	30	753	324	111	253	121	chr1_128192180	128192180	mm10	0	0	0	100	0	0	0	R3hdm1	R3hdm1	0
chr1_128192180	chr1	128192180	A	G	+	R3hdm1	intron	FALSE	TRUE	FALSE	chr1:128192181	TRUE	TRUE	TRUE	TRUE	FALSE	0	0.171073	0.0816079	0.171073	0.0894648	0	0.0816079	0.11217	0.104229	0.171073	0	27	13	28	20	753	330	115	254	118	chr1_128192181	128192181	mm10	0	0	0	100	0	0	0	R3hdm1	R3hdm1	0
chr1_128192188	chr1	128192188	A	G	+	R3hdm1	intron	FALSE	TRUE	FALSE	chr1:128192189	TRUE	TRUE	TRUE	TRUE	FALSE	0	0.415925	0.137071	0.415925	0.278854	0	0.137071	0.374879	0.34551	0.415925	0	44	47	86	57	754	320	127	250	136	chr1_128192189	128192189	mm10	0	0	0	100	0	0	0	R3hdm1	R3hdm1	0
chr1_128192214	chr1	128192214	A	G	+	R3hdm1	intron	FALSE	TRUE	FALSE	chr1:128192215	TRUE	TRUE	TRUE	FALSE	FALSE	0	0.0937566	0.00964506	0.0937566	0.0841116	0	0.00964506	0.0913486	0.086748	0.0937566	0	3	17	21	17	759	312	186	253	173	chr1_128192215	128192215	mm10	0	0	0	100	0	0	0	R3hdm1	R3hdm1	0
chr1_128192221	chr1	128192221	A	G	+	R3hdm1	intron	FALSE	TRUE	FALSE	chr1:128192222	TRUE	TRUE	TRUE	FALSE	FALSE	0	0.075036	0	0.075036	0.075036	0	0	0.075036	0.0611111	0.0495111	0	0	14	15	9	762	807	183	418	173	chr1_128192222	128192222	mm10	0	0	0	100	0	0	0	R3hdm1	R3hdm1	0
chr1_128253725	chr1	128253725	A	G	+	Ubxn4	intron	FALSE	TRUE	FALSE	chr1:128253726	TRUE	TRUE	FALSE	TRUE	FALSE	0	0.244444	0	0.244444	0.244444	0	0.244444	0	0.0666667	0.15873	0	3	0	1	2	388	175	137	236	95	chr1_128253726	128253726	mm10	0	0	0	100	0	0	0	Ubxn4	Ubxn4	0
chr1_128254619	chr1	128254619	A	G	+	Ubxn4	intron	TRUE	FALSE	FALSE	chr1:128254620	TRUE	TRUE	TRUE	FALSE	FALSE	0	0.111111	0	0.111111	0.111111	0	0	0.111111	0.0555556	0.1	0	0	1	2	3	401	445	95	255	143	chr1_128254620	128254620	mm10	0	0	0	100	0	0	0	Ubxn4	Ubxn4	0
chr1_128255031	chr1	128255031	A	G	+	Ubxn4	intron	FALSE	TRUE	FALSE	chr1:128255032	TRUE	TRUE	TRUE	FALSE	FALSE	0	0.111111	0	0.111111	0.111111	0	0	0.111111	0.0555556	0.0833333	0	0	1	1	1	403	434	112	280	160	chr1_128255032	128255032	mm10	0	0	0	100	0	0	0	Ubxn4	Ubxn4	0
chr1_128273310	chr1	128273310	A	G	+	Ubxn4	intron	TRUE	FALSE	FALSE	chr1:128273311	TRUE	TRUE	FALSE	TRUE	FALSE	0	0.233937	0	0.233937	0.233937	0	0.233937	0	0.0588235	0.0833333	0	11	0	3	2	300	50	143	131	68	chr1_128273311	128273311	mm10	0	0	0	100	0	0	0	Ubxn4	Ubxn4	0
chr1_128273329	chr1	128273329	A	G	+	Ubxn4	intron	TRUE	FALSE	FALSE	chr1:128273330	TRUE	TRUE	TRUE	TRUE	FALSE	0	0.132275	0.0151515	0.132275	0.117124	0	0.0518579	0.132275	0.0151515	0.0555556	0	3	5	1	2	306	59	87	217	96	chr1_128273330	128273330	mm10	0	0	0	100	0	0	0	Ubxn4	Ubxn4	0
chr1_128273906	chr1	128273906	A	G	+	Ubxn4	intron	FALSE	TRUE	FALSE	chr1:128273907	TRUE	TRUE	TRUE	FALSE	FALSE	0	0.0444444	0	0.0444444	0.0444444	0	0	0.037037	0.0444444	0.0333333	0	0	1	2	1	304	314	97	205	119	chr1_128273907	128273907	mm10	0	0	0	100	0	0	0	Ubxn4	Ubxn4	0
chr1_128377516	chr1	128377516	T	C	-	Dars	intron	TRUE	FALSE	FALSE	chr1:128377517	TRUE	TRUE	TRUE	FALSE	FALSE	0	0.25	0	0.25	0.25	0	0	0.0952381	0.133333	0.25	0	0	2	2	3	230	212	190	135	207	chr1_128377517	128377517	mm10	0	0	0	100	0	0	0	Dars	Dars	0
chr1_128410885	chr1	128410885	T	C	-	Dars	intron	TRUE	FALSE	FALSE	chr1:128410886	TRUE	TRUE	TRUE	TRUE	FALSE	0	0.305556	0.111111	0.305556	0.194444	0	0.111111	0.305556	0.166667	0.166667	0	1	3	2	2	402	293	86	249	191	chr1_128410886	128410886	mm10	0	0	0	100	0	0	0	Dars	Dars	0
chr1_131318283	chr1	131318283	T	C	-	Srgap2	intron	FALSE	FALSE	FALSE	chr1:131318284	TRUE	TRUE	TRUE	FALSE	FALSE	0	0.111111	0	0.111111	0.111111	0	0	0.0512821	0.0833333	0.111111	0	0	2	1	5	271	322	119	176	177	chr1_131318284	131318284	mm10	0	0	0	100	0	0	0	Srgap2	Srgap2	0
chr1_132025672	chr1	132025672	T	C	-	Elk4, Mfsd4a	3' end	FALSE	FALSE	FALSE	chr1:132025673	TRUE	TRUE	TRUE	FALSE	FALSE	0	0.190476	0	0.190476	0.190476	0	0	0.190476	0.135802	0.142857	0	0	8	11	6	214	237	69	117	110	chr1_132025673	132025673	mm10	0	200	100	0	0	0	100	Elk4, Mfsd4a	Elk4	0
chr1_132025721	chr1	132025721	T	C	-	Elk4, Mfsd4a	3' end	FALSE	FALSE	FALSE	chr1:132025722	TRUE	TRUE	TRUE	TRUE	FALSE	0	0.075	0.0277778	0.075	0.0472222	0	0.0277778	0.0698413	0.046176	0.075	0	2	2	3	2	235	177	77	113	86	chr1_132025722	132025722	mm10	0	200	0	0	100	0	0	Elk4, Mfsd4a	Elk4	36
chr1_132571140	chr1	132571140	T	C	-	Nfasc	intron	FALSE	FALSE	FALSE	chr1:132571141	TRUE	TRUE	TRUE	TRUE	FALSE	0	0.277778	0.0555556	0.277778	0.222222	0	0.111111	0.0555556	0.128205	0.277778	0	5	1	5	5	1035	746	309	418	179	chr1_132571141	132571141	mm10	0	0	0	100	0	0	0	Nfasc	Nfasc	0
chr1_132896206	chr1	132896206	A	G	+	Lrrn2	intron	FALSE	TRUE	FALSE	chr1:132896207	TRUE	TRUE	TRUE	TRUE	FALSE	0	0.270833	0.0481481	0.270833	0.222685	0	0.0481481	0.0929487	0.13373	0.270833	0	3	4	7	10	433	189	98	53	99	chr1_132896207	132896207	mm10	0	0	0	100	0	100	0	Lrrn2	Lrrn2	0
chr1_132999564	chr1	132999564	T	C	-	Mdm4	intron	FALSE	TRUE	FALSE	chr1:132999565	TRUE	TRUE	TRUE	TRUE	FALSE	0	0.285916	0.131944	0.285916	0.153971	0	0.131944	0.228836	0.22256	0.285916	0	18	15	31	16	386	138	66	133	56	chr1_132999565	132999565	mm10	0	0	0	100	0	0	0	Mdm4	Mdm4	0
chr1_132999626	chr1	132999626	T	C	-	Mdm4	intron	FALSE	TRUE	FALSE	chr1:132999627	TRUE	TRUE	TRUE	FALSE	FALSE	0	0.0621007	0.00757576	0.0621007	0.0545249	0	0.00757576	0.0436508	0.0621007	0.0492142	0	1	3	9	4	369	291	70	141	146	chr1_132999627	132999627	mm10	0	0	0	100	0	0	0	Mdm4	Mdm4	0
chr1_133137543	chr1	133137543	A	G	+	Ppp1r15b	exon	FALSE	FALSE	FALSE	chr1:133137544	TRUE	TRUE	TRUE	TRUE	FALSE	0	0.041665	0.023592	0.041665	0.018073	0	0.041665	0.0283688	0.023592	0.0289794	0	7	4	4	5	180	176	152	167	179	chr1_133137544	133137544	mm10	0	0	100	0	0	0	100	Ppp1r15b	Ppp1r15b	0
chr1_133137982	chr1	133137982	A	G	+	Ppp1r15b	exon	FALSE	FALSE	TRUE	chr1:133137983	TRUE	TRUE	TRUE	FALSE	FALSE	0	0.0767544	0	0.0767544	0.0767544	0	0	0.0767544	0.0141844	0.0318519	0	0	5	2	2	82	90	67	105	66	chr1_133137983	133137983	mm10	0	0	100	0	0	0	100	Ppp1r15b	Ppp1r15b	0
chr1_133138009	chr1	133138009	A	G	+	Ppp1r15b	exon	FALSE	FALSE	TRUE	chr1:133138010	TRUE	TRUE	TRUE	TRUE	FALSE	0.00877193	0.227384	0.0666003	0.227384	0.160784	0.00877193	0.120955	0.0666003	0.113095	0.227384	1	19	4	17	19	120	158	64	151	84	chr1_133138010	133138010	mm10	0	0	100	0	0	0	100	Ppp1r15b	Ppp1r15b	0
chr1_133138017	chr1	133138017	A	G	+	Ppp1r15b	exon	FALSE	FALSE	TRUE	chr1:133138018	TRUE	TRUE	FALSE	FALSE	FALSE	0	0.0618182	0	0.0618182	0.0618182	0	0.00813008	0	0.0168133	0.0618182	0	1	0	2	4	102	120	66	134	67	chr1_133138018	133138018	mm10	0	0	100	0	0	0	100	Ppp1r15b	Ppp1r15b	0
chr1_133197788	chr1	133197788	A	G	+		intergenic	TRUE	FALSE	FALSE	chr1:133197789	TRUE	TRUE	FALSE	TRUE	FALSE	0	0.222222	0	0.222222	0.222222	0	0.0952381	0	0.133333	0.222222	0	2	0	2	2	165	136	143	119	52	chr1_133197789	133197789	mm10	0	0	0	0	100	0	0		Plekha6	48307
chr1_134227008	chr1	134227008	T	C	-	Adora1	intron	FALSE	FALSE	FALSE	chr1:134227009	TRUE	TRUE	TRUE	FALSE	FALSE	0	0.0666667	0	0.0666667	0.0666667	0	0	0.0555556	0.0555556	0.0666667	0	0	1	1	1	358	419	150	258	174	chr1_134227009	134227009	mm10	0	0	0	100	0	100	0	Adora1	Adora1	0
chr1_134495699	chr1	134495699	A	G	+	Rabif	intron	TRUE	FALSE	FALSE	chr1:134495700	TRUE	TRUE	FALSE	FALSE	FALSE	0	0.0833333	0	0.0833333	0.0833333	0	0	0	0.0833333	0.0833333	0	0	0	1	1	179	170	91	71	52	chr1_134495700	134495700	mm10	0	0	0	100	0	0	0	Rabif	Rabif	0
chr1_134779485	chr1	134779485	T	C	-	Ppp1r12b	3' end	FALSE	FALSE	TRUE	chr1:134779486	TRUE	TRUE	TRUE	FALSE	FALSE	0	0.075	0	0.075	0.075	0	0	0.075	0.0666667	0.0648148	0	0	2	2	2	458	467	116	255	123	chr1_134779486	134779486	mm10	0	100	0	100	0	0	0	Ppp1r12b	Ppp1r12b	0
chr1_134858448	chr1	134858448	T	C	-	Ppp1r12b	intron	FALSE	FALSE	FALSE	chr1:134858449	TRUE	TRUE	TRUE	FALSE	FALSE	0	0.204545	0	0.204545	0.204545	0	0	0.204545	0.191667	0.194444	0	0	5	4	2	329	299	75	98	82	chr1_134858449	134858449	mm10	0	0	0	100	0	0	0	Ppp1r12b	Ppp1r12b	0
chr1_134949655	chr1	134949655	T	C	-	Ppp1r12b	intron	TRUE	FALSE	FALSE	chr1:134949656	TRUE	TRUE	TRUE	FALSE	FALSE	0	0.166667	0	0.166667	0.166667	0	0	0.166667	0.148148	0.0833333	0	0	3	4	1	245	272	143	177	182	chr1_134949656	134949656	mm10	0	0	0	100	0	100	0	Ppp1r12b	Ppp1r12b	0
chr1_135408582	chr1	135408582	T	C	-	Ipo9	intron	TRUE	FALSE	FALSE	chr1:135408583	TRUE	TRUE	FALSE	FALSE	FALSE	0	0.111111	0	0.111111	0.111111	0	0	0	0.0833333	0.111111	0	0	0	1	1	542	652	236	336	204	chr1_135408583	135408583	mm10	0	0	0	100	0	100	0	Ipo9	Ipo9	0
chr1_13625035	chr1	13625035	T	C	-	Lactb2	3' end	FALSE	TRUE	FALSE	chr1:13625036	TRUE	TRUE	TRUE	TRUE	FALSE	0	0.254386	0.0260909	0.254386	0.228295	0	0.254386	0.0260909	0.15191	0.230654	0	31	3	16	19	80	122	108	99	84	chr1_13625036	13625036	mm10	0	100	0	0	100	0	0	Lactb2	Lactb2	863
chr1_136327760	chr1	136327760	T	C	-	Camsap2	intron	FALSE	FALSE	FALSE	chr1:136327761	TRUE	TRUE	FALSE	TRUE	FALSE	0	0.266667	0	0.266667	0.266667	0	0.180952	0	0.166667	0.266667	0	3	0	2	4	446	179	226	262	153	chr1_136327761	136327761	mm10	0	0	0	100	0	0	0	Camsap2	Camsap2	0
chr1_140394862	chr1	140394862	A	G	+	Kcnt2	intron	FALSE	FALSE	FALSE	chr1:140394863	TRUE	TRUE	TRUE	FALSE	FALSE	0	0.178571	0	0.178571	0.178571	0	0	0.0555556	0.178571	0.0666667	0	0	1	3	1	227	226	121	79	94	chr1_140394863	140394863	mm10	0	0	0	100	0	0	0	Kcnt2	Kcnt2	0
chr1_150384078	chr1	150384078	T	C	-	Odr4	intron	TRUE	FALSE	FALSE	chr1:150384079	TRUE	TRUE	TRUE	FALSE	FALSE	0	0.113636	0	0.113636	0.113636	0	0	0.113636	0.0416667	0.0333333	0	0	3	1	1	209	232	78	114	108	chr1_150384079	150384079	mm10	0	0	0	100	0	0	0	Odr4	Odr4	0
chr1_152052749	chr1	152052749	T	C	-	1700025G04Rik	intron	FALSE	FALSE	FALSE	chr1:152052750	TRUE	TRUE	TRUE	FALSE	FALSE	0	0.133333	0	0.133333	0.133333	0	0	0.0666667	0.133333	0.0666667	0	0	1	2	1	227	262	63	185	82	chr1_152052750	152052750	mm10	0	0	0	100	0	100	0	1700025G04Rik	1700025G04Rik	0
chr1_153097764	chr1	153097764	A	G	+	Nmnat2	intron	FALSE	FALSE	FALSE	chr1:153097765	TRUE	TRUE	FALSE	FALSE	FALSE	0	0.0833333	0	0.0833333	0.0833333	0	0	0	0.0833333	0.0833333	0	0	0	1	1	766	869	483	494	401	chr1_153097765	153097765	mm10	0	0	0	100	0	0	0	Nmnat2	Nmnat2	0
chr1_153485652	chr1	153485652	T	C	-	Dhx9	intron	TRUE	FALSE	FALSE	chr1:153485653	TRUE	TRUE	TRUE	FALSE	FALSE	0	0.150794	0	0.150794	0.150794	0	0	0.150794	0.0416667	0.0779221	0	0	7	1	3	824	856	129	476	146	chr1_153485653	153485653	mm10	0	0	0	100	0	100	0	Dhx9	Dhx9	0
chr1_15500187	chr1	15500187	A	G	+	Kcnb2	intron	FALSE	FALSE	FALSE	chr1:15500188	TRUE	TRUE	TRUE	TRUE	FALSE	0	0.155556	0.0555556	0.155556	0.1	0	0.0673077	0.155556	0.133333	0.0555556	0	2	3	2	2	87	84	55	61	70	chr1_15500188	15500188	mm10	0	0	0	100	0	0	0	Kcnb2	Kcnb2	0
chr1_155171741	chr1	155171741	A	G	+	Stx6	intron	TRUE	FALSE	FALSE	chr1:155171742	TRUE	TRUE	TRUE	TRUE	FALSE	0	0.333333	0.0666667	0.333333	0.266667	0	0.122222	0.166667	0.0666667	0.333333	0	3	2	1	3	359	137	78	230	57	chr1_155171742	155171742	mm10	0	0	0	100	0	0	0	Stx6	Stx6	0
chr1_155171743	chr1	155171743	A	G	+	Stx6	intron	TRUE	FALSE	FALSE	chr1:155171744	TRUE	TRUE	TRUE	TRUE	FALSE	0	0.155556	0.0666667	0.155556	0.0888889	0	0.155556	0.0833333	0.0666667	0.111111	0	4	1	1	1	359	137	78	229	108	chr1_155171744	155171744	mm10	0	0	0	100	0	0	0	Stx6	Stx6	0
chr1_155673423	chr1	155673423	A	G	+	Acbd6	intron	FALSE	FALSE	FALSE	chr1:155673424	TRUE	TRUE	FALSE	TRUE	FALSE	0	0.111111	0	0.111111	0.111111	0	0.111111	0	0.0833333	0.111111	0	1	0	1	1	141	149	76	140	70	chr1_155673424	155673424	mm10	0	0	0	100	0	0	0	Acbd6	Acbd6	0
chr1_156427611	chr1	156427611	T	C	-	Soat1	3' end	TRUE	FALSE	FALSE	chr1:156427612	TRUE	TRUE	TRUE	TRUE	FALSE	0	0.664629	0.0564317	0.664629	0.608197	0	0.654882	0.0564317	0.337879	0.664629	0	52	4	24	55	70	81	78	68	83	chr1_156427612	156427612	mm10	0	100	0	0	100	0	0	Soat1	Soat1	495
chr1_156428030	chr1	156428030	T	C	-	Soat1	3' end	TRUE	FALSE	FALSE	chr1:156428031	TRUE	TRUE	FALSE	TRUE	FALSE	0	0.40293	0	0.40293	0.40293	0	0.40293	0	0.274467	0.275514	0	49	0	35	27	95	123	91	134	95	chr1_156428031	156428031	mm10	0	100	0	0	100	0	0	Soat1	Soat1	76
chr1_157281687	chr1	157281687	T	C	-	Rasal2	intron	FALSE	TRUE	FALSE	chr1:157281688	TRUE	TRUE	FALSE	TRUE	FALSE	0	0.0555556	0	0.0555556	0.0555556	0	0.0144928	0	0.0473856	0.0555556	0	1	0	2	1	399	325	205	149	154	chr1_157281688	157281688	mm10	0	0	0	100	0	0	0	Rasal2	Rasal2	0
chr1_158375149	chr1	158375149	A	G	+	Astn1	intron	FALSE	TRUE	FALSE	chr1:158375150	TRUE	TRUE	TRUE	TRUE	FALSE	0	0.269841	0.0444444	0.269841	0.225397	0	0.0444444	0.177778	0.136905	0.269841	0	2	4	4	3	887	633	128	295	196	chr1_158375150	158375150	mm10	0	0	0	100	0	0	0	Astn1	Astn1	0
chr1_158425980	chr1	158425980	A	G	+	Astn1	intron	FALSE	FALSE	FALSE	chr1:158425981	TRUE	TRUE	TRUE	TRUE	FALSE	0	0.15873	0.0740741	0.15873	0.0846561	0	0.0740741	0.122222	0.0952381	0.15873	0	2	2	2	2	881	624	123	594	190	chr1_158425981	158425981	mm10	0	0	0	100	0	0	0	Astn1	Astn1	0
chr1_159544517	chr1	159544517	A	G	+	Tnr	intron	FALSE	FALSE	FALSE	chr1:159544518	TRUE	TRUE	TRUE	FALSE	FALSE	0	0.0626781	0	0.0626781	0.0626781	0	0	0.0626781	0.031746	0.0555556	0	0	2	2	3	369	413	96	226	138	chr1_159544518	159544518	mm10	0	0	0	100	0	100	0	Tnr	Tnr	0
chr1_160236803	chr1	160236803	T	C	-	Rabgap1l	intron	FALSE	TRUE	FALSE	chr1:160236804	TRUE	TRUE	TRUE	FALSE	FALSE	0	0.166667	0	0.166667	0.166667	0	0	0.0952381	0.0626781	0.166667	0	0	2	2	2	607	626	257	240	320	chr1_160236804	160236804	mm10	0	0	0	100	0	0	0	Rabgap1l	Rabgap1l	0
chr1_160237639	chr1	160237639	T	C	-	Rabgap1l	intron	FALSE	TRUE	FALSE	chr1:160237640	TRUE	TRUE	TRUE	TRUE	FALSE	0	0.444444	0.148148	0.444444	0.296296	0	0.444444	0.277778	0.148148	0.166667	0	5	3	4	2	590	229	119	390	320	chr1_160237640	160237640	mm10	0	0	0	100	0	0	0	Rabgap1l	Rabgap1l	0
chr1_160237672	chr1	160237672	T	C	-	Rabgap1l	intron	FALSE	TRUE	FALSE	chr1:160237673	TRUE	TRUE	TRUE	TRUE	FALSE	0	0.388889	0.166667	0.388889	0.222222	0	0.361111	0.388889	0.333333	0.166667	0	4	6	8	2	589	227	153	389	320	chr1_160237673	160237673	mm10	0	0	0	100	0	0	0	Rabgap1l	Rabgap1l	0
chr1_160270303	chr1	160270303	T	C	-	Rabgap1l	intron	FALSE	TRUE	FALSE	chr1:160270304	TRUE	TRUE	FALSE	FALSE	FALSE	0	0.309524	0	0.309524	0.309524	0	0	0	0.237037	0.309524	0	0	0	4	5	805	558	289	278	165	chr1_160270304	160270304	mm10	0	0	0	100	0	0	0	Rabgap1l	Rabgap1l	0
chr1_160321143	chr1	160321143	T	C	-	Rabgap1l	intron	TRUE	FALSE	FALSE	chr1:160321144	TRUE	TRUE	TRUE	FALSE	FALSE	0	0.204365	0	0.204365	0.204365	0	0	0.037037	0.204365	0.174242	0	0	1	11	4	818	856	210	307	175	chr1_160321144	160321144	mm10	0	0	0	100	0	0	0	Rabgap1l	Rabgap1l	0
chr1_160325362	chr1	160325362	T	C	-	Rabgap1l	intron	TRUE	FALSE	FALSE	chr1:160325363	TRUE	TRUE	TRUE	TRUE	FALSE	0	0.340909	0.037037	0.340909	0.303872	0	0.037037	0.130952	0.188889	0.340909	0	1	2	3	6	798	558	128	249	174	chr1_160325363	160325363	mm10	0	0	0	100	0	0	0	Rabgap1l	Rabgap1l	0
chr1_160373519	chr1	160373519	T	C	-	Rabgap1l	intron	FALSE	FALSE	FALSE	chr1:160373520	TRUE	TRUE	FALSE	TRUE	FALSE	0	0.3	0	0.3	0.3	0	0.3	0	0.0666667	0.166667	0	4	0	1	2	227	87	97	129	82	chr1_160373520	160373520	mm10	0	0	0	100	0	0	0	Rabgap1l	Rabgap1l	0
chr1_161164353	chr1	161164353	A	G	+	Ankrd45	intron	TRUE	FALSE	FALSE	chr1:161164354	TRUE	TRUE	TRUE	FALSE	FALSE	0	0.222222	0	0.222222	0.222222	0	0	0.222222	0.205556	0.111111	0	0	2	6	1	242	296	69	114	131	chr1_161164354	161164354	mm10	0	0	0	100	0	0	100	Ankrd45	Ankrd45	0
chr1_162598197	chr1	162598197	A	G	+	Vamp4	3' end	TRUE	FALSE	TRUE	chr1:162598198	TRUE	TRUE	TRUE	FALSE	FALSE	0	0.137583	0.00891424	0.137583	0.128668	0	0.00891424	0.137583	0.0519292	0.119369	0	2	21	10	20	179	192	150	193	170	chr1_162598198	162598198	mm10	0	100	100	0	0	0	100	Vamp4	Vamp4	0
chr1_162598203	chr1	162598203	A	G	+	Vamp4	3' end	TRUE	FALSE	TRUE	chr1:162598204	TRUE	TRUE	TRUE	FALSE	FALSE	0	0.0246849	0.00877193	0.0246849	0.0159129	0	0.00877193	0.0209119	0.0114976	0.0246849	0	2	3	2	4	164	173	133	163	158	chr1_162598204	162598204	mm10	0	100	100	0	0	0	100	Vamp4	Vamp4	0
chr1_164444956	chr1	164444956	T	C	-	Atp1b1	intron	TRUE	FALSE	FALSE	chr1:164444957	TRUE	TRUE	FALSE	TRUE	FALSE	0	0.273148	0	0.273148	0.273148	0	0.200532	0	0.17734	0.273148	0	14	0	15	7	9915	76	4678	85	1993	chr1_164444957	164444957	mm10	0	0	0	100	0	0	0	Atp1b1	Atp1b1	0
chr1_16461351	chr1	16461351	T	C	-	Stau2	intron	FALSE	FALSE	FALSE	chr1:16461352	TRUE	TRUE	TRUE	TRUE	FALSE	0	0.166667	0.0446429	0.166667	0.122024	0	0.0446429	0.111111	0.0833333	0.166667	0	2	2	2	3	1236	541	427	843	501	chr1_16461352	16461352	mm10	0	0	0	100	0	0	0	Stau2	Stau2	0
chr1_165218203	chr1	165218203	T	C	-	Tiprl	intron	TRUE	FALSE	FALSE	chr1:165218204	TRUE	TRUE	FALSE	FALSE	FALSE	0	0.166667	0	0.166667	0.166667	0	0	0	0.133333	0.166667	0	0	0	2	2	303	313	228	214	146	chr1_165218204	165218204	mm10	0	0	0	100	0	0	0	Tiprl	Tiprl	0
chr1_165231201	chr1	165231201	T	C	-	Tiprl	intron	TRUE	FALSE	FALSE	chr1:165231202	TRUE	TRUE	TRUE	TRUE	FALSE	0	0.125	0.0277778	0.125	0.0972222	0	0.0666667	0.0416667	0.0277778	0.125	0	3	1	1	2	195	179	118	121	70	chr1_165231202	165231202	mm10	0	0	0	100	0	100	0	Tiprl	Tiprl	0
chr1_165988151	chr1	165988151	T	C	-	Pou2f1	intron	FALSE	FALSE	FALSE	chr1:165988152	TRUE	TRUE	TRUE	FALSE	FALSE	0	0.075	0	0.075	0.075	0	0	0.047619	0.0555556	0.075	0	0	1	2	2	85	107	58	74	57	chr1_165988152	165988152	mm10	0	0	0	100	0	0	0	Pou2f1	Pou2f1	0
chr1_167030567	chr1	167030567	A	G	+	Fam78b	intron	TRUE	FALSE	FALSE	chr1:167030568	TRUE	TRUE	FALSE	FALSE	FALSE	0	0.2	0	0.2	0.2	0	0	0	0.2	0.0555556	0	0	0	3	1	105	126	56	90	61	chr1_167030568	167030568	mm10	0	0	0	100	0	0	0	Fam78b	Fam78b	0
chr1_167388127	chr1	167388127	T	C	-	Mgst3	intron	FALSE	FALSE	FALSE	chr1:167388128	TRUE	TRUE	TRUE	FALSE	FALSE	0	0.416667	0	0.416667	0.416667	0	0	0.416667	0.185185	0.222222	0	0	5	5	2	345	426	85	277	269	chr1_167388128	167388128	mm10	0	0	0	100	0	100	0	Mgst3	Mgst3	0
chr1_167388142	chr1	167388142	T	C	-	Mgst3	intron	FALSE	FALSE	FALSE	chr1:167388143	TRUE	TRUE	FALSE	FALSE	FALSE	0	0.316667	0	0.316667	0.316667	0	0	0	0.111111	0.316667	0	0	0	3	4	344	428	285	275	138	chr1_167388143	167388143	mm10	0	0	0	100	0	100	0	Mgst3	Mgst3	0
chr1_167388150	chr1	167388150	T	C	-	Mgst3	intron	FALSE	FALSE	FALSE	chr1:167388151	TRUE	TRUE	TRUE	TRUE	FALSE	0	0.194444	0.0416667	0.194444	0.152778	0	0.0416667	0.194444	0.111111	0.111111	0	1	2	3	2	343	288	84	275	273	chr1_167388151	167388151	mm10	0	0	0	100	0	100	0	Mgst3	Mgst3	0
chr1_168374655	chr1	168374655	T	C	-	Pbx1	intron	TRUE	FALSE	FALSE	chr1:168374656	TRUE	TRUE	TRUE	TRUE	FALSE	0	0.331039	0.142902	0.331039	0.188136	0	0.142902	0.311612	0.310891	0.331039	0	11	16	25	22	722	76	51	77	67	chr1_168374656	168374656	mm10	0	0	0	100	0	0	0	Pbx1	Pbx1	0
chr1_170146979	chr1	170146979	T	C	-	Uap1	intron	FALSE	TRUE	FALSE	chr1:170146980	TRUE	TRUE	FALSE	FALSE	FALSE	0	0.258333	0	0.258333	0.258333	0	0	0	0.258333	0.111111	0	0	0	5	1	240	240	135	98	133	chr1_170146980	170146980	mm10	0	0	0	100	0	0	0	Uap1	Uap1	0
chr1_170333384	chr1	170333384	T	C	-	Nos1ap	intron	TRUE	FALSE	FALSE	chr1:170333385	TRUE	TRUE	FALSE	TRUE	FALSE	0	0.166667	0	0.166667	0.166667	0	0.0333333	0	0.0833333	0.166667	0	1	0	1	2	503	437	390	383	302	chr1_170333385	170333385	mm10	0	0	0	100	0	0	0	Nos1ap	Nos1ap	0
chr1_170385161	chr1	170385161	T	C	-	Nos1ap	intron	FALSE	FALSE	FALSE	chr1:170385162	TRUE	TRUE	TRUE	FALSE	FALSE	0	0.433333	0	0.433333	0.433333	0	0	0.433333	0.222222	0.0833333	0	0	6	2	1	445	487	124	305	217	chr1_170385162	170385162	mm10	0	0	0	100	0	0	0	Nos1ap	Nos1ap	0
chr1_171138293	chr1	171138293	T	C	-	Sdhc	intron	FALSE	TRUE	FALSE	chr1:171138294	TRUE	TRUE	TRUE	TRUE	FALSE	0	0.116162	0.0208333	0.116162	0.0953283	0	0.0208333	0.0416667	0.106838	0.116162	0	1	1	4	3	580	358	284	222	163	chr1_171138294	171138294	mm10	0	0	0	100	0	0	0	Sdhc	Sdhc	0
chr1_171243873	chr1	171243873	T	C	-	Ndufs2	intron	FALSE	TRUE	FALSE	chr1:171243874	TRUE	TRUE	FALSE	TRUE	TRUE	0	0.206349	0	0.206349	0.206349	0.166667	0.0606061	0	0.206349	0.0666667	2	2	0	3	1	654	680	722	343	574	chr1_171243874	171243874	mm10	0	0	0	100	0	0	0	Ndufs2	Ndufs2	0
chr1_172092347	chr1	172092347	A	G	+	Copa	exon	FALSE	FALSE	FALSE	chr1:172092348	TRUE	TRUE	TRUE	FALSE	FALSE	0	0.0526612	0	0.0526612	0.0526612	0	0	0.0526612	0.0503133	0.0496579	0	0	28	39	29	765	883	514	764	574	chr1_172092348	172092348	mm10	0	0	100	0	0	0	0	Copa	Copa	0
chr1_174678985	chr1	174678985	A	G	+	Fmn2	intron	TRUE	FALSE	FALSE	chr1:174678986	TRUE	TRUE	TRUE	TRUE	FALSE	0	0.383333	0.030303	0.383333	0.35303	0	0.125	0.333333	0.030303	0.383333	0	2	4	1	5	365	168	202	255	103	chr1_174678986	174678986	mm10	0	0	0	100	0	0	0	Fmn2	Fmn2	0
chr1_175465053	chr1	175465053	T	C	-	Rgs7	intron	FALSE	TRUE	FALSE	chr1:175465054	TRUE	TRUE	TRUE	TRUE	FALSE	0	0.0833333	0.0215054	0.0833333	0.061828	0	0.0392157	0.0833333	0.0215054	0.0802139	0	4	3	2	3	319	186	145	283	107	chr1_175465054	175465054	mm10	0	0	0	100	0	0	0	Rgs7	Rgs7	0
chr1_177208406	chr1	177208406	T	C	-	Akt3	intron	FALSE	FALSE	FALSE	chr1:177208407	TRUE	TRUE	TRUE	TRUE	FALSE	0	0.481481	0.0277778	0.481481	0.453704	0	0.0277778	0.364943	0.285185	0.481481	0	2	22	30	24	1530	1112	62	101	50	chr1_177208407	177208407	mm10	0	0	0	100	0	0	0	Akt3	Akt3	0
chr1_177241263	chr1	177241263	T	C	-	Akt3	intron	FALSE	FALSE	FALSE	chr1:177241264	TRUE	TRUE	TRUE	TRUE	FALSE	0	0.139844	0.0107527	0.139844	0.129091	0	0.0107527	0.0579167	0.0599483	0.139844	0	1	5	6	12	1580	1095	288	499	85	chr1_177241264	177241264	mm10	0	0	0	100	0	0	0	Akt3	Akt3	0
chr1_177241274	chr1	177241274	T	C	-	Akt3	intron	FALSE	FALSE	FALSE	chr1:177241275	TRUE	TRUE	TRUE	FALSE	FALSE	0	0.0983115	0	0.0983115	0.0983115	0	0	0.0858586	0.0983115	0.0959498	0	0	7	11	8	1581	1592	286	111	83	chr1_177241275	177241275	mm10	0	0	0	100	0	0	0	Akt3	Akt3	0
chr1_177765716	chr1	177765716	T	C	-	Adss	intron	FALSE	TRUE	FALSE	chr1:177765717	TRUE	TRUE	TRUE	FALSE	FALSE	0	0.222222	0	0.222222	0.222222	0	0	0.0833333	0.0277778	0.222222	0	0	1	1	2	384	442	151	247	165	chr1_177765717	177765717	mm10	0	0	0	100	0	0	0	Adss	Adss	0
chr1_179078891	chr1	179078891	T	C	-	Smyd3	intron	FALSE	FALSE	FALSE	chr1:179078892	TRUE	TRUE	TRUE	TRUE	FALSE	0	0.266667	0.0833333	0.266667	0.183333	0	0.0833333	0.266667	0.25	0.111111	0	1	4	3	1	194	157	66	74	81	chr1_179078892	179078892	mm10	0	0	0	100	0	0	0	Smyd3	Smyd3	0
chr1_179771229	chr1	179771229	T	C	-	Ahctf1	intron	TRUE	FALSE	FALSE	chr1:179771230	TRUE	TRUE	TRUE	TRUE	FALSE	0	0.333333	0.233333	0.333333	0.1	0	0.234848	0.27619	0.333333	0.233333	0	6	5	3	4	258	130	61	75	76	chr1_179771230	179771230	mm10	0	0	0	100	0	0	0	Ahctf1	Ahctf1	0
chr1_180089928	chr1	180089928	A	G	+	Cdc42bpa	intron	FALSE	TRUE	FALSE	chr1:180089929	TRUE	TRUE	TRUE	TRUE	FALSE	0	0.0642585	0.0277778	0.0642585	0.0364807	0	0.0642585	0.0277778	0.0361552	0.0524003	0	8	3	5	5	1082	139	418	421	297	chr1_180089929	180089929	mm10	0	0	0	100	0	0	0	Cdc42bpa	Cdc42bpa	0
chr1_180090285	chr1	180090285	A	G	+	Cdc42bpa	intron	FALSE	FALSE	FALSE	chr1:180090286	TRUE	TRUE	TRUE	FALSE	FALSE	0	0.0606061	0	0.0606061	0.0606061	0	0	0.0416667	0.0606061	0.0503324	0	0	4	2	5	1043	1028	261	676	299	chr1_180090286	180090286	mm10	0	0	0	100	0	0	0	Cdc42bpa	Cdc42bpa	0
chr1_180093561	chr1	180093561	A	G	+	Cdc42bpa	intron	FALSE	TRUE	FALSE	chr1:180093562	TRUE	TRUE	TRUE	TRUE	FALSE	0	0.0966448	0.0424603	0.0966448	0.0541845	0	0.0966448	0.0424603	0.043739	0.0809524	0	11	4	4	7	1088	115	223	394	86	chr1_180093562	180093562	mm10	0	0	0	100	0	0	0	Cdc42bpa	Cdc42bpa	0
chr1_180100614	chr1	180100614	A	G	+	Cdc42bpa	intron	FALSE	FALSE	FALSE	chr1:180100615	TRUE	TRUE	TRUE	TRUE	FALSE	0	0.0844646	0.0196078	0.0844646	0.0648567	0	0.0321705	0.0196078	0.0218044	0.0844646	0	4	1	3	4	1134	452	478	146	403	chr1_180100615	180100615	mm10	0	0	0	100	0	0	0	Cdc42bpa	Cdc42bpa	0
chr1_180126774	chr1	180126774	A	G	+	Cdc42bpa	intron	TRUE	FALSE	FALSE	chr1:180126775	TRUE	TRUE	TRUE	TRUE	FALSE	0	0.222222	0.0666667	0.222222	0.155556	0	0.0666667	0.111111	0.222222	0.0833333	0	1	1	2	1	787	616	292	636	338	chr1_180126775	180126775	mm10	0	0	0	100	0	0	0	Cdc42bpa	Cdc42bpa	0
chr1_181096454	chr1	181096454	T	C	-	Nvl	intron	FALSE	TRUE	FALSE	chr1:181096455	TRUE	TRUE	TRUE	TRUE	FALSE	0	0.288574	0.101872	0.288574	0.186702	0	0.101872	0.127656	0.164344	0.288574	0	15	12	23	23	195	147	91	136	86	chr1_181096455	181096455	mm10	0	0	0	100	0	0	0	Nvl	Nvl	0
chr1_181438393	chr1	181438393	A	G	+	Cnih3	intron	FALSE	FALSE	FALSE	chr1:181438394	TRUE	TRUE	FALSE	TRUE	FALSE	0	0.0416667	0	0.0416667	0.0416667	0	0.0416667	0	0.037037	0.037037	0	1	0	1	1	176	123	108	126	82	chr1_181438394	181438394	mm10	0	0	0	100	0	0	0	Cnih3	Cnih3	0
chr1_182321650	chr1	182321650	T	C	-	Fbxo28	intron	TRUE	FALSE	FALSE	chr1:182321651	TRUE	TRUE	FALSE	FALSE	FALSE	0	0.0846561	0	0.0846561	0.0846561	0	0	0	0.0277778	0.0846561	0	0	0	1	2	181	220	129	179	69	chr1_182321651	182321651	mm10	0	0	0	100	0	0	0	Fbxo28	Fbxo28	0
chr1_182878584	chr1	182878584	A	G	+	Susd4	intron	FALSE	FALSE	TRUE	chr1:182878585	TRUE	TRUE	TRUE	TRUE	FALSE	0	0.180952	0.047619	0.180952	0.133333	0	0.0481628	0.047619	0.0555556	0.180952	0	3	1	2	3	286	63	103	114	71	chr1_182878585	182878585	mm10	0	0	0	100	0	0	0	Susd4	Susd4	0
chr1_182878590	chr1	182878590	A	G	+	Susd4	intron	FALSE	FALSE	TRUE	chr1:182878591	TRUE	TRUE	TRUE	TRUE	FALSE	0	0.25	0.0151515	0.25	0.234848	0	0.0151515	0.25	0.0494505	0.188889	0	1	4	2	6	284	207	70	131	82	chr1_182878591	182878591	mm10	0	0	0	100	0	0	0	Susd4	Susd4	0
chr1_182878612	chr1	182878612	A	G	+	Susd4	intron	FALSE	FALSE	TRUE	chr1:182878613	TRUE	TRUE	TRUE	TRUE	FALSE	0	0.191667	0.0289855	0.191667	0.162681	0	0.0289855	0.191667	0.0555556	0.0512821	0	2	5	2	2	288	211	79	109	132	chr1_182878613	182878613	mm10	0	0	0	100	0	0	0	Susd4	Susd4	0
chr1_182879963	chr1	182879963	A	G	+	Susd4	intron	FALSE	FALSE	FALSE	chr1:182879964	TRUE	TRUE	FALSE	TRUE	FALSE	0	0.187905	0	0.187905	0.187905	0	0.187905	0	0.0678929	0.103704	0	18	0	6	4	326	94	181	88	90	chr1_182879964	182879964	mm10	0	0	0	100	0	0	0	Susd4	Susd4	0
chr1_182879971	chr1	182879971	A	G	+	Susd4	intron	FALSE	FALSE	FALSE	chr1:182879972	TRUE	TRUE	TRUE	TRUE	FALSE	0	0.0862745	0.0119048	0.0862745	0.0743697	0	0.0138889	0.0862745	0.0119048	0.030303	0	1	2	1	1	325	226	85	217	128	chr1_182879972	182879972	mm10	0	0	0	100	0	0	0	Susd4	Susd4	0
chr1_184904226	chr1	184904226	T	C	-	Mark1	intron	FALSE	TRUE	FALSE	chr1:184904227	TRUE	TRUE	TRUE	FALSE	FALSE	0	0.131575	0	0.131575	0.131575	0	0	0.131575	0.0323276	0.0833333	0	0	9	5	6	505	568	72	256	131	chr1_184904227	184904227	mm10	0	0	0	100	0	0	0	Mark1	Mark1	0
chr1_184904232	chr1	184904232	T	C	-	Mark1	intron	FALSE	TRUE	FALSE	chr1:184904233	TRUE	TRUE	TRUE	FALSE	FALSE	0	0.0962733	0	0.0962733	0.0962733	0	0	0.0962733	0.0444444	0.0933333	0	0	7	6	7	498	560	93	237	185	chr1_184904233	184904233	mm10	0	0	0	100	0	0	0	Mark1	Mark1	0
chr1_184904289	chr1	184904289	T	C	-	Mark1	intron	FALSE	TRUE	FALSE	chr1:184904290	TRUE	TRUE	TRUE	TRUE	FALSE	0	0.233766	0.0704645	0.233766	0.163302	0	0.0704645	0.233766	0.113476	0.157018	0	9	12	11	9	457	140	53	97	58	chr1_184904290	184904290	mm10	0	0	0	100	0	0	0	Mark1	Mark1	0
chr1_187852600	chr1	187852600	A	G	+	Esrrg	intron	FALSE	FALSE	FALSE	chr1:187852601	TRUE	TRUE	TRUE	FALSE	FALSE	0	0.409524	0	0.409524	0.409524	0	0	0.222222	0.409524	0.133333	0	0	4	7	2	122	168	53	60	74	chr1_187852601	187852601	mm10	0	0	0	100	0	100	0	Esrrg	Esrrg	0
chr1_189335046	chr1	189335046	T	C	-	Kcnk2	intron	FALSE	FALSE	FALSE	chr1:189335047	TRUE	TRUE	FALSE	FALSE	FALSE	0	0.133333	0	0.133333	0.133333	0	0	0	0.133333	0.0666667	0	0	0	2	1	196	222	116	170	104	chr1_189335047	189335047	mm10	0	0	0	100	0	0	0	Kcnk2	Kcnk2	0
chr1_189896312	chr1	189896312	T	C	-	Smyd2	intron	FALSE	TRUE	FALSE	chr1:189896313	TRUE	TRUE	TRUE	FALSE	FALSE	0	0.329004	0	0.329004	0.329004	0	0	0.329004	0.0779221	0.216667	0	0	8	3	3	247	291	60	112	51	chr1_189896313	189896313	mm10	0	0	0	100	0	0	0	Smyd2	Smyd2	0
chr1_191731472	chr1	191731472	A	G	+	Lpgat1	intron	FALSE	TRUE	FALSE	chr1:191731473	TRUE	TRUE	FALSE	FALSE	FALSE	0	0.0701754	0	0.0701754	0.0701754	0	0	0	0.0701754	0.0333333	0	0	0	4	1	863	946	501	670	417	chr1_191731473	191731473	mm10	0	0	0	100	0	0	0	Lpgat1	Lpgat1	0
chr1_191766155	chr1	191766155	A	G	+	Lpgat1	intron	TRUE	FALSE	FALSE	chr1:191766156	TRUE	TRUE	TRUE	FALSE	FALSE	0	0.153418	0	0.153418	0.153418	0	0	0.142045	0.031746	0.153418	0	0	5	2	9	674	444	182	424	67	chr1_191766156	191766156	mm10	0	0	0	100	0	0	0	Lpgat1	Lpgat1	0
chr1_192472840	chr1	192472840	A	G	+	Kcnh1	intron	FALSE	FALSE	FALSE	chr1:192472841	TRUE	TRUE	TRUE	FALSE	FALSE	0	0.0833333	0	0.0833333	0.0833333	0	0	0.0666667	0.0416667	0.0833333	0	0	1	1	1	272	302	107	199	147	chr1_192472841	192472841	mm10	0	0	0	100	0	0	0	Kcnh1	Kcnh1	0
chr1_194743925	chr1	194743925	A	G	+	Plxna2	intron	FALSE	FALSE	FALSE	chr1:194743926	TRUE	TRUE	TRUE	FALSE	FALSE	0	0.25	0	0.25	0.25	0	0	0.111111	0.0666667	0.25	0	0	1	1	3	226	227	109	164	158	chr1_194743926	194743926	mm10	0	0	0	100	0	0	0	Plxna2	Plxna2	0
chr1_21489023	chr1	21489023	T	C	-	Kcnq5	intron	FALSE	FALSE	FALSE	chr1:21489024	TRUE	TRUE	TRUE	TRUE	FALSE	0	0.333333	0.0333333	0.333333	0.3	0	0.0333333	0.333333	0.0833333	0.111111	0	1	4	2	1	228	146	77	132	102	chr1_21489024	21489024	mm10	0	0	0	100	0	0	0	Kcnq5	Kcnq5	0
chr1_21777035	chr1	21777035	T	C	-	Kcnq5	intron	FALSE	FALSE	FALSE	chr1:21777036	TRUE	TRUE	TRUE	TRUE	FALSE	0	0.0931685	0.0416667	0.0931685	0.0515019	0	0.0673401	0.0833333	0.0931685	0.0416667	0	3	1	5	1	173	89	97	53	128	chr1_21777036	21777036	mm10	0	0	0	100	0	0	0	Kcnq5	Kcnq5	0
chr1_21787360	chr1	21787360	T	C	-	Kcnq5	intron	FALSE	FALSE	FALSE	chr1:21787361	TRUE	TRUE	TRUE	FALSE	FALSE	0	0.0862471	0	0.0862471	0.0862471	0	0	0.0666667	0.0862471	0.0833333	0	0	2	3	2	169	153	122	57	109	chr1_21787361	21787361	mm10	0	0	0	100	0	0	0	Kcnq5	Kcnq5	0
chr1_21906173	chr1	21906173	T	C	-	Kcnq5	intron	TRUE	FALSE	FALSE	chr1:21906174	TRUE	TRUE	TRUE	FALSE	FALSE	0	0.109444	0	0.109444	0.109444	0	0	0.099777	0.0797182	0.109444	0	0	7	7	7	220	218	72	107	67	chr1_21906174	21906174	mm10	0	0	0	100	0	0	0	Kcnq5	Kcnq5	0
chr1_22321235	chr1	22321235	T	C	-	Rims1	intron	FALSE	FALSE	FALSE	chr1:22321236	TRUE	TRUE	TRUE	TRUE	FALSE	0	0.172161	0.0541126	0.172161	0.118049	0	0.0541126	0.0703704	0.0877193	0.172161	0	2	2	5	5	892	362	156	398	212	chr1_22321236	22321236	mm10	0	0	0	100	0	0	0	Rims1	Rims1	0
chr1_22715148	chr1	22715148	T	C	-	Rims1	intron	FALSE	FALSE	FALSE	chr1:22715149	TRUE	TRUE	TRUE	TRUE	FALSE	0	0.39372	0.245833	0.39372	0.147886	0	0.305861	0.245833	0.287003	0.39372	0	27	13	22	20	1055	86	55	74	52	chr1_22715149	22715149	mm10	0	0	0	100	0	0	0	Rims1	Rims1	0
chr1_23875189	chr1	23875189	T	C	-	Smap1	intron	FALSE	FALSE	FALSE	chr1:23875190	TRUE	TRUE	TRUE	FALSE	FALSE	0	0.0920635	0	0.0920635	0.0920635	0	0	0.030303	0.0541667	0.0920635	0	0	2	3	4	595	556	180	221	165	chr1_23875190	23875190	mm10	0	0	0	100	0	0	0	Smap1	Smap1	0
chr1_24756669	chr1	24756669	A	G	+	Lmbrd1	intron	FALSE	TRUE	FALSE	chr1:24756670	TRUE	TRUE	TRUE	FALSE	FALSE	0	0.201923	0	0.201923	0.201923	0	0	0.0719697	0.180556	0.201923	0	0	2	6	6	607	605	145	252	192	chr1_24756670	24756670	mm10	0	0	0	100	0	0	0	Lmbrd1	Lmbrd1	0
chr1_24756720	chr1	24756720	A	G	+	Lmbrd1	intron	FALSE	TRUE	FALSE	chr1:24756721	TRUE	TRUE	TRUE	FALSE	FALSE	0	0.0892857	0	0.0892857	0.0892857	0	0	0.0892857	0.0144928	0.0333333	0	0	2	1	1	612	609	152	459	381	chr1_24756721	24756721	mm10	0	0	0	100	0	0	0	Lmbrd1	Lmbrd1	0
chr1_25301777	chr1	25301777	T	C	-	Adgrb3	intron	FALSE	FALSE	FALSE	chr1:25301778	TRUE	TRUE	FALSE	TRUE	FALSE	0	0.325649	0	0.325649	0.325649	0	0.325649	0	0.203968	0.160417	0	25	0	12	15	393	77	280	61	163	chr1_25301778	25301778	mm10	0	0	0	100	0	0	0	Adgrb3	Adgrb3	0
chr1_25689368	chr1	25689368	T	C	-	Adgrb3	intron	FALSE	FALSE	FALSE	chr1:25689369	TRUE	TRUE	TRUE	TRUE	FALSE	0	0.114344	0.030303	0.114344	0.0840411	0	0.114344	0.030303	0.05	0.0689655	0	13	2	5	6	684	114	267	284	194	chr1_25689369	25689369	mm10	0	0	0	100	0	0	0	Adgrb3	Adgrb3	0
chr1_25770531	chr1	25770531	T	C	-	Adgrb3	intron	FALSE	FALSE	FALSE	chr1:25770532	TRUE	TRUE	TRUE	FALSE	FALSE	0	0.13511	0	0.13511	0.13511	0	0	0.10697	0.0593358	0.13511	0	0	7	10	9	723	816	65	169	63	chr1_25770532	25770532	mm10	0	0	0	100	0	0	0	Adgrb3	Adgrb3	0
chr1_25770532	chr1	25770532	T	C	-	Adgrb3	intron	FALSE	FALSE	FALSE	chr1:25770533	TRUE	TRUE	TRUE	FALSE	FALSE	0	0.129654	0	0.129654	0.129654	0	0	0.0728205	0.0623786	0.129654	0	0	6	11	9	738	827	81	181	70	chr1_25770533	25770533	mm10	0	0	0	100	0	0	0	Adgrb3	Adgrb3	0
chr1_25772885	chr1	25772885	T	C	-	Adgrb3	intron	FALSE	FALSE	FALSE	chr1:25772886	TRUE	TRUE	FALSE	FALSE	FALSE	0	0.0222222	0.00694444	0.0222222	0.0152778	0	0.00833464	0.00694444	0.0183198	0.0222222	0	2	1	4	3	766	439	312	388	343	chr1_25772886	25772886	mm10	0	0	0	100	0	0	0	Adgrb3	Adgrb3	0
chr1_25772940	chr1	25772940	T	C	-	Adgrb3	intron	FALSE	FALSE	FALSE	chr1:25772941	TRUE	TRUE	TRUE	FALSE	FALSE	0	0.351948	0.00483092	0.351948	0.347117	0	0.00483092	0.351948	0.204602	0.264031	0	1	45	40	24	787	640	130	195	102	chr1_25772941	25772941	mm10	0	0	0	100	0	0	0	Adgrb3	Adgrb3	0
chr1_25772951	chr1	25772951	T	C	-	Adgrb3	intron	FALSE	FALSE	FALSE	chr1:25772952	TRUE	TRUE	TRUE	TRUE	FALSE	0	0.57614	0.330642	0.57614	0.245498	0	0.394344	0.536414	0.57614	0.330642	0	82	60	117	25	790	208	112	203	76	chr1_25772952	25772952	mm10	0	0	0	100	0	0	0	Adgrb3	Adgrb3	0
chr1_25772973	chr1	25772973	T	C	-	Adgrb3	intron	FALSE	FALSE	FALSE	chr1:25772974	TRUE	TRUE	TRUE	TRUE	FALSE	0	0.282139	0.0605674	0.282139	0.221572	0	0.0605674	0.252437	0.210197	0.282139	0	15	34	45	29	809	246	134	217	101	chr1_25772974	25772974	mm10	0	0	0	100	0	0	0	Adgrb3	Adgrb3	0
chr1_25773069	chr1	25773069	T	C	-	Adgrb3	intron	FALSE	FALSE	FALSE	chr1:25773070	TRUE	TRUE	TRUE	TRUE	FALSE	0	0.544457	0.154825	0.544457	0.389632	0	0.154825	0.45951	0.434096	0.544457	0	53	66	156	64	890	344	144	359	115	chr1_25773070	25773070	mm10	0	0	0	100	0	0	0	Adgrb3	Adgrb3	0
chr1_25773083	chr1	25773083	T	C	-	Adgrb3	intron	FALSE	FALSE	FALSE	chr1:25773084	TRUE	TRUE	TRUE	FALSE	FALSE	0	0.132601	0	0.132601	0.132601	0	0	0.131656	0.0927806	0.132601	0	0	18	33	19	883	969	136	357	125	chr1_25773084	25773084	mm10	0	0	0	100	0	0	0	Adgrb3	Adgrb3	0
chr1_3263666	chr1	3263666	T	C	-	Xkr4	intron	FALSE	FALSE	FALSE	chr1:3263667	TRUE	TRUE	TRUE	TRUE	FALSE	0	0.111111	0.075	0.111111	0.0361111	0	0.111111	0.1	0.0909091	0.075	0	1	3	3	3	190	130	51	114	64	chr1_3263667	3263667	mm10	0	0	0	100	0	0	0	Xkr4	Xkr4	0
chr1_3287997	chr1	3287997	T	C	-	Xkr4	intron	FALSE	FALSE	FALSE	chr1:3287998	TRUE	TRUE	TRUE	TRUE	FALSE	0	0.185498	0.015873	0.185498	0.169625	0	0.015873	0.108769	0.185498	0.164294	0	1	7	14	12	219	180	63	71	63	chr1_3287998	3287998	mm10	0	0	0	100	0	0	0	Xkr4	Xkr4	0
chr1_33795198	chr1	33795198	T	C	-	Zfp451	intron	TRUE	FALSE	FALSE	chr1:33795199	TRUE	TRUE	TRUE	FALSE	FALSE	0	0.174795	0	0.174795	0.174795	0	0	0.050101	0.0498188	0.174795	0	0	4	4	14	169	198	92	121	84	chr1_33795199	33795199	mm10	0	0	0	100	0	100	0	Zfp451	Zfp451	0
chr1_33795207	chr1	33795207	T	C	-	Zfp451	intron	TRUE	FALSE	FALSE	chr1:33795208	TRUE	TRUE	TRUE	TRUE	FALSE	0	0.17556	0.0223423	0.17556	0.153217	0	0.0223423	0.0384615	0.0549944	0.17556	0	2	3	4	15	163	118	88	112	90	chr1_33795208	33795208	mm10	0	0	0	100	0	100	0	Zfp451	Zfp451	0
chr1_33888701	chr1	33888701	T	C	-	Bend6	intron	FALSE	FALSE	FALSE	chr1:33888702	TRUE	TRUE	FALSE	TRUE	FALSE	0	0.0666667	0	0.0666667	0.0666667	0	0.0277778	0	0.0333333	0.0666667	0	1	0	1	1	503	537	220	447	165	chr1_33888702	33888702	mm10	0	0	0	100	0	100	0	Bend6	Bend6	0
chr1_33890928	chr1	33890928	T	C	-	Bend6	intron	FALSE	FALSE	FALSE	chr1:33890929	TRUE	TRUE	TRUE	TRUE	FALSE	0	0.138889	0.0555556	0.138889	0.0833333	0	0.0555556	0.111111	0.138889	0.111111	0	1	1	2	1	500	518	147	215	161	chr1_33890929	33890929	mm10	0	0	0	100	0	100	0	Bend6	Bend6	0
chr1_33910308	chr1	33910308	A	G	+	Dst	intron	TRUE	FALSE	FALSE	chr1:33910309	TRUE	TRUE	TRUE	FALSE	FALSE	0	0.0740741	0	0.0740741	0.0740741	0	0	0.0740741	0.0740741	0.047619	0	0	2	2	1	436	498	144	309	169	chr1_33910309	33910309	mm10	0	0	0	100	0	0	0	Dst	Dst	0
chr1_34772028	chr1	34772028	A	G	+	Arhgef4	intron	FALSE	FALSE	FALSE	chr1:34772029	TRUE	TRUE	TRUE	TRUE	FALSE	0	0.25	0.1	0.25	0.15	0	0.1	0.166667	0.188889	0.25	0	2	2	3	3	166	81	83	51	55	chr1_34772029	34772029	mm10	0	0	0	100	0	0	0	Arhgef4	Arhgef4	0
chr1_34772065	chr1	34772065	A	G	+	Arhgef4	intron	FALSE	FALSE	FALSE	chr1:34772066	TRUE	TRUE	FALSE	FALSE	FALSE	0	0.305556	0	0.305556	0.305556	0	0	0	0.305556	0.111111	0	0	0	3	1	168	181	106	76	107	chr1_34772066	34772066	mm10	0	0	0	100	0	0	0	Arhgef4	Arhgef4	0
chr1_34773110	chr1	34773110	A	G	+	Arhgef4	intron	FALSE	FALSE	FALSE	chr1:34773111	TRUE	TRUE	TRUE	TRUE	FALSE	0	0.619048	0.222222	0.619048	0.396825	0	0.619048	0.222222	0.535714	0.444444	0	9	2	9	4	153	65	76	78	64	chr1_34773111	34773111	mm10	0	0	0	100	0	0	0	Arhgef4	Arhgef4	0
chr1_34834410	chr1	34834410	T	C	-	Fam168b	intron	FALSE	TRUE	FALSE	chr1:34834411	TRUE	TRUE	FALSE	FALSE	FALSE	0	0.142857	0	0.142857	0.142857	0	0	0	0.142857	0.0952381	0	0	0	3	2	609	600	305	176	302	chr1_34834411	34834411	mm10	0	0	0	100	0	0	0	Fam168b	Fam168b	0
chr1_34857163	chr1	34857163	A	G	+	Plekhb2	intron	FALSE	TRUE	FALSE	chr1:34857164	TRUE	TRUE	FALSE	TRUE	FALSE	0	0.466667	0	0.466667	0.466667	0	0.111111	0	0.253968	0.466667	0	2	0	4	5	850	641	556	319	237	chr1_34857164	34857164	mm10	0	0	0	100	0	100	0	Plekhb2	Plekhb2	0
chr1_36433055	chr1	36433055	T	C	-	Lman2l	intron	FALSE	FALSE	FALSE	chr1:36433056	TRUE	TRUE	TRUE	TRUE	FALSE	0	0.166667	0.0393519	0.166667	0.127315	0	0.0393519	0.0703704	0.0654762	0.166667	0	2	2	3	3	205	95	60	95	61	chr1_36433056	36433056	mm10	0	0	0	100	0	0	0	Lman2l	Lman2l	0
chr1_36809418	chr1	36809418	T	C	-	Tmem131	intron	FALSE	TRUE	FALSE	chr1:36809419	TRUE	TRUE	FALSE	TRUE	FALSE	0	0.333333	0	0.333333	0.333333	0	0.166667	0	0.2	0.333333	0	3	0	3	3	238	156	154	124	120	chr1_36809419	36809419	mm10	0	0	0	100	0	0	0	Tmem131	Tmem131	0
chr1_36809427	chr1	36809427	T	C	-	Tmem131	intron	FALSE	TRUE	FALSE	chr1:36809428	TRUE	TRUE	FALSE	TRUE	FALSE	0	0.244444	0	0.244444	0.244444	0	0.244444	0	0.133333	0.222222	0	4	0	2	2	240	97	155	125	124	chr1_36809428	36809428	mm10	0	0	0	100	0	0	0	Tmem131	Tmem131	0
chr1_36880245	chr1	36880245	T	C	-	Tmem131	intron	TRUE	FALSE	FALSE	chr1:36880246	TRUE	TRUE	TRUE	TRUE	FALSE	0	0.39881	0.133333	0.39881	0.265476	0	0.202564	0.133333	0.39881	0.166667	0	7	2	9	3	312	120	147	98	81	chr1_36880246	36880246	mm10	0	0	0	100	0	0	0	Tmem131	Tmem131	0
chr1_37343471	chr1	37343471	A	G	+	Inpp4a	intron	FALSE	TRUE	FALSE	chr1:37343472	TRUE	TRUE	TRUE	TRUE	FALSE	0	0.371429	0.0666667	0.371429	0.304762	0	0.371429	0.0666667	0.185185	0.309524	0	7	1	4	5	689	250	259	226	161	chr1_37343472	37343472	mm10	0	0	0	100	0	100	0	Inpp4a	Inpp4a	0
chr1_37442391	chr1	37442391	T	C	-	Mgat4a	exon	FALSE	FALSE	TRUE	chr1:37442392	TRUE	TRUE	FALSE	TRUE	FALSE	0	0.0309547	0	0.0309547	0.0309547	0	0.0208333	0	0.0309547	0.0240031	0	3	0	4	3	96	137	93	132	127	chr1_37442392	37442392	mm10	0	0	100	0	0	0	100	Mgat4a	Mgat4a	0
chr1_37442397	chr1	37442397	T	C	-	Mgat4a	exon	FALSE	FALSE	TRUE	chr1:37442398	TRUE	TRUE	FALSE	TRUE	FALSE	0	0.0311923	0	0.0311923	0.0311923	0	0.0206976	0	0.0169312	0.0311923	0	3	0	2	4	97	139	90	128	128	chr1_37442398	37442398	mm10	0	0	100	0	0	0	100	Mgat4a	Mgat4a	0
chr1_37443157	chr1	37443157	T	C	-	Mgat4a	exon	FALSE	FALSE	FALSE	chr1:37443158	TRUE	TRUE	FALSE	TRUE	FALSE	0	0.0277778	0	0.0277778	0.0277778	0	0.0277778	0	0.0218254	0.0214286	0	3	0	2	2	85	88	65	92	84	chr1_37443158	37443158	mm10	0	0	100	0	0	0	100	Mgat4a	Mgat4a	0
chr1_37991129	chr1	37991129	T	C	-	Txndc9	intron	TRUE	FALSE	FALSE	chr1:37991130	TRUE	TRUE	FALSE	FALSE	FALSE	0	0.111111	0	0.111111	0.111111	0	0	0	0.111111	0.0833333	0	0	0	1	1	374	374	154	198	138	chr1_37991130	37991130	mm10	0	0	0	100	0	0	0	Txndc9	Txndc9	0
chr1_39223651	chr1	39223651	A	G	+	Npas2	intron	FALSE	FALSE	FALSE	chr1:39223652	TRUE	TRUE	FALSE	FALSE	FALSE	0	0.0416667	0	0.0416667	0.0416667	0	0	0	0.0277778	0.0416667	0	0	0	1	1	145	116	84	112	88	chr1_39223652	39223652	mm10	0	0	0	100	0	100	0	Npas2	Npas2	0
chr1_39223652	chr1	39223652	A	G	+	Npas2	intron	FALSE	FALSE	FALSE	chr1:39223653	TRUE	TRUE	FALSE	FALSE	FALSE	0	0.111111	0	0.111111	0.111111	0	0	0	0.0277778	0.111111	0	0	0	1	3	146	116	84	112	89	chr1_39223653	39223653	mm10	0	0	0	100	0	100	0	Npas2	Npas2	0
chr1_39289998	chr1	39289998	A	G	+	Npas2	intron	FALSE	FALSE	FALSE	chr1:39289999	TRUE	TRUE	TRUE	TRUE	FALSE	0	0.25	0.111111	0.25	0.138889	0	0.25	0.244444	0.133333	0.111111	0	4	3	2	1	262	110	56	151	129	chr1_39289999	39289999	mm10	0	0	0	100	0	0	0	Npas2	Npas2	0
chr1_39562079	chr1	39562079	T	C	-	Rnf149	intron	FALSE	TRUE	FALSE	chr1:39562080	TRUE	TRUE	FALSE	TRUE	FALSE	0	0.111111	0	0.111111	0.111111	0	0.111111	0	0.0416667	0.111111	0	1	0	1	1	147	119	101	69	90	chr1_39562080	39562080	mm10	0	0	0	100	0	0	0	Rnf149	Rnf149	0
chr1_42682638	chr1	42682638	T	C	-	Pantr1	intron	FALSE	FALSE	FALSE	chr1:42682639	TRUE	TRUE	TRUE	FALSE	FALSE	0	0.222222	0	0.222222	0.222222	0	0	0.0833333	0.161905	0.222222	0	0	1	3	4	304	295	135	81	108	chr1_42682639	42682639	mm10	0	0	0	100	0	0	0	Pantr1	Pantr1	0
chr1_46820070	chr1	46820070	T	C	-	Slc39a10	intron	TRUE	FALSE	FALSE	chr1:46820071	TRUE	TRUE	TRUE	FALSE	FALSE	0	0.0719697	0	0.0719697	0.0719697	0	0	0.0555556	0.0719697	0.0555556	0	0	1	2	1	993	1022	356	298	192	chr1_46820071	46820071	mm10	0	0	0	100	0	0	0	Slc39a10	Slc39a10	0
chr1_4832807	chr1	4832807	A	G	+	Lypla1	intron	TRUE	FALSE	FALSE	chr1:4832808	TRUE	TRUE	TRUE	FALSE	FALSE	0	0.194444	0	0.194444	0.194444	0	0	0.111111	0.194444	0.0833333	0	0	1	2	1	202	227	72	81	113	chr1_4832808	4832808	mm10	0	0	0	100	0	0	0	Lypla1	Lypla1	0
chr1_4859587	chr1	4859587	A	G	+	Tcea1	intron	TRUE	FALSE	FALSE	chr1:4859588	TRUE	TRUE	TRUE	TRUE	FALSE	0	0.434343	0.0416667	0.434343	0.392677	0	0.0416667	0.434343	0.270588	0.361111	0	1	9	9	5	505	382	84	174	100	chr1_4859588	4859588	mm10	0	0	0	100	0	0	0	Tcea1	Tcea1	0
chr1_51011919	chr1	51011919	A	G	+	Tmeff2	intron	FALSE	FALSE	FALSE	chr1:51011920	TRUE	TRUE	TRUE	FALSE	FALSE	0	0.27756	0	0.27756	0.27756	0	0	0.16934	0.153684	0.27756	0	0	10	9	14	549	494	56	196	50	chr1_51011920	51011920	mm10	0	0	0	100	0	0	0	Tmeff2	Tmeff2	0
chr1_51027642	chr1	51027642	A	G	+	Tmeff2	intron	FALSE	FALSE	FALSE	chr1:51027643	TRUE	TRUE	TRUE	TRUE	TRUE	0.0222222	0.0951597	0.0666667	0.0951597	0.0284931	0.0222222	0.0951597	0.0740741	0.0666667	0.0833333	1	5	2	2	1	385	52	122	320	250	chr1_51027643	51027643	mm10	0	0	0	100	0	0	0	Tmeff2	Tmeff2	0
chr1_51028811	chr1	51028811	A	G	+	Tmeff2	intron	FALSE	FALSE	FALSE	chr1:51028812	TRUE	TRUE	TRUE	TRUE	FALSE	0	0.16876	0.113485	0.16876	0.0552748	0	0.113485	0.13141	0.160361	0.16876	0	8	8	9	10	572	71	55	59	56	chr1_51028812	51028812	mm10	0	0	0	100	0	0	0	Tmeff2	Tmeff2	0
chr1_5156516	chr1	5156516	A	G	+	Atp6v1h	intron	FALSE	FALSE	FALSE	chr1:5156517	TRUE	TRUE	FALSE	FALSE	FALSE	0	0.0833333	0	0.0833333	0.0833333	0	0	0	0.0833333	0.0833333	0	0	0	1	2	541	458	366	333	257	chr1_5156517	5156517	mm10	0	0	0	100	0	0	0	Atp6v1h	Atp6v1h	0
chr1_54125658	chr1	54125658	T	C	-	Hecw2	intron	TRUE	FALSE	FALSE	chr1:54125659	TRUE	TRUE	FALSE	FALSE	FALSE	0	0.0721154	0	0.0721154	0.0721154	0	0	0	0.0721154	0.0714286	0	0	0	3	3	119	92	61	79	63	chr1_54125659	54125659	mm10	0	0	0	100	0	100	0	Hecw2	Hecw2	0
chr1_58415988	chr1	58415988	T	C	-	Clk1	intron	FALSE	TRUE	FALSE	chr1:58415989	TRUE	TRUE	TRUE	TRUE	FALSE	0	0.113197	0.015625	0.113197	0.0975715	0	0.0219336	0.113197	0.015625	0.0719069	0	3	14	3	7	630	352	127	472	110	chr1_58415989	58415989	mm10	0	0	0	100	0	0	0	Clk1	Clk1	0
chr1_58588053	chr1	58588053	A	G	+	Ndufb3	intron	TRUE	FALSE	FALSE	chr1:58588054	TRUE	TRUE	TRUE	FALSE	FALSE	0	0.148148	0	0.148148	0.148148	0	0	0.0833333	0.111111	0.148148	0	0	1	2	4	1070	1066	566	630	672	chr1_58588054	58588054	mm10	0	0	0	100	0	100	0	Ndufb3	Ndufb3	0
chr1_58588082	chr1	58588082	A	G	+	Ndufb3	intron	TRUE	FALSE	FALSE	chr1:58588083	TRUE	TRUE	TRUE	TRUE	FALSE	0	0.305556	0.0952381	0.305556	0.210317	0	0.0952381	0.222222	0.15	0.305556	0	2	2	2	3	1066	700	562	360	345	chr1_58588083	58588083	mm10	0	0	0	100	0	100	0	Ndufb3	Ndufb3	0
chr1_59641845	chr1	59641845	T	C	-	Sumo1	intron	TRUE	FALSE	FALSE	chr1:59641846	TRUE	TRUE	TRUE	FALSE	FALSE	0	0.1	0	0.1	0.1	0	0	0.1	0.030303	0.0972222	0	0	2	1	2	1124	1047	302	658	310	chr1_59641846	59641846	mm10	0	0	0	100	0	0	0	Sumo1	Sumo1	0
chr1_59688878	chr1	59688878	A	G	+	Nop58	intron	FALSE	TRUE	FALSE	chr1:59688879	TRUE	TRUE	TRUE	TRUE	FALSE	0	0.233333	0.0512821	0.233333	0.182051	0	0.0512821	0.0666667	0.166667	0.233333	0	2	1	3	3	242	148	123	99	58	chr1_59688879	59688879	mm10	0	0	0	100	0	0	0	Nop58	Nop58	0
chr1_59843755	chr1	59843755	A	G	+	Bmpr2	intron	TRUE	FALSE	FALSE	chr1:59843756	TRUE	TRUE	TRUE	FALSE	FALSE	0	0.316667	0	0.316667	0.316667	0	0	0.0555556	0.316667	0.111111	0	0	1	4	1	601	633	185	209	255	chr1_59843756	59843756	mm10	0	0	0	100	0	0	0	Bmpr2	Bmpr2	0
chr1_59938053	chr1	59938053	A	G	+	Fam117b	intron	TRUE	FALSE	FALSE	chr1:59938054	TRUE	TRUE	FALSE	TRUE	FALSE	0	0.166667	0	0.166667	0.166667	0	0.12037	0	0.166667	0.0555556	0	2	0	2	1	228	110	130	95	100	chr1_59938054	59938054	mm10	0	0	0	100	0	0	0	Fam117b	Fam117b	0
chr1_60023871	chr1	60023871	T	C	-	Ica1l	intron	FALSE	TRUE	FALSE	chr1:60023872	TRUE	TRUE	TRUE	TRUE	FALSE	0	0.333333	0.148148	0.333333	0.185185	0	0.148148	0.333333	0.194444	0.333333	0	4	3	3	3	194	138	56	78	121	chr1_60023872	60023872	mm10	0	0	0	100	0	0	0	Ica1l	Ica1l	0
chr1_60445827	chr1	60445827	A	G	+	Abi2	intron	TRUE	FALSE	FALSE	chr1:60445828	TRUE	TRUE	TRUE	FALSE	FALSE	0	0.166667	0	0.166667	0.166667	0	0	0.025641	0.166667	0.0333333	0	0	1	2	1	1001	1185	343	702	443	chr1_60445828	60445828	mm10	0	0	0	100	0	0	0	Abi2	Abi2	0
chr1_64538530	chr1	64538530	A	G	+	Creb1	intron	TRUE	FALSE	FALSE	chr1:64538531	TRUE	TRUE	TRUE	FALSE	FALSE	0	0.122222	0	0.122222	0.122222	0	0	0.111111	0.0714286	0.122222	0	0	2	3	2	191	205	53	158	80	chr1_64538531	64538531	mm10	0	0	0	100	0	100	0	Creb1	Creb1	0
chr1_66633909	chr1	66633909	A	G	+	Unc80	intron	FALSE	TRUE	FALSE	chr1:66633910	TRUE	TRUE	TRUE	FALSE	FALSE	0	0.3	0	0.3	0.3	0	0	0.0555556	0.0833333	0.3	0	0	1	2	4	492	527	242	290	128	chr1_66633910	66633910	mm10	0	0	0	100	0	0	0	Unc80	Unc80	0
chr1_66672178	chr1	66672178	A	G	+	Unc80	intron	FALSE	FALSE	FALSE	chr1:66672179	TRUE	TRUE	TRUE	TRUE	FALSE	0	0.102926	0.0149832	0.102926	0.0879426	0	0.0272942	0.102926	0.0149832	0.0639699	0	3	8	2	5	488	264	137	253	75	chr1_66672179	66672179	mm10	0	0	0	100	0	0	0	Unc80	Unc80	0
chr1_66672182	chr1	66672182	A	G	+	Unc80	intron	FALSE	FALSE	FALSE	chr1:66672183	TRUE	TRUE	TRUE	TRUE	FALSE	0	0.0761165	0.0138889	0.0761165	0.0622276	0	0.0761165	0.0138889	0.0296296	0.0753816	0	9	1	4	6	489	122	230	253	79	chr1_66672183	66672183	mm10	0	0	0	100	0	0	0	Unc80	Unc80	0
chr1_66672713	chr1	66672713	A	G	+	Unc80	exon	FALSE	FALSE	FALSE	chr1:66672714	TRUE	TRUE	TRUE	FALSE	FALSE	0.00146199	0.410737	0.00146199	0.410737	0.409275	0.00172712	0.00146199	0.410737	0.314265	0.409857	1	1	136	168	151	572	621	321	535	368	chr1_66672714	66672714	mm10	0	0	100	0	0	0	0	Unc80	Unc80	0
chr1_66673095	chr1	66673095	A	G	+	Unc80	intron	FALSE	FALSE	FALSE	chr1:66673096	TRUE	TRUE	FALSE	TRUE	FALSE	0	0.167494	0	0.167494	0.167494	0	0.167494	0	0.0460795	0.03367	0	15	0	6	2	611	88	425	275	184	chr1_66673096	66673096	mm10	0	0	0	100	0	0	0	Unc80	Unc80	0
chr1_68815781	chr1	68815781	T	C	-	Erbb4	intron	FALSE	FALSE	FALSE	chr1:68815782	TRUE	TRUE	TRUE	TRUE	FALSE	0	0.527778	0.0833333	0.527778	0.444444	0	0.527778	0.0833333	0.216667	0.222222	0	8	1	3	2	311	125	94	104	136	chr1_68815782	68815782	mm10	0	0	0	100	0	0	0	Erbb4	Erbb4	0
chr1_69037442	chr1	69037442	T	C	-	Erbb4	intron	FALSE	FALSE	FALSE	chr1:69037443	TRUE	TRUE	TRUE	TRUE	FALSE	0	0.322133	0.0972222	0.322133	0.22491	0	0.322133	0.0972222	0.224452	0.2653	0	25	5	15	14	347	79	75	67	54	chr1_69037443	69037443	mm10	0	0	0	100	0	0	0	Erbb4	Erbb4	0
chr1_69038625	chr1	69038625	T	C	-	Erbb4	intron	FALSE	FALSE	FALSE	chr1:69038626	TRUE	TRUE	FALSE	TRUE	FALSE	0	0.266891	0	0.266891	0.266891	0	0.266891	0	0.0735043	0.0846561	0	19	0	5	4	346	64	176	135	100	chr1_69038626	69038626	mm10	0	0	0	100	0	0	0	Erbb4	Erbb4	0
chr1_72627629	chr1	72627629	A	G	+	Smarcal1	intron	FALSE	TRUE	FALSE	chr1:72627630	TRUE	TRUE	FALSE	FALSE	FALSE	0	0.222222	0	0.222222	0.222222	0	0	0	0.0555556	0.222222	0	0	0	1	2	213	253	127	164	85	chr1_72627630	72627630	mm10	0	0	0	100	0	0	0	Smarcal1	Smarcal1	0
chr1_74261705	chr1	74261705	A	G	+	Arpc2	intron	FALSE	TRUE	FALSE	chr1:74261706	TRUE	TRUE	TRUE	FALSE	FALSE	0	0.0828283	0	0.0828283	0.0828283	0	0	0.0666667	0.0828283	0.0811966	0	0	1	3	2	1143	1201	405	354	280	chr1_74261706	74261706	mm10	0	0	0	100	0	0	0	Arpc2	Arpc2	0
chr1_74305869	chr1	74305869	A	G	+	Pnkd	intron	TRUE	FALSE	FALSE	chr1:74305870	TRUE	TRUE	TRUE	TRUE	FALSE	0	0.0666667	0.037037	0.0666667	0.0296296	0	0.037037	0.0666667	0.0512821	0.047619	0	1	1	2	1	478	356	161	303	210	chr1_74305870	74305870	mm10	0	0	0	100	0	0	0	Pnkd	Pnkd	0
chr1_74334901	chr1	74334901	A	G	+	Pnkd	intron	FALSE	TRUE	FALSE	chr1:74334902	TRUE	TRUE	TRUE	TRUE	FALSE	0	0.366667	0.111111	0.366667	0.255556	0	0.366667	0.305556	0.333333	0.111111	0	6	3	6	1	543	243	115	209	236	chr1_74334902	74334902	mm10	0	0	0	100	0	0	0	Pnkd	Pnkd	0
chr1_80681120	chr1	80681120	T	C	-	Dock10	intron	TRUE	FALSE	FALSE	chr1:80681121	TRUE	TRUE	FALSE	FALSE	FALSE	0	0.2	0	0.2	0.2	0	0	0	0.194444	0.2	0	0	0	2	3	147	180	115	61	82	chr1_80681121	80681121	mm10	0	0	0	100	0	0	0	Dock10	Dock10	0
chr1_84662971	chr1	84662971	T	C	-	Dner	intron	FALSE	FALSE	FALSE	chr1:84662972	TRUE	TRUE	TRUE	TRUE	FALSE	0	0.138889	0.0833333	0.138889	0.0555556	0	0.138889	0.0833333	0.111111	0.130952	0	3	1	2	3	510	198	91	297	80	chr1_84662972	84662972	mm10	0	0	0	100	0	0	0	Dner	Dner	0
chr1_84775533	chr1	84775533	T	C	-	Trip12	intron	TRUE	FALSE	FALSE	chr1:84775534	TRUE	TRUE	TRUE	FALSE	FALSE	0	0.125	0	0.125	0.125	0	0	0.0753968	0.0430556	0.125	0	0	2	2	3	651	693	165	249	306	chr1_84775534	84775534	mm10	0	0	0	100	0	0	0	Trip12	Trip12	0
chr1_84775561	chr1	84775561	T	C	-	Trip12	intron	TRUE	FALSE	FALSE	chr1:84775562	TRUE	TRUE	TRUE	TRUE	FALSE	0	0.0719697	0.0196078	0.0719697	0.0523619	0	0.0208333	0.0222222	0.0196078	0.0719697	0	1	1	1	2	649	472	264	439	162	chr1_84775562	84775562	mm10	0	0	0	100	0	0	0	Trip12	Trip12	0
chr1_84775562	chr1	84775562	T	C	-	Trip12	intron	TRUE	FALSE	FALSE	chr1:84775563	TRUE	TRUE	TRUE	TRUE	FALSE	0	0.0949074	0.0446429	0.0949074	0.0502646	0	0.0486111	0.0949074	0.0446429	0.0769231	0	3	3	2	3	650	246	167	242	310	chr1_84775563	84775563	mm10	0	0	0	100	0	0	0	Trip12	Trip12	0
chr1_86067292	chr1	86067292	A	G	+	Psmd1	intron	FALSE	TRUE	FALSE	chr1:86067293	TRUE	TRUE	TRUE	TRUE	FALSE	0	0.333333	0.177778	0.333333	0.155556	0	0.177778	0.333333	0.222222	0.238095	0	2	5	2	5	425	134	70	264	186	chr1_86067293	86067293	mm10	0	0	0	100	0	0	0	Psmd1	Psmd1	0
chr1_86067295	chr1	86067295	A	G	+	Psmd1	intron	FALSE	TRUE	FALSE	chr1:86067296	TRUE	TRUE	TRUE	FALSE	FALSE	0	0.15	0	0.15	0.15	0	0	0.15	0.111111	0.047619	0	0	2	1	1	426	430	69	263	185	chr1_86067296	86067296	mm10	0	0	0	100	0	0	0	Psmd1	Psmd1	0
chr1_86126951	chr1	86126951	A	G	+	Psmd1	intron	TRUE	FALSE	FALSE	chr1:86126952	TRUE	TRUE	TRUE	TRUE	FALSE	0	0.222222	0.0606061	0.222222	0.161616	0	0.0606061	0.111111	0.130952	0.222222	0	2	1	2	2	491	405	131	192	174	chr1_86126952	86126952	mm10	0	0	0	100	0	0	0	Psmd1	Psmd1	0
chr1_86345896	chr1	86345896	T	C	-	Ncl	exon	TRUE	FALSE	TRUE	chr1:86345897	TRUE	TRUE	TRUE	FALSE	FALSE	0	0.0935051	0	0.0935051	0.0935051	0	0	0.0413534	0.0107527	0.0935051	0	0	3	1	7	87	117	69	86	75	chr1_86345897	86345897	mm10	0	0	100	0	0	0	100	Ncl	Ncl	0
chr1_86347729	chr1	86347729	T	C	-	Ncl	exon	TRUE	FALSE	TRUE	chr1:86347730	TRUE	TRUE	FALSE	FALSE	FALSE	0	0.0218379	0	0.0218379	0.0218379	0	0	0.00877193	0.0111111	0.0218379	0	0	1	1	3	88	107	132	82	141	chr1_86347730	86347730	mm10	0	0	100	0	0	0	100	Ncl	Ncl	0
chr1_86347735	chr1	86347735	T	C	-	Ncl	exon	TRUE	FALSE	TRUE	chr1:86347736	TRUE	TRUE	TRUE	FALSE	FALSE	0	0.0884916	0.0070922	0.0884916	0.0813994	0	0.0070922	0.0866285	0.0685018	0.0884916	0	1	11	7	13	87	120	125	94	143	chr1_86347736	86347736	mm10	0	0	100	0	0	0	100	Ncl	Ncl	0
chr1_86347736	chr1	86347736	T	C	-	Ncl	exon	TRUE	FALSE	TRUE	chr1:86347737	TRUE	TRUE	TRUE	TRUE	FALSE	0	0.15334	0.0528611	0.15334	0.100479	0	0.115538	0.0528611	0.121825	0.15334	0	14	7	12	22	90	126	129	98	142	chr1_86347737	86347737	mm10	0	0	100	0	0	0	100	Ncl	Ncl	0
chr1_86347801	chr1	86347801	T	C	-	Ncl	exon	TRUE	FALSE	TRUE	chr1:86347802	TRUE	TRUE	FALSE	TRUE	FALSE	0	0.0992551	0	0.0992551	0.0992551	0.00724638	0.0992551	0	0.0626145	0.0876248	1	16	0	9	10	118	165	104	136	108	chr1_86347802	86347802	mm10	0	0	100	0	0	0	100	Ncl	Ncl	0
chr1_86347926	chr1	86347926	T	C	-	Ncl	exon	TRUE	FALSE	TRUE	chr1:86347927	TRUE	TRUE	FALSE	TRUE	FALSE	0	0.0251173	0.00843882	0.0251173	0.0166784	0	0.0251173	0.00843882	0.0189135	0.0130446	0	6	2	4	2	155	240	184	190	164	chr1_86347927	86347927	mm10	0	0	100	0	0	0	100	Ncl	Ncl	0
chr1_86347927	chr1	86347927	T	C	-	Ncl	exon	TRUE	FALSE	TRUE	chr1:86347928	TRUE	TRUE	FALSE	TRUE	FALSE	0	0.0978037	0.00653595	0.0978037	0.0912678	0	0.0978037	0.00653595	0.0303274	0.0701424	0	23	1	6	11	155	235	174	192	168	chr1_86347928	86347928	mm10	0	0	100	0	0	0	100	Ncl	Ncl	0
chr1_86347966	chr1	86347966	T	C	-	Ncl	exon	TRUE	FALSE	TRUE	chr1:86347967	TRUE	TRUE	TRUE	FALSE	FALSE	0	0.166049	0	0.166049	0.166049	0.00757576	0	0.166049	0.139414	0.130471	1	0	23	27	17	154	182	143	192	131	chr1_86347967	86347967	mm10	0	0	100	0	0	0	100	Ncl	Ncl	0
chr1_86347977	chr1	86347977	T	C	-	Ncl	exon	TRUE	FALSE	TRUE	chr1:86347978	TRUE	TRUE	FALSE	TRUE	FALSE	0	0.0144928	0	0.0144928	0.0144928	0	0.0114608	0	0.0144928	0.0104167	0	2	0	2	1	124	168	108	138	110	chr1_86347978	86347978	mm10	0	0	100	0	0	0	100	Ncl	Ncl	0
chr1_86350050	chr1	86350050	T	C	-	Ncl	exon	TRUE	FALSE	TRUE	chr1:86350051	TRUE	TRUE	FALSE	TRUE	FALSE	0	0.0625672	0	0.0625672	0.0625672	0	0.0625672	0	0.0218638	0.0337195	0	21	0	6	5	222	324	116	248	151	chr1_86350051	86350051	mm10	0	0	100	0	0	0	100	Ncl	Ncl	0
chr1_86350098	chr1	86350098	T	C	-	Ncl	exon	TRUE	FALSE	TRUE	chr1:86350099	TRUE	TRUE	TRUE	FALSE	FALSE	0	0.0404852	0	0.0404852	0.0404852	0	0	0.026614	0.0139825	0.0404852	0	0	3	4	6	231	257	124	269	142	chr1_86350099	86350099	mm10	0	0	100	0	0	0	100	Ncl	Ncl	0
chr1_86350103	chr1	86350103	T	C	-	Ncl	exon	TRUE	FALSE	TRUE	chr1:86350104	TRUE	TRUE	FALSE	FALSE	FALSE	0	0.0239883	0	0.0239883	0.0239883	0	0.00628931	0	0.0101762	0.0239883	0	2	0	3	3	226	275	120	258	128	chr1_86350104	86350104	mm10	0	0	100	0	0	0	100	Ncl	Ncl	0
chr1_86350104	chr1	86350104	T	C	-	Ncl	exon	TRUE	FALSE	TRUE	chr1:86350105	TRUE	TRUE	TRUE	TRUE	FALSE	0	0.0929101	0.0342104	0.0929101	0.0586996	0	0.0874402	0.0929101	0.0342104	0.0907785	0	28	11	10	12	265	323	121	266	135	chr1_86350105	86350105	mm10	0	0	100	0	0	0	100	Ncl	Ncl	0
chr1_87331242	chr1	87331242	A	G	+	Gigyf2	intron	FALSE	FALSE	FALSE	chr1:87331243	TRUE	TRUE	TRUE	FALSE	FALSE	0	0.161905	0	0.161905	0.161905	0	0	0.161905	0.0238095	0.0846561	0	0	3	1	2	339	336	105	251	139	chr1_87331243	87331243	mm10	0	0	0	100	0	100	0	Gigyf2	Gigyf2	0
chr1_87332581	chr1	87332581	A	G	+	Gigyf2	intron	FALSE	FALSE	FALSE	chr1:87332582	TRUE	TRUE	FALSE	TRUE	FALSE	0	0.0809524	0	0.0809524	0.0809524	0	0.0753968	0	0.0809524	0.0666667	0	2	0	2	2	321	137	283	141	259	chr1_87332582	87332582	mm10	0	0	0	100	0	100	0	Gigyf2	Gigyf2	0
chr1_87392602	chr1	87392602	A	G	+	Gigyf2, Kcnj13	intron	TRUE	FALSE	FALSE	chr1:87392603	TRUE	TRUE	TRUE	TRUE	FALSE	0	0.0833333	0.030303	0.0833333	0.0530303	0	0.0350877	0.030303	0.030303	0.0833333	0	2	1	1	2	473	308	166	314	236	chr1_87392603	87392603	mm10	0	0	0	100	0	100	0	Gigyf2, Kcnj13	Gigyf2, Kcnj13	0
chr1_87399880	chr1	87399880	A	G	+	Gigyf2	intron	FALSE	FALSE	FALSE	chr1:87399881	TRUE	TRUE	TRUE	FALSE	FALSE	0	0.0980392	0	0.0980392	0.0980392	0	0	0.0555556	0.0980392	0.075	0	0	1	5	2	420	405	166	280	100	chr1_87399881	87399881	mm10	0	0	0	100	0	0	0	Gigyf2	Gigyf2	0
chr1_87399919	chr1	87399919	A	G	+	Gigyf2	intron	FALSE	FALSE	FALSE	chr1:87399920	TRUE	TRUE	TRUE	TRUE	FALSE	0	0.0833333	0.0196078	0.0833333	0.0637255	0	0.0333333	0.030303	0.0196078	0.0833333	0	1	1	1	1	416	283	137	277	176	chr1_87399920	87399920	mm10	0	0	0	100	0	0	0	Gigyf2	Gigyf2	0
chr1_87402312	chr1	87402312	A	G	+	Gigyf2	intron	FALSE	FALSE	FALSE	chr1:87402313	TRUE	TRUE	TRUE	FALSE	FALSE	0	0.222222	0	0.222222	0.222222	0	0	0.222222	0.0238095	0.166667	0	0	4	1	3	416	393	129	273	98	chr1_87402313	87402313	mm10	0	0	0	100	0	0	0	Gigyf2	Gigyf2	0
chr1_87500770	chr1	87500770	T	C	-	Ngef	intron	FALSE	TRUE	FALSE	chr1:87500771	TRUE	TRUE	TRUE	TRUE	FALSE	0	0.177778	0.030303	0.177778	0.147475	0	0.030303	0.0833333	0.0423077	0.177778	0	1	1	2	2	794	484	207	257	94	chr1_87500771	87500771	mm10	0	0	0	100	0	0	0	Ngef	Ngef	0
chr1_87500773	chr1	87500773	T	C	-	Ngef	intron	FALSE	TRUE	FALSE	chr1:87500774	TRUE	TRUE	TRUE	TRUE	FALSE	0	0.111111	0.037037	0.111111	0.0740741	0	0.0779221	0.037037	0.100877	0.111111	0	4	1	3	2	794	263	194	247	173	chr1_87500774	87500774	mm10	0	0	0	100	0	0	0	Ngef	Ngef	0
chr1_87865711	chr1	87865711	A	G	+	Dgkd	intron	TRUE	FALSE	FALSE	chr1:87865712	TRUE	TRUE	TRUE	FALSE	FALSE	0	0.206349	0	0.206349	0.206349	0	0	0.206349	0.0580808	0.114286	0	0	4	2	3	270	271	61	127	75	chr1_87865712	87865712	mm10	0	0	0	100	0	0	0	Dgkd	Dgkd	0
chr1_88272157	chr1	88272157	T	C	-	A730008H23Rik, Hjurp	intron	TRUE	FALSE	FALSE	chr1:88272158	TRUE	TRUE	FALSE	TRUE	FALSE	0	0.119489	0	0.119489	0.119489	0	0.0712719	0	0.119489	0.0434174	0	4	0	6	2	176	78	145	67	84	chr1_88272158	88272158	mm10	0	0	0	100	0	0	0	A730008H23Rik, Hjurp	A730008H23Rik, Hjurp	0
chr1_89803904	chr1	89803904	A	G	+	Agap1	intron	FALSE	FALSE	FALSE	chr1:89803905	TRUE	TRUE	FALSE	FALSE	FALSE	0	0.0833333	0	0.0833333	0.0833333	0	0	0	0.030303	0.0833333	0	0	0	1	1	438	450	240	309	197	chr1_89803905	89803905	mm10	0	0	0	100	0	0	0	Agap1	Agap1	0
chr1_91076747	chr1	91076747	A	G	+	Lrrfip1	intron	FALSE	FALSE	FALSE	chr1:91076748	TRUE	TRUE	TRUE	FALSE	FALSE	0	0.133333	0	0.133333	0.133333	0	0	0.0534188	0.0392157	0.133333	0	0	2	2	2	179	211	80	131	100	chr1_91076748	91076748	mm10	0	0	0	100	0	0	0	Lrrfip1	Lrrfip1	0
chr1_9115618	chr1	9115618	T	C	-	Sntg1	intron	FALSE	FALSE	FALSE	chr1:9115619	TRUE	TRUE	TRUE	TRUE	FALSE	0	0.2	0.0555556	0.2	0.144444	0	0.075	0.2	0.0555556	0.111111	0	2	3	2	1	232	102	97	159	113	chr1_9115619	9115619	mm10	0	0	0	100	0	100	0	Sntg1	Sntg1	0
chr1_91394628	chr1	91394628	T	C	-	Ilkap	intron	FALSE	TRUE	FALSE	chr1:91394629	TRUE	TRUE	TRUE	TRUE	FALSE	0	0.171058	0.0333333	0.171058	0.137725	0	0.140873	0.0333333	0.171058	0.124242	0	9	1	11	5	189	65	71	66	55	chr1_91394629	91394629	mm10	0	0	0	100	0	100	0	Ilkap	Ilkap	0
chr1_9174131	chr1	9174131	T	C	-	Sntg1	intron	FALSE	FALSE	FALSE	chr1:9174132	TRUE	TRUE	TRUE	FALSE	FALSE	0	0.198413	0	0.198413	0.198413	0	0	0.198413	0.111111	0.047619	0	0	4	2	1	230	274	73	162	137	chr1_9174132	9174132	mm10	0	0	0	100	0	100	0	Sntg1	Sntg1	0
chr1_93085853	chr1	93085853	T	C	-	Kif1a	intron	FALSE	TRUE	FALSE	chr1:93085854	TRUE	TRUE	FALSE	FALSE	FALSE	0	0.194444	0	0.194444	0.194444	0	0	0	0.0833333	0.194444	0	0	0	2	2	2564	2680	1673	1686	615	chr1_93085854	93085854	mm10	0	0	0	100	0	100	0	Kif1a	Kif1a	0
chr1_93086385	chr1	93086385	T	C	-	Kif1a	intron	FALSE	TRUE	FALSE	chr1:93086386	TRUE	TRUE	TRUE	FALSE	FALSE	0	0.111111	0	0.111111	0.111111	0	0	0.0833333	0.0779221	0.111111	0	0	1	2	1	2571	2686	1049	862	1278	chr1_93086386	93086386	mm10	0	0	0	100	0	100	0	Kif1a	Kif1a	0
chr1_93353268	chr1	93353268	A	G	+	Mir6345	3' end	TRUE	FALSE	FALSE	chr1:93353269	TRUE	TRUE	TRUE	FALSE	FALSE	0	0.194872	0	0.194872	0.194872	0	0	0.194872	0.111111	0.190476	0	0	6	3	4	610	743	147	424	283	chr1_93353269	93353269	mm10	0	100	0	100	0	0	0	Ppp1r7, Mir6345	Ppp1r7	0
chr1_93412224	chr1	93412224	T	C	-	Hdlbp	intron	TRUE	FALSE	FALSE	chr1:93412225	TRUE	TRUE	TRUE	TRUE	FALSE	0	0.355556	0.0350877	0.355556	0.320468	0	0.136752	0.0666667	0.0350877	0.355556	0	3	1	2	4	599	225	212	398	144	chr1_93412225	93412225	mm10	0	0	0	100	0	0	0	Hdlbp	Hdlbp	0
chr1_93467538	chr1	93467538	T	C	-	Hdlbp	intron	TRUE	FALSE	FALSE	chr1:93467539	TRUE	TRUE	TRUE	TRUE	FALSE	0	0.131944	0.047619	0.131944	0.0843254	0	0.131944	0.047619	0.0811966	0.111111	0	6	2	3	1	501	204	206	169	221	chr1_93467539	93467539	mm10	0	0	0	100	0	100	0	Hdlbp	Hdlbp	0
chr1_93780537	chr1	93780537	A	G	+	Atg4b	intron	FALSE	TRUE	FALSE	chr1:93780538	TRUE	TRUE	TRUE	FALSE	FALSE	0	0.311111	0	0.311111	0.311111	0	0	0.177778	0.311111	0.133333	0	0	4	5	2	224	246	71	90	117	chr1_93780538	93780538	mm10	0	0	0	100	0	0	0	Atg4b	Atg4b	0
chr1_9725584	chr1	9725584	T	C	-	Vcpip1	intron	TRUE	FALSE	FALSE	chr1:9725585	TRUE	TRUE	TRUE	FALSE	FALSE	0	0.222222	0	0.222222	0.222222	0	0	0.222222	0.2	0.0833333	0	0	2	3	1	305	299	120	112	139	chr1_9725585	9725585	mm10	0	0	0	100	0	0	0	Vcpip1	Vcpip1	0
chr1_97828647	chr1	97828647	T	C	-	Pam	intron	FALSE	FALSE	FALSE	chr1:97828648	TRUE	TRUE	TRUE	TRUE	FALSE	0	0.333333	0.0753968	0.333333	0.257937	0	0.0809524	0.222222	0.0753968	0.333333	0	2	2	2	3	1063	363	258	340	532	chr1_97828648	97828648	mm10	0	0	0	100	0	0	0	Pam	Pam	0
chr1_97828709	chr1	97828709	T	C	-	Pam	intron	FALSE	FALSE	FALSE	chr1:97828710	TRUE	TRUE	FALSE	TRUE	FALSE	0	0.166667	0	0.166667	0.166667	0	0.075	0	0.0333333	0.166667	0	2	0	1	3	1054	344	670	621	302	chr1_97828710	97828710	mm10	0	0	0	100	0	0	0	Pam	Pam	0
chr10_101909564	chr10	101909564	A	G	+	Mgat4c	intron	FALSE	FALSE	FALSE	chr10:101909565	TRUE	TRUE	FALSE	FALSE	FALSE	0	0.333333	0	0.333333	0.333333	0	0	0	0.166667	0.333333	0	0	0	2	5	84	92	65	73	56	chr10_101909565	101909565	mm10	0	0	0	100	0	100	0	Mgat4c	Mgat4c	0
chr10_102176603	chr10	102176603	A	G	+	Mgat4c	intron	FALSE	FALSE	FALSE	chr10:102176604	TRUE	TRUE	FALSE	TRUE	FALSE	0	0.228571	0	0.228571	0.228571	0	0.0333333	0	0.228571	0.0858586	0	1	0	6	2	115	70	97	57	51	chr10_102176604	102176604	mm10	0	0	0	100	0	100	0	Mgat4c	Mgat4c	0
chr10_102181108	chr10	102181108	A	G	+	Mgat4c	intron	FALSE	FALSE	FALSE	chr10:102181109	TRUE	TRUE	TRUE	TRUE	FALSE	0	0.477778	0.166667	0.477778	0.311111	0	0.166667	0.277778	0.477778	0.222222	0	2	5	8	4	97	72	53	50	78	chr10_102181109	102181109	mm10	0	0	0	100	0	100	0	Mgat4c	Mgat4c	0
chr10_102312424	chr10	102312424	A	G	+	Mgat4c	intron	FALSE	FALSE	FALSE	chr10:102312425	TRUE	TRUE	FALSE	TRUE	FALSE	0	0.0833333	0	0.0833333	0.0833333	0	0.0555556	0	0.0833333	0.0666667	0	1	0	1	1	93	83	87	69	74	chr10_102312425	102312425	mm10	0	0	0	100	0	100	0	Mgat4c	Mgat4c	0
chr10_106487764	chr10	106487764	A	G	+	Ppfia2	intron	FALSE	FALSE	FALSE	chr10:106487765	TRUE	TRUE	FALSE	FALSE	FALSE	0	0.177778	0	0.177778	0.177778	0	0	0	0.177778	0.111111	0	0	0	2	1	431	444	193	126	142	chr10_106487765	106487765	mm10	0	0	0	100	0	0	0	Ppfia2	Ppfia2	0
chr10_106567303	chr10	106567303	A	G	+	4930532I03Rik, Ppfia2	intron	FALSE	FALSE	FALSE	chr10:106567304	TRUE	TRUE	FALSE	FALSE	FALSE	0	0.277778	0	0.277778	0.277778	0	0	0	0.0833333	0.277778	0	0	0	1	3	399	403	170	236	59	chr10_106567304	106567304	mm10	0	0	0	100	0	0	0	4930532I03Rik, Ppfia2	4930532I03Rik, Ppfia2	0
chr10_106587812	chr10	106587812	A	G	+	4930532I03Rik, Ppfia2	intron	FALSE	FALSE	FALSE	chr10:106587813	TRUE	TRUE	TRUE	FALSE	FALSE	0	0.166667	0	0.166667	0.166667	0	0	0.166667	0.0833333	0.111111	0	0	2	1	1	391	401	117	237	142	chr10_106587813	106587813	mm10	0	0	0	100	0	0	0	4930532I03Rik, Ppfia2	4930532I03Rik, Ppfia2	0
chr10_106589450	chr10	106589450	A	G	+	4930532I03Rik, Ppfia2	intron	FALSE	FALSE	FALSE	chr10:106589451	TRUE	TRUE	FALSE	TRUE	FALSE	0	0.509259	0	0.509259	0.509259	0	0.509259	0	0.269841	0.388889	0	10	0	3	4	395	150	178	122	76	chr10_106589451	106589451	mm10	0	0	0	100	0	0	0	4930532I03Rik, Ppfia2	4930532I03Rik, Ppfia2	0
chr10_106589453	chr10	106589453	A	G	+	4930532I03Rik, Ppfia2	intron	FALSE	FALSE	FALSE	chr10:106589454	TRUE	TRUE	FALSE	TRUE	FALSE	0	0.25	0	0.25	0.25	0	0.25	0	0.0555556	0.25	0	5	0	1	3	394	149	179	232	77	chr10_106589454	106589454	mm10	0	0	0	100	0	0	0	4930532I03Rik, Ppfia2	4930532I03Rik, Ppfia2	0
chr10_106786337	chr10	106786337	A	G	+	Ppfia2	intron	FALSE	FALSE	FALSE	chr10:106786338	TRUE	TRUE	TRUE	FALSE	FALSE	0	0.111111	0	0.111111	0.111111	0	0	0.111111	0.0952381	0.030303	0	0	1	2	1	489	572	211	378	269	chr10_106786338	106786338	mm10	0	0	0	100	0	0	0	Ppfia2	Ppfia2	0
chr10_10721741	chr10	10721741	T	C	-	Grm1	intron	FALSE	FALSE	FALSE	chr10:10721742	TRUE	TRUE	FALSE	FALSE	FALSE	0	0.111111	0	0.111111	0.111111	0	0	0	0.111111	0.111111	0	0	0	1	1	291	243	135	178	124	chr10_10721742	10721742	mm10	0	0	0	100	0	0	0	Grm1	Grm1	0
chr10_107288175	chr10	107288175	A	G	+	Lin7a	intron	FALSE	FALSE	FALSE	chr10:107288176	TRUE	TRUE	TRUE	FALSE	FALSE	0	0.0833333	0	0.0833333	0.0833333	0	0	0.0555556	0.0666667	0.0833333	0	0	1	1	1	337	365	189	240	207	chr10_107288176	107288176	mm10	0	0	0	100	0	100	0	Lin7a	Lin7a	0
chr10_107303523	chr10	107303523	A	G	+	Lin7a	intron	FALSE	FALSE	FALSE	chr10:107303524	TRUE	TRUE	FALSE	FALSE	FALSE	0	0.111111	0	0.111111	0.111111	0	0	0	0.0833333	0.111111	0	0	0	1	1	334	353	229	235	234	chr10_107303524	107303524	mm10	0	0	0	100	0	100	0	Lin7a	Lin7a	0
chr10_107313311	chr10	107313311	A	G	+	Lin7a	intron	FALSE	FALSE	FALSE	chr10:107313312	TRUE	TRUE	TRUE	FALSE	FALSE	0	0.122222	0	0.122222	0.122222	0	0	0.122222	0.102564	0.0555556	0	0	2	4	1	347	385	68	257	243	chr10_107313312	107313312	mm10	0	0	0	100	0	100	0	Lin7a	Lin7a	0
chr10_108188039	chr10	108188039	A	G	+	Ppp1r12a	intron	FALSE	FALSE	FALSE	chr10:108188040	TRUE	TRUE	TRUE	FALSE	FALSE	0	0.166667	0	0.166667	0.166667	0	0	0.0833333	0.025641	0.166667	0	0	1	1	2	341	389	153	266	155	chr10_108188040	108188040	mm10	0	0	0	100	0	0	0	Ppp1r12a	Ppp1r12a	0
chr10_108525485	chr10	108525485	T	C	-	Syt1	intron	FALSE	FALSE	FALSE	chr10:108525486	TRUE	TRUE	TRUE	FALSE	FALSE	0	0.231481	0	0.231481	0.231481	0	0	0.231481	0.037037	0.0833333	0	0	5	1	2	4966	5082	875	3012	1783	chr10_108525486	108525486	mm10	0	0	0	100	0	0	0	Syt1	Syt1	0
chr10_108723235	chr10	108723235	T	C	-	Syt1	intron	FALSE	FALSE	FALSE	chr10:108723236	TRUE	TRUE	TRUE	TRUE	FALSE	0	0.133333	0.075	0.133333	0.0583333	0	0.121324	0.075	0.0944444	0.133333	0	6	4	3	7	3145	1084	483	967	525	chr10_108723236	108723236	mm10	0	0	0	100	0	100	0	Syt1	Syt1	0
chr10_108723576	chr10	108723576	T	C	-	Syt1	intron	FALSE	FALSE	FALSE	chr10:108723577	TRUE	TRUE	TRUE	FALSE	FALSE	0	0.165729	0.00813008	0.165729	0.157599	0	0.00813008	0.132479	0.165729	0.119048	0	1	4	13	5	3181	2237	462	72	514	chr10_108723577	108723577	mm10	0	0	0	100	0	100	0	Syt1	Syt1	0
chr10_108727279	chr10	108727279	T	C	-	Syt1	intron	FALSE	TRUE	FALSE	chr10:108727280	TRUE	TRUE	TRUE	FALSE	FALSE	0	0.0892857	0	0.0892857	0.0892857	0	0	0.0416667	0.0478261	0.0892857	0	0	1	2	3	3145	3273	705	997	505	chr10_108727280	108727280	mm10	0	0	0	100	0	100	0	Syt1	Syt1	0
chr10_108774920	chr10	108774920	T	C	-	Syt1	intron	FALSE	FALSE	FALSE	chr10:108774921	TRUE	TRUE	TRUE	TRUE	FALSE	0	0.189726	0.0154915	0.189726	0.174235	0	0.096533	0.0154915	0.115777	0.189726	0	20	2	28	22	3270	209	501	241	114	chr10_108774921	108774921	mm10	0	0	0	100	0	100	0	Syt1	Syt1	0
chr10_108775029	chr10	108775029	T	C	-	Syt1	intron	FALSE	FALSE	FALSE	chr10:108775030	TRUE	TRUE	TRUE	TRUE	FALSE	0	0.0874736	0.0366868	0.0874736	0.0507868	0	0.0472751	0.0874736	0.0366868	0.0814384	0	10	12	9	8	3245	224	132	226	101	chr10_108775030	108775030	mm10	0	0	0	100	0	100	0	Syt1	Syt1	0
chr10_108775036	chr10	108775036	T	C	-	Syt1	intron	FALSE	FALSE	FALSE	chr10:108775037	TRUE	TRUE	TRUE	TRUE	FALSE	0	0.071659	0.0390572	0.071659	0.0326017	0	0.0390572	0.071659	0.0395903	0.0620101	0	8	9	9	7	3240	220	131	220	112	chr10_108775037	108775037	mm10	0	0	0	100	0	100	0	Syt1	Syt1	0
chr10_108810706	chr10	108810706	T	C	-	Syt1	intron	FALSE	FALSE	FALSE	chr10:108810707	TRUE	TRUE	TRUE	TRUE	FALSE	0	0.0730994	0.0136739	0.0730994	0.0594255	0	0.0136739	0.0730994	0.0608601	0.0595238	0	2	5	9	5	3230	149	69	152	545	chr10_108810707	108810707	mm10	0	0	0	100	0	100	0	Syt1	Syt1	0
chr10_108896411	chr10	108896411	T	C	-	Syt1	intron	FALSE	FALSE	FALSE	chr10:108896412	TRUE	TRUE	TRUE	TRUE	FALSE	0	0.28944	0.119298	0.28944	0.170142	0	0.146389	0.28944	0.253912	0.119298	0	21	20	27	7	3574	143	75	105	58	chr10_108896412	108896412	mm10	0	0	0	100	0	100	0	Syt1	Syt1	0
chr10_108972100	chr10	108972100	T	C	-	Syt1	intron	FALSE	FALSE	FALSE	chr10:108972101	TRUE	TRUE	TRUE	FALSE	FALSE	0	0.0625	0	0.0625	0.0625	0	0	0.0574713	0.0625	0.0144928	0	0	5	3	1	4336	4515	1073	2719	1243	chr10_108972101	108972101	mm10	0	0	0	100	0	100	0	Syt1	Syt1	0
chr10_109950789	chr10	109950789	T	C	-	Nav3	intron	FALSE	FALSE	FALSE	chr10:109950790	TRUE	TRUE	FALSE	TRUE	FALSE	0	0.222222	0	0.222222	0.222222	0	0.0666667	0	0.0833333	0.222222	0	1	0	1	2	249	169	137	165	112	chr10_109950790	109950790	mm10	0	0	0	100	0	0	0	Nav3	Nav3	0
chr10_11001837	chr10	11001837	T	C	-	Grm1	intron	FALSE	FALSE	FALSE	chr10:11001838	TRUE	TRUE	FALSE	FALSE	FALSE	0	0.111111	0	0.111111	0.111111	0	0	0	0.111111	0.0833333	0	0	0	1	1	357	380	171	245	112	chr10_11001838	11001838	mm10	0	0	0	100	0	0	0	Grm1	Grm1	0
chr10_110181881	chr10	110181881	T	C	-		intergenic	FALSE	FALSE	FALSE	chr10:110181882	TRUE	TRUE	TRUE	FALSE	FALSE	0	0.143553	0	0.143553	0.143553	0	0	0.143553	0.0566449	0.106556	0	0	8	3	6	295	301	60	119	59	chr10_110181882	110181882	mm10	0	0	0	0	100	0	0		Nav3	181490
chr10_110181884	chr10	110181884	T	C	-		intergenic	FALSE	FALSE	FALSE	chr10:110181885	TRUE	TRUE	TRUE	FALSE	FALSE	0	0.319463	0	0.319463	0.319463	0	0	0.319463	0.0175439	0.218297	0	0	14	1	13	293	301	54	199	59	chr10_110181885	110181885	mm10	0	0	0	0	100	0	0		Nav3	181493
chr10_110181891	chr10	110181891	T	C	-		intergenic	FALSE	FALSE	FALSE	chr10:110181892	TRUE	TRUE	TRUE	TRUE	FALSE	0	0.227576	0.0442547	0.227576	0.183321	0	0.0442547	0.227576	0.135119	0.110317	0	3	12	7	6	293	68	56	50	56	chr10_110181892	110181892	mm10	0	0	0	0	100	0	0		Nav3	181500
chr10_110183270	chr10	110183270	T	C	-		intergenic	FALSE	FALSE	FALSE	chr10:110183271	TRUE	TRUE	TRUE	FALSE	FALSE	0	0.166558	0.00666667	0.166558	0.159891	0	0.00666667	0.144971	0.108754	0.166558	0	1	10	10	12	327	278	65	97	71	chr10_110183271	110183271	mm10	0	0	0	0	100	0	0		Nav3	182879
chr10_110183275	chr10	110183275	T	C	-		intergenic	FALSE	FALSE	FALSE	chr10:110183276	TRUE	TRUE	TRUE	TRUE	FALSE	0	0.385568	0.0431235	0.385568	0.342444	0	0.0431235	0.385568	0.189553	0.319841	0	6	19	16	20	326	215	51	92	61	chr10_110183276	110183276	mm10	0	0	0	0	100	0	0		Nav3	182884
chr10_110183283	chr10	110183283	T	C	-		intergenic	FALSE	FALSE	FALSE	chr10:110183284	TRUE	TRUE	TRUE	TRUE	TRUE	0.0133333	0.804739	0.258156	0.804739	0.546583	0.0133333	0.258156	0.804739	0.583016	0.726587	2	41	46	55	44	257	158	57	95	59	chr10_110183284	110183284	mm10	0	0	0	0	100	0	0		Nav3	182892
chr10_110184675	chr10	110184675	T	C	-		intergenic	FALSE	FALSE	FALSE	chr10:110184676	TRUE	TRUE	TRUE	TRUE	FALSE	0	0.492361	0.0833333	0.492361	0.409028	0	0.492361	0.0833333	0.271019	0.283224	0	43	3	17	10	282	91	72	63	80	chr10_110184676	110184676	mm10	0	0	0	0	100	0	0		Nav3	184284
chr10_110186208	chr10	110186208	T	C	-		intergenic	FALSE	FALSE	FALSE	chr10:110186209	TRUE	TRUE	TRUE	TRUE	FALSE	0.00833333	0.286515	0.0757576	0.286515	0.210758	0.00833333	0.0757576	0.173504	0.0841751	0.286515	1	6	10	5	14	242	157	58	152	52	chr10_110186209	110186209	mm10	0	0	0	0	100	0	0		Nav3	185817
chr10_110984868	chr10	110984868	T	C	-	Zdhhc17	intron	TRUE	FALSE	FALSE	chr10:110984869	TRUE	TRUE	TRUE	FALSE	FALSE	0	0.266667	0	0.266667	0.266667	0	0	0.266667	0.111111	0.233333	0	0	4	1	3	554	562	304	411	194	chr10_110984869	110984869	mm10	0	0	0	100	0	100	0	Zdhhc17	Zdhhc17	0
chr10_111476134	chr10	111476134	A	G	+	Nap1l1	intron	TRUE	FALSE	FALSE	chr10:111476135	TRUE	TRUE	TRUE	TRUE	FALSE	0	0.0688259	0.0416667	0.0688259	0.0271592	0	0.0688259	0.047619	0.0416667	0.0653907	0	3	1	2	3	777	341	322	557	218	chr10_111476135	111476135	mm10	0	0	0	100	0	100	0	Nap1l1	Nap1l1	0
chr10_114727816	chr10	114727816	T	C	-	Trhde	intron	FALSE	FALSE	FALSE	chr10:114727817	TRUE	TRUE	FALSE	TRUE	FALSE	0	0.309524	0	0.309524	0.309524	0	0.233333	0	0.309524	0.0833333	0	3	0	5	1	190	79	127	71	108	chr10_114727817	114727817	mm10	0	0	0	100	0	0	0	Trhde	Trhde	0
chr10_117083503	chr10	117083503	T	C	-	Frs2	intron	FALSE	TRUE	FALSE	chr10:117083504	TRUE	TRUE	TRUE	TRUE	FALSE	0	0.166667	0.037037	0.166667	0.12963	0	0.166667	0.111111	0.037037	0.0666667	0	2	1	1	1	205	91	90	144	115	chr10_117083504	117083504	mm10	0	0	0	100	0	100	0	Frs2	Frs2	0
chr10_117089059	chr10	117089059	T	C	-	Frs2	intron	FALSE	TRUE	FALSE	chr10:117089060	TRUE	TRUE	FALSE	FALSE	FALSE	0	0.111111	0	0.111111	0.111111	0	0	0	0.0511364	0.111111	0	0	0	2	1	121	154	120	68	95	chr10_117089060	117089060	mm10	0	0	0	100	0	100	0	Frs2	Frs2	0
chr10_117096237	chr10	117096237	T	C	-	Frs2	intron	FALSE	TRUE	FALSE	chr10:117096238	TRUE	TRUE	TRUE	FALSE	FALSE	0	0.194444	0	0.194444	0.194444	0	0	0.0833333	0.194444	0.133333	0	0	1	4	2	107	137	95	50	81	chr10_117096238	117096238	mm10	0	0	0	100	0	100	0	Frs2	Frs2	0
chr10_117129150	chr10	117129150	T	C	-	Frs2	intron	TRUE	FALSE	FALSE	chr10:117129151	TRUE	TRUE	TRUE	FALSE	FALSE	0	0.166667	0	0.166667	0.166667	0	0	0.111111	0.166667	0.111111	0	0	1	2	1	250	304	125	150	137	chr10_117129151	117129151	mm10	0	0	0	100	0	100	0	Frs2	Frs2	0
chr10_119538764	chr10	119538764	A	G	+	Grip1	intron	FALSE	FALSE	FALSE	chr10:119538765	TRUE	TRUE	TRUE	TRUE	FALSE	0	0.0954545	0.0416667	0.0954545	0.0537879	0	0.0416667	0.0813534	0.0541667	0.0954545	0	2	6	2	6	101	88	72	61	64	chr10_119538765	119538765	mm10	0	0	0	100	0	0	0	Grip1	Grip1	0
chr10_121280153	chr10	121280153	T	C	-	Tbc1d30	intron	TRUE	FALSE	FALSE	chr10:121280154	TRUE	TRUE	TRUE	TRUE	FALSE	0	0.213889	0.0833333	0.213889	0.130556	0	0.0833333	0.111111	0.213889	0.111111	0	1	1	7	1	351	224	106	149	116	chr10_121280154	121280154	mm10	0	0	0	100	0	0	0	Tbc1d30	Tbc1d30	0
chr10_121549598	chr10	121549598	T	C	-	Tbk1	intron	TRUE	FALSE	FALSE	chr10:121549599	TRUE	TRUE	TRUE	TRUE	TRUE	0.0238095	0.117949	0.0577342	0.117949	0.0602145	0.0238095	0.0577342	0.0694444	0.117949	0.0833333	1	3	2	6	2	206	144	61	58	174	chr10_121549599	121549599	mm10	0	0	0	100	0	0	0	Tbk1	Tbk1	0
chr10_122690782	chr10	122690782	A	G	+	Ppm1h	intron	FALSE	FALSE	FALSE	chr10:122690783	TRUE	TRUE	TRUE	FALSE	FALSE	0	0.15873	0	0.15873	0.15873	0	0	0.0732601	0.15873	0.0666667	0	0	2	7	2	387	368	71	168	129	chr10_122690783	122690783	mm10	0	0	0	100	0	0	0	Ppm1h	Ppm1h	0
chr10_122922483	chr10	122922483	A	G	+	Ppm1h	3' end	FALSE	FALSE	FALSE	chr10:122922484	TRUE	TRUE	TRUE	FALSE	FALSE	0	0.125	0	0.125	0.125	0	0	0.0392157	0.0666667	0.125	0	0	2	1	2	374	401	128	239	67	chr10_122922484	122922484	mm10	0	100	0	100	0	0	0	Ppm1h	Ppm1h	0
chr10_122922484	chr10	122922484	A	G	+	Ppm1h	3' end	FALSE	FALSE	FALSE	chr10:122922485	TRUE	TRUE	TRUE	FALSE	FALSE	0	0.277778	0	0.277778	0.277778	0	0	0.277778	0.133333	0.25	0	0	10	2	4	375	400	80	107	93	chr10_122922485	122922485	mm10	0	100	0	100	0	0	0	Ppm1h	Ppm1h	0
chr10_127067881	chr10	127067881	T	C	-	Tspan31, Cdk4	3' end	TRUE	FALSE	FALSE	chr10:127067882	TRUE	TRUE	FALSE	TRUE	FALSE	0	0.307143	0	0.307143	0.307143	0	0.307143	0	0.191791	0.127795	0	29	0	18	8	84	105	53	86	66	chr10_127067882	127067882	mm10	0	200	100	0	0	0	100	Tspan31, Cdk4	Tspan31	0
chr10_127112840	chr10	127112840	T	C	-	Os9	intron	FALSE	FALSE	FALSE	chr10:127112841	TRUE	TRUE	TRUE	TRUE	FALSE	0	0.2	0.047619	0.2	0.152381	0	0.137037	0.111111	0.047619	0.2	0	4	1	2	3	645	214	199	450	217	chr10_127112841	127112841	mm10	0	0	0	100	0	0	0	Os9	Os9	0
chr10_127251770	chr10	127251770	T	C	-	Kif5a	intron	TRUE	FALSE	FALSE	chr10:127251771	TRUE	TRUE	TRUE	TRUE	FALSE	0	0.266667	0.0769231	0.266667	0.189744	0	0.0769231	0.266667	0.114286	0.222222	0	3	4	3	2	4630	3280	1373	1452	1806	chr10_127251771	127251771	mm10	0	0	0	100	0	0	0	Kif5a	Kif5a	0
chr10_127398441	chr10	127398441	A	G	+	R3hdm2	intron	FALSE	FALSE	FALSE	chr10:127398442	TRUE	TRUE	TRUE	FALSE	FALSE	0	0.133333	0	0.133333	0.133333	0	0	0.133333	0.0735493	0.108225	0	0	2	5	3	466	483	79	187	134	chr10_127398442	127398442	mm10	0	0	0	100	0	100	0	R3hdm2	R3hdm2	0
chr10_127424018	chr10	127424018	A	G	+	R3hdm2	intron	FALSE	TRUE	FALSE	chr10:127424019	TRUE	TRUE	TRUE	FALSE	FALSE	0	0.388889	0	0.388889	0.388889	0	0	0.111111	0.0666667	0.388889	0	0	2	3	5	1095	1116	225	712	275	chr10_127424019	127424019	mm10	0	0	0	100	0	100	0	R3hdm2	R3hdm2	0
chr10_127429108	chr10	127429108	A	G	+	R3hdm2	intron	FALSE	TRUE	FALSE	chr10:127429109	TRUE	TRUE	FALSE	TRUE	FALSE	0	0.166667	0	0.166667	0.166667	0	0.0444444	0	0.0498188	0.166667	0	2	0	3	4	1119	730	751	397	314	chr10_127429109	127429109	mm10	0	0	0	100	0	100	0	R3hdm2	R3hdm2	0
chr10_127429785	chr10	127429785	A	G	+	R3hdm2	intron	FALSE	TRUE	FALSE	chr10:127429786	TRUE	TRUE	TRUE	FALSE	FALSE	0	0.0416667	0	0.0416667	0.0416667	0	0	0.0416667	0.0347222	0.0277778	0	0	1	2	1	1115	1126	456	415	588	chr10_127429786	127429786	mm10	0	0	0	100	0	100	0	R3hdm2	R3hdm2	0
chr10_127437070	chr10	127437070	A	G	+	R3hdm2	intron	FALSE	TRUE	FALSE	chr10:127437071	TRUE	TRUE	TRUE	TRUE	FALSE	0	0.291667	0.111111	0.291667	0.180556	0	0.166667	0.111111	0.166667	0.291667	0	2	3	2	6	1091	737	518	701	304	chr10_127437071	127437071	mm10	0	0	0	100	0	100	0	R3hdm2	R3hdm2	0
chr10_127466484	chr10	127466484	A	G	+	R3hdm2	intron	FALSE	TRUE	FALSE	chr10:127466485	TRUE	TRUE	FALSE	TRUE	FALSE	0	0.462759	0	0.462759	0.462759	0	0.462759	0	0.230108	0.450726	0	37	0	21	29	837	81	531	91	68	chr10_127466485	127466485	mm10	0	0	0	100	0	0	0	R3hdm2	R3hdm2	0
chr10_127466555	chr10	127466555	A	G	+	R3hdm2	intron	FALSE	TRUE	FALSE	chr10:127466556	TRUE	TRUE	TRUE	TRUE	FALSE	0	0.171652	0.0592105	0.171652	0.112442	0	0.154543	0.0627706	0.0592105	0.171652	0	16	3	6	9	838	106	199	98	51	chr10_127466556	127466556	mm10	0	0	0	100	0	0	0	R3hdm2	R3hdm2	0
chr10_127470596	chr10	127470596	A	G	+	R3hdm2	intron	FALSE	TRUE	FALSE	chr10:127470597	TRUE	TRUE	FALSE	TRUE	FALSE	0	0.0600717	0	0.0600717	0.0600717	0	0.0600717	0	0.0155039	0.0123457	0	9	0	2	1	849	143	530	646	425	chr10_127470597	127470597	mm10	0	0	0	100	0	0	0	R3hdm2	R3hdm2	0
chr10_127472236	chr10	127472236	A	G	+	R3hdm2	intron	TRUE	FALSE	FALSE	chr10:127472237	TRUE	TRUE	TRUE	TRUE	FALSE	0	0.108333	0.0606061	0.108333	0.0477273	0	0.0606061	0.0877193	0.108333	0.0892857	0	2	5	3	3	792	564	243	268	163	chr10_127472237	127472237	mm10	0	0	0	100	0	0	0	R3hdm2	R3hdm2	0
chr10_127477472	chr10	127477472	A	G	+	R3hdm2	intron	TRUE	FALSE	FALSE	chr10:127477473	TRUE	TRUE	TRUE	FALSE	FALSE	0	0.0493697	0	0.0493697	0.0493697	0	0	0.0185185	0.0493697	0.0418301	0	0	1	3	2	727	708	242	62	195	chr10_127477473	127477473	mm10	0	0	0	100	0	0	0	R3hdm2	R3hdm2	0
chr10_127482239	chr10	127482239	A	G	+	R3hdm2	intron	TRUE	FALSE	FALSE	chr10:127482240	TRUE	TRUE	FALSE	TRUE	FALSE	0	0.138889	0	0.138889	0.138889	0	0.031746	0	0.0601852	0.138889	0	2	0	4	4	914	627	381	317	180	chr10_127482240	127482240	mm10	0	0	0	100	0	0	0	R3hdm2	R3hdm2	0
chr10_127483806	chr10	127483806	A	G	+	R3hdm2	intron	FALSE	FALSE	FALSE	chr10:127483807	TRUE	TRUE	TRUE	TRUE	FALSE	0	0.0485934	0.0208333	0.0485934	0.02776	0	0.0208333	0.047619	0.0485934	0.047619	0	1	1	3	1	908	626	268	307	325	chr10_127483807	127483807	mm10	0	0	0	100	0	0	0	R3hdm2	R3hdm2	0
chr10_127496929	chr10	127496929	A	G	+	R3hdm2	intron	TRUE	FALSE	FALSE	chr10:127496930	TRUE	TRUE	FALSE	TRUE	FALSE	0	0.22381	0	0.22381	0.22381	0	0.0277778	0	0.0138889	0.22381	0	1	0	1	4	804	616	265	580	139	chr10_127496930	127496930	mm10	0	0	0	100	0	0	0	R3hdm2	R3hdm2	0
chr10_128098902	chr10	128098902	A	G	+	Baz2a	intron	FALSE	TRUE	FALSE	chr10:128098903	TRUE	TRUE	FALSE	TRUE	FALSE	0	0.494989	0	0.494989	0.494989	0	0.494989	0	0.155556	0.151515	0	24	0	7	5	163	50	98	115	50	chr10_128098903	128098903	mm10	0	0	0	100	0	100	0	Baz2a	Baz2a	0
chr10_128104411	chr10	128104411	A	G	+	Baz2a	intron	TRUE	FALSE	FALSE	chr10:128104412	TRUE	TRUE	TRUE	TRUE	FALSE	0	0.108225	0.0555556	0.108225	0.0526696	0	0.108225	0.0844156	0.0555556	0.0777778	0	3	3	3	2	153	89	73	96	51	chr10_128104412	128104412	mm10	0	0	0	100	0	100	0	Baz2a	Baz2a	0
chr10_128104421	chr10	128104421	A	G	+	Baz2a	intron	TRUE	FALSE	FALSE	chr10:128104422	TRUE	TRUE	TRUE	TRUE	FALSE	0	0.125604	0.0333333	0.125604	0.0922705	0	0.0642857	0.0641026	0.0333333	0.125604	0	2	5	1	5	153	91	108	104	79	chr10_128104422	128104422	mm10	0	0	0	100	0	100	0	Baz2a	Baz2a	0
chr10_128353582	chr10	128353582	A	G	+	Cs	intron	FALSE	TRUE	FALSE	chr10:128353583	TRUE	TRUE	TRUE	FALSE	FALSE	0	0.15873	0	0.15873	0.15873	0	0	0.15873	0.0333333	0.12963	0	0	2	1	3	960	1003	156	651	193	chr10_128353583	128353583	mm10	0	0	0	100	0	0	0	Cs	Cs	0
chr10_128354649	chr10	128354649	A	G	+	Cs	intron	FALSE	FALSE	FALSE	chr10:128354650	TRUE	TRUE	FALSE	FALSE	FALSE	0	0.0666667	0	0.0666667	0.0666667	0	0	0	0.0666667	0.0416667	0	0	0	2	1	977	1033	440	346	346	chr10_128354650	128354650	mm10	0	0	0	100	0	0	0	Cs	Cs	0
chr10_128365445	chr10	128365445	T	C	-	Coq10a	intron	FALSE	FALSE	FALSE	chr10:128365446	TRUE	TRUE	TRUE	FALSE	FALSE	0	0.111111	0	0.111111	0.111111	0	0	0.030303	0.0666667	0.111111	0	0	1	1	1	96	101	60	95	59	chr10_128365446	128365446	mm10	0	0	0	100	0	0	0	Coq10a	Coq10a	0
chr10_128365473	chr10	128365473	T	C	-	Coq10a	intron	FALSE	FALSE	FALSE	chr10:128365474	TRUE	TRUE	TRUE	TRUE	FALSE	0	0.151515	0.030303	0.151515	0.121212	0	0.0666667	0.151515	0.030303	0.0555556	0	1	5	1	1	95	82	65	86	64	chr10_128365474	128365474	mm10	0	0	0	100	0	0	0	Coq10a	Coq10a	0
chr10_128404558	chr10	128404558	T	C	-	Nabp2	intron	TRUE	FALSE	FALSE	chr10:128404559	TRUE	TRUE	TRUE	FALSE	FALSE	0	0.166667	0	0.166667	0.166667	0	0	0.166667	0.0833333	0.0555556	0	0	3	2	1	445	537	60	330	65	chr10_128404559	128404559	mm10	0	0	0	100	0	0	0	Nabp2	Nabp2	0
chr10_128431265	chr10	128431265	A	G	+	Rnf41	intron	FALSE	TRUE	FALSE	chr10:128431266	TRUE	TRUE	FALSE	TRUE	FALSE	0	0.151515	0	0.151515	0.151515	0	0.151515	0	0.103704	0.111111	0	5	0	3	1	447	166	138	127	129	chr10_128431266	128431266	mm10	0	0	0	100	0	0	0	Rnf41	Rnf41	0
chr10_128480150	chr10	128480150	A	G	+	Smarcc2	intron	FALSE	TRUE	FALSE	chr10:128480151	TRUE	TRUE	TRUE	TRUE	FALSE	0	0.047619	0.025641	0.047619	0.021978	0	0.0392157	0.025641	0.0333333	0.047619	0	2	1	1	1	831	625	247	536	350	chr10_128480151	128480151	mm10	0	0	0	100	0	0	0	Smarcc2	Smarcc2	0
chr10_128690383	chr10	128690383	T	C	-	Rab5b	intron	TRUE	FALSE	FALSE	chr10:128690384	TRUE	TRUE	FALSE	TRUE	FALSE	0	0.4	0	0.4	0.4	0	0.4	0	0.266667	0.25	0	4	0	4	3	511	158	344	167	248	chr10_128690384	128690384	mm10	0	0	0	100	0	100	0	Rab5b	Rab5b	0
chr10_128845136	chr10	128845136	A	G	+	Sarnp	intron	TRUE	FALSE	FALSE	chr10:128845137	TRUE	TRUE	TRUE	FALSE	FALSE	0	0.2	0	0.2	0.2	0	0	0.133333	0.0952381	0.2	0	0	2	2	3	550	554	329	336	225	chr10_128845137	128845137	mm10	0	0	0	100	0	0	0	Sarnp	Sarnp	0
chr10_18604129	chr10	18604129	T	C	-	Arfgef3	intron	FALSE	FALSE	FALSE	chr10:18604130	TRUE	TRUE	TRUE	TRUE	FALSE	0	0.444444	0.194444	0.444444	0.25	0	0.444444	0.194444	0.25	0.319444	0	14	3	6	6	348	152	86	136	88	chr10_18604130	18604130	mm10	0	0	0	100	0	0	0	Arfgef3	Arfgef3	0
chr10_20178017	chr10	20178017	A	G	+	Map7	intron	FALSE	FALSE	FALSE	chr10:20178018	TRUE	TRUE	TRUE	TRUE	FALSE	0	0.125	0.047619	0.125	0.077381	0	0.0846561	0.111111	0.047619	0.125	0	2	1	1	3	515	205	111	363	149	chr10_20178018	20178018	mm10	0	0	0	100	0	0	0	Map7	Map7	0
chr10_20181022	chr10	20181022	A	G	+	Map7	intron	FALSE	FALSE	FALSE	chr10:20181023	TRUE	TRUE	TRUE	FALSE	FALSE	0	0.0863698	0	0.0863698	0.0863698	0	0	0.0815851	0.0737813	0.0863698	0	0	3	4	4	537	584	100	236	106	chr10_20181023	20181023	mm10	0	0	0	100	0	0	0	Map7	Map7	0
chr10_20191156	chr10	20191156	A	G	+	Map7	intron	TRUE	FALSE	FALSE	chr10:20191157	TRUE	TRUE	TRUE	TRUE	FALSE	0	0.097076	0.031746	0.097076	0.06533	0	0.097076	0.0787037	0.031746	0.0601852	0	5	3	2	2	425	233	73	357	90	chr10_20191157	20191157	mm10	0	0	0	100	0	0	0	Map7	Map7	0
chr10_20253042	chr10	20253042	A	G	+	Map7	intron	TRUE	FALSE	FALSE	chr10:20253043	TRUE	TRUE	FALSE	TRUE	FALSE	0	0.135896	0	0.135896	0.135896	0	0.12587	0	0.135896	0.135269	0	25	0	22	14	425	202	211	167	97	chr10_20253043	20253043	mm10	0	0	0	100	0	0	0	Map7	Map7	0
chr10_20253043	chr10	20253043	A	G	+	Map7	intron	TRUE	FALSE	FALSE	chr10:20253044	TRUE	TRUE	FALSE	TRUE	FALSE	0	0.140444	0	0.140444	0.140444	0	0.0692671	0	0.0462745	0.140444	0	14	0	7	14	423	203	207	248	97	chr10_20253044	20253044	mm10	0	0	0	100	0	0	0	Map7	Map7	0
chr10_20315777	chr10	20315777	A	G	+	Bclaf1	intron	TRUE	FALSE	FALSE	chr10:20315778	TRUE	TRUE	TRUE	FALSE	FALSE	0	0.579144	0	0.579144	0.579144	0	0	0.507888	0.41044	0.579144	0	0	31	24	33	407	419	59	61	57	chr10_20315778	20315778	mm10	0	0	0	100	0	100	0	Bclaf1	Bclaf1	0
chr10_20318501	chr10	20318501	A	G	+	Bclaf1	intron	FALSE	FALSE	FALSE	chr10:20318502	TRUE	TRUE	TRUE	TRUE	FALSE	0	0.211882	0.0107527	0.211882	0.201129	0	0.211882	0.0107527	0.0559441	0.186339	0	18	1	4	13	316	86	220	130	70	chr10_20318502	20318502	mm10	0	0	0	100	0	100	0	Bclaf1	Bclaf1	0
chr10_20318639	chr10	20318639	A	G	+	Bclaf1	intron	TRUE	FALSE	FALSE	chr10:20318640	TRUE	TRUE	TRUE	TRUE	FALSE	0	0.0507099	0.0238095	0.0507099	0.0269004	0	0.0255682	0.0238095	0.041507	0.0507099	0	3	1	4	3	342	184	215	168	152	chr10_20318640	20318640	mm10	0	0	0	100	0	100	0	Bclaf1	Bclaf1	0
chr10_20318649	chr10	20318649	A	G	+	Bclaf1	intron	TRUE	FALSE	FALSE	chr10:20318650	TRUE	TRUE	TRUE	FALSE	FALSE	0	0.29372	0	0.29372	0.29372	0.00980392	0	0.29372	0.222281	0.276455	1	0	16	23	16	278	335	53	110	64	chr10_20318650	20318650	mm10	0	0	0	100	0	100	0	Bclaf1	Bclaf1	0
chr10_20318656	chr10	20318656	A	G	+	Bclaf1	intron	TRUE	FALSE	FALSE	chr10:20318657	TRUE	TRUE	TRUE	FALSE	FALSE	0	0.15012	0	0.15012	0.15012	0	0	0.15012	0.0418651	0.0963585	0	0	9	4	6	343	338	57	106	61	chr10_20318657	20318657	mm10	0	0	0	100	0	100	0	Bclaf1	Bclaf1	0
chr10_20318657	chr10	20318657	A	G	+	Bclaf1	intron	TRUE	FALSE	FALSE	chr10:20318658	TRUE	TRUE	TRUE	FALSE	FALSE	0	0.0920716	0	0.0920716	0.0920716	0	0	0.0920716	0.0647392	0.0499684	0	0	6	6	3	342	336	153	107	145	chr10_20318658	20318658	mm10	0	0	0	100	0	100	0	Bclaf1	Bclaf1	0
chr10_20318669	chr10	20318669	A	G	+	Bclaf1	intron	TRUE	FALSE	FALSE	chr10:20318670	TRUE	TRUE	TRUE	FALSE	FALSE	0	0.449549	0	0.449549	0.449549	0.00641026	0	0.449549	0.258965	0.363489	1	0	35	29	24	297	345	77	111	71	chr10_20318670	20318670	mm10	0	0	0	100	0	100	0	Bclaf1	Bclaf1	0
chr10_20318697	chr10	20318697	A	G	+	Bclaf1	intron	TRUE	FALSE	FALSE	chr10:20318698	TRUE	TRUE	TRUE	TRUE	FALSE	0	0.0430108	0.0234568	0.0430108	0.019554	0	0.0318498	0.0234568	0.0430108	0.0277778	0	4	2	4	2	357	130	156	250	249	chr10_20318698	20318698	mm10	0	0	0	100	0	100	0	Bclaf1	Bclaf1	0
chr10_20682693	chr10	20682693	T	C	-	Pde7b	intron	FALSE	TRUE	FALSE	chr10:20682694	TRUE	TRUE	FALSE	TRUE	FALSE	0	0.0666667	0	0.0666667	0.0666667	0	0.0277778	0	0.025641	0.0666667	0	1	0	1	1	290	196	239	225	156	chr10_20682694	20682694	mm10	0	0	0	100	0	0	0	Pde7b	Pde7b	0
chr10_22721623	chr10	22721623	T	C	-	Tbpl1	intron	TRUE	FALSE	FALSE	chr10:22721624	TRUE	TRUE	TRUE	TRUE	FALSE	0	0.0787037	0.0518519	0.0787037	0.0268519	0	0.0518519	0.0719697	0.0787037	0.0555556	0	3	2	4	1	327	161	69	131	167	chr10_22721624	22721624	mm10	0	0	0	100	0	100	0	Tbpl1	Tbpl1	0
chr10_30617135	chr10	30617135	T	C	-	Hint3	intron	TRUE	FALSE	FALSE	chr10:30617136	TRUE	TRUE	TRUE	FALSE	FALSE	0	0.166667	0	0.166667	0.166667	0	0	0.166667	0.166667	0.0833333	0	0	2	3	1	265	303	75	70	110	chr10_30617136	30617136	mm10	0	0	0	100	0	0	0	Hint3	Hint3	0
chr10_30617164	chr10	30617164	T	C	-	Hint3	intron	TRUE	FALSE	FALSE	chr10:30617165	TRUE	TRUE	FALSE	TRUE	FALSE	0	0.333333	0	0.333333	0.333333	0	0.122222	0	0.333333	0.222222	0	2	0	4	2	267	102	109	65	96	chr10_30617165	30617165	mm10	0	0	0	100	0	0	0	Hint3	Hint3	0
chr10_32459917	chr10	32459917	T	C	-	Nkain2	intron	FALSE	FALSE	FALSE	chr10:32459918	TRUE	TRUE	FALSE	TRUE	FALSE	0	0.166667	0	0.166667	0.166667	0	0.0416667	0	0.166667	0.111111	0	1	0	3	2	166	109	104	122	84	chr10_32459918	32459918	mm10	0	0	0	100	0	0	0	Nkain2	Nkain2	0
chr10_32527052	chr10	32527052	T	C	-	Nkain2	intron	FALSE	FALSE	FALSE	chr10:32527053	TRUE	TRUE	TRUE	FALSE	FALSE	0	0.111111	0	0.111111	0.111111	0	0	0.0555556	0.0833333	0.111111	0	0	1	2	1	173	182	84	135	87	chr10_32527053	32527053	mm10	0	0	0	100	0	0	0	Nkain2	Nkain2	0
chr10_32560886	chr10	32560886	T	C	-	Nkain2	intron	FALSE	FALSE	FALSE	chr10:32560887	TRUE	TRUE	TRUE	FALSE	FALSE	0	0.180556	0	0.180556	0.180556	0	0	0.047619	0.0740741	0.180556	0	0	1	2	4	169	179	75	133	54	chr10_32560887	32560887	mm10	0	0	0	100	0	0	0	Nkain2	Nkain2	0
chr10_32584543	chr10	32584543	T	C	-	Nkain2	intron	TRUE	FALSE	FALSE	chr10:32584544	TRUE	TRUE	TRUE	TRUE	FALSE	0	0.180952	0.0238095	0.180952	0.157143	0	0.0238095	0.180952	0.139706	0.172161	0	1	5	6	5	177	122	63	87	66	chr10_32584544	32584544	mm10	0	0	0	100	0	0	0	Nkain2	Nkain2	0
chr10_32595410	chr10	32595410	T	C	-	Nkain2	intron	FALSE	FALSE	FALSE	chr10:32595411	TRUE	TRUE	TRUE	TRUE	FALSE	0	0.0625	0.031746	0.0625	0.030754	0	0.0444444	0.0588235	0.0625	0.031746	0	2	3	3	2	189	151	108	152	121	chr10_32595411	32595411	mm10	0	0	0	100	0	0	0	Nkain2	Nkain2	0
chr10_32664285	chr10	32664285	T	C	-	Nkain2	intron	FALSE	FALSE	FALSE	chr10:32664286	TRUE	TRUE	TRUE	TRUE	FALSE	0	0.140543	0.0999348	0.140543	0.0406085	0	0.0999348	0.110642	0.108747	0.140543	0	15	10	13	12	268	151	92	121	84	chr10_32664286	32664286	mm10	0	0	0	100	0	0	0	Nkain2	Nkain2	0
chr10_32679630	chr10	32679630	T	C	-	Nkain2	intron	TRUE	FALSE	FALSE	chr10:32679631	TRUE	TRUE	TRUE	TRUE	FALSE	0	0.187012	0.0428204	0.187012	0.144191	0	0.0428204	0.126374	0.138578	0.187012	0	5	9	13	16	264	122	94	105	87	chr10_32679631	32679631	mm10	0	0	0	100	0	0	0	Nkain2	Nkain2	0
chr10_32680152	chr10	32680152	T	C	-	Nkain2	intron	TRUE	FALSE	FALSE	chr10:32680153	TRUE	TRUE	TRUE	TRUE	FALSE	0	0.271303	0.10317	0.271303	0.168133	0	0.149475	0.271303	0.10317	0.236957	0	17	17	11	19	242	121	67	104	81	chr10_32680153	32680153	mm10	0	0	0	100	0	0	0	Nkain2	Nkain2	0
chr10_32680249	chr10	32680249	T	C	-	Nkain2	intron	TRUE	FALSE	FALSE	chr10:32680250	TRUE	TRUE	TRUE	TRUE	FALSE	0.00740741	0.863199	0.749472	0.863199	0.113727	0.00740741	0.863199	0.7555	0.749472	0.804535	1	103	75	79	90	215	119	100	105	111	chr10_32680250	32680250	mm10	0	0	0	100	0	0	0	Nkain2	Nkain2	0
chr10_32712354	chr10	32712354	T	C	-	Nkain2	intron	FALSE	FALSE	FALSE	chr10:32712355	TRUE	TRUE	TRUE	TRUE	FALSE	0	0.2	0.047619	0.2	0.152381	0	0.164677	0.047619	0.103704	0.2	0	12	3	7	8	238	72	102	68	71	chr10_32712355	32712355	mm10	0	0	0	100	0	0	0	Nkain2	Nkain2	0
chr10_32756897	chr10	32756897	T	C	-	Nkain2	intron	TRUE	FALSE	FALSE	chr10:32756898	TRUE	TRUE	TRUE	TRUE	FALSE	0	0.335569	0.0908621	0.335569	0.244707	0	0.0908621	0.104887	0.163607	0.335569	0	15	12	27	35	290	171	106	159	104	chr10_32756898	32756898	mm10	0	0	0	100	0	0	0	Nkain2	Nkain2	0
chr10_32850800	chr10	32850800	T	C	-	Nkain2	intron	FALSE	FALSE	FALSE	chr10:32850801	TRUE	TRUE	TRUE	FALSE	FALSE	0	0.0777778	0	0.0777778	0.0777778	0	0	0.0777778	0.0736111	0.0641534	0	0	4	7	4	224	224	77	94	63	chr10_32850801	32850801	mm10	0	0	0	100	0	0	0	Nkain2	Nkain2	0
chr10_32850851	chr10	32850851	T	C	-	Nkain2	intron	FALSE	FALSE	FALSE	chr10:32850852	TRUE	TRUE	FALSE	TRUE	FALSE	0	0.237458	0	0.237458	0.237458	0	0.237458	0	0.17662	0.0588972	0	18	0	17	3	222	75	147	94	78	chr10_32850852	32850852	mm10	0	0	0	100	0	0	0	Nkain2	Nkain2	0
chr10_39468442	chr10	39468442	A	G	+	Fyn	intron	TRUE	FALSE	FALSE	chr10:39468443	TRUE	TRUE	FALSE	FALSE	FALSE	0	0.111111	0	0.111111	0.111111	0	0	0	0.025641	0.111111	0	0	0	1	1	675	739	353	442	376	chr10_39468443	39468443	mm10	0	0	0	100	0	100	0	Fyn	Fyn	0
chr10_39648398	chr10	39648398	T	C	-	Traf3ip2, E130307A14Rik	intron	FALSE	FALSE	FALSE	chr10:39648399	TRUE	TRUE	FALSE	TRUE	FALSE	0	0.184219	0	0.184219	0.184219	0	0.184219	0	0.0544872	0.0518519	0	12	0	2	3	123	66	83	72	74	chr10_39648399	39648399	mm10	0	0	0	100	0	0	0	Traf3ip2, E130307A14Rik	Traf3ip2, E130307A14Rik	0
chr10_39715571	chr10	39715571	T	C	-	E130307A14Rik	intron	TRUE	FALSE	FALSE	chr10:39715572	TRUE	TRUE	FALSE	FALSE	FALSE	0	0.111111	0	0.111111	0.111111	0	0	0	0.111111	0.0952381	0	0	0	1	2	107	143	69	65	63	chr10_39715572	39715572	mm10	0	0	0	100	0	0	0	E130307A14Rik	E130307A14Rik	0
chr10_40230174	chr10	40230174	T	C	-	Rpf2	intron	TRUE	FALSE	FALSE	chr10:40230175	TRUE	TRUE	FALSE	TRUE	FALSE	0	0.111111	0	0.111111	0.111111	0	0.0277778	0	0.111111	0.0833333	0	1	0	1	1	128	124	92	90	74	chr10_40230175	40230175	mm10	0	0	0	100	0	0	0	Rpf2	Rpf2	0
chr10_40897577	chr10	40897577	A	G	+	Wasf1	intron	FALSE	FALSE	FALSE	chr10:40897578	TRUE	TRUE	FALSE	FALSE	FALSE	0	0.166667	0	0.166667	0.166667	0	0	0	0.166667	0.0666667	0	0	0	2	1	790	855	356	486	255	chr10_40897578	40897578	mm10	0	0	0	100	0	100	0	Wasf1	Wasf1	0
chr10_41244876	chr10	41244876	T	C	-	Fig4	intron	FALSE	FALSE	FALSE	chr10:41244877	TRUE	TRUE	FALSE	TRUE	FALSE	0	0.207407	0	0.207407	0.207407	0	0.207407	0	0.133333	0.111111	0	4	0	2	1	180	95	70	123	86	chr10_41244877	41244877	mm10	0	0	0	100	0	0	0	Fig4	Fig4	0
chr10_41282949	chr10	41282949	T	C	-	Fig4	intron	FALSE	FALSE	FALSE	chr10:41282950	TRUE	TRUE	TRUE	TRUE	FALSE	0	0.361111	0.0833333	0.361111	0.277778	0	0.35	0.0833333	0.198413	0.361111	0	6	1	5	4	201	89	94	91	61	chr10_41282950	41282950	mm10	0	0	0	100	0	0	0	Fig4	Fig4	0
chr10_42255220	chr10	42255220	T	C	-	Foxo3	intron	FALSE	FALSE	FALSE	chr10:42255221	TRUE	TRUE	TRUE	TRUE	FALSE	0	0.221463	0.0944444	0.221463	0.127019	0	0.221463	0.0944444	0.156593	0.151389	0	17	4	10	7	252	74	73	76	87	chr10_42255221	42255221	mm10	0	0	0	100	0	0	0	Foxo3	Foxo3	0
chr10_42507337	chr10	42507337	A	G	+	Snx3	intron	TRUE	FALSE	FALSE	chr10:42507338	TRUE	TRUE	FALSE	FALSE	FALSE	0	0.047619	0	0.047619	0.047619	0	0	0	0.0333333	0.047619	0	0	0	1	1	943	940	413	609	354	chr10_42507338	42507338	mm10	0	0	0	100	0	0	0	Snx3	Snx3	0
chr10_45583522	chr10	45583522	A	G	+	Hace1	intron	TRUE	FALSE	FALSE	chr10:45583523	TRUE	TRUE	FALSE	FALSE	FALSE	0	0.111111	0	0.111111	0.111111	0	0	0	0.1	0.111111	0	0	0	3	1	122	117	78	65	72	chr10_45583523	45583523	mm10	0	0	0	100	0	0	0	Hace1	Hace1	0
chr10_45608411	chr10	45608411	A	G	+	Hace1	intron	TRUE	FALSE	FALSE	chr10:45608412	TRUE	TRUE	TRUE	FALSE	FALSE	0	0.216667	0	0.216667	0.216667	0	0	0.122222	0.111111	0.216667	0	0	3	2	3	232	235	63	193	70	chr10_45608412	45608412	mm10	0	0	0	100	0	0	0	Hace1	Hace1	0
chr10_45608424	chr10	45608424	A	G	+	Hace1	intron	TRUE	FALSE	FALSE	chr10:45608425	TRUE	TRUE	TRUE	FALSE	FALSE	0	0.114286	0	0.114286	0.114286	0	0	0.114286	0.0416667	0.0555556	0	0	2	1	2	233	236	59	179	96	chr10_45608425	45608425	mm10	0	0	0	100	0	0	0	Hace1	Hace1	0
chr10_49163212	chr10	49163212	T	C	-	Grik2	intron	TRUE	FALSE	FALSE	chr10:49163213	TRUE	TRUE	TRUE	TRUE	FALSE	0	0.127778	0.0279915	0.127778	0.0997863	0	0.0279915	0.127778	0.0831737	0.0642857	0	3	4	5	4	430	109	123	63	152	chr10_49163213	49163213	mm10	0	0	0	100	0	0	0	Grik2	Grik2	0
chr10_49242442	chr10	49242442	T	C	-	Grik2	intron	FALSE	FALSE	TRUE	chr10:49242443	TRUE	TRUE	TRUE	FALSE	FALSE	0	0.0517705	0	0.0517705	0.0517705	0	0	0.0517705	0.0196708	0.0447622	0	0	8	3	7	291	324	154	203	179	chr10_49242443	49242443	mm10	0	0	0	100	0	0	0	Grik2	Grik2	0
chr10_49242460	chr10	49242460	T	C	-	Grik2	intron	FALSE	FALSE	TRUE	chr10:49242461	TRUE	TRUE	TRUE	TRUE	FALSE	0	0.851057	0.673639	0.851057	0.177418	0	0.673639	0.792007	0.851057	0.821225	0	124	86	137	73	287	185	109	161	89	chr10_49242461	49242461	mm10	0	0	0	100	0	0	0	Grik2	Grik2	0
chr10_49242487	chr10	49242487	T	C	-	Grik2	intron	FALSE	FALSE	TRUE	chr10:49242488	TRUE	TRUE	TRUE	TRUE	FALSE	0	0.239441	0.171676	0.239441	0.0677651	0	0.239441	0.171676	0.198894	0.226564	0	52	23	39	31	305	218	147	191	136	chr10_49242488	49242488	mm10	0	0	0	100	0	0	0	Grik2	Grik2	0
chr10_49242542	chr10	49242542	T	C	-	Grik2	intron	FALSE	FALSE	TRUE	chr10:49242543	TRUE	TRUE	FALSE	FALSE	FALSE	0	0.015083	0	0.015083	0.015083	0	0	0	0.010101	0.015083	0	0	0	1	2	306	308	201	220	164	chr10_49242543	49242543	mm10	0	0	0	100	0	0	0	Grik2	Grik2	0
chr10_49242543	chr10	49242543	T	C	-	Grik2	intron	FALSE	FALSE	TRUE	chr10:49242544	TRUE	TRUE	TRUE	TRUE	FALSE	0	0.209402	0.033452	0.209402	0.17595	0	0.033452	0.209402	0.155968	0.180335	0	5	26	19	25	304	150	131	127	143	chr10_49242544	49242544	mm10	0	0	0	100	0	0	0	Grik2	Grik2	0
chr10_49244288	chr10	49244288	T	C	-	Grik2	intron	FALSE	FALSE	FALSE	chr10:49244289	TRUE	TRUE	TRUE	TRUE	FALSE	0	0.249753	0.0266667	0.249753	0.223086	0	0.249753	0.0266667	0.0627402	0.12965	0	27	2	7	10	280	113	165	110	76	chr10_49244289	49244289	mm10	0	0	0	100	0	0	0	Grik2	Grik2	0
chr10_49244329	chr10	49244329	T	C	-	Grik2	exon	FALSE	FALSE	FALSE	chr10:49244330	TRUE	TRUE	TRUE	TRUE	FALSE	0	0.810944	0.228882	0.810944	0.582062	0	0.228882	0.810944	0.768544	0.803274	0	74	171	243	163	304	324	211	317	202	chr10_49244330	49244330	mm10	0	0	100	0	0	0	0	Grik2	Grik2	0
chr10_49244333	chr10	49244333	T	C	-	Grik2	exon	FALSE	FALSE	FALSE	chr10:49244334	TRUE	TRUE	TRUE	FALSE	FALSE	0	0.0524864	0	0.0524864	0.0524864	0	0	0.0524864	0.0184996	0.0383793	0	0	10	6	8	291	320	210	312	216	chr10_49244334	49244334	mm10	0	0	100	0	0	0	0	Grik2	Grik2	0
chr10_49248580	chr10	49248580	T	C	-	Grik2	intron	FALSE	FALSE	FALSE	chr10:49248581	TRUE	TRUE	FALSE	TRUE	FALSE	0	0.11369	0	0.11369	0.11369	0	0.11369	0	0.0794159	0.103704	0	24	0	13	2	336	213	126	167	87	chr10_49248581	49248581	mm10	0	0	0	100	0	0	0	Grik2	Grik2	0
chr10_49248640	chr10	49248640	T	C	-	Grik2	intron	FALSE	FALSE	FALSE	chr10:49248641	TRUE	TRUE	TRUE	TRUE	FALSE	0	0.378954	0.128205	0.378954	0.250748	0	0.378954	0.128205	0.260087	0.334392	0	88	5	55	20	348	232	78	213	59	chr10_49248641	49248641	mm10	0	0	0	100	0	0	0	Grik2	Grik2	0
chr10_49248732	chr10	49248732	T	C	-	Grik2	intron	FALSE	FALSE	FALSE	chr10:49248733	TRUE	TRUE	TRUE	TRUE	FALSE	0	0.243263	0.0663441	0.243263	0.176919	0	0.0663441	0.1335	0.103044	0.243263	0	15	8	20	13	334	221	60	190	54	chr10_49248733	49248733	mm10	0	0	0	100	0	0	0	Grik2	Grik2	0
chr10_49249921	chr10	49249921	T	C	-	Grik2	intron	FALSE	FALSE	FALSE	chr10:49249922	TRUE	TRUE	FALSE	TRUE	FALSE	0	0.17208	0	0.17208	0.17208	0	0.131657	0	0.0649978	0.17208	0	16	0	6	10	284	121	165	162	64	chr10_49249922	49249922	mm10	0	0	0	100	0	0	0	Grik2	Grik2	0
chr10_49250016	chr10	49250016	T	C	-	Grik2	intron	FALSE	FALSE	FALSE	chr10:49250017	TRUE	TRUE	TRUE	FALSE	FALSE	0	0.179343	0.0045045	0.179343	0.174838	0	0.0045045	0.179343	0.0792104	0.135818	0	1	14	11	8	312	337	87	142	64	chr10_49250017	49250017	mm10	0	0	0	100	0	0	0	Grik2	Grik2	0
chr10_49250039	chr10	49250039	T	C	-	Grik2	intron	FALSE	FALSE	FALSE	chr10:49250040	TRUE	TRUE	TRUE	TRUE	FALSE	0	0.732814	0.601965	0.732814	0.130848	0	0.610577	0.677637	0.601965	0.732814	0	131	61	86	55	309	212	91	143	74	chr10_49250040	49250040	mm10	0	0	0	100	0	0	0	Grik2	Grik2	0
chr10_49250109	chr10	49250109	T	C	-	Grik2	intron	FALSE	FALSE	FALSE	chr10:49250110	TRUE	TRUE	TRUE	TRUE	FALSE	0	0.819413	0.763953	0.819413	0.0554598	0	0.819413	0.770601	0.763953	0.817645	0	166	50	107	68	308	201	65	140	83	chr10_49250110	49250110	mm10	0	0	0	100	0	0	0	Grik2	Grik2	0
chr10_49250441	chr10	49250441	T	C	-	Grik2	intron	FALSE	FALSE	FALSE	chr10:49250442	TRUE	TRUE	TRUE	TRUE	FALSE	0	0.146435	0.0976698	0.146435	0.0487651	0	0.146435	0.135141	0.126675	0.0976698	0	29	13	18	12	300	199	101	141	125	chr10_49250442	49250442	mm10	0	0	0	100	0	0	0	Grik2	Grik2	0
chr10_49272775	chr10	49272775	T	C	-	Grik2	exon	FALSE	FALSE	FALSE	chr10:49272776	TRUE	TRUE	TRUE	TRUE	FALSE	0	0.79697	0.0207662	0.79697	0.776203	0	0.0207662	0.79697	0.753414	0.796078	0	9	132	282	168	343	434	165	377	211	chr10_49272776	49272776	mm10	0	0	100	0	0	0	0	Grik2	Grik2	0
chr10_49272788	chr10	49272788	T	C	-	Grik2	exon	FALSE	FALSE	FALSE	chr10:49272789	TRUE	TRUE	TRUE	TRUE	FALSE	0	0.702821	0.25039	0.702821	0.452431	0	0.25039	0.67739	0.647606	0.702821	0	87	129	195	152	308	347	194	300	216	chr10_49272789	49272789	mm10	0	0	100	0	0	0	0	Grik2	Grik2	0
chr10_49507019	chr10	49507019	T	C	-	Grik2	intron	FALSE	FALSE	FALSE	chr10:49507020	TRUE	TRUE	TRUE	TRUE	FALSE	0	0.155236	0.0151515	0.155236	0.140085	0	0.0151515	0.134007	0.130507	0.155236	0	2	8	15	10	501	474	60	126	67	chr10_49507020	49507020	mm10	0	0	0	100	0	0	0	Grik2	Grik2	0
chr10_49508993	chr10	49508993	T	C	-	Grik2	intron	FALSE	FALSE	FALSE	chr10:49508994	TRUE	TRUE	TRUE	TRUE	FALSE	0	0.175	0.0473856	0.175	0.127614	0	0.0473856	0.175	0.102716	0.0478632	0	3	9	8	2	484	251	78	205	92	chr10_49508994	49508994	mm10	0	0	0	100	0	0	0	Grik2	Grik2	0
chr10_49654344	chr10	49654344	T	C	-	Grik2	intron	FALSE	FALSE	FALSE	chr10:49654345	TRUE	TRUE	TRUE	FALSE	FALSE	0	0.132439	0.00952381	0.132439	0.122916	0	0.00952381	0.103778	0.132439	0.127891	0	1	5	12	7	560	469	53	98	57	chr10_49654345	49654345	mm10	0	0	0	100	0	0	0	Grik2	Grik2	0
chr10_49660280	chr10	49660280	T	C	-	Grik2	intron	FALSE	FALSE	FALSE	chr10:49660281	TRUE	TRUE	TRUE	FALSE	FALSE	0	0.106085	0	0.106085	0.106085	0	0	0.0767196	0.104377	0.106085	0	0	9	3	8	519	579	205	205	76	chr10_49660281	49660281	mm10	0	0	0	100	0	0	0	Grik2	Grik2	0
chr10_49697748	chr10	49697748	T	C	-	Grik2	intron	FALSE	FALSE	FALSE	chr10:49697749	TRUE	TRUE	TRUE	FALSE	FALSE	0	0.526942	0	0.526942	0.526942	0	0	0.526942	0.418355	0.452661	0	0	28	36	27	554	618	54	86	60	chr10_49697749	49697749	mm10	0	0	0	100	0	0	0	Grik2	Grik2	0
chr10_49697764	chr10	49697764	T	C	-	Grik2	intron	FALSE	FALSE	FALSE	chr10:49697765	TRUE	TRUE	TRUE	TRUE	FALSE	0	0.598115	0.0833471	0.598115	0.514767	0	0.0833471	0.52178	0.412631	0.598115	0	8	34	35	37	553	104	62	86	63	chr10_49697765	49697765	mm10	0	0	0	100	0	0	0	Grik2	Grik2	0
chr10_50747517	chr10	50747517	A	G	+	Ascc3	intron	FALSE	FALSE	FALSE	chr10:50747518	TRUE	TRUE	FALSE	FALSE	FALSE	0	0.0833333	0	0.0833333	0.0833333	0	0	0	0.0714286	0.0833333	0	0	0	2	2	144	189	90	65	70	chr10_50747518	50747518	mm10	0	0	0	100	0	0	0	Ascc3	Ascc3	0
chr10_50747518	chr10	50747518	A	G	+	Ascc3	intron	FALSE	FALSE	FALSE	chr10:50747519	TRUE	TRUE	FALSE	FALSE	FALSE	0	0.102564	0	0.102564	0.102564	0	0	0	0.102564	0.0952381	0	0	0	4	2	144	189	90	104	69	chr10_50747519	50747519	mm10	0	0	0	100	0	0	0	Ascc3	Ascc3	0
chr10_50747530	chr10	50747530	A	G	+	Ascc3	intron	FALSE	FALSE	FALSE	chr10:50747531	TRUE	TRUE	TRUE	FALSE	FALSE	0	0.166667	0	0.166667	0.166667	0	0	0.111111	0.166667	0.0555556	0	0	1	2	1	145	189	63	92	67	chr10_50747531	50747531	mm10	0	0	0	100	0	0	0	Ascc3	Ascc3	0
chr10_5120863	chr10	5120863	T	C	-	Syne1	intron	FALSE	FALSE	FALSE	chr10:5120864	TRUE	TRUE	TRUE	TRUE	FALSE	0	0.222222	0.0392157	0.222222	0.183007	0	0.0392157	0.114286	0.158333	0.222222	0	2	2	4	4	1735	1318	297	704	701	chr10_5120864	5120864	mm10	0	0	0	100	0	0	0	Syne1	Syne1	0
chr10_5179061	chr10	5179061	T	C	-	Syne1	intron	FALSE	FALSE	FALSE	chr10:5179062	TRUE	TRUE	TRUE	FALSE	FALSE	0	0.0626781	0	0.0626781	0.0626781	0	0	0.0626781	0.0602948	0.0441595	0	0	3	5	2	1049	1147	308	88	276	chr10_5179062	5179062	mm10	0	0	0	100	0	0	0	Syne1	Syne1	0
chr10_52694911	chr10	52694911	A	G	+	Slc35f1	intron	FALSE	FALSE	FALSE	chr10:52694912	TRUE	TRUE	FALSE	TRUE	FALSE	0	0.0208333	0	0.0208333	0.0208333	0	0.0151515	0	0.0208333	0.0208333	0	1	0	1	1	245	169	92	161	96	chr10_52694912	52694912	mm10	0	0	0	100	0	0	0	Slc35f1	Slc35f1	0
chr10_53040844	chr10	53040844	A	G	+	Slc35f1	intron	FALSE	FALSE	FALSE	chr10:53040845	TRUE	TRUE	FALSE	TRUE	FALSE	0	0.583333	0	0.583333	0.583333	0	0.516667	0	0.583333	0.266667	0	7	0	6	4	233	102	155	61	121	chr10_53040845	53040845	mm10	0	0	0	100	0	0	0	Slc35f1	Slc35f1	0
chr10_53040845	chr10	53040845	A	G	+	Slc35f1	intron	FALSE	FALSE	FALSE	chr10:53040846	TRUE	TRUE	FALSE	TRUE	FALSE	0	0.3	0	0.3	0.3	0	0.3	0	0.222222	0.0833333	0	4	0	2	1	233	102	155	148	120	chr10_53040846	53040846	mm10	0	0	0	100	0	0	0	Slc35f1	Slc35f1	0
chr10_53644075	chr10	53644075	T	C	-	Fam184a	intron	TRUE	FALSE	FALSE	chr10:53644076	TRUE	TRUE	TRUE	FALSE	FALSE	0	0.25	0	0.25	0.25	0	0	0.0833333	0.166667	0.25	0	0	1	2	3	178	203	103	107	67	chr10_53644076	53644076	mm10	0	0	0	100	0	0	0	Fam184a	Fam184a	0
chr10_57507166	chr10	57507166	A	G	+	Hsf2	intron	FALSE	FALSE	FALSE	chr10:57507167	TRUE	TRUE	TRUE	TRUE	FALSE	0	0.277778	0.0238095	0.277778	0.253968	0	0.0238095	0.0969697	0.0444444	0.277778	0	2	3	2	5	236	181	74	140	53	chr10_57507167	57507167	mm10	0	0	0	100	0	0	0	Hsf2	Hsf2	0
chr10_58410856	chr10	58410856	A	G	+	Lims1	intron	FALSE	TRUE	FALSE	chr10:58410857	TRUE	TRUE	TRUE	FALSE	FALSE	0	0.111111	0	0.111111	0.111111	0	0	0.0666667	0.0555556	0.111111	0	0	1	1	1	140	166	76	94	87	chr10_58410857	58410857	mm10	0	0	0	100	0	0	0	Lims1	Lims1	0
chr10_58419055	chr10	58419055	A	G	+	Lims1	intron	FALSE	FALSE	FALSE	chr10:58419056	TRUE	TRUE	FALSE	TRUE	FALSE	0	0.133333	0	0.133333	0.133333	0	0.0416667	0	0.111111	0.133333	0	1	0	1	2	128	72	82	83	91	chr10_58419056	58419056	mm10	0	0	0	100	0	0	100	Lims1	Lims1	0
chr10_58488204	chr10	58488204	A	G	+	Ranbp2	intron	FALSE	TRUE	FALSE	chr10:58488205	TRUE	TRUE	TRUE	FALSE	FALSE	0	0.222222	0	0.222222	0.222222	0	0	0.047619	0.222222	0.2	0	0	1	2	3	375	441	224	320	111	chr10_58488205	58488205	mm10	0	0	0	100	0	0	0	Ranbp2	Ranbp2	0
chr10_58488205	chr10	58488205	A	G	+	Ranbp2	intron	FALSE	TRUE	FALSE	chr10:58488206	TRUE	TRUE	TRUE	FALSE	FALSE	0	0.333333	0	0.333333	0.333333	0	0	0.178571	0.222222	0.333333	0	0	3	2	5	376	440	119	320	111	chr10_58488206	58488206	mm10	0	0	0	100	0	0	0	Ranbp2	Ranbp2	0
chr10_58488283	chr10	58488283	A	G	+	Ranbp2	intron	FALSE	TRUE	FALSE	chr10:58488284	TRUE	TRUE	TRUE	TRUE	FALSE	0	0.272222	0.0238095	0.272222	0.248413	0	0.0238095	0.272222	0.0833333	0.148148	0	1	7	2	3	386	320	114	305	118	chr10_58488284	58488284	mm10	0	0	0	100	0	0	0	Ranbp2	Ranbp2	0
chr10_58491041	chr10	58491041	A	G	+	Ranbp2	intron	FALSE	TRUE	FALSE	chr10:58491042	TRUE	TRUE	TRUE	TRUE	FALSE	0	0.253968	0.0952381	0.253968	0.15873	0	0.0952381	0.253968	0.166667	0.166667	0	2	4	2	2	732	503	137	419	173	chr10_58491042	58491042	mm10	0	0	0	100	0	0	0	Ranbp2	Ranbp2	0
chr10_58491841	chr10	58491841	A	G	+	Ranbp2	intron	FALSE	TRUE	FALSE	chr10:58491842	TRUE	TRUE	TRUE	FALSE	FALSE	0	0.0972222	0	0.0972222	0.0972222	0	0	0.0787037	0.075	0.0972222	0	0	2	2	2	731	717	147	227	187	chr10_58491842	58491842	mm10	0	0	0	100	0	0	0	Ranbp2	Ranbp2	0
chr10_59348704	chr10	59348704	A	G	+	P4ha1	intron	TRUE	FALSE	FALSE	chr10:59348705	TRUE	TRUE	FALSE	FALSE	FALSE	0	0.0666667	0	0.0666667	0.0666667	0	0	0	0.0555556	0.0666667	0	0	0	1	1	422	356	194	242	129	chr10_59348705	59348705	mm10	0	0	0	100	0	0	0	P4ha1	P4ha1	0
chr10_59884729	chr10	59884729	A	G	+	Dnajb12	intron	TRUE	FALSE	FALSE	chr10:59884730	TRUE	TRUE	FALSE	FALSE	FALSE	0	0.166667	0	0.166667	0.166667	0	0	0	0.166667	0.0952381	0	0	0	2	2	332	366	138	226	128	chr10_59884730	59884730	mm10	0	0	0	100	0	0	0	Dnajb12	Dnajb12	0
chr10_62463141	chr10	62463141	T	C	-	Vps26a	intron	TRUE	FALSE	FALSE	chr10:62463142	TRUE	TRUE	FALSE	FALSE	FALSE	0	0.188889	0	0.188889	0.188889	0	0	0	0.188889	0.166667	0	0	0	3	2	412	450	216	152	196	chr10_62463142	62463142	mm10	0	0	0	100	0	0	0	Vps26a	Vps26a	0
chr10_62629669	chr10	62629669	T	C	-	Ddx50	intron	FALSE	TRUE	FALSE	chr10:62629670	TRUE	TRUE	FALSE	TRUE	TRUE	0	0.142857	0	0.142857	0.142857	0.0416667	0.142857	0	0.0555556	0.111111	1	3	0	1	2	160	140	204	146	168	chr10_62629670	62629670	mm10	0	0	0	100	0	0	0	Ddx50	Ddx50	0
chr10_62762540	chr10	62762540	T	C	-	Ccar1	intron	TRUE	FALSE	FALSE	chr10:62762541	TRUE	TRUE	TRUE	FALSE	FALSE	0	0.440476	0	0.440476	0.440476	0	0	0.133333	0.150794	0.440476	0	0	2	3	7	361	380	170	124	85	chr10_62762541	62762541	mm10	0	0	0	100	0	0	0	Ccar1	Ccar1	0
chr10_62789960	chr10	62789960	T	C	-	Ccar1	intron	TRUE	FALSE	FALSE	chr10:62789961	TRUE	TRUE	TRUE	TRUE	FALSE	0	0.253968	0.025641	0.253968	0.228327	0	0.253968	0.025641	0.0416667	0.025641	0	4	1	1	1	275	82	127	199	138	chr10_62789961	62789961	mm10	0	0	0	100	0	0	0	Ccar1	Ccar1	0
chr10_62997188	chr10	62997188	A	G	+	Rufy2	intron	FALSE	TRUE	FALSE	chr10:62997189	TRUE	TRUE	TRUE	TRUE	FALSE	0	0.291667	0.0833333	0.291667	0.208333	0	0.291667	0.111111	0.0833333	0.244444	0	7	1	2	3	339	164	148	234	94	chr10_62997189	62997189	mm10	0	0	0	100	0	0	0	Rufy2	Rufy2	0
chr10_63022218	chr10	63022218	T	C	-	Hnrnph3	intron	TRUE	FALSE	FALSE	chr10:63022219	TRUE	TRUE	FALSE	TRUE	FALSE	0	0.104762	0	0.104762	0.104762	0	0.104762	0	0.0263975	0.0513539	0	9	0	2	3	366	187	237	180	117	chr10_63022219	63022219	mm10	0	0	0	100	0	100	0	Hnrnph3	Hnrnph3	0
chr10_63293693	chr10	63293693	A	G	+	Herc4	intron	TRUE	FALSE	FALSE	chr10:63293694	TRUE	TRUE	TRUE	FALSE	FALSE	0	0.166667	0	0.166667	0.166667	0	0	0.0952381	0.166667	0.166667	0	0	2	2	2	296	277	145	176	129	chr10_63293694	63293694	mm10	0	0	0	100	0	0	0	Herc4	Herc4	0
chr10_64073676	chr10	64073676	T	C	-	Ctnna3, Lrrtm3	intron	FALSE	FALSE	FALSE	chr10:64073677	TRUE	TRUE	TRUE	FALSE	FALSE	0	0.115112	0.00483092	0.115112	0.110282	0	0.00483092	0.0293306	0.038172	0.115112	0	1	4	7	12	330	295	133	227	103	chr10_64073677	64073677	mm10	0	0	0	100	0	0	0	Ctnna3, Lrrtm3	Ctnna3, Lrrtm3	0
chr10_64073689	chr10	64073689	T	C	-	Ctnna3, Lrrtm3	intron	FALSE	FALSE	FALSE	chr10:64073690	TRUE	TRUE	TRUE	TRUE	FALSE	0	0.907688	0.678991	0.907688	0.228697	0	0.678991	0.907688	0.889182	0.859158	0	118	87	150	68	325	167	95	169	79	chr10_64073690	64073690	mm10	0	0	0	100	0	0	0	Ctnna3, Lrrtm3	Ctnna3, Lrrtm3	0
chr10_64074654	chr10	64074654	T	C	-	Ctnna3, Lrrtm3	intron	FALSE	FALSE	FALSE	chr10:64074655	TRUE	TRUE	TRUE	TRUE	FALSE	0	0.458658	0.234044	0.458658	0.224614	0	0.234044	0.269312	0.276685	0.458658	0	42	29	52	33	335	181	109	187	70	chr10_64074655	64074655	mm10	0	0	0	100	0	0	0	Ctnna3, Lrrtm3	Ctnna3, Lrrtm3	0
chr10_64074724	chr10	64074724	T	C	-	Ctnna3, Lrrtm3	intron	FALSE	FALSE	FALSE	chr10:64074725	TRUE	TRUE	TRUE	TRUE	FALSE	0	0.335413	0.073967	0.335413	0.261446	0	0.073967	0.335413	0.189005	0.258081	0	11	28	25	17	311	147	85	136	53	chr10_64074725	64074725	mm10	0	0	0	100	0	0	0	Ctnna3, Lrrtm3	Ctnna3, Lrrtm3	0
chr10_67028380	chr10	67028380	T	C	-	Gm31763, Reep3	intron	TRUE	FALSE	FALSE	chr10:67028381	TRUE	TRUE	FALSE	FALSE	FALSE	0	0.111111	0	0.111111	0.111111	0	0	0	0.111111	0.0833333	0	0	0	1	1	176	195	122	135	81	chr10_67028381	67028381	mm10	0	0	0	100	0	0	0	Gm31763, Reep3	Gm31763, Reep3	0
chr10_67196399	chr10	67196399	A	G	+	Jmjd1c	intron	TRUE	FALSE	FALSE	chr10:67196400	TRUE	TRUE	TRUE	FALSE	FALSE	0	0.148148	0	0.148148	0.148148	0	0	0.148148	0.144695	0.0133333	0	0	7	8	1	390	391	140	55	159	chr10_67196400	67196400	mm10	0	0	0	100	0	100	0	Jmjd1c	Jmjd1c	0
chr10_69600263	chr10	69600263	A	G	+	Ank3	intron	FALSE	FALSE	FALSE	chr10:69600264	TRUE	TRUE	TRUE	TRUE	FALSE	0	0.357475	0.0609524	0.357475	0.296523	0	0.279716	0.0609524	0.185831	0.357475	0	24	5	16	21	470	84	180	87	62	chr10_69600264	69600264	mm10	0	0	0	100	0	0	0	Ank3	Ank3	0
chr10_69600782	chr10	69600782	A	G	+	Ank3	intron	FALSE	FALSE	FALSE	chr10:69600783	TRUE	TRUE	TRUE	TRUE	FALSE	0	0.297126	0.038172	0.297126	0.258954	0	0.038172	0.27925	0.110936	0.297126	0	3	26	9	27	494	235	95	81	92	chr10_69600783	69600783	mm10	0	0	0	100	0	0	0	Ank3	Ank3	0
chr10_69683312	chr10	69683312	A	G	+	Ank3	intron	FALSE	TRUE	FALSE	chr10:69683313	TRUE	TRUE	FALSE	TRUE	FALSE	0	0.0861111	0	0.0861111	0.0861111	0	0.070802	0	0.0144928	0.0861111	0	7	0	1	4	437	199	315	342	182	chr10_69683313	69683313	mm10	0	0	0	100	0	0	0	Ank3	Ank3	0
chr10_69688460	chr10	69688460	A	G	+	Ank3	intron	TRUE	FALSE	FALSE	chr10:69688461	TRUE	TRUE	TRUE	TRUE	TRUE	0.0238095	0.512821	0.193135	0.512821	0.319686	0.0238095	0.193135	0.512821	0.468911	0.509615	1	17	27	36	24	299	83	53	79	50	chr10_69688461	69688461	mm10	0	0	0	100	0	0	0	Ank3	Ank3	0
chr10_69899688	chr10	69899688	A	G	+	Ank3	intron	FALSE	FALSE	FALSE	chr10:69899689	TRUE	TRUE	TRUE	TRUE	FALSE	0	0.159148	0.0222222	0.159148	0.136926	0	0.121427	0.0222222	0.159148	0.075	0	9	1	8	2	1627	74	637	52	403	chr10_69899689	69899689	mm10	0	0	0	100	0	0	0	Ank3	Ank3	0
chr10_70019727	chr10	70019727	A	G	+	Ank3	intron	FALSE	FALSE	FALSE	chr10:70019728	TRUE	TRUE	TRUE	TRUE	FALSE	0	0.180556	0.0555556	0.180556	0.125	0	0.0952381	0.180556	0.0555556	0.0833333	0	2	4	1	1	1277	911	344	858	893	chr10_70019728	70019728	mm10	0	0	0	100	0	0	100	Ank3	Ank3	0
chr10_70547907	chr10	70547907	A	G	+	Fam13c	intron	FALSE	FALSE	FALSE	chr10:70547908	TRUE	TRUE	FALSE	TRUE	FALSE	0	0.158333	0	0.158333	0.158333	0	0.105263	0	0.0952381	0.158333	0	6	0	5	4	266	124	128	137	86	chr10_70547908	70547908	mm10	0	0	0	100	0	0	0	Fam13c	Fam13c	0
chr10_71344563	chr10	71344563	T	C	-	Cisd1	promoter	FALSE	FALSE	FALSE	chr10:71344564	TRUE	TRUE	FALSE	TRUE	FALSE	0	0.266667	0	0.266667	0.266667	0	0.222222	0	0.266667	0.266667	0	3	0	4	4	548	218	284	395	229	chr10_71344564	71344564	mm10	100	0	0	100	0	0	0	Cisd1	Cisd1	0
chr10_71344571	chr10	71344571	T	C	-	Cisd1	promoter	FALSE	FALSE	FALSE	chr10:71344572	TRUE	TRUE	TRUE	TRUE	FALSE	0	0.111111	0.0555556	0.111111	0.0555556	0	0.0555556	0.111111	0.0666667	0.0833333	0	1	1	1	1	548	412	188	337	228	chr10_71344572	71344572	mm10	100	0	0	100	0	0	0	Cisd1	Cisd1	0
chr10_75155882	chr10	75155882	A	G	+	Bcr	intron	FALSE	FALSE	FALSE	chr10:75155883	TRUE	TRUE	FALSE	TRUE	FALSE	0	0.416667	0	0.416667	0.416667	0	0.138889	0	0.222222	0.416667	0	2	0	2	5	502	196	384	170	160	chr10_75155883	75155883	mm10	0	0	0	100	0	0	0	Bcr	Bcr	0
chr10_75156416	chr10	75156416	A	G	+	Bcr	intron	FALSE	FALSE	FALSE	chr10:75156417	TRUE	TRUE	FALSE	TRUE	FALSE	0	0.177778	0	0.177778	0.177778	0	0.111111	0	0.0952381	0.177778	0	2	0	2	2	499	373	386	330	159	chr10_75156417	75156417	mm10	0	0	0	100	0	0	0	Bcr	Bcr	0
chr10_75156438	chr10	75156438	A	G	+	Bcr	intron	FALSE	FALSE	FALSE	chr10:75156439	TRUE	TRUE	TRUE	FALSE	FALSE	0	0.472222	0	0.472222	0.472222	0	0	0.222222	0.472222	0.222222	0	0	2	5	2	501	559	259	169	304	chr10_75156439	75156439	mm10	0	0	0	100	0	0	0	Bcr	Bcr	0
chr10_75649272	chr10	75649272	T	C	-	Cabin1	intron	FALSE	FALSE	FALSE	chr10:75649273	TRUE	TRUE	TRUE	TRUE	FALSE	0	0.116667	0.0333333	0.116667	0.0833333	0	0.0636364	0.111111	0.0333333	0.116667	0	2	1	1	2	231	109	75	161	72	chr10_75649273	75649273	mm10	0	0	0	100	0	0	0	Cabin1	Cabin1	0
chr10_7594376	chr10	7594376	A	G	+	Lrp11	intron	TRUE	FALSE	FALSE	chr10:7594377	TRUE	TRUE	TRUE	FALSE	FALSE	0	0.333333	0	0.333333	0.333333	0	0	0.333333	0.208333	0.25	0	0	3	5	3	144	213	93	151	113	chr10_7594377	7594377	mm10	0	0	0	100	0	0	0	Lrp11	Lrp11	0
chr10_7601209	chr10	7601209	A	G	+	Lrp11	intron	FALSE	TRUE	FALSE	chr10:7601210	TRUE	TRUE	TRUE	FALSE	FALSE	0	0.142857	0	0.142857	0.142857	0	0	0.0666667	0.0578704	0.142857	0	0	1	2	3	451	480	165	154	133	chr10_7601210	7601210	mm10	0	0	0	100	0	0	0	Lrp11	Lrp11	0
chr10_7601273	chr10	7601273	A	G	+	Lrp11	intron	FALSE	TRUE	FALSE	chr10:7601274	TRUE	TRUE	TRUE	FALSE	FALSE	0	0.178571	0	0.178571	0.178571	0	0	0.178571	0.0701754	0.111111	0	0	3	4	1	444	485	117	311	169	chr10_7601274	7601274	mm10	0	0	0	100	0	0	0	Lrp11	Lrp11	0
chr10_76285292	chr10	76285292	T	C	-	Dip2a	intron	FALSE	TRUE	FALSE	chr10:76285293	TRUE	TRUE	TRUE	TRUE	FALSE	0	0.166667	0.025641	0.166667	0.141026	0	0.0512821	0.0666667	0.025641	0.166667	0	2	1	1	3	180	155	74	124	77	chr10_76285293	76285293	mm10	0	0	0	100	0	0	0	Dip2a	Dip2a	0
chr10_76324746	chr10	76324746	T	C	-	Dip2a	intron	FALSE	TRUE	FALSE	chr10:76324747	TRUE	TRUE	FALSE	TRUE	FALSE	0	0.0666667	0	0.0666667	0.0666667	0	0.0555556	0	0.047619	0.0666667	0	1	0	2	1	236	170	128	141	107	chr10_76324747	76324747	mm10	0	0	0	100	0	0	0	Dip2a	Dip2a	0
chr10_7643844	chr10	7643844	T	C	-	Pcmt1	intron	TRUE	FALSE	FALSE	chr10:7643845	TRUE	TRUE	TRUE	FALSE	FALSE	0	0.25	0	0.25	0.25	0	0	0.0666667	0.25	0.111111	0	0	1	3	1	687	753	288	450	336	chr10_7643845	7643845	mm10	0	0	0	100	0	0	0	Pcmt1	Pcmt1	0
chr10_7645093	chr10	7645093	T	C	-	Pcmt1	intron	TRUE	FALSE	FALSE	chr10:7645094	TRUE	TRUE	TRUE	FALSE	FALSE	0	0.0833333	0	0.0833333	0.0833333	0	0	0.0833333	0.0394872	0.0208333	0	0	5	3	1	630	651	229	287	354	chr10_7645094	7645094	mm10	0	0	0	100	0	0	0	Pcmt1	Pcmt1	0
chr10_76475284	chr10	76475284	A	G	+	Mcm3ap	intron	FALSE	TRUE	FALSE	chr10:76475285	TRUE	TRUE	TRUE	FALSE	FALSE	0	0.111111	0	0.111111	0.111111	0	0	0.0333333	0.047619	0.111111	0	0	1	1	1	140	121	65	75	125	chr10_76475285	76475285	mm10	0	0	0	100	0	0	0	Mcm3ap	Mcm3ap	0
chr10_76476111	chr10	76476111	A	G	+	Mcm3ap	intron	FALSE	TRUE	FALSE	chr10:76476112	TRUE	TRUE	TRUE	TRUE	FALSE	0	0.222222	0.111111	0.222222	0.111111	0	0.222222	0.111111	0.152778	0.111111	0	2	1	2	2	135	84	59	62	80	chr10_76476112	76476112	mm10	0	0	0	100	0	0	0	Mcm3ap	Mcm3ap	0
chr10_76476114	chr10	76476114	A	G	+	Mcm3ap	intron	FALSE	TRUE	FALSE	chr10:76476115	TRUE	TRUE	TRUE	FALSE	FALSE	0	0.222222	0	0.222222	0.222222	0	0	0.222222	0.111111	0.0555556	0	0	2	1	1	136	120	64	71	118	chr10_76476115	76476115	mm10	0	0	0	100	0	0	0	Mcm3ap	Mcm3ap	0
chr10_7656629	chr10	7656629	T	C	-	Pcmt1	intron	FALSE	FALSE	FALSE	chr10:7656630	TRUE	TRUE	TRUE	FALSE	FALSE	0	0.305556	0	0.305556	0.305556	0	0	0.111111	0.305556	0.0833333	0	0	1	3	1	752	922	395	272	392	chr10_7656630	7656630	mm10	0	0	0	100	0	100	0	Pcmt1	Pcmt1	0
chr10_76814075	chr10	76814075	T	C	-	Pcbp3	intron	FALSE	FALSE	FALSE	chr10:76814076	TRUE	TRUE	TRUE	TRUE	FALSE	0	0.309179	0.142857	0.309179	0.166322	0	0.309179	0.166667	0.2	0.142857	0	10	4	3	3	313	127	85	201	123	chr10_76814076	76814076	mm10	0	0	0	100	0	0	0	Pcbp3	Pcbp3	0
chr10_77322602	chr10	77322602	T	C	-	Adarb1	exon	FALSE	FALSE	TRUE	chr10:77322603	TRUE	TRUE	TRUE	FALSE	FALSE	0	0.0951959	0.00666667	0.0951959	0.0885292	0	0.00666667	0.0789637	0.0668722	0.0951959	0	1	18	17	29	102	154	226	255	304	chr10_77322603	77322603	mm10	0	0	100	100	0	0	0	Adarb1	Adarb1	0
chr10_77322606	chr10	77322606	T	C	-	Adarb1	exon	FALSE	FALSE	TRUE	chr10:77322607	TRUE	TRUE	TRUE	TRUE	FALSE	0	0.750874	0.493687	0.750874	0.257187	0	0.493687	0.70915	0.704033	0.750874	0	56	158	177	227	102	114	220	250	302	chr10_77322607	77322607	mm10	0	0	100	100	0	0	0	Adarb1	Adarb1	0
chr10_77322607	chr10	77322607	T	C	-	Adarb1	exon	FALSE	FALSE	TRUE	chr10:77322608	TRUE	TRUE	TRUE	TRUE	FALSE	0	0.341042	0.0686411	0.341042	0.272401	0	0.0686411	0.341042	0.246187	0.315858	0	7	76	63	100	100	109	221	253	317	chr10_77322608	77322608	mm10	0	0	100	100	0	0	0	Adarb1	Adarb1	0
chr10_77322620	chr10	77322620	T	C	-	Adarb1	exon	FALSE	FALSE	TRUE	chr10:77322621	TRUE	TRUE	TRUE	TRUE	FALSE	0	0.48482	0.114719	0.48482	0.370101	0	0.114719	0.48482	0.328413	0.468236	0	13	101	80	129	99	112	209	241	275	chr10_77322621	77322621	mm10	0	0	100	100	0	0	0	Adarb1	Adarb1	0
chr10_77322630	chr10	77322630	T	C	-	Adarb1	exon	FALSE	FALSE	TRUE	chr10:77322631	TRUE	TRUE	TRUE	TRUE	FALSE	0	0.3324	0.107461	0.3324	0.224939	0	0.107461	0.3324	0.161966	0.230079	0	12	17	16	16	97	118	50	105	67	chr10_77322631	77322631	mm10	0	0	50	100	0	0	0	Adarb1	Adarb1	0
chr10_77324059	chr10	77324059	T	C	-	Adarb1	intron	FALSE	FALSE	TRUE	chr10:77324060	TRUE	TRUE	TRUE	TRUE	FALSE	0	0.887302	0.203922	0.887302	0.68338	0	0.203922	0.887302	0.731883	0.804293	0	10	61	60	52	87	72	69	82	64	chr10_77324060	77324060	mm10	0	0	0	100	0	0	0	Adarb1	Adarb1	0
chr10_77324067	chr10	77324067	T	C	-	Adarb1	intron	FALSE	FALSE	TRUE	chr10:77324068	TRUE	TRUE	TRUE	FALSE	FALSE	0	0.327991	0	0.327991	0.327991	0	0	0.311632	0.198276	0.327991	0	0	22	17	23	91	114	73	86	72	chr10_77324068	77324068	mm10	0	0	0	100	0	0	0	Adarb1	Adarb1	0
chr10_77324083	chr10	77324083	T	C	-	Adarb1	intron	FALSE	FALSE	TRUE	chr10:77324084	TRUE	TRUE	TRUE	TRUE	FALSE	0	0.58386	0.29401	0.58386	0.28985	0	0.29401	0.443507	0.41358	0.58386	0	21	34	36	50	98	71	75	87	86	chr10_77324084	77324084	mm10	0	0	0	100	0	0	0	Adarb1	Adarb1	0
chr10_77324087	chr10	77324087	T	C	-	Adarb1	intron	FALSE	FALSE	TRUE	chr10:77324088	TRUE	TRUE	TRUE	TRUE	FALSE	0	0.19765	0.0762527	0.19765	0.121397	0	0.0762527	0.19765	0.138889	0.184103	0	5	12	11	14	97	71	63	78	76	chr10_77324088	77324088	mm10	0	0	0	100	0	0	0	Adarb1	Adarb1	0
chr10_77324088	chr10	77324088	T	C	-	Adarb1	intron	FALSE	FALSE	TRUE	chr10:77324089	TRUE	TRUE	TRUE	TRUE	FALSE	0	0.379938	0.0864198	0.379938	0.293519	0	0.0864198	0.132764	0.195062	0.379938	0	7	9	17	29	96	89	68	208	76	chr10_77324089	77324089	mm10	0	0	0	100	0	0	0	Adarb1	Adarb1	0
chr10_77324094	chr10	77324094	T	C	-	Adarb1	intron	FALSE	FALSE	TRUE	chr10:77324095	TRUE	TRUE	FALSE	TRUE	FALSE	0	0.0834783	0	0.0834783	0.0834783	0	0.0655849	0	0.0119048	0.0834783	0	5	0	1	6	98	94	302	289	201	chr10_77324095	77324095	mm10	0	0	0	100	0	0	0	Adarb1	Adarb1	0
chr10_77615195	chr10	77615195	A	G	+	Sumo3	intron	TRUE	FALSE	FALSE	chr10:77615196	TRUE	TRUE	TRUE	TRUE	FALSE	0	0.150794	0.0777778	0.150794	0.0730159	0	0.0777778	0.15	0.0929487	0.150794	0	3	2	3	5	937	367	152	343	198	chr10_77615196	77615196	mm10	0	0	0	100	0	0	0	Sumo3	Sumo3	0
chr10_78005995	chr10	78005995	T	C	-	Pfkl	intron	FALSE	FALSE	FALSE	chr10:78005996	TRUE	TRUE	TRUE	TRUE	FALSE	0	0.666667	0.111111	0.666667	0.555556	0	0.5	0.111111	0.345238	0.666667	0	8	1	5	6	467	172	212	162	134	chr10_78005996	78005996	mm10	0	0	0	100	0	100	0	Pfkl	Pfkl	0
chr10_78784234	chr10	78784234	T	C	-	Slc1a6	intron	FALSE	FALSE	FALSE	chr10:78784235	TRUE	TRUE	FALSE	TRUE	FALSE	0	0.216667	0	0.216667	0.216667	0	0.0714286	0	0.216667	0.111111	0	3	0	4	2	103	101	73	65	64	chr10_78784235	78784235	mm10	0	0	0	100	0	100	0	Slc1a6	Slc1a6	0
chr10_79811887	chr10	79811887	A	G	+	Palm, Bc1	intron	FALSE	FALSE	FALSE	chr10:79811888	TRUE	TRUE	FALSE	FALSE	FALSE	0	0.0625	0	0.0625	0.0625	0	0	0	0.0319535	0.0625	0	0	0	2	3	786	840	378	304	313	chr10_79811888	79811888	mm10	0	0	0	100	0	0	0	Palm, Bc1	Palm, Bc1	0
chr10_79818715	chr10	79818715	A	G	+	Palm, Bc1	intron	FALSE	FALSE	FALSE	chr10:79818716	TRUE	TRUE	TRUE	FALSE	FALSE	0	0.166667	0	0.166667	0.166667	0	0	0.0416667	0.0222222	0.166667	0	0	1	1	2	741	748	287	476	267	chr10_79818716	79818716	mm10	0	0	0	100	0	0	0	Palm, Bc1	Palm, Bc1	0
chr10_79818868	chr10	79818868	A	G	+	Palm, Bc1	intron	TRUE	FALSE	FALSE	chr10:79818869	TRUE	TRUE	TRUE	TRUE	FALSE	0	0.222222	0.0238095	0.222222	0.198413	0	0.037037	0.222222	0.0238095	0.222222	0	2	2	1	2	731	509	293	473	145	chr10_79818869	79818869	mm10	0	0	0	100	0	0	0	Palm, Bc1	Palm, Bc1	0
chr10_80567358	chr10	80567358	T	C	-	Klf16	3' end	FALSE	FALSE	FALSE	chr10:80567359	TRUE	TRUE	TRUE	TRUE	FALSE	0	0.147975	0.0587258	0.147975	0.0892495	0	0.0587258	0.129193	0.143488	0.147975	0	18	15	32	27	237	304	127	227	186	chr10_80567359	80567359	mm10	0	100	100	0	0	0	100	Klf16	Klf16	0
chr10_80567373	chr10	80567373	T	C	-	Klf16	3' end	FALSE	FALSE	FALSE	chr10:80567374	TRUE	TRUE	TRUE	FALSE	FALSE	0.0037037	0.0388258	0.00411523	0.0388258	0.0347105	0.0037037	0.00411523	0.0388258	0.0370198	0.0315888	1	1	4	8	5	237	257	115	223	172	chr10_80567374	80567374	mm10	0	100	100	0	0	0	100	Klf16	Klf16	0
chr10_80736351	chr10	80736351	T	C	-	Ap3d1	intron	FALSE	TRUE	FALSE	chr10:80736352	TRUE	TRUE	TRUE	FALSE	FALSE	0	0.194444	0	0.194444	0.194444	0	0	0.194444	0.166667	0.0416667	0	0	4	2	1	404	352	100	235	212	chr10_80736352	80736352	mm10	0	0	0	100	0	0	0	Ap3d1	Ap3d1	0
chr10_80956364	chr10	80956364	T	C	-	Gng7	intron	TRUE	FALSE	FALSE	chr10:80956365	TRUE	TRUE	FALSE	TRUE	FALSE	0	0.222222	0	0.222222	0.222222	0	0.194444	0	0.222222	0.194444	0	2	0	2	2	445	147	242	276	97	chr10_80956365	80956365	mm10	0	0	0	100	0	100	0	Gng7	Gng7	0
chr10_80960009	chr10	80960009	T	C	-	Gng7	intron	FALSE	FALSE	FALSE	chr10:80960010	TRUE	TRUE	FALSE	FALSE	FALSE	0	0.111111	0	0.111111	0.111111	0	0	0	0.0666667	0.111111	0	0	0	1	2	450	434	237	291	194	chr10_80960010	80960010	mm10	0	0	0	100	0	100	0	Gng7	Gng7	0
chr10_80960516	chr10	80960516	T	C	-	Gng7	intron	FALSE	FALSE	FALSE	chr10:80960517	TRUE	TRUE	FALSE	TRUE	FALSE	0	0.296296	0	0.296296	0.296296	0	0.296296	0	0.047619	0.222222	0	4	0	1	2	447	163	243	291	200	chr10_80960517	80960517	mm10	0	0	0	100	0	100	0	Gng7	Gng7	0
chr10_80996521	chr10	80996521	T	C	-	Gng7	intron	TRUE	FALSE	FALSE	chr10:80996522	TRUE	TRUE	TRUE	FALSE	FALSE	0	0.5	0	0.5	0.5	0	0	0.178571	0.177778	0.5	0	0	3	2	6	440	436	110	145	100	chr10_80996522	80996522	mm10	0	0	0	100	0	100	0	Gng7	Gng7	0
chr10_81030438	chr10	81030438	T	C	-	Slc39a3	exon	FALSE	FALSE	FALSE	chr10:81030439	TRUE	TRUE	TRUE	TRUE	FALSE	0	0.0869038	0.0204082	0.0869038	0.0664957	0	0.0869038	0.0204082	0.0426397	0.0812147	0	21	3	12	14	223	258	129	276	147	chr10_81030439	81030439	mm10	0	0	100	0	0	0	100	Slc39a3	Slc39a3	0
chr10_81185264	chr10	81185264	A	G	+	Dapk3	intron	FALSE	TRUE	FALSE	chr10:81185265	TRUE	TRUE	FALSE	TRUE	FALSE	0	0.237037	0	0.237037	0.237037	0	0.116667	0	0.0196078	0.237037	0	3	0	1	4	327	118	126	229	70	chr10_81185265	81185265	mm10	0	0	0	100	0	0	0	Dapk3	Dapk3	0
chr10_81228971	chr10	81228971	T	C	-	Atcay	intron	FALSE	TRUE	FALSE	chr10:81228972	TRUE	TRUE	TRUE	TRUE	FALSE	0	0.166667	0.0473856	0.166667	0.119281	0	0.0512821	0.166667	0.0473856	0.133333	0	2	2	2	2	801	512	179	245	415	chr10_81228972	81228972	mm10	0	0	0	100	0	100	0	Atcay	Atcay	0
chr10_81346248	chr10	81346248	T	C	-	Hmg20b	3' end	FALSE	FALSE	FALSE	chr10:81346249	TRUE	TRUE	TRUE	TRUE	FALSE	0	0.202815	0.0469697	0.202815	0.155845	0	0.0469697	0.202815	0.0873016	0.157189	0	4	10	5	12	73	70	53	63	76	chr10_81346249	81346249	mm10	0	100	100	0	0	0	100	Hmg20b	Hmg20b	0
chr10_82737487	chr10	82737487	A	G	+	Hcfc2	intron	TRUE	FALSE	FALSE	chr10:82737488	TRUE	TRUE	FALSE	TRUE	FALSE	0	0.333333	0	0.333333	0.333333	0	0.333333	0	0.111111	0.111111	0	3	0	1	1	152	97	83	119	68	chr10_82737488	82737488	mm10	0	0	0	100	0	0	0	Hcfc2	Hcfc2	0
chr10_83578367	chr10	83578367	A	G	+	Washc4	intron	FALSE	TRUE	FALSE	chr10:83578368	TRUE	TRUE	FALSE	TRUE	FALSE	0	0.183333	0	0.183333	0.183333	0	0.103175	0	0.183333	0.177778	0	2	0	4	2	246	102	124	98	53	chr10_83578368	83578368	mm10	0	0	0	100	0	0	0	Washc4	Washc4	0
chr10_83622672	chr10	83622672	T	C	-	Appl2	intron	FALSE	TRUE	FALSE	chr10:83622673	TRUE	TRUE	FALSE	FALSE	FALSE	0	0.177778	0	0.177778	0.177778	0	0	0	0.152778	0.177778	0	0	0	3	2	543	574	243	222	101	chr10_83622673	83622673	mm10	0	0	0	100	0	0	0	Appl2	Appl2	0
chr10_86245351	chr10	86245351	T	C	-	Syn3	intron	FALSE	FALSE	FALSE	chr10:86245352	TRUE	TRUE	FALSE	TRUE	FALSE	0	0.222222	0	0.222222	0.222222	0	0.125	0	0.111111	0.222222	0	3	0	2	2	103	74	60	55	54	chr10_86245352	86245352	mm10	0	0	0	100	0	0	0	Syn3	Syn3	0
chr10_86836338	chr10	86836338	A	G	+	Nt5dc3	exon	TRUE	FALSE	FALSE	chr10:86836339	TRUE	TRUE	TRUE	FALSE	FALSE	0	0.222713	0.00877193	0.222713	0.213941	0	0.00877193	0.222713	0.214917	0.217069	0	3	24	66	30	303	289	103	308	138	chr10_86836339	86836339	mm10	0	0	100	0	0	0	100	Nt5dc3	Nt5dc3	0
chr10_86836353	chr10	86836353	A	G	+	Nt5dc3	exon	TRUE	FALSE	FALSE	chr10:86836354	TRUE	TRUE	TRUE	TRUE	FALSE	0	0.0801487	0.0225177	0.0801487	0.057631	0	0.0385801	0.0225177	0.0801487	0.0787929	0	13	3	24	13	292	334	119	300	158	chr10_86836354	86836354	mm10	0	0	100	0	0	0	100	Nt5dc3	Nt5dc3	0
chr10_86836357	chr10	86836357	A	G	+	Nt5dc3	exon	TRUE	FALSE	FALSE	chr10:86836358	TRUE	TRUE	FALSE	TRUE	FALSE	0.00340136	0.0274471	0.00793651	0.0274471	0.0195106	0.00340136	0.0274471	0.00793651	0.0213923	0.0193122	1	8	1	6	3	282	279	109	276	146	chr10_86836358	86836358	mm10	0	0	100	0	0	0	100	Nt5dc3	Nt5dc3	0
chr10_86837256	chr10	86837256	A	G	+	Nt5dc3	exon	TRUE	FALSE	TRUE	chr10:86837257	TRUE	TRUE	TRUE	TRUE	FALSE	0	0.876203	0.662921	0.876203	0.213281	0	0.868152	0.662921	0.795995	0.876203	0	243	119	198	158	255	280	181	249	180	chr10_86837257	86837257	mm10	0	0	100	0	0	0	100	Nt5dc3	Nt5dc3	0
chr10_86837259	chr10	86837259	A	G	+	Nt5dc3	exon	TRUE	FALSE	TRUE	chr10:86837260	TRUE	TRUE	TRUE	TRUE	FALSE	0	0.431325	0.184383	0.431325	0.246943	0	0.431325	0.184383	0.302324	0.424931	0	125	37	77	80	268	289	180	256	183	chr10_86837260	86837260	mm10	0	0	100	0	0	0	100	Nt5dc3	Nt5dc3	0
chr10_86837263	chr10	86837263	A	G	+	Nt5dc3	exon	TRUE	FALSE	TRUE	chr10:86837264	TRUE	TRUE	TRUE	FALSE	FALSE	0	0.0378504	0	0.0378504	0.0378504	0	0	0.0160249	0.0337558	0.0378504	0	0	3	9	7	269	254	178	262	188	chr10_86837264	86837264	mm10	0	0	100	0	0	0	100	Nt5dc3	Nt5dc3	0
chr10_86837266	chr10	86837266	A	G	+	Nt5dc3	exon	TRUE	FALSE	TRUE	chr10:86837267	TRUE	TRUE	TRUE	TRUE	FALSE	0	0.143555	0.0630134	0.143555	0.0805411	0	0.143555	0.0630134	0.0988491	0.0989615	0	41	12	25	19	264	287	173	253	182	chr10_86837267	86837267	mm10	0	0	100	0	0	0	100	Nt5dc3	Nt5dc3	0
chr10_86837286	chr10	86837286	A	G	+	Nt5dc3	exon	TRUE	FALSE	TRUE	chr10:86837287	TRUE	TRUE	TRUE	TRUE	FALSE	0	0.125838	0.0241318	0.125838	0.101707	0	0.125838	0.0241318	0.0414669	0.0917831	0	33	5	10	16	248	265	179	232	182	chr10_86837287	86837287	mm10	0	0	100	0	0	0	100	Nt5dc3	Nt5dc3	0
chr10_86837288	chr10	86837288	A	G	+	Nt5dc3	exon	TRUE	FALSE	TRUE	chr10:86837289	TRUE	TRUE	FALSE	TRUE	FALSE	0	0.0128253	0	0.0128253	0.0128253	0.0030303	0.0109917	0	0.0107527	0.0128253	1	3	0	3	2	252	260	164	202	183	chr10_86837289	86837289	mm10	0	0	100	0	0	0	100	Nt5dc3	Nt5dc3	0
chr10_88417648	chr10	88417648	A	G	+	Gnptab	intron	TRUE	FALSE	FALSE	chr10:88417649	TRUE	TRUE	TRUE	TRUE	FALSE	0	0.133333	0.025641	0.133333	0.107692	0	0.0626781	0.133333	0.025641	0.111111	0	2	2	1	2	260	112	104	187	58	chr10_88417649	88417649	mm10	0	0	0	100	0	0	0	Gnptab	Gnptab	0
chr10_88424628	chr10	88424628	A	G	+	Gnptab	intron	TRUE	FALSE	FALSE	chr10:88424629	TRUE	TRUE	TRUE	FALSE	FALSE	0	0.333333	0	0.333333	0.333333	0	0	0.111111	0.333333	0.0833333	0	0	1	3	1	293	286	121	100	144	chr10_88424629	88424629	mm10	0	0	0	100	0	0	0	Gnptab	Gnptab	0
chr10_88441561	chr10	88441561	A	G	+	Gnptab	intron	TRUE	FALSE	FALSE	chr10:88441562	TRUE	TRUE	FALSE	FALSE	FALSE	0	0.0833333	0	0.0833333	0.0833333	0	0	0	0.0833333	0.047619	0	0	0	1	1	371	302	180	230	151	chr10_88441562	88441562	mm10	0	0	0	100	0	0	0	Gnptab	Gnptab	0
chr10_88470176	chr10	88470176	T	C	-	Sycp3	intron	FALSE	FALSE	FALSE	chr10:88470177	TRUE	TRUE	FALSE	TRUE	FALSE	0	0.103682	0	0.103682	0.103682	0	0.0965758	0	0.103682	0.0593326	0	12	0	10	11	99	122	160	94	187	chr10_88470177	88470177	mm10	0	0	0	100	0	0	0	Sycp3	Sycp3	0
chr10_88470179	chr10	88470179	T	C	-	Sycp3	intron	FALSE	FALSE	FALSE	chr10:88470180	TRUE	TRUE	FALSE	TRUE	FALSE	0	0.0898148	0	0.0898148	0.0898148	0	0.0898148	0	0.0412698	0.0601093	0	11	0	4	11	103	118	166	95	186	chr10_88470180	88470180	mm10	0	0	0	100	0	0	0	Sycp3	Sycp3	0
chr10_88470471	chr10	88470471	T	C	-	Sycp3	intron	FALSE	FALSE	FALSE	chr10:88470472	TRUE	TRUE	FALSE	TRUE	FALSE	0	0.105703	0	0.105703	0.105703	0	0.105703	0	0.082178	0.0831465	0	17	0	12	19	102	160	230	149	224	chr10_88470472	88470472	mm10	0	0	0	100	0	0	0	Sycp3	Sycp3	0
chr10_88470480	chr10	88470480	T	C	-	Sycp3	intron	FALSE	FALSE	FALSE	chr10:88470481	TRUE	TRUE	FALSE	TRUE	FALSE	0	0.183151	0	0.183151	0.183151	0	0.183151	0	0.0760663	0.139849	0	29	0	11	32	99	158	237	144	224	chr10_88470481	88470481	mm10	0	0	0	100	0	0	0	Sycp3	Sycp3	0
chr10_89022684	chr10	89022684	T	C	-	Ano4	intron	FALSE	FALSE	FALSE	chr10:89022685	TRUE	TRUE	FALSE	TRUE	FALSE	0	0.238095	0	0.238095	0.238095	0	0.111111	0	0.133333	0.238095	0	1	0	2	5	154	103	58	105	51	chr10_89022685	89022685	mm10	0	0	0	100	0	0	0	Ano4	Ano4	0
chr10_89724166	chr10	89724166	T	C	-	Actr6	intron	TRUE	FALSE	FALSE	chr10:89724167	TRUE	TRUE	FALSE	TRUE	FALSE	0	0.222222	0	0.222222	0.222222	0	0.148148	0	0.222222	0.111111	0	4	0	2	1	155	98	82	110	74	chr10_89724167	89724167	mm10	0	0	0	100	0	0	0	Actr6	Actr6	0
chr10_89972564	chr10	89972564	A	G	+	Anks1b	intron	TRUE	FALSE	FALSE	chr10:89972565	TRUE	TRUE	TRUE	TRUE	FALSE	0	0.666667	0.0722222	0.666667	0.594444	0	0.0722222	0.333333	0.6	0.666667	0	3	3	11	10	309	113	103	141	64	chr10_89972565	89972565	mm10	0	0	0	100	0	0	0	Anks1b	Anks1b	0
chr10_90378337	chr10	90378337	A	G	+	Anks1b	intron	FALSE	FALSE	FALSE	chr10:90378338	TRUE	TRUE	TRUE	FALSE	FALSE	0	0.133333	0	0.133333	0.133333	0	0	0.030303	0.127946	0.133333	0	0	1	5	2	284	353	175	142	150	chr10_90378338	90378338	mm10	0	0	0	100	0	0	0	Anks1b	Anks1b	0
chr10_90524352	chr10	90524352	A	G	+	Anks1b	intron	FALSE	FALSE	FALSE	chr10:90524353	TRUE	TRUE	TRUE	FALSE	FALSE	0	0.277778	0	0.277778	0.277778	0	0	0.177778	0.277778	0.222222	0	0	2	3	2	305	360	74	102	83	chr10_90524353	90524353	mm10	0	0	0	100	0	0	0	Anks1b	Anks1b	0
chr10_90524355	chr10	90524355	A	G	+	Anks1b	intron	FALSE	FALSE	FALSE	chr10:90524356	TRUE	TRUE	TRUE	TRUE	FALSE	0	0.555556	0.222222	0.555556	0.333333	0	0.222222	0.5	0.333333	0.555556	0	2	7	4	5	305	248	75	103	83	chr10_90524356	90524356	mm10	0	0	0	100	0	0	0	Anks1b	Anks1b	0
chr10_90684919	chr10	90684919	A	G	+	Anks1b	intron	FALSE	FALSE	FALSE	chr10:90684920	TRUE	TRUE	TRUE	FALSE	FALSE	0	0.0408051	0	0.0408051	0.0408051	0	0	0.0408051	0.029304	0.0223164	0	0	4	8	3	966	949	222	476	300	chr10_90684920	90684920	mm10	0	0	0	100	0	0	0	Anks1b	Anks1b	0
chr10_90699767	chr10	90699767	A	G	+	Anks1b	intron	FALSE	FALSE	FALSE	chr10:90699768	TRUE	TRUE	TRUE	TRUE	FALSE	0	0.116667	0.0764411	0.116667	0.0402256	0	0.0764411	0.116667	0.0772741	0.092803	0	7	3	7	5	849	99	181	109	216	chr10_90699768	90699768	mm10	0	0	0	100	0	0	0	Anks1b	Anks1b	0
chr10_90700125	chr10	90700125	A	G	+	Anks1b	intron	FALSE	FALSE	FALSE	chr10:90700126	TRUE	TRUE	TRUE	FALSE	FALSE	0	0.0975877	0	0.0975877	0.0975877	0	0	0.0975877	0.0565511	0.0611111	0	0	5	7	5	864	869	159	129	228	chr10_90700126	90700126	mm10	0	0	0	100	0	0	0	Anks1b	Anks1b	0
chr10_90700789	chr10	90700789	A	G	+	Anks1b	intron	FALSE	FALSE	FALSE	chr10:90700790	TRUE	TRUE	TRUE	FALSE	FALSE	0	0.194767	0.00992063	0.194767	0.184847	0	0.00992063	0.194767	0.109058	0.0772876	0	2	23	31	10	950	451	118	285	125	chr10_90700790	90700790	mm10	0	0	0	100	0	0	0	Anks1b	Anks1b	0
chr10_90701012	chr10	90701012	A	G	+	Anks1b	intron	FALSE	FALSE	FALSE	chr10:90701013	TRUE	TRUE	TRUE	FALSE	FALSE	0	0.14957	0	0.14957	0.14957	0	0	0.104188	0.0734501	0.14957	0	0	10	11	17	903	915	100	151	117	chr10_90701013	90701013	mm10	0	0	0	100	0	0	0	Anks1b	Anks1b	0
chr10_90752643	chr10	90752643	A	G	+	Anks1b	intron	FALSE	FALSE	FALSE	chr10:90752644	TRUE	TRUE	FALSE	TRUE	FALSE	0	0.217619	0	0.217619	0.217619	0	0.105622	0	0.0766266	0.217619	0	12	0	9	16	883	113	439	121	73	chr10_90752644	90752644	mm10	0	0	0	100	0	0	0	Anks1b	Anks1b	0
chr10_90958232	chr10	90958232	A	G	+	Anks1b	intron	TRUE	FALSE	FALSE	chr10:90958233	TRUE	TRUE	TRUE	TRUE	FALSE	0	0.0515873	0.025641	0.0515873	0.0259463	0	0.0515873	0.0416667	0.047619	0.025641	0	3	1	3	1	1690	617	438	1064	635	chr10_90958233	90958233	mm10	0	0	0	100	0	0	0	Anks1b	Anks1b	0
chr10_91118455	chr10	91118455	T	C	-	Slc25a3	intron	FALSE	FALSE	FALSE	chr10:91118456	TRUE	TRUE	TRUE	TRUE	FALSE	0	0.44803	0.0135638	0.44803	0.434466	0	0.0135638	0.44803	0.326964	0.446508	0	10	733	213	803	1731	1147	1631	660	1804	chr10_91118456	91118456	mm10	0	0	0	100	0	0	0	Slc25a3	Slc25a3	0
chr10_93182866	chr10	93182866	A	G	+	Cdk17	intron	FALSE	FALSE	FALSE	chr10:93182867	TRUE	TRUE	TRUE	FALSE	FALSE	0	0.328722	0	0.328722	0.328722	0	0	0.223168	0.243282	0.328722	0	0	13	15	15	669	670	58	61	53	chr10_93182867	93182867	mm10	0	0	0	100	0	100	0	Cdk17	Cdk17	0
chr10_93476397	chr10	93476397	A	G	+	Lta4h	intron	TRUE	FALSE	FALSE	chr10:93476398	TRUE	TRUE	TRUE	FALSE	FALSE	0	0.266667	0	0.266667	0.266667	0	0	0.0555556	0.118687	0.266667	0	0	1	4	6	152	148	79	76	57	chr10_93476398	93476398	mm10	0	0	0	100	0	0	0	Lta4h	Lta4h	0
chr10_93964579	chr10	93964579	T	C	-	Mir331	promoter	TRUE	FALSE	TRUE	chr10:93964580	TRUE	TRUE	TRUE	TRUE	FALSE	0	0.152199	0.0166667	0.152199	0.135532	0	0.152199	0.0166667	0.0729654	0.0997475	0	10	1	5	7	76	69	53	69	64	chr10_93964580	93964580	mm10	100	100	100	0	0	0	100	Vezt, Mir331	Vezt	0
chr10_93964621	chr10	93964621	T	C	-	Mir331	promoter	TRUE	FALSE	TRUE	chr10:93964622	TRUE	TRUE	TRUE	TRUE	FALSE	0	0.170194	0.028974	0.170194	0.14122	0	0.028974	0.0934211	0.0902938	0.170194	0	3	6	9	11	84	92	63	98	68	chr10_93964622	93964622	mm10	100	100	100	0	0	0	100	Vezt, Mir331	Vezt	0
chr10_93966010	chr10	93966010	T	C	-	Vezt	exon	TRUE	FALSE	TRUE	chr10:93966011	TRUE	TRUE	TRUE	FALSE	FALSE	0	0.119891	0	0.119891	0.119891	0	0	0.0500657	0.0222222	0.119891	0	0	4	2	12	93	74	82	80	94	chr10_93966011	93966011	mm10	0	0	100	0	0	0	100	Vezt	Vezt	0
chr10_93966016	chr10	93966016	T	C	-	Vezt	exon	TRUE	FALSE	TRUE	chr10:93966017	TRUE	TRUE	TRUE	TRUE	FALSE	0	0.0552721	0.0215054	0.0552721	0.0337667	0	0.0372054	0.0215054	0.0552721	0.044127	0	4	2	5	4	120	110	94	108	102	chr10_93966017	93966017	mm10	0	0	100	0	0	0	100	Vezt	Vezt	0
chr10_93966063	chr10	93966063	T	C	-	Vezt	exon	TRUE	FALSE	TRUE	chr10:93966064	TRUE	TRUE	TRUE	TRUE	FALSE	0	0.40459	0.0949459	0.40459	0.309644	0	0.0949459	0.284444	0.182218	0.40459	0	12	17	27	23	112	136	58	132	57	chr10_93966064	93966064	mm10	0	0	100	0	0	0	100	Vezt	Vezt	0
chr10_94221361	chr10	94221361	A	G	+	Ndufa12	3' end	TRUE	FALSE	FALSE	chr10:94221362	TRUE	TRUE	TRUE	TRUE	FALSE	0	0.409259	0.0939153	0.409259	0.315344	0	0.0939153	0.323402	0.355926	0.409259	0	5	17	22	38	50	56	53	63	92	chr10_94221362	94221362	mm10	0	100	100	0	0	0	100	Ndufa12	Ndufa12	0
chr10_95537341	chr10	95537341	A	G	+	Ube2n	intron	TRUE	FALSE	FALSE	chr10:95537342	TRUE	TRUE	FALSE	TRUE	FALSE	0	0.342857	0	0.342857	0.342857	0	0.253968	0	0.342857	0.047619	0	5	0	6	1	313	114	134	91	114	chr10_95537342	95537342	mm10	0	0	0	100	0	0	0	Ube2n	Ube2n	0
chr10_9887454	chr10	9887454	T	C	-	Stxbp5	intron	FALSE	FALSE	FALSE	chr10:9887455	TRUE	TRUE	TRUE	FALSE	FALSE	0	0.232323	0	0.232323	0.232323	0	0	0.0769231	0.0333333	0.232323	0	0	3	1	6	311	379	72	241	117	chr10_9887455	9887455	mm10	0	0	0	100	0	0	0	Stxbp5	Stxbp5	0
chr10_98926374	chr10	98926374	A	G	+	Atp2b1	intron	FALSE	FALSE	FALSE	chr10:98926375	TRUE	TRUE	TRUE	TRUE	FALSE	0	0.281226	0.0851852	0.281226	0.196041	0	0.281226	0.110606	0.0851852	0.161111	0	19	7	6	13	1205	64	65	68	80	chr10_98926375	98926375	mm10	0	0	0	100	0	100	0	Atp2b1	Atp2b1	0
chr10_98926375	chr10	98926375	A	G	+	Atp2b1	intron	FALSE	FALSE	FALSE	chr10:98926376	TRUE	TRUE	TRUE	TRUE	FALSE	0	0.194508	0.0138889	0.194508	0.180619	0	0.194508	0.0138889	0.0503704	0.0344828	0	13	1	3	3	1205	69	538	434	714	chr10_98926376	98926376	mm10	0	0	0	100	0	100	0	Atp2b1	Atp2b1	0
chr10_98926376	chr10	98926376	A	G	+	Atp2b1	intron	FALSE	FALSE	FALSE	chr10:98926377	TRUE	TRUE	TRUE	TRUE	FALSE	0	0.39216	0.117424	0.39216	0.274736	0	0.117424	0.148844	0.220741	0.39216	0	9	9	15	31	1204	434	58	68	79	chr10_98926377	98926377	mm10	0	0	0	100	0	100	0	Atp2b1	Atp2b1	0
chr10_98926475	chr10	98926475	A	G	+	Atp2b1	intron	FALSE	FALSE	FALSE	chr10:98926476	TRUE	TRUE	TRUE	TRUE	FALSE	0	0.456398	0.0451671	0.456398	0.411231	0	0.0451671	0.269281	0.279121	0.456398	0	5	19	23	35	1224	113	71	84	76	chr10_98926476	98926476	mm10	0	0	0	100	0	100	0	Atp2b1	Atp2b1	0
chr10_98926510	chr10	98926510	A	G	+	Atp2b1	intron	FALSE	FALSE	FALSE	chr10:98926511	TRUE	TRUE	TRUE	TRUE	FALSE	0	0.291375	0.0114943	0.291375	0.279881	0	0.0114943	0.145894	0.0688889	0.291375	0	1	11	5	20	1226	889	76	394	70	chr10_98926511	98926511	mm10	0	0	0	100	0	100	0	Atp2b1	Atp2b1	0
chr10_98938582	chr10	98938582	A	G	+	Atp2b1	intron	TRUE	FALSE	FALSE	chr10:98938583	TRUE	TRUE	FALSE	FALSE	FALSE	0	0.166667	0	0.166667	0.166667	0	0	0	0.166667	0.0833333	0	0	0	3	1	1161	1235	765	383	655	chr10_98938583	98938583	mm10	0	0	0	100	0	100	0	Atp2b1	Atp2b1	0
chr11_100469032	chr11	100469032	T	C	-	Klhl11	intron	TRUE	FALSE	FALSE	chr11:100469033	TRUE	TRUE	FALSE	TRUE	FALSE	0	0.15	0	0.15	0.15	0	0.047619	0	0.15	0.111111	0	1	0	3	1	397	274	216	127	168	chr11_100469033	100469033	mm10	0	0	0	100	0	0	0	Klhl11	Klhl11	0
chr11_100501673	chr11	100501673	T	C	-	Acly	intron	FALSE	TRUE	FALSE	chr11:100501674	TRUE	TRUE	TRUE	TRUE	FALSE	0	0.212698	0.133333	0.212698	0.0793651	0	0.171717	0.133333	0.212698	0.206349	0	6	4	5	3	721	269	216	270	158	chr11_100501674	100501674	mm10	0	0	0	100	0	0	0	Acly	Acly	0
chr11_100501750	chr11	100501750	T	C	-	Acly	intron	FALSE	TRUE	FALSE	chr11:100501751	TRUE	TRUE	TRUE	FALSE	FALSE	0	0.103704	0	0.103704	0.103704	0	0	0.047619	0.0714286	0.103704	0	0	1	3	3	732	712	238	244	169	chr11_100501751	100501751	mm10	0	0	0	100	0	0	0	Acly	Acly	0
chr11_100597965	chr11	100597965	T	C	-	Dnajc7	intron	FALSE	FALSE	FALSE	chr11:100597966	TRUE	TRUE	TRUE	TRUE	FALSE	0	0.22013	0.0592593	0.22013	0.160871	0	0.145596	0.0592593	0.0855219	0.22013	0	16	3	9	14	763	111	217	111	64	chr11_100597966	100597966	mm10	0	0	0	100	0	0	0	Dnajc7	Dnajc7	0
chr11_101031725	chr11	101031725	A	G	+	Atp6v0a1	intron	FALSE	TRUE	FALSE	chr11:101031726	TRUE	TRUE	TRUE	TRUE	FALSE	0	0.233511	0.0609085	0.233511	0.172602	0	0.233511	0.0637037	0.0609085	0.14858	0	31	4	8	9	1659	134	312	129	60	chr11_101031726	101031726	mm10	0	0	0	100	0	0	0	Atp6v0a1	Atp6v0a1	0
chr11_101031740	chr11	101031740	A	G	+	Atp6v0a1	intron	FALSE	TRUE	FALSE	chr11:101031741	TRUE	TRUE	TRUE	TRUE	FALSE	0	0.652991	0.0783147	0.652991	0.574677	0	0.0783147	0.608822	0.461828	0.652991	0	12	50	66	47	1674	155	83	143	72	chr11_101031741	101031741	mm10	0	0	0	100	0	0	0	Atp6v0a1	Atp6v0a1	0
chr11_101031750	chr11	101031750	A	G	+	Atp6v0a1	intron	FALSE	TRUE	FALSE	chr11:101031751	TRUE	TRUE	TRUE	TRUE	FALSE	0	0.626756	0.0172476	0.626756	0.609509	0	0.0172476	0.443044	0.412608	0.626756	0	3	36	69	51	1684	717	80	167	80	chr11_101031751	101031751	mm10	0	0	0	100	0	0	0	Atp6v0a1	Atp6v0a1	0
chr11_101032423	chr11	101032423	A	G	+	Atp6v0a1	intron	FALSE	TRUE	FALSE	chr11:101032424	TRUE	TRUE	TRUE	TRUE	FALSE	0	0.317725	0.031746	0.317725	0.285979	0	0.317725	0.031746	0.0333333	0.0460317	0	21	2	1	2	1634	68	345	1101	386	chr11_101032424	101032424	mm10	0	0	0	100	0	0	0	Atp6v0a1	Atp6v0a1	0
chr11_101032426	chr11	101032426	A	G	+	Atp6v0a1	intron	FALSE	TRUE	FALSE	chr11:101032427	TRUE	TRUE	FALSE	TRUE	FALSE	0	0.0701459	0	0.0701459	0.0701459	0	0.0701459	0	0.0673401	0.0208333	0	5	0	3	1	1635	617	960	591	722	chr11_101032427	101032427	mm10	0	0	0	100	0	0	0	Atp6v0a1	Atp6v0a1	0
chr11_101037187	chr11	101037187	A	G	+	Atp6v0a1	intron	TRUE	FALSE	FALSE	chr11:101037188	TRUE	TRUE	TRUE	TRUE	FALSE	0	0.355556	0.0416667	0.355556	0.313889	0	0.136905	0.355556	0.157407	0.0416667	0	3	4	4	1	1051	364	247	369	745	chr11_101037188	101037188	mm10	0	0	0	100	0	0	0	Atp6v0a1	Atp6v0a1	0
chr11_101052051	chr11	101052051	A	G	+	Atp6v0a1	intron	FALSE	FALSE	FALSE	chr11:101052052	TRUE	TRUE	TRUE	TRUE	FALSE	0	0.120403	0.0732601	0.120403	0.0471426	0	0.105831	0.0920635	0.120403	0.0732601	0	11	4	13	2	1637	104	254	106	325	chr11_101052052	101052052	mm10	0	0	0	100	0	0	0	Atp6v0a1	Atp6v0a1	0
chr11_101054584	chr11	101054584	A	G	+	Atp6v0a1	intron	TRUE	FALSE	FALSE	chr11:101054585	TRUE	TRUE	TRUE	FALSE	FALSE	0	0.12682	0	0.12682	0.12682	0	0	0.12682	0.0212418	0.0405644	0	0	7	4	3	1662	1887	54	594	333	chr11_101054585	101054585	mm10	0	0	0	100	0	0	0	Atp6v0a1	Atp6v0a1	0
chr11_101198235	chr11	101198235	T	C	-	Ezh1	intron	FALSE	TRUE	TRUE	chr11:101198236	TRUE	TRUE	TRUE	FALSE	FALSE	0	0.0597791	0	0.0597791	0.0597791	0	0	0.0597791	0.0228625	0.0133333	0	0	4	3	1	237	265	109	135	155	chr11_101198236	101198236	mm10	0	0	0	100	0	0	0	Ezh1	Ezh1	0
chr11_101198280	chr11	101198280	T	C	-	Ezh1	intron	FALSE	TRUE	TRUE	chr11:101198281	TRUE	TRUE	TRUE	FALSE	FALSE	0	0.295455	0	0.295455	0.295455	0	0	0.14697	0.149225	0.295455	0	0	8	22	13	221	271	51	155	50	chr11_101198281	101198281	mm10	0	0	0	100	0	0	0	Ezh1	Ezh1	0
chr11_101198292	chr11	101198292	T	C	-	Ezh1	intron	FALSE	TRUE	TRUE	chr11:101198293	TRUE	TRUE	TRUE	TRUE	FALSE	0	0.0873444	0.0380952	0.0873444	0.0492492	0	0.0533883	0.0873444	0.0681502	0.0380952	0	10	4	9	2	209	181	50	151	87	chr11_101198293	101198293	mm10	0	0	0	100	0	0	0	Ezh1	Ezh1	0
chr11_101198748	chr11	101198748	T	C	-	Ezh1	intron	TRUE	FALSE	TRUE	chr11:101198749	TRUE	TRUE	FALSE	FALSE	FALSE	0	0.0444444	0	0.0444444	0.0444444	0	0	0	0.0185185	0.0444444	0	0	0	1	2	184	193	115	125	116	chr11_101198749	101198749	mm10	0	0	0	100	0	0	0	Ezh1	Ezh1	0
chr11_101198761	chr11	101198761	T	C	-	Ezh1	intron	TRUE	FALSE	TRUE	chr11:101198762	TRUE	TRUE	TRUE	TRUE	FALSE	0	0.0943044	0.0286195	0.0943044	0.0656849	0	0.0286195	0.0714286	0.0943044	0.0555556	0	2	3	5	1	180	124	63	55	118	chr11_101198762	101198762	mm10	0	0	0	100	0	0	0	Ezh1	Ezh1	0
chr11_101198776	chr11	101198776	T	C	-	Ezh1	intron	TRUE	FALSE	TRUE	chr11:101198777	TRUE	TRUE	FALSE	FALSE	FALSE	0	0.047619	0	0.047619	0.047619	0	0	0	0.0413534	0.047619	0	0	0	2	1	170	187	111	91	116	chr11_101198777	101198777	mm10	0	0	0	100	0	0	0	Ezh1	Ezh1	0
chr11_101198810	chr11	101198810	T	C	-	Ezh1	intron	FALSE	FALSE	TRUE	chr11:101198811	TRUE	TRUE	FALSE	TRUE	FALSE	0	0.077381	0	0.077381	0.077381	0	0.077381	0	0.0444444	0.030303	0	4	0	2	1	164	59	107	106	108	chr11_101198811	101198811	mm10	0	0	0	100	0	0	0	Ezh1	Ezh1	0
chr11_101198975	chr11	101198975	T	C	-	Ezh1	intron	FALSE	TRUE	TRUE	chr11:101198976	TRUE	TRUE	FALSE	TRUE	FALSE	0	0.330741	0	0.330741	0.330741	0	0.330741	0	0.11413	0.195971	0	25	0	7	8	172	75	114	98	79	chr11_101198976	101198976	mm10	0	0	0	100	0	0	0	Ezh1	Ezh1	0
chr11_101291977	chr11	101291977	T	C	-	Becn1	intron	FALSE	TRUE	FALSE	chr11:101291978	TRUE	TRUE	TRUE	TRUE	FALSE	0	0.309524	0.047619	0.309524	0.261905	0	0.208333	0.047619	0.0833333	0.309524	0	4	1	2	5	232	153	94	267	55	chr11_101291978	101291978	mm10	0	0	0	100	0	0	0	Becn1	Becn1	0
chr11_101558428	chr11	101558428	A	G	+	Nbr1	intron	TRUE	FALSE	FALSE	chr11:101558429	TRUE	TRUE	FALSE	TRUE	FALSE	0	0.0833333	0	0.0833333	0.0833333	0	0.0416667	0	0.0777778	0.0833333	0	1	0	3	1	836	608	535	304	417	chr11_101558429	101558429	mm10	0	0	0	100	0	0	0	Nbr1	Nbr1	0
chr11_101570536	chr11	101570536	A	G	+	Nbr1	intron	TRUE	FALSE	FALSE	chr11:101570537	TRUE	TRUE	FALSE	TRUE	FALSE	0	0.222222	0	0.222222	0.222222	0	0.148148	0	0.133333	0.222222	0	4	0	4	5	656	448	425	370	156	chr11_101570537	101570537	mm10	0	0	0	100	0	0	0	Nbr1	Nbr1	0
chr11_101578829	chr11	101578829	A	G	+	Nbr1	intron	TRUE	FALSE	TRUE	chr11:101578830	TRUE	TRUE	FALSE	TRUE	TRUE	0	0.0666667	0	0.0666667	0.0666667	0.0277778	0.0392157	0	0.030303	0.0666667	1	2	0	1	1	332	375	298	320	215	chr11_101578830	101578830	mm10	0	0	0	100	0	0	0	Nbr1	Nbr1	0
chr11_102001095	chr11	102001095	T	C	-	Mpp3	intron	TRUE	FALSE	FALSE	chr11:102001096	TRUE	TRUE	FALSE	TRUE	FALSE	0	0.1	0	0.1	0.1	0	0.1	0	0.047619	0.0666667	0	3	0	1	1	231	177	235	197	159	chr11_102001096	102001096	mm10	0	0	0	100	0	0	0	Mpp3	Mpp3	0
chr11_102003066	chr11	102003066	T	C	-	Mpp3	intron	TRUE	FALSE	FALSE	chr11:102003067	TRUE	TRUE	TRUE	TRUE	FALSE	0	0.194444	0.0196078	0.194444	0.174837	0	0.0196078	0.194444	0.0578704	0.0277778	0	1	6	2	1	331	271	91	137	191	chr11_102003067	102003067	mm10	0	0	0	100	0	0	0	Mpp3	Mpp3	0
chr11_102003307	chr11	102003307	T	C	-	Mpp3	intron	FALSE	TRUE	FALSE	chr11:102003308	TRUE	TRUE	TRUE	TRUE	FALSE	0	0.160256	0.0333333	0.160256	0.126923	0	0.0333333	0.136842	0.0555556	0.160256	0	2	5	2	4	322	268	104	118	115	chr11_102003308	102003308	mm10	0	0	0	100	0	0	0	Mpp3	Mpp3	0
chr11_102004625	chr11	102004625	T	C	-	Mpp3	intron	TRUE	FALSE	FALSE	chr11:102004626	TRUE	TRUE	TRUE	FALSE	FALSE	0	0.0833333	0	0.0833333	0.0833333	0	0	0.0833333	0.025641	0.0333333	0	0	1	1	1	321	386	155	229	168	chr11_102004626	102004626	mm10	0	0	0	100	0	0	0	Mpp3	Mpp3	0
chr11_102511506	chr11	102511506	T	C	-	Gpatch8	intron	TRUE	FALSE	FALSE	chr11:102511507	TRUE	TRUE	TRUE	FALSE	FALSE	0	0.0752015	0.00833333	0.0752015	0.0668681	0	0.00833333	0.0434343	0.0205033	0.0752015	0	1	4	2	6	204	228	112	168	79	chr11_102511507	102511507	mm10	0	0	0	100	0	0	0	Gpatch8	Gpatch8	0
chr11_102511521	chr11	102511521	T	C	-	Gpatch8	intron	TRUE	FALSE	FALSE	chr11:102511522	TRUE	TRUE	TRUE	TRUE	FALSE	0	0.0696759	0.0222469	0.0696759	0.047429	0	0.0696759	0.0565476	0.0222469	0.0673401	0	5	5	2	4	272	88	88	149	94	chr11_102511522	102511522	mm10	0	0	0	100	0	0	0	Gpatch8	Gpatch8	0
chr11_102511522	chr11	102511522	T	C	-	Gpatch8	intron	TRUE	FALSE	FALSE	chr11:102511523	TRUE	TRUE	TRUE	TRUE	TRUE	0.0111111	0.1051	0.0515873	0.1051	0.0535126	0.0111111	0.0937756	0.0515873	0.1051	0.0808824	1	8	5	8	5	213	92	108	82	95	chr11_102511523	102511523	mm10	0	0	0	100	0	0	0	Gpatch8	Gpatch8	0
chr11_102515174	chr11	102515174	T	C	-	Gpatch8	intron	FALSE	FALSE	FALSE	chr11:102515175	TRUE	TRUE	FALSE	TRUE	FALSE	0	0.144596	0	0.144596	0.144596	0	0.144596	0	0.0499118	0.131944	0	23	0	7	6	296	166	117	213	84	chr11_102515175	102515175	mm10	0	0	0	100	0	0	0	Gpatch8	Gpatch8	0
chr11_102519301	chr11	102519301	T	C	-	Gpatch8	intron	TRUE	FALSE	FALSE	chr11:102519302	TRUE	TRUE	TRUE	TRUE	FALSE	0	0.217758	0.0766665	0.217758	0.141091	0	0.0766665	0.202497	0.19252	0.217758	0	17	25	45	19	392	225	124	233	85	chr11_102519302	102519302	mm10	0	0	0	100	0	0	0	Gpatch8	Gpatch8	0
chr11_102519328	chr11	102519328	T	C	-	Gpatch8	intron	TRUE	FALSE	FALSE	chr11:102519329	TRUE	TRUE	TRUE	TRUE	FALSE	0	0.173949	0.0858357	0.173949	0.0881128	0	0.0858357	0.123011	0.173949	0.160982	0	16	13	32	10	375	188	96	181	63	chr11_102519329	102519329	mm10	0	0	0	100	0	0	0	Gpatch8	Gpatch8	0
chr11_102519544	chr11	102519544	T	C	-	Gpatch8	intron	FALSE	TRUE	FALSE	chr11:102519545	TRUE	TRUE	TRUE	TRUE	FALSE	0	0.430674	0.0959799	0.430674	0.334694	0	0.0959799	0.411887	0.265554	0.430674	0	18	33	43	40	368	197	80	166	91	chr11_102519545	102519545	mm10	0	0	0	100	0	0	0	Gpatch8	Gpatch8	0
chr11_102526572	chr11	102526572	T	C	-	Gpatch8	intron	TRUE	FALSE	FALSE	chr11:102526573	TRUE	TRUE	TRUE	TRUE	FALSE	0	0.153595	0.0332602	0.153595	0.120335	0	0.0332602	0.10931	0.0444444	0.153595	0	4	11	5	16	323	186	94	200	104	chr11_102526573	102526573	mm10	0	0	0	100	0	0	0	Gpatch8	Gpatch8	0
chr11_102526885	chr11	102526885	T	C	-	Gpatch8	intron	TRUE	FALSE	FALSE	chr11:102526886	TRUE	TRUE	TRUE	TRUE	FALSE	0	0.106911	0.031075	0.106911	0.0758356	0	0.031075	0.0897528	0.106911	0.0512077	0	4	6	15	3	269	201	65	141	87	chr11_102526886	102526886	mm10	0	0	0	100	0	0	0	Gpatch8	Gpatch8	0
chr11_103684852	chr11	103684852	T	C	-	Gosr2	intron	FALSE	FALSE	FALSE	chr11:103684853	TRUE	TRUE	TRUE	FALSE	FALSE	0	0.222222	0	0.222222	0.222222	0	0	0.222222	0.111111	0.0555556	0	0	2	1	1	401	437	120	278	162	chr11_103684853	103684853	mm10	0	0	0	100	0	0	0	Gosr2	Gosr2	0
chr11_103851502	chr11	103851502	T	C	-	Nsf	intron	TRUE	FALSE	FALSE	chr11:103851503	TRUE	TRUE	FALSE	TRUE	FALSE	0	0.319444	0	0.319444	0.319444	0	0.319444	0	0.111111	0.277778	0	6	0	3	5	1821	590	1139	1197	863	chr11_103851503	103851503	mm10	0	0	0	100	0	0	0	Nsf	Nsf	0
chr11_103904959	chr11	103904959	T	C	-	Nsf	intron	TRUE	FALSE	FALSE	chr11:103904960	TRUE	TRUE	FALSE	FALSE	FALSE	0	0.166667	0	0.166667	0.166667	0	0	0	0.166667	0.0666667	0	0	0	2	1	3066	3159	1406	1837	1252	chr11_103904960	103904960	mm10	0	0	0	100	0	0	0	Nsf	Nsf	0
chr11_104268731	chr11	104268731	A	G	+	Mapt	intron	TRUE	FALSE	FALSE	chr11:104268732	TRUE	TRUE	TRUE	TRUE	FALSE	0	0.103175	0.0333333	0.103175	0.0698413	0	0.0763889	0.0333333	0.0416667	0.103175	0	3	1	2	2	1415	552	487	878	331	chr11_104268732	104268732	mm10	0	0	0	100	0	100	0	Mapt	Mapt	0
chr11_104277777	chr11	104277777	A	G	+	Mapt	intron	TRUE	FALSE	FALSE	chr11:104277778	TRUE	TRUE	TRUE	TRUE	FALSE	0	0.222222	0.0277778	0.222222	0.194444	0	0.0277778	0.047619	0.0416667	0.222222	0	1	1	2	2	1403	1056	523	865	626	chr11_104277778	104277778	mm10	0	0	0	100	0	100	0	Mapt	Mapt	0
chr11_104280892	chr11	104280892	A	G	+	Mapt	intron	FALSE	TRUE	FALSE	chr11:104280893	TRUE	TRUE	FALSE	TRUE	FALSE	0	0.152778	0	0.152778	0.152778	0	0.0555556	0	0.133333	0.152778	0	1	0	2	2	1404	999	694	950	318	chr11_104280893	104280893	mm10	0	0	0	100	0	100	0	Mapt	Mapt	0
chr11_104285203	chr11	104285203	A	G	+	Mapt	intron	TRUE	FALSE	FALSE	chr11:104285204	TRUE	TRUE	TRUE	FALSE	FALSE	0	0.244444	0	0.244444	0.244444	0	0	0.111111	0.047619	0.244444	0	0	1	1	3	1979	2098	529	1335	408	chr11_104285204	104285204	mm10	0	0	0	100	0	0	0	Mapt	Mapt	0
chr11_104286900	chr11	104286900	A	G	+	Mapt	intron	TRUE	FALSE	FALSE	chr11:104286901	TRUE	TRUE	FALSE	TRUE	FALSE	0	0.0595238	0	0.0595238	0.0595238	0	0.0196078	0	0.0595238	0.0333333	0	1	0	4	2	1991	1427	937	765	791	chr11_104286901	104286901	mm10	0	0	0	100	0	0	0	Mapt	Mapt	0
chr11_104286902	chr11	104286902	A	G	+	Mapt	intron	TRUE	FALSE	FALSE	chr11:104286903	TRUE	TRUE	TRUE	TRUE	FALSE	0	0.324675	0.153199	0.324675	0.171477	0	0.163377	0.324675	0.212879	0.153199	0	8	12	12	7	1992	51	418	57	431	chr11_104286903	104286903	mm10	0	0	0	100	0	0	0	Mapt	Mapt	0
chr11_104296560	chr11	104296560	A	G	+	Mapt	intron	TRUE	FALSE	FALSE	chr11:104296561	TRUE	TRUE	TRUE	TRUE	FALSE	0	0.0829563	0.0119048	0.0829563	0.0710516	0	0.0829563	0.0119048	0.0559206	0.0289988	0	12	1	8	3	1801	135	677	141	563	chr11_104296561	104296561	mm10	0	0	0	100	0	0	0	Mapt	Mapt	0
chr11_104297195	chr11	104297195	A	G	+	Mapt	intron	FALSE	FALSE	FALSE	chr11:104297196	TRUE	TRUE	TRUE	TRUE	FALSE	0	0.0641492	0.0166667	0.0641492	0.0474825	0	0.0256505	0.0166667	0.0641492	0.0416667	0	4	1	10	4	1824	724	753	159	936	chr11_104297196	104297196	mm10	0	0	0	100	0	0	0	Mapt	Mapt	0
chr11_104300637	chr11	104300637	A	G	+	Mapt	intron	TRUE	FALSE	FALSE	chr11:104300638	TRUE	TRUE	TRUE	TRUE	FALSE	0	0.117903	0.0138889	0.117903	0.104014	0	0.0687075	0.0294872	0.117903	0.0138889	0	8	2	11	1	1832	126	338	112	988	chr11_104300638	104300638	mm10	0	0	0	100	0	0	0	Mapt	Mapt	0
chr11_104300712	chr11	104300712	A	G	+	Mapt	intron	TRUE	FALSE	FALSE	chr11:104300713	TRUE	TRUE	TRUE	TRUE	FALSE	0	0.0902944	0.0243466	0.0902944	0.0659478	0	0.0243466	0.0902944	0.0423591	0.047619	0	3	5	4	3	1806	704	65	676	952	chr11_104300713	104300713	mm10	0	0	0	100	0	0	0	Mapt	Mapt	0
chr11_104300716	chr11	104300716	A	G	+	Mapt	intron	TRUE	FALSE	FALSE	chr11:104300717	TRUE	TRUE	TRUE	TRUE	FALSE	0	0.0819444	0.0175439	0.0819444	0.0644006	0	0.0175439	0.0654762	0.0819444	0.0444444	0	2	4	8	3	1806	1247	336	102	488	chr11_104300717	104300717	mm10	0	0	0	100	0	0	0	Mapt	Mapt	0
chr11_104312957	chr11	104312957	A	G	+	Mapt	intron	FALSE	FALSE	FALSE	chr11:104312958	TRUE	TRUE	TRUE	FALSE	FALSE	0	0.152399	0	0.152399	0.152399	0	0	0.119192	0.152399	0.131944	0	0	5	13	5	1396	1423	214	84	375	chr11_104312958	104312958	mm10	0	0	0	100	0	0	0	Mapt	Mapt	0
chr11_104324333	chr11	104324333	A	G	+	Mapt	intron	FALSE	TRUE	FALSE	chr11:104324334	TRUE	TRUE	FALSE	TRUE	FALSE	0	0.114286	0	0.114286	0.114286	0	0.0416667	0	0.114286	0.047619	0	1	0	2	1	1332	999	952	448	783	chr11_104324334	104324334	mm10	0	0	0	100	0	0	0	Mapt	Mapt	0
chr11_104412470	chr11	104412470	T	C	-	Kansl1	intron	FALSE	TRUE	FALSE	chr11:104412471	TRUE	TRUE	TRUE	TRUE	FALSE	0	0.163874	0.0229035	0.163874	0.140971	0	0.0229035	0.154762	0.128676	0.163874	0	3	9	16	9	451	265	103	137	54	chr11_104412471	104412471	mm10	0	0	0	100	0	0	0	Kansl1	Kansl1	0
chr11_104414230	chr11	104414230	T	C	-	Kansl1	intron	TRUE	FALSE	FALSE	chr11:104414231	TRUE	TRUE	FALSE	TRUE	FALSE	0	0.555556	0	0.555556	0.555556	0	0.488889	0	0.555556	0.166667	0	6	0	6	2	361	131	227	127	169	chr11_104414231	104414231	mm10	0	0	0	100	0	0	0	Kansl1	Kansl1	0
chr11_104420619	chr11	104420619	T	C	-	Kansl1	intron	TRUE	FALSE	FALSE	chr11:104420620	TRUE	TRUE	TRUE	TRUE	FALSE	0	0.222833	0.0741001	0.222833	0.148733	0	0.222833	0.0741001	0.155599	0.0858586	0	16	7	12	6	441	79	90	75	159	chr11_104420620	104420620	mm10	0	0	0	100	0	0	0	Kansl1	Kansl1	0
chr11_104523117	chr11	104523117	T	C	-	Cdc27	intron	FALSE	TRUE	FALSE	chr11:104523118	TRUE	TRUE	FALSE	TRUE	FALSE	0	0.111111	0	0.111111	0.111111	0	0.0969697	0	0.0833333	0.111111	0	2	0	1	1	432	156	155	240	141	chr11_104523118	104523118	mm10	0	0	0	100	0	0	0	Cdc27	Cdc27	0
chr11_105276827	chr11	105276827	A	G	+	Tlk2	3' end	TRUE	FALSE	FALSE	chr11:105276828	TRUE	TRUE	TRUE	TRUE	FALSE	0	0.166667	0.0666667	0.166667	0.1	0	0.0976431	0.0666667	0.166667	0.0740741	0	3	1	3	2	238	109	89	93	111	chr11_105276828	105276828	mm10	0	100	100	100	0	0	100	Tlk2	Tlk2	0
chr11_106050172	chr11	106050172	A	G	+	Dcaf7	intron	FALSE	TRUE	FALSE	chr11:106050173	TRUE	TRUE	FALSE	TRUE	FALSE	0	0.125	0	0.125	0.125	0	0.0666667	0	0.0606061	0.125	0	3	0	2	3	493	217	305	363	140	chr11_106050173	106050173	mm10	0	0	0	100	0	0	0	Dcaf7	Dcaf7	0
chr11_106109025	chr11	106109025	A	G	+	Map3k3	intron	FALSE	TRUE	FALSE	chr11:106109026	TRUE	TRUE	TRUE	TRUE	FALSE	0	0.277778	0.0238095	0.277778	0.253968	0	0.0238095	0.0952381	0.0512821	0.277778	0	1	2	2	5	172	128	69	123	51	chr11_106109026	106109026	mm10	0	0	0	100	0	0	0	Map3k3	Map3k3	0
chr11_106211357	chr11	106211357	T	C	-	Ccdc47	intron	TRUE	FALSE	FALSE	chr11:106211358	TRUE	TRUE	TRUE	TRUE	FALSE	0	0.333333	0.222222	0.333333	0.111111	0	0.333333	0.333333	0.333333	0.222222	0	4	3	6	2	772	288	198	240	398	chr11_106211358	106211358	mm10	0	0	0	100	0	0	0	Ccdc47	Ccdc47	0
chr11_107090736	chr11	107090736	T	C	-	Bptf	intron	TRUE	FALSE	FALSE	chr11:107090737	TRUE	TRUE	FALSE	TRUE	FALSE	0	0.125	0	0.125	0.125	0	0.0416667	0	0.0512821	0.125	0	1	0	2	3	275	199	125	163	58	chr11_107090737	107090737	mm10	0	0	0	100	0	0	0	Bptf	Bptf	0
chr11_107091144	chr11	107091144	T	C	-	Bptf	intron	TRUE	FALSE	FALSE	chr11:107091145	TRUE	TRUE	TRUE	TRUE	FALSE	0	0.178566	0.0357143	0.178566	0.142852	0	0.145688	0.0710956	0.0357143	0.178566	0	15	4	3	8	299	97	84	210	52	chr11_107091145	107091145	mm10	0	0	0	100	0	0	0	Bptf	Bptf	0
chr11_107098344	chr11	107098344	T	C	-	Bptf	intron	TRUE	FALSE	FALSE	chr11:107098345	TRUE	TRUE	FALSE	TRUE	TRUE	0	0.111111	0	0.111111	0.111111	0.111111	0.0277778	0	0.111111	0.111111	2	1	0	2	1	350	358	303	353	273	chr11_107098345	107098345	mm10	0	0	0	100	0	0	0	Bptf	Bptf	0
chr11_107120537	chr11	107120537	T	C	-	Bptf	intron	TRUE	FALSE	FALSE	chr11:107120538	TRUE	TRUE	TRUE	FALSE	FALSE	0	0.222222	0	0.222222	0.222222	0	0	0.111111	0.030303	0.222222	0	0	1	1	2	318	299	113	213	186	chr11_107120538	107120538	mm10	0	0	0	100	0	0	0	Bptf	Bptf	0
chr11_107178133	chr11	107178133	T	C	-	Nol11	intron	FALSE	TRUE	FALSE	chr11:107178134	TRUE	TRUE	FALSE	FALSE	FALSE	0	0.4	0	0.4	0.4	0	0	0	0.371429	0.4	0	0	0	7	6	196	231	127	78	69	chr11_107178134	107178134	mm10	0	0	0	100	0	0	0	Nol11	Nol11	0
chr11_107554342	chr11	107554342	A	G	+	Helz	intron	FALSE	TRUE	FALSE	chr11:107554343	TRUE	TRUE	FALSE	TRUE	FALSE	0	0.366667	0	0.366667	0.366667	0	0.111111	0	0.366667	0.277778	0	1	0	6	3	251	154	210	114	82	chr11_107554343	107554343	mm10	0	0	0	100	0	100	0	Helz	Helz	0
chr11_109234357	chr11	109234357	T	C	-	Rgs9	exon	FALSE	FALSE	FALSE	chr11:109234358	TRUE	TRUE	TRUE	TRUE	FALSE	0	0.54177	0.0633903	0.54177	0.47838	0	0.0633903	0.51443	0.359187	0.54177	0	11	37	55	45	325	228	74	151	83	chr11_109234358	109234358	mm10	0	0	100	100	0	0	100	Rgs9	Rgs9	0
chr11_109234366	chr11	109234366	T	C	-	Rgs9	exon	FALSE	FALSE	FALSE	chr11:109234367	TRUE	TRUE	TRUE	TRUE	FALSE	0	0.0910707	0.017094	0.0910707	0.0739767	0	0.0875709	0.017094	0.0819754	0.0910707	0	15	2	12	8	323	178	122	149	86	chr11_109234367	109234367	mm10	0	0	100	100	0	0	100	Rgs9	Rgs9	0
chr11_109253742	chr11	109253742	T	C	-	Rgs9	intron	TRUE	FALSE	FALSE	chr11:109253743	TRUE	TRUE	TRUE	TRUE	FALSE	0	0.0555556	0.0175439	0.0555556	0.0380117	0	0.0175439	0.0555556	0.0548474	0.0333333	0	2	2	4	2	263	240	62	72	163	chr11_109253743	109253743	mm10	0	0	0	100	0	0	0	Rgs9	Rgs9	0
chr11_109253756	chr11	109253756	T	C	-	Rgs9	intron	TRUE	FALSE	FALSE	chr11:109253757	TRUE	TRUE	TRUE	TRUE	FALSE	0	0.425536	0.150063	0.425536	0.275474	0	0.150063	0.314815	0.198395	0.425536	0	13	14	14	22	265	87	66	72	52	chr11_109253757	109253757	mm10	0	0	0	100	0	0	0	Rgs9	Rgs9	0
chr11_115263700	chr11	115263700	T	C	-	Grin2c	intron	TRUE	FALSE	FALSE	chr11:115263701	TRUE	TRUE	TRUE	FALSE	FALSE	0	0.101634	0	0.101634	0.101634	0	0	0.0929241	0.101634	0.0575569	0	0	6	12	4	157	193	74	120	71	chr11_115263701	115263701	mm10	0	0	0	100	0	100	0	Grin2c	Grin2c	0
chr11_115264029	chr11	115264029	T	C	-	Grin2c	intron	TRUE	FALSE	FALSE	chr11:115264030	TRUE	TRUE	FALSE	TRUE	TRUE	0	0.229877	0	0.229877	0.229877	0.0107527	0.229877	0	0.0743887	0.12999	1	41	0	16	9	159	181	107	200	68	chr11_115264030	115264030	mm10	0	0	0	100	0	100	0	Grin2c	Grin2c	0
chr11_115264035	chr11	115264035	T	C	-	Grin2c	intron	TRUE	FALSE	FALSE	chr11:115264036	TRUE	TRUE	TRUE	TRUE	FALSE	0	0.25463	0.0464811	0.25463	0.208148	0	0.0464811	0.25463	0.105468	0.167273	0	8	20	19	13	167	194	80	173	77	chr11_115264036	115264036	mm10	0	0	0	100	0	100	0	Grin2c	Grin2c	0
chr11_115289891	chr11	115289891	T	C	-	Fads6	intron	TRUE	FALSE	FALSE	chr11:115289892	TRUE	TRUE	FALSE	TRUE	FALSE	0	0.266667	0	0.266667	0.266667	0	0.0833333	0	0.266667	0.0833333	0	1	0	4	1	131	81	88	80	72	chr11_115289892	115289892	mm10	0	0	0	100	0	0	0	Fads6	Fads6	0
chr11_115365000	chr11	115365000	T	C	-	Hid1	intron	FALSE	TRUE	FALSE	chr11:115365001	TRUE	TRUE	TRUE	TRUE	FALSE	0	0.184524	0.0666667	0.184524	0.117857	0	0.143939	0.111111	0.184524	0.0666667	0	3	1	5	1	270	108	137	116	128	chr11_115365001	115365001	mm10	0	0	0	100	0	0	0	Hid1	Hid1	0
chr11_115624587	chr11	115624587	T	C	-	Slc25a19	intron	TRUE	FALSE	FALSE	chr11:115624588	TRUE	TRUE	TRUE	TRUE	FALSE	0	0.166667	0.111111	0.166667	0.0555556	0	0.166667	0.111111	0.166667	0.166667	0	2	1	2	2	173	123	106	110	71	chr11_115624588	115624588	mm10	0	0	0	100	0	100	0	Slc25a19	Slc25a19	0
chr11_115652922	chr11	115652922	T	C	-	Grb2	intron	TRUE	FALSE	FALSE	chr11:115652923	TRUE	TRUE	FALSE	TRUE	FALSE	0	0.166667	0	0.166667	0.166667	0	0.0175439	0	0.0666667	0.166667	0	1	0	1	2	1052	727	605	731	282	chr11_115652923	115652923	mm10	0	0	0	100	0	0	0	Grb2	Grb2	0
chr11_115946183	chr11	115946183	A	G	+	Sap30bp	intron	FALSE	FALSE	FALSE	chr11:115946184	TRUE	TRUE	TRUE	FALSE	FALSE	0	0.222222	0	0.222222	0.222222	0	0	0.222222	0.14899	0.166667	0	0	2	5	2	220	280	61	102	64	chr11_115946184	115946184	mm10	0	0	0	100	0	0	0	Sap30bp	Sap30bp	0
chr11_116197041	chr11	116197041	T	C	-	Acox1	intron	FALSE	TRUE	FALSE	chr11:116197042	TRUE	TRUE	TRUE	FALSE	FALSE	0	0.171717	0	0.171717	0.171717	0	0	0.0666667	0.107655	0.171717	0	0	2	8	5	654	716	191	71	147	chr11_116197042	116197042	mm10	0	0	0	100	0	0	0	Acox1	Acox1	0
chr11_116363630	chr11	116363630	T	C	-	Rnf157	intron	TRUE	FALSE	FALSE	chr11:116363631	TRUE	TRUE	TRUE	TRUE	FALSE	0	0.216667	0.030303	0.216667	0.186364	0	0.216667	0.0666667	0.030303	0.0555556	0	3	1	1	1	562	230	215	423	340	chr11_116363631	116363631	mm10	0	0	0	100	0	0	0	Rnf157	Rnf157	0
chr11_116363830	chr11	116363830	T	C	-	Rnf157	intron	TRUE	FALSE	FALSE	chr11:116363831	TRUE	TRUE	FALSE	TRUE	FALSE	0	0.2	0	0.2	0.2	0	0.2	0	0.0833333	0.111111	0	3	0	2	1	554	469	358	375	317	chr11_116363831	116363831	mm10	0	0	0	100	0	0	0	Rnf157	Rnf157	0
chr11_116377769	chr11	116377769	T	C	-	Rnf157	intron	TRUE	FALSE	FALSE	chr11:116377770	TRUE	TRUE	TRUE	TRUE	FALSE	0	0.311111	0.037037	0.311111	0.274074	0	0.311111	0.037037	0.209524	0.047619	0	8	1	4	1	570	262	246	222	326	chr11_116377770	116377770	mm10	0	0	0	100	0	0	0	Rnf157	Rnf157	0
chr11_116388277	chr11	116388277	T	C	-	Rnf157	intron	TRUE	FALSE	FALSE	chr11:116388278	TRUE	TRUE	FALSE	FALSE	FALSE	0	0.15	0	0.15	0.15	0	0	0	0.0666667	0.15	0	0	0	3	2	564	698	363	429	164	chr11_116388278	116388278	mm10	0	0	0	100	0	0	0	Rnf157	Rnf157	0
chr11_116396929	chr11	116396929	T	C	-	Rnf157	intron	TRUE	FALSE	FALSE	chr11:116396930	TRUE	TRUE	FALSE	TRUE	FALSE	0	0.111111	0	0.111111	0.111111	0	0.111111	0	0.0333333	0.047619	0	2	0	1	1	263	193	197	187	209	chr11_116396930	116396930	mm10	0	0	0	100	0	0	0	Rnf157	Rnf157	0
chr11_116397888	chr11	116397888	T	C	-	Rnf157	intron	FALSE	FALSE	FALSE	chr11:116397889	TRUE	TRUE	FALSE	TRUE	FALSE	0	0.166667	0	0.166667	0.166667	0	0.0648148	0	0.0222222	0.166667	0	2	0	1	2	272	108	198	196	172	chr11_116397889	116397889	mm10	0	0	0	100	0	0	0	Rnf157	Rnf157	0
chr11_116485577	chr11	116485577	T	C	-	Prpsap1	intron	TRUE	FALSE	FALSE	chr11:116485578	TRUE	TRUE	FALSE	TRUE	FALSE	0	0.166667	0	0.166667	0.166667	0	0.166667	0	0.0416667	0.111111	0	3	0	1	1	205	65	107	161	97	chr11_116485578	116485578	mm10	0	0	0	100	0	0	0	Prpsap1	Prpsap1	0
chr11_116581136	chr11	116581136	T	C	-	Ube2o	promoter	FALSE	FALSE	FALSE	chr11:116581137	TRUE	TRUE	TRUE	TRUE	FALSE	0	0.825297	0.0135064	0.825297	0.811791	0	0.825297	0.0135064	0.548234	0.668035	0	277	2	160	131	212	335	167	293	194	chr11_116581137	116581137	mm10	100	0	100	0	0	0	0	Ube2o	Ube2o	0
chr11_118188280	chr11	118188280	T	C	-	Cyth1	intron	TRUE	FALSE	FALSE	chr11:118188281	TRUE	TRUE	TRUE	FALSE	FALSE	0	0.0608466	0	0.0608466	0.0608466	0	0	0.0608466	0.0504762	0.0196078	0	0	2	4	1	564	691	133	247	248	chr11_118188281	118188281	mm10	0	0	0	100	0	0	0	Cyth1	Cyth1	0
chr11_118509304	chr11	118509304	T	C	-	Rbfox3	intron	FALSE	FALSE	FALSE	chr11:118509305	TRUE	TRUE	TRUE	TRUE	FALSE	0	0.141414	0.12963	0.141414	0.0117845	0	0.133333	0.12963	0.141414	0.138889	0	3	3	4	2	1461	570	200	496	237	chr11_118509305	118509305	mm10	0	0	0	100	0	0	0	Rbfox3	Rbfox3	0
chr11_118509308	chr11	118509308	T	C	-	Rbfox3	intron	FALSE	FALSE	FALSE	chr11:118509309	TRUE	TRUE	FALSE	TRUE	FALSE	0	0.261905	0	0.261905	0.261905	0	0.261905	0	0.107407	0.142857	0	5	0	3	3	1459	541	512	494	238	chr11_118509309	118509309	mm10	0	0	0	100	0	0	0	Rbfox3	Rbfox3	0
chr11_118509451	chr11	118509451	T	C	-	Rbfox3	intron	FALSE	FALSE	FALSE	chr11:118509452	TRUE	TRUE	FALSE	FALSE	FALSE	0	0.0833333	0	0.0833333	0.0833333	0	0	0	0.037037	0.0833333	0	0	0	1	1	1456	1634	506	935	479	chr11_118509452	118509452	mm10	0	0	0	100	0	0	0	Rbfox3	Rbfox3	0
chr11_118709328	chr11	118709328	T	C	-	Rbfox3	intron	FALSE	FALSE	FALSE	chr11:118709329	TRUE	TRUE	FALSE	TRUE	FALSE	0	0.0740741	0	0.0740741	0.0740741	0	0.0555556	0	0.030303	0.0740741	0	1	0	1	2	1107	800	423	771	365	chr11_118709329	118709329	mm10	0	0	0	100	0	100	0	Rbfox3	Rbfox3	0
chr11_119146799	chr11	119146799	T	C	-	Tbc1d16	exon	FALSE	FALSE	FALSE	chr11:119146800	TRUE	TRUE	TRUE	TRUE	FALSE	0	0.110927	0.0257937	0.110927	0.0851329	0	0.0690816	0.0257937	0.0656346	0.110927	0	9	3	9	13	103	131	106	141	120	chr11_119146800	119146800	mm10	0	0	100	0	0	0	100	Tbc1d16	Tbc1d16	0
chr11_119276460	chr11	119276460	A	G	+	Gaa	intron	TRUE	FALSE	FALSE	chr11:119276461	TRUE	TRUE	FALSE	TRUE	FALSE	0	0.111111	0	0.111111	0.111111	0	0.0833333	0	0.0416667	0.111111	0	3	0	1	1	1093	724	424	656	400	chr11_119276461	119276461	mm10	0	0	0	100	0	0	0	Gaa	Gaa	0
chr11_120147162	chr11	120147162	T	C	-	Slc38a10	intron	TRUE	FALSE	FALSE	chr11:120147163	TRUE	TRUE	TRUE	FALSE	FALSE	0	0.2	0	0.2	0.2	0	0	0.111111	0.0833333	0.2	0	0	1	1	3	119	169	74	99	78	chr11_120147163	120147163	mm10	0	0	0	100	0	100	0	Slc38a10	Slc38a10	0
chr11_120387461	chr11	120387461	T	C	-	Nploc4	intron	TRUE	FALSE	FALSE	chr11:120387462	TRUE	TRUE	FALSE	FALSE	FALSE	0	0.233333	0	0.233333	0.233333	0	0	0	0.178571	0.233333	0	0	0	4	3	251	299	176	113	73	chr11_120387462	120387462	mm10	0	0	0	100	0	0	0	Nploc4	Nploc4	0
chr11_120600822	chr11	120600822	A	G	+	Anapc11	intron	TRUE	FALSE	FALSE	chr11:120600823	TRUE	TRUE	TRUE	FALSE	FALSE	0	0.15873	0	0.15873	0.15873	0	0	0.15873	0.0416667	0.125	0	0	3	1	2	523	561	75	326	100	chr11_120600823	120600823	mm10	0	0	0	100	0	0	0	Anapc11	Anapc11	0
chr11_121341561	chr11	121341561	T	C	-	Wdr45b	intron	FALSE	TRUE	FALSE	chr11:121341562	TRUE	TRUE	FALSE	TRUE	FALSE	0	0.333333	0	0.333333	0.333333	0	0.047619	0	0.258333	0.333333	0	1	0	7	4	377	257	232	143	217	chr11_121341562	121341562	mm10	0	0	0	100	0	0	0	Wdr45b	Wdr45b	0
chr11_121361036	chr11	121361036	T	C	-	Rab40b	intron	FALSE	TRUE	FALSE	chr11:121361037	TRUE	TRUE	TRUE	TRUE	FALSE	0	0.111111	0.030303	0.111111	0.0808081	0	0.030303	0.111111	0.047619	0.111111	0	1	2	2	2	91	86	53	72	57	chr11_121361037	121361037	mm10	0	0	0	100	0	0	0	Rab40b	Rab40b	0
chr11_121457640	chr11	121457640	A	G	+	Tbcd	intron	TRUE	FALSE	FALSE	chr11:121457641	TRUE	TRUE	TRUE	TRUE	FALSE	0	0.25	0.0666667	0.25	0.183333	0	0.0833333	0.111111	0.0666667	0.25	0	1	1	1	3	104	76	53	81	51	chr11_121457641	121457641	mm10	0	0	0	100	0	0	0	Tbcd	Tbcd	0
chr11_121478491	chr11	121478491	A	G	+	Tbcd	intron	TRUE	FALSE	FALSE	chr11:121478492	TRUE	TRUE	FALSE	TRUE	FALSE	0	0.258333	0	0.258333	0.258333	0	0.037037	0	0.258333	0.0833333	0	1	0	5	1	160	161	78	59	76	chr11_121478492	121478492	mm10	0	0	0	100	0	0	0	Tbcd	Tbcd	0
chr11_19935530	chr11	19935530	A	G	+	Spred2	intron	TRUE	FALSE	FALSE	chr11:19935531	TRUE	TRUE	TRUE	TRUE	FALSE	0	0.185292	0.05	0.185292	0.135292	0	0.185292	0.05	0.12077	0.154254	0	24	3	17	10	563	130	175	147	64	chr11_19935531	19935531	mm10	0	0	0	100	0	0	0	Spred2	Spred2	0
chr11_19994520	chr11	19994520	A	G	+	Spred2	intron	FALSE	FALSE	FALSE	chr11:19994521	TRUE	TRUE	FALSE	FALSE	FALSE	0	0.0666667	0	0.0666667	0.0666667	0	0	0	0.0666667	0.0555556	0	0	0	1	1	536	516	184	337	159	chr11_19994521	19994521	mm10	0	0	0	100	0	0	0	Spred2	Spred2	0
chr11_20217728	chr11	20217728	A	G	+	Rab1a	intron	TRUE	FALSE	FALSE	chr11:20217729	TRUE	TRUE	TRUE	FALSE	FALSE	0	0.136905	0	0.136905	0.136905	0	0	0.111111	0.120879	0.136905	0	0	1	3	4	1432	1499	393	526	279	chr11_20217729	20217729	mm10	0	0	0	100	0	0	0	Rab1a	Rab1a	0
chr11_21363081	chr11	21363081	T	C	-	Ugp2	intron	FALSE	TRUE	FALSE	chr11:21363082	TRUE	TRUE	TRUE	TRUE	FALSE	0	0.342857	0.0208333	0.342857	0.322024	0	0.0208333	0.342857	0.111111	0.22619	0	1	6	2	4	352	265	97	149	123	chr11_21363082	21363082	mm10	0	0	0	100	0	100	0	Ugp2	Ugp2	0
chr11_22134714	chr11	22134714	T	C	-	Ehbp1	intron	FALSE	FALSE	FALSE	chr11:22134715	TRUE	TRUE	FALSE	TRUE	FALSE	0	0.444444	0	0.444444	0.444444	0	0.0666667	0	0.444444	0.233333	0	1	0	4	4	279	176	123	104	60	chr11_22134715	22134715	mm10	0	0	0	100	0	0	0	Ehbp1	Ehbp1	0
chr11_22976112	chr11	22976112	A	G	+	Zrsr1	3' end	TRUE	FALSE	FALSE	chr11:22976113	TRUE	TRUE	FALSE	FALSE	FALSE	0	0.037037	0	0.037037	0.037037	0	0	0	0.037037	0.025641	0	0	0	1	1	218	217	130	143	115	chr11_22976113	22976113	mm10	0	100	100	100	0	0	100	Commd1, Zrsr1	Commd1, Zrsr1	0
chr11_23270386	chr11	23270386	A	G	+	Xpo1	intron	FALSE	FALSE	FALSE	chr11:23270387	TRUE	TRUE	TRUE	TRUE	FALSE	0	0.112169	0.037037	0.112169	0.0751323	0	0.037037	0.0978469	0.0662054	0.112169	0	1	6	4	7	570	367	61	61	69	chr11_23270387	23270387	mm10	0	0	0	100	0	0	0	Xpo1	Xpo1	0
chr11_23347130	chr11	23347130	A	G	+	Usp34	intron	FALSE	TRUE	FALSE	chr11:23347131	TRUE	TRUE	FALSE	TRUE	FALSE	0	0.0555556	0	0.0555556	0.0555556	0	0.0151515	0	0.0166667	0.0555556	0	1	0	1	1	283	246	222	198	140	chr11_23347131	23347131	mm10	0	0	0	100	0	0	0	Usp34	Usp34	0
chr11_23410571	chr11	23410571	A	G	+	Usp34	intron	TRUE	FALSE	FALSE	chr11:23410572	TRUE	TRUE	TRUE	FALSE	FALSE	0	0.207407	0	0.207407	0.207407	0	0	0.047619	0.075	0.207407	0	0	1	2	6	284	310	116	93	66	chr11_23410572	23410572	mm10	0	0	0	100	0	0	0	Usp34	Usp34	0
chr11_23463069	chr11	23463069	A	G	+	Usp34	intron	TRUE	FALSE	FALSE	chr11:23463070	TRUE	TRUE	FALSE	TRUE	FALSE	0	0.124767	0	0.124767	0.124767	0	0.0138889	0	0.124767	0.030303	0	1	0	7	1	352	295	168	54	117	chr11_23463070	23463070	mm10	0	0	0	100	0	0	0	Usp34	Usp34	0
chr11_23463091	chr11	23463091	A	G	+	Usp34	intron	TRUE	FALSE	FALSE	chr11:23463092	TRUE	TRUE	TRUE	FALSE	FALSE	0	0.146719	0	0.146719	0.146719	0	0	0.0222222	0.146719	0.0747475	0	0	1	9	3	359	408	141	60	74	chr11_23463092	23463092	mm10	0	0	0	100	0	0	0	Usp34	Usp34	0
chr11_23463098	chr11	23463098	A	G	+	Usp34	intron	TRUE	FALSE	FALSE	chr11:23463099	TRUE	TRUE	TRUE	TRUE	FALSE	0	0.263492	0.0144928	0.263492	0.248999	0	0.0144928	0.138889	0.263492	0.135747	0	1	6	15	6	360	292	110	56	79	chr11_23463099	23463099	mm10	0	0	0	100	0	0	0	Usp34	Usp34	0
chr11_23485537	chr11	23485537	A	G	+	Usp34	intron	FALSE	TRUE	FALSE	chr11:23485538	TRUE	TRUE	TRUE	FALSE	FALSE	0	0.0925926	0	0.0925926	0.0925926	0	0	0.0779221	0.0833333	0.0925926	0	0	2	3	2	350	359	89	226	117	chr11_23485538	23485538	mm10	0	0	0	100	0	0	0	Usp34	Usp34	0
chr11_23597180	chr11	23597180	T	C	-	0610010F05Rik	intron	FALSE	FALSE	FALSE	chr11:23597181	TRUE	TRUE	FALSE	TRUE	FALSE	0	0.209524	0	0.209524	0.209524	0	0.0833333	0	0.209524	0.111111	0	2	0	4	1	230	211	115	91	69	chr11_23597181	23597181	mm10	0	0	0	100	0	0	0	0610010F05Rik	0610010F05Rik	0
chr11_23652198	chr11	23652198	T	C	-	Pex13	intron	FALSE	FALSE	FALSE	chr11:23652199	TRUE	TRUE	TRUE	FALSE	FALSE	0	0.236111	0	0.236111	0.236111	0	0	0.0833333	0.152778	0.236111	0	0	1	4	5	291	316	151	97	84	chr11_23652199	23652199	mm10	0	0	0	100	0	0	0	Pex13	Pex13	0
chr11_28489643	chr11	28489643	T	C	-	Ccdc85a	intron	FALSE	FALSE	FALSE	chr11:28489644	TRUE	TRUE	FALSE	FALSE	FALSE	0	0.166667	0	0.166667	0.166667	0	0	0	0.111111	0.166667	0	0	0	1	2	243	238	123	154	123	chr11_28489644	28489644	mm10	0	0	0	100	0	0	0	Ccdc85a	Ccdc85a	0
chr11_28501527	chr11	28501527	T	C	-	Ccdc85a	intron	FALSE	TRUE	FALSE	chr11:28501528	TRUE	TRUE	TRUE	TRUE	FALSE	0	0.195238	0.0238095	0.195238	0.171429	0	0.0608466	0.0238095	0.195238	0.122222	0	2	1	5	3	266	101	101	103	72	chr11_28501528	28501528	mm10	0	0	0	100	0	0	0	Ccdc85a	Ccdc85a	0
chr11_29234075	chr11	29234075	T	C	-	Cfap36	intron	FALSE	TRUE	FALSE	chr11:29234076	TRUE	TRUE	TRUE	TRUE	FALSE	0	0.0608466	0.030303	0.0608466	0.0305435	0	0.037037	0.030303	0.030303	0.0608466	0	2	1	1	2	836	672	359	540	213	chr11_29234076	29234076	mm10	0	0	0	100	0	0	0	Cfap36	Cfap36	0
chr11_29383915	chr11	29383915	A	G	+	Ccdc88a	intron	FALSE	FALSE	FALSE	chr11:29383916	TRUE	TRUE	TRUE	TRUE	FALSE	0	0.142857	0.025641	0.142857	0.117216	0	0.142857	0.025641	0.0833333	0.0740741	0	3	1	1	2	384	276	171	238	230	chr11_29383916	29383916	mm10	0	0	0	100	0	0	0	Ccdc88a	Ccdc88a	0
chr11_29530919	chr11	29530919	A	G	+	Mtif2	intron	TRUE	FALSE	FALSE	chr11:29530920	TRUE	TRUE	FALSE	TRUE	FALSE	0	0.0384615	0	0.0384615	0.0384615	0	0.0384615	0	0.0252454	0.0333333	0	2	0	2	2	189	119	102	116	105	chr11_29530920	29530920	mm10	0	0	0	100	0	100	0	Mtif2	Mtif2	0
chr11_29530923	chr11	29530923	A	G	+	Mtif2	intron	TRUE	FALSE	FALSE	chr11:29530924	TRUE	TRUE	FALSE	TRUE	FALSE	0	0.138889	0	0.138889	0.138889	0	0.113818	0	0.0898268	0.138889	0	6	0	7	7	189	55	101	109	71	chr11_29530924	29530924	mm10	0	0	0	100	0	100	0	Mtif2	Mtif2	0
chr11_29531064	chr11	29531064	A	G	+	Mtif2	intron	FALSE	TRUE	FALSE	chr11:29531065	TRUE	TRUE	FALSE	TRUE	FALSE	0	0.0945166	0	0.0945166	0.0945166	0	0.0945166	0	0.046147	0.0416667	0	7	0	4	1	193	69	96	115	82	chr11_29531065	29531065	mm10	0	0	0	100	0	100	0	Mtif2	Mtif2	0
chr11_29532977	chr11	29532977	A	G	+	Mtif2	intron	FALSE	TRUE	FALSE	chr11:29532978	TRUE	TRUE	FALSE	TRUE	FALSE	0	0.10582	0	0.10582	0.10582	0	0.0897725	0	0.10582	0.0416667	0	7	0	4	1	175	81	83	101	82	chr11_29532978	29532978	mm10	0	0	0	100	0	100	0	Mtif2	Mtif2	0
chr11_29533034	chr11	29533034	A	G	+	Mtif2	intron	FALSE	TRUE	FALSE	chr11:29533035	TRUE	TRUE	TRUE	TRUE	FALSE	0	0.137763	0.037037	0.137763	0.100726	0	0.058018	0.037037	0.137763	0.0666667	0	5	1	8	2	187	87	80	63	81	chr11_29533035	29533035	mm10	0	0	0	100	0	100	0	Mtif2	Mtif2	0
chr11_29950312	chr11	29950312	T	C	-	Eml6	intron	FALSE	FALSE	FALSE	chr11:29950313	TRUE	TRUE	TRUE	TRUE	FALSE	0	0.200066	0.025641	0.200066	0.174425	0	0.200066	0.025641	0.0325397	0.166667	0	11	1	2	4	142	55	78	85	54	chr11_29950313	29950313	mm10	0	0	0	100	0	0	0	Eml6	Eml6	0
chr11_30101811	chr11	30101811	T	C	-	Sptbn1	intron	TRUE	FALSE	TRUE	chr11:30101812	TRUE	TRUE	FALSE	TRUE	FALSE	0	0.100309	0	0.100309	0.100309	0	0.0641632	0	0.015873	0.100309	0	8	0	1	9	2455	126	1256	1513	95	chr11_30101812	30101812	mm10	0	0	0	100	0	0	0	Sptbn1	Sptbn1	0
chr11_30778256	chr11	30778256	A	G	+	Psme4	intron	TRUE	FALSE	FALSE	chr11:30778257	TRUE	TRUE	TRUE	TRUE	FALSE	0.00793651	0.0792157	0.0238095	0.0792157	0.0554062	0.00793651	0.0739247	0.0238095	0.0583333	0.0792157	1	6	1	5	5	167	114	103	94	98	chr11_30778257	30778257	mm10	0	0	0	100	0	0	0	Psme4	Psme4	0
chr11_30936186	chr11	30936186	T	C	-	Erlec1	intron	FALSE	TRUE	FALSE	chr11:30936187	TRUE	TRUE	FALSE	FALSE	FALSE	0	0.133333	0	0.133333	0.133333	0	0	0	0.0833333	0.133333	0	0	0	1	2	457	441	298	235	241	chr11_30936187	30936187	mm10	0	0	0	100	0	0	0	Erlec1	Erlec1	0
chr11_3159798	chr11	3159798	T	C	-	Sfi1	intron	FALSE	FALSE	FALSE	chr11:3159799	TRUE	TRUE	TRUE	TRUE	TRUE	0.998935	1	0.998935	1	0.00106496	0.998978	0.998935	1	1	1	668	647	162	807	192	669	648	162	807	192	chr11_3159799	3159799	mm10	0	0	0	100	0	0	0	Sfi1	Sfi1	0
chr11_3253526	chr11	3253526	T	C	-	Mir3470a, Drg1	intron	FALSE	TRUE	FALSE	chr11:3253527	TRUE	TRUE	TRUE	TRUE	FALSE	0	0.266667	0.0909091	0.266667	0.175758	0	0.0909091	0.222222	0.266667	0.148148	0	3	2	4	4	279	262	82	109	119	chr11_3253527	3253527	mm10	0	0	0	100	0	0	0	Mir3470a, Drg1	Drg1, Mir3470a	0
chr11_3254292	chr11	3254292	T	C	-	Mir3470a, Drg1	intron	FALSE	TRUE	FALSE	chr11:3254293	TRUE	TRUE	FALSE	TRUE	FALSE	0	0.111111	0	0.111111	0.111111	0	0.0666667	0	0.111111	0.103175	0	1	0	1	3	281	256	118	191	63	chr11_3254293	3254293	mm10	0	0	0	100	0	0	0	Mir3470a, Drg1	Drg1, Mir3470a	0
chr11_32689206	chr11	32689206	A	G	+	Fbxw11	intron	TRUE	FALSE	FALSE	chr11:32689207	TRUE	TRUE	TRUE	FALSE	FALSE	0	0.177778	0	0.177778	0.177778	0	0	0.177778	0.15873	0.15	0	0	3	3	3	507	547	108	160	121	chr11_32689207	32689207	mm10	0	0	0	100	0	100	0	Fbxw11	Fbxw11	0
chr11_32689235	chr11	32689235	A	G	+	Fbxw11	intron	TRUE	FALSE	FALSE	chr11:32689236	TRUE	TRUE	TRUE	FALSE	FALSE	0	0.305556	0	0.305556	0.305556	0	0	0.305556	0.0666667	0.0833333	0	0	4	3	1	505	543	108	290	274	chr11_32689236	32689236	mm10	0	0	0	100	0	100	0	Fbxw11	Fbxw11	0
chr11_3351376	chr11	3351376	T	C	-	Mir3470a, Limk2	intron	FALSE	TRUE	FALSE	chr11:3351377	TRUE	TRUE	TRUE	TRUE	FALSE	0	0.166667	0.0972222	0.166667	0.0694444	0	0.0972222	0.133333	0.166667	0.111111	0	3	2	3	1	369	142	169	153	200	chr11_3351377	3351377	mm10	0	0	0	100	0	0	0	Mir3470a, Limk2	Limk2, Mir3470a	0
chr11_3351935	chr11	3351935	T	C	-	Mir3470a, Limk2	intron	FALSE	TRUE	FALSE	chr11:3351936	TRUE	TRUE	TRUE	FALSE	FALSE	0	0.136905	0	0.136905	0.136905	0	0	0.136905	0.0666667	0.037037	0	0	3	1	1	370	478	101	304	204	chr11_3351936	3351936	mm10	0	0	0	100	0	0	0	Mir3470a, Limk2	Limk2, Mir3470a	0
chr11_33802253	chr11	33802253	T	C	-	Kcnip1	intron	FALSE	FALSE	FALSE	chr11:33802254	TRUE	TRUE	FALSE	FALSE	FALSE	0	0.166667	0	0.166667	0.166667	0	0	0	0.166667	0.0416667	0	0	0	2	1	215	244	105	157	113	chr11_33802254	33802254	mm10	0	0	0	100	0	100	0	Kcnip1	Kcnip1	0
chr11_3498458	chr11	3498458	T	C	-	Inpp5j	intron	TRUE	FALSE	TRUE	chr11:3498459	TRUE	TRUE	FALSE	FALSE	FALSE	0	0.0708899	0	0.0708899	0.0708899	0	0	0	0.0498575	0.0708899	0	0	0	3	3	358	505	184	165	81	chr11_3498459	3498459	mm10	0	0	0	100	0	0	0	Inpp5j	Inpp5j	0
chr11_35311320	chr11	35311320	A	G	+	Slit3	intron	FALSE	FALSE	FALSE	chr11:35311321	TRUE	TRUE	TRUE	TRUE	FALSE	0	0.194444	0.015873	0.194444	0.178571	0	0.015873	0.194444	0.0938114	0.0925926	0	1	3	7	2	212	178	61	76	72	chr11_35311321	35311321	mm10	0	0	0	100	0	0	0	Slit3	Slit3	0
chr11_35787910	chr11	35787910	A	G	+	Pank3	exon	TRUE	FALSE	FALSE	chr11:35787911	TRUE	TRUE	TRUE	TRUE	FALSE	0	0.0884478	0.0284759	0.0884478	0.0599719	0	0.0284759	0.0617423	0.0357325	0.0884478	0	9	10	9	20	215	301	171	255	226	chr11_35787911	35787911	mm10	0	0	100	0	0	0	100	Pank3	Pank3	0
chr11_35822301	chr11	35822301	T	C	-	Rars	intron	TRUE	FALSE	FALSE	chr11:35822302	TRUE	TRUE	TRUE	TRUE	FALSE	0	0.25	0.0952381	0.25	0.154762	0	0.111111	0.0952381	0.25	0.194444	0	1	2	3	2	273	181	72	78	62	chr11_35822302	35822302	mm10	0	0	0	100	0	0	0	Rars	Rars	0
chr11_35890234	chr11	35890234	T	C	-	Wwc1	intron	FALSE	FALSE	FALSE	chr11:35890235	TRUE	TRUE	TRUE	TRUE	FALSE	0	0.277778	0.113636	0.277778	0.164141	0	0.188889	0.233333	0.113636	0.277778	0	4	3	3	4	232	114	53	78	61	chr11_35890235	35890235	mm10	0	0	0	100	0	0	0	Wwc1	Wwc1	0
chr11_35905608	chr11	35905608	T	C	-	Wwc1	intron	TRUE	FALSE	FALSE	chr11:35905609	TRUE	TRUE	FALSE	TRUE	FALSE	0	0.283333	0	0.283333	0.283333	0	0.133333	0	0.142857	0.283333	0	2	0	3	4	404	291	167	297	78	chr11_35905609	35905609	mm10	0	0	0	100	0	0	0	Wwc1	Wwc1	0
chr11_36561875	chr11	36561875	T	C	-	Tenm2	intron	FALSE	FALSE	FALSE	chr11:36561876	TRUE	TRUE	TRUE	TRUE	FALSE	0	0.202381	0.0751323	0.202381	0.127249	0	0.149483	0.0751323	0.155379	0.202381	0	14	5	13	9	329	168	63	86	80	chr11_36561876	36561876	mm10	0	0	0	100	0	0	0	Tenm2	Tenm2	0
chr11_36564508	chr11	36564508	T	C	-	Tenm2	intron	FALSE	FALSE	FALSE	chr11:36564509	TRUE	TRUE	TRUE	TRUE	FALSE	0	0.645869	0.044289	0.645869	0.60158	0	0.044289	0.645869	0.354286	0.585772	0	5	44	32	34	353	185	69	88	58	chr11_36564509	36564509	mm10	0	0	0	100	0	0	0	Tenm2	Tenm2	0
chr11_36564601	chr11	36564601	T	C	-	Tenm2	intron	FALSE	FALSE	FALSE	chr11:36564602	TRUE	TRUE	TRUE	TRUE	FALSE	0	0.165056	0.0416667	0.165056	0.12339	0	0.0416667	0.165056	0.107324	0.0930556	0	3	12	10	5	355	275	68	89	51	chr11_36564602	36564602	mm10	0	0	0	100	0	0	0	Tenm2	Tenm2	0
chr11_36564652	chr11	36564652	T	C	-	Tenm2	intron	FALSE	FALSE	FALSE	chr11:36564653	TRUE	TRUE	TRUE	TRUE	FALSE	0	0.165432	0.114854	0.165432	0.0505782	0	0.165432	0.114854	0.116898	0.151613	0	21	11	11	14	352	126	89	95	92	chr11_36564653	36564653	mm10	0	0	0	100	0	0	0	Tenm2	Tenm2	0
chr11_36564661	chr11	36564661	T	C	-	Tenm2	intron	FALSE	FALSE	FALSE	chr11:36564662	TRUE	TRUE	TRUE	TRUE	FALSE	0	0.31618	0.0123457	0.31618	0.303835	0	0.0123457	0.31618	0.167818	0.177638	0	1	25	15	16	343	282	80	90	86	chr11_36564662	36564662	mm10	0	0	0	100	0	0	0	Tenm2	Tenm2	0
chr11_36564704	chr11	36564704	T	C	-	Tenm2	intron	FALSE	FALSE	FALSE	chr11:36564705	TRUE	TRUE	TRUE	TRUE	FALSE	0	0.224521	0.0389114	0.224521	0.18561	0	0.0389114	0.224521	0.102738	0.0684524	0	4	14	9	4	333	103	62	89	58	chr11_36564705	36564705	mm10	0	0	0	100	0	0	0	Tenm2	Tenm2	0
chr11_36564708	chr11	36564708	T	C	-	Tenm2	intron	FALSE	FALSE	FALSE	chr11:36564709	TRUE	TRUE	TRUE	TRUE	FALSE	0	0.060049	0.0123457	0.060049	0.0477033	0	0.0560125	0.0123457	0.0219109	0.060049	0	5	1	2	3	321	186	119	172	84	chr11_36564709	36564709	mm10	0	0	0	100	0	0	0	Tenm2	Tenm2	0
chr11_36564725	chr11	36564725	T	C	-	Tenm2	intron	FALSE	FALSE	FALSE	chr11:36564726	TRUE	TRUE	TRUE	FALSE	FALSE	0	0.0277778	0	0.0277778	0.0277778	0	0	0.0277778	0.0128205	0.025641	0	0	1	1	1	321	328	116	251	121	chr11_36564726	36564726	mm10	0	0	0	100	0	0	0	Tenm2	Tenm2	0
chr11_36763950	chr11	36763950	T	C	-	Tenm2	intron	FALSE	FALSE	FALSE	chr11:36763951	TRUE	TRUE	TRUE	TRUE	FALSE	0	0.964912	0.0354809	0.964912	0.929431	0	0.959559	0.0354809	0.964912	0.954545	0	91	2	80	51	223	95	70	82	54	chr11_36763951	36763951	mm10	0	0	0	100	0	0	0	Tenm2	Tenm2	0
chr11_36763952	chr11	36763952	T	C	-	Tenm2	intron	FALSE	FALSE	FALSE	chr11:36763953	TRUE	TRUE	TRUE	TRUE	FALSE	0	0.334288	0.0333333	0.334288	0.300954	0	0.334288	0.0416667	0.0333333	0.152778	0	32	2	4	9	222	96	80	156	58	chr11_36763953	36763953	mm10	0	0	0	100	0	0	0	Tenm2	Tenm2	0
chr11_36772913	chr11	36772913	T	C	-	Tenm2	intron	FALSE	TRUE	FALSE	chr11:36772914	TRUE	TRUE	FALSE	TRUE	FALSE	0	0.123343	0	0.123343	0.123343	0	0.0990676	0	0.0534188	0.123343	0	7	0	4	8	223	70	107	119	70	chr11_36772914	36772914	mm10	0	0	0	100	0	0	0	Tenm2	Tenm2	0
chr11_3682618	chr11	3682618	A	G	+	Morc2a	intron	TRUE	FALSE	FALSE	chr11:3682619	TRUE	TRUE	TRUE	TRUE	FALSE	0	0.194444	0.0833333	0.194444	0.111111	0	0.0833333	0.194444	0.152778	0.0909091	0	1	5	3	3	198	174	67	87	115	chr11_3682619	3682619	mm10	0	0	0	100	0	0	0	Morc2a	Morc2a	0
chr11_3706918	chr11	3706918	T	C	-	Osbp2	intron	FALSE	TRUE	FALSE	chr11:3706919	TRUE	TRUE	FALSE	FALSE	FALSE	0	0.037037	0	0.037037	0.037037	0	0	0	0.037037	0.030303	0	0	0	2	1	336	373	171	240	153	chr11_3706919	3706919	mm10	0	0	0	100	0	0	0	Osbp2	Osbp2	0
chr11_3710030	chr11	3710030	T	C	-	Osbp2	intron	FALSE	TRUE	FALSE	chr11:3710031	TRUE	TRUE	TRUE	TRUE	FALSE	0	0.198565	0.0740741	0.198565	0.124491	0	0.198565	0.132479	0.0950081	0.0740741	0	12	4	5	2	333	60	63	142	155	chr11_3710031	3710031	mm10	0	0	0	100	0	0	0	Osbp2	Osbp2	0
chr11_4168267	chr11	4168267	A	G	+	Sf3a1	intron	TRUE	FALSE	FALSE	chr11:4168268	TRUE	TRUE	FALSE	FALSE	FALSE	0	0.111111	0	0.111111	0.111111	0	0	0	0.025641	0.111111	0	0	0	1	2	392	375	159	209	85	chr11_4168268	4168268	mm10	0	0	0	100	0	0	0	Sf3a1	Sf3a1	0
chr11_42442539	chr11	42442539	A	G	+	Gabrb2	intron	TRUE	FALSE	FALSE	chr11:42442540	TRUE	TRUE	TRUE	FALSE	FALSE	0	0.166667	0	0.166667	0.166667	0	0	0.166667	0.075	0.0721248	0	0	2	5	3	944	1071	345	367	224	chr11_42442540	42442540	mm10	0	0	0	100	0	0	0	Gabrb2	Gabrb2	0
chr11_43684144	chr11	43684144	A	G	+	Pwwp2a	intron	FALSE	FALSE	FALSE	chr11:43684145	TRUE	TRUE	TRUE	TRUE	FALSE	0	0.662698	0.0940376	0.662698	0.568661	0	0.0940376	0.662698	0.580049	0.64789	0	12	37	77	47	160	125	55	132	73	chr11_43684145	43684145	mm10	0	0	0	100	0	0	0	Pwwp2a	Pwwp2a	0
chr11_43684149	chr11	43684149	A	G	+	Pwwp2a	intron	FALSE	FALSE	FALSE	chr11:43684150	TRUE	TRUE	TRUE	TRUE	FALSE	0	0.277522	0.0243902	0.277522	0.253132	0	0.0243902	0.239132	0.178845	0.277522	0	3	23	25	27	159	143	92	137	95	chr11_43684150	43684150	mm10	0	0	0	100	0	0	0	Pwwp2a	Pwwp2a	0
chr11_43717696	chr11	43717696	A	G	+	Pwwp2a	intron	TRUE	FALSE	TRUE	chr11:43717697	TRUE	TRUE	FALSE	TRUE	FALSE	0	0.154762	0	0.154762	0.154762	0	0.154762	0	0.047619	0.047619	0	5	0	1	1	165	69	75	101	69	chr11_43717697	43717697	mm10	0	0	0	100	0	0	0	Pwwp2a	Pwwp2a	0
chr11_43717743	chr11	43717743	A	G	+	Pwwp2a	intron	TRUE	FALSE	TRUE	chr11:43717744	TRUE	TRUE	TRUE	FALSE	FALSE	0	0.0952381	0	0.0952381	0.0952381	0	0	0.0416667	0.0952381	0.030303	0	0	1	2	1	156	168	58	57	75	chr11_43717744	43717744	mm10	0	0	0	100	0	0	0	Pwwp2a	Pwwp2a	0
chr11_45930597	chr11	45930597	T	C	-	Lsm11	exon	TRUE	FALSE	TRUE	chr11:45930598	TRUE	TRUE	TRUE	TRUE	FALSE	0	0.223088	0.0800191	0.223088	0.143069	0	0.114165	0.167351	0.0800191	0.223088	0	12	13	10	21	95	106	69	125	93	chr11_45930598	45930598	mm10	0	0	100	0	0	0	100	Lsm11	Lsm11	0
chr11_45930602	chr11	45930602	T	C	-	Lsm11	exon	TRUE	FALSE	TRUE	chr11:45930603	TRUE	TRUE	TRUE	FALSE	FALSE	0	0.0427062	0	0.0427062	0.0427062	0	0	0.0123457	0.0148221	0.0427062	0	0	1	2	4	95	95	62	118	92	chr11_45930603	45930603	mm10	0	0	100	0	0	0	100	Lsm11	Lsm11	0
chr11_46272489	chr11	46272489	T	C	-	Cyfip2	intron	FALSE	FALSE	FALSE	chr11:46272490	TRUE	TRUE	FALSE	FALSE	FALSE	0	0.103175	0	0.103175	0.103175	0	0	0	0.0740741	0.103175	0	0	0	2	2	1922	2170	1177	1606	505	chr11_46272490	46272490	mm10	0	0	0	100	0	0	0	Cyfip2	Cyfip2	0
chr11_46272642	chr11	46272642	T	C	-	Cyfip2	exon	FALSE	FALSE	FALSE	chr11:46272643	TRUE	TRUE	TRUE	TRUE	FALSE	0.00248783	0.79121	0.102857	0.79121	0.688353	0.00248783	0.102857	0.784385	0.715828	0.79121	5	219	800	1728	1005	1977	2130	1017	2415	1266	chr11_46272643	46272643	mm10	0	0	100	0	0	0	0	Cyfip2	Cyfip2	0
chr11_4807036	chr11	4807036	T	C	-	Nf2	intron	TRUE	FALSE	FALSE	chr11:4807037	TRUE	TRUE	TRUE	TRUE	FALSE	0	0.2	0.047619	0.2	0.152381	0	0.047619	0.166667	0.0833333	0.2	0	1	2	1	3	387	300	68	236	154	chr11_4807037	4807037	mm10	0	0	0	100	0	0	0	Nf2	Nf2	0
chr11_4881660	chr11	4881660	A	G	+	Nipsnap1	intron	TRUE	FALSE	FALSE	chr11:4881661	TRUE	TRUE	FALSE	FALSE	FALSE	0	0.271062	0	0.271062	0.271062	0	0	0	0.271062	0.111111	0	0	0	11	2	278	289	71	107	65	chr11_4881661	4881661	mm10	0	0	0	100	0	0	0	Nipsnap1	Nipsnap1	0
chr11_49205839	chr11	49205839	A	G	+	Zfp62	intron	TRUE	FALSE	FALSE	chr11:49205840	TRUE	TRUE	TRUE	TRUE	FALSE	0	0.157576	0.0333333	0.157576	0.124242	0	0.157576	0.037037	0.0333333	0.037037	0	4	2	2	1	156	76	116	139	120	chr11_49205840	49205840	mm10	0	0	0	100	0	100	0	Zfp62	Zfp62	0
chr11_50041099	chr11	50041099	A	G	+	Rnf130	intron	TRUE	FALSE	FALSE	chr11:50041100	TRUE	TRUE	FALSE	TRUE	FALSE	0	0.25	0	0.25	0.25	0	0.111111	0	0.25	0.166667	0	1	0	3	3	505	365	288	160	200	chr11_50041100	50041100	mm10	0	0	0	100	0	0	0	Rnf130	Rnf130	0
chr11_5008833	chr11	5008833	A	G	+	Ap1b1	intron	FALSE	TRUE	FALSE	chr11:5008834	TRUE	TRUE	TRUE	TRUE	FALSE	0	0.5	0.111111	0.5	0.388889	0	0.111111	0.5	0.190476	0.430556	0	1	6	4	7	851	629	146	676	200	chr11_5008834	5008834	mm10	0	0	0	100	0	100	0	Ap1b1	Ap1b1	0
chr11_50165565	chr11	50165565	A	G	+	Tbc1d9b	intron	FALSE	TRUE	FALSE	chr11:50165566	TRUE	TRUE	TRUE	TRUE	FALSE	0	0.169231	0.0787037	0.169231	0.0905271	0	0.136111	0.0787037	0.125	0.169231	0	8	2	9	6	816	63	162	292	164	chr11_50165566	50165566	mm10	0	0	0	100	0	0	0	Tbc1d9b	Tbc1d9b	0
chr11_50399428	chr11	50399428	T	C	-	Rufy1	intron	FALSE	FALSE	FALSE	chr11:50399429	TRUE	TRUE	FALSE	TRUE	FALSE	0	0.3663	0	0.3663	0.3663	0	0.0666667	0	0.3663	0.194444	0	1	0	10	3	182	154	101	80	53	chr11_50399429	50399429	mm10	0	0	0	100	0	0	0	Rufy1	Rufy1	0
chr11_50399522	chr11	50399522	T	C	-	Rufy1	intron	FALSE	FALSE	FALSE	chr11:50399523	TRUE	TRUE	FALSE	FALSE	FALSE	0	0.177778	0	0.177778	0.177778	0	0	0	0.130952	0.177778	0	0	0	3	2	186	211	98	81	52	chr11_50399523	50399523	mm10	0	0	0	100	0	0	0	Rufy1	Rufy1	0
chr11_50400090	chr11	50400090	T	C	-	Rufy1	intron	FALSE	FALSE	FALSE	chr11:50400091	TRUE	TRUE	TRUE	FALSE	FALSE	0	0.333333	0	0.333333	0.333333	0	0	0.333333	0.222222	0.111111	0	0	3	2	1	175	203	74	110	95	chr11_50400091	50400091	mm10	0	0	0	100	0	0	0	Rufy1	Rufy1	0
chr11_5076812	chr11	5076812	T	C	-	Ewsr1	intron	TRUE	FALSE	FALSE	chr11:5076813	TRUE	TRUE	TRUE	TRUE	FALSE	0	0.227407	0.0166667	0.227407	0.210741	0	0.0166667	0.147645	0.188645	0.227407	0	1	8	9	15	988	783	55	53	63	chr11_5076813	5076813	mm10	0	0	0	100	0	0	0	Ewsr1	Ewsr1	0
chr11_5076826	chr11	5076826	T	C	-	Ewsr1	intron	TRUE	FALSE	FALSE	chr11:5076827	TRUE	TRUE	TRUE	FALSE	FALSE	0	0.120594	0	0.120594	0.120594	0	0	0.0648148	0.120594	0.116667	0	0	2	7	5	988	1111	204	60	206	chr11_5076827	5076827	mm10	0	0	0	100	0	0	0	Ewsr1	Ewsr1	0
chr11_50819464	chr11	50819464	T	C	-	Zfp354c	intron	TRUE	FALSE	FALSE	chr11:50819465	TRUE	TRUE	FALSE	TRUE	FALSE	0	0.2	0	0.2	0.2	0	0.2	0	0.133333	0.111111	0	3	0	2	1	131	86	84	87	61	chr11_50819465	50819465	mm10	0	0	0	100	0	0	0	Zfp354c	Zfp354c	0
chr11_51993238	chr11	51993238	T	C	-	Ube2b	intron	TRUE	FALSE	FALSE	chr11:51993239	TRUE	TRUE	TRUE	TRUE	TRUE	0.0162602	0.456044	0.314079	0.456044	0.141965	0.0162602	0.314079	0.363022	0.39451	0.456044	2	37	37	46	34	638	114	102	114	74	chr11_51993239	51993239	mm10	0	0	0	100	0	0	0	Ube2b	Ube2b	0
chr11_51993250	chr11	51993250	T	C	-	Ube2b	intron	TRUE	FALSE	FALSE	chr11:51993251	TRUE	TRUE	FALSE	TRUE	FALSE	0	0.0596154	0	0.0596154	0.0596154	0	0.0596154	0	0.0138889	0.0185185	0	5	0	2	1	908	356	593	650	467	chr11_51993251	51993251	mm10	0	0	0	100	0	0	0	Ube2b	Ube2b	0
chr11_51995714	chr11	51995714	T	C	-	Ube2b	intron	TRUE	FALSE	FALSE	chr11:51995715	TRUE	TRUE	TRUE	TRUE	FALSE	0	0.231722	0.0281462	0.231722	0.203576	0	0.0281462	0.145894	0.10079	0.231722	0	7	13	23	24	1011	572	92	231	106	chr11_51995715	51995715	mm10	0	0	0	100	0	0	0	Ube2b	Ube2b	0
chr11_52105962	chr11	52105962	A	G	+	Ppp2ca	intron	FALSE	TRUE	FALSE	chr11:52105963	TRUE	TRUE	TRUE	TRUE	FALSE	0	0.393939	0.0666667	0.393939	0.327273	0	0.104762	0.148148	0.393939	0.0666667	0	6	3	20	1	1941	740	589	55	1124	chr11_52105963	52105963	mm10	0	0	0	100	0	0	0	Ppp2ca	Ppp2ca	0
chr11_52234514	chr11	52234514	A	G	+	Skp1a	intron	TRUE	FALSE	FALSE	chr11:52234515	TRUE	TRUE	FALSE	TRUE	FALSE	0	0.108333	0	0.108333	0.108333	0	0.0166667	0	0.108333	0.0608466	0	1	0	4	2	2342	1681	2371	802	958	chr11_52234515	52234515	mm10	0	0	0	100	0	100	0	Skp1a	Skp1a	0
chr11_52382071	chr11	52382071	A	G	+	Vdac1	intron	TRUE	FALSE	FALSE	chr11:52382072	TRUE	TRUE	TRUE	TRUE	FALSE	0	0.205357	0.037037	0.205357	0.16832	0	0.205357	0.111111	0.037037	0.17037	0	6	2	1	3	3140	1169	1240	2208	901	chr11_52382072	52382072	mm10	0	0	0	100	0	0	0	Vdac1	Vdac1	0
chr11_53264338	chr11	53264338	T	C	-	Hspa4	intron	TRUE	FALSE	FALSE	chr11:53264339	TRUE	TRUE	TRUE	FALSE	FALSE	0	0.127273	0	0.127273	0.127273	0	0	0.127273	0.0277778	0.047619	0	0	3	1	1	1690	1731	373	1075	763	chr11_53264339	53264339	mm10	0	0	0	100	0	0	0	Hspa4	Hspa4	0
chr11_53264347	chr11	53264347	T	C	-	Hspa4	intron	TRUE	FALSE	FALSE	chr11:53264348	TRUE	TRUE	TRUE	TRUE	FALSE	0	0.122222	0.0555556	0.122222	0.0666667	0	0.0861111	0.111111	0.122222	0.0555556	0	3	2	3	1	1689	573	244	596	804	chr11_53264348	53264348	mm10	0	0	0	100	0	0	0	Hspa4	Hspa4	0
chr11_53264350	chr11	53264350	T	C	-	Hspa4	intron	TRUE	FALSE	FALSE	chr11:53264351	TRUE	TRUE	TRUE	TRUE	FALSE	0	0.111111	0.0333333	0.111111	0.0777778	0	0.0444444	0.111111	0.0333333	0.047619	0	2	2	1	1	1690	1137	244	1073	761	chr11_53264351	53264351	mm10	0	0	0	100	0	0	0	Hspa4	Hspa4	0
chr11_53365666	chr11	53365666	A	G	+	Aff4	intron	FALSE	TRUE	FALSE	chr11:53365667	TRUE	TRUE	FALSE	TRUE	FALSE	0	0.244444	0	0.244444	0.244444	0	0.183333	0	0.0673401	0.244444	0	6	0	2	7	577	235	296	222	160	chr11_53365667	53365667	mm10	0	0	0	100	0	100	0	Aff4	Aff4	0
chr11_53365682	chr11	53365682	A	G	+	Aff4	intron	FALSE	TRUE	FALSE	chr11:53365683	TRUE	TRUE	TRUE	TRUE	FALSE	0	0.0578704	0.0238095	0.0578704	0.0340608	0	0.037037	0.047619	0.0578704	0.0238095	0	1	1	2	1	575	417	202	221	255	chr11_53365683	53365683	mm10	0	0	0	100	0	100	0	Aff4	Aff4	0
chr11_53365881	chr11	53365881	A	G	+	Aff4	intron	FALSE	TRUE	FALSE	chr11:53365882	TRUE	TRUE	TRUE	TRUE	FALSE	0	0.116162	0.0277778	0.116162	0.0883838	0	0.0277778	0.0888889	0.0936508	0.116162	0	1	4	4	4	573	419	209	220	126	chr11_53365882	53365882	mm10	0	0	0	100	0	100	0	Aff4	Aff4	0
chr11_53581148	chr11	53581148	A	G	+	Kif3a	intron	TRUE	FALSE	FALSE	chr11:53581149	TRUE	TRUE	FALSE	TRUE	FALSE	0	0.203704	0	0.203704	0.203704	0	0.138889	0	0.203704	0.047619	0	5	0	3	1	694	483	375	239	330	chr11_53581149	53581149	mm10	0	0	0	100	0	0	0	Kif3a	Kif3a	0
chr11_54356918	chr11	54356918	A	G	+	Acsl6	intron	FALSE	TRUE	FALSE	chr11:54356919	TRUE	TRUE	FALSE	TRUE	FALSE	0	0.333333	0	0.333333	0.333333	0	0.177778	0	0.0555556	0.333333	0	3	0	1	3	884	371	488	536	195	chr11_54356919	54356919	mm10	0	0	0	100	0	0	0	Acsl6	Acsl6	0
chr11_54357479	chr11	54357479	A	G	+	Acsl6	intron	FALSE	TRUE	FALSE	chr11:54357480	TRUE	TRUE	TRUE	TRUE	FALSE	0	0.266667	0.0666667	0.266667	0.2	0	0.0666667	0.266667	0.194444	0.222222	0	2	4	6	2	893	663	137	277	363	chr11_54357480	54357480	mm10	0	0	0	100	0	0	0	Acsl6	Acsl6	0
chr11_54497807	chr11	54497807	A	G	+	Fnip1	intron	FALSE	FALSE	FALSE	chr11:54497808	TRUE	TRUE	TRUE	TRUE	FALSE	0	0.103175	0.037037	0.103175	0.0661376	0	0.047619	0.103175	0.037037	0.0416667	0	1	2	1	1	252	195	69	159	129	chr11_54497808	54497808	mm10	0	0	0	100	0	0	0	Fnip1	Fnip1	0
chr11_57082960	chr11	57082960	A	G	+	Gria1	intron	FALSE	FALSE	FALSE	chr11:57082961	TRUE	TRUE	TRUE	TRUE	FALSE	0	0.312271	0.0846561	0.312271	0.227615	0	0.152143	0.0846561	0.122967	0.312271	0	19	4	15	17	1145	125	50	122	54	chr11_57082961	57082961	mm10	0	0	0	100	0	0	0	Gria1	Gria1	0
chr11_57497286	chr11	57497286	T	C	-	Fam114a2	intron	FALSE	FALSE	FALSE	chr11:57497287	TRUE	TRUE	FALSE	TRUE	FALSE	0	0.12963	0	0.12963	0.12963	0	0.0151515	0	0.025641	0.12963	0	1	0	1	3	326	236	169	239	73	chr11_57497287	57497287	mm10	0	0	0	100	0	0	0	Fam114a2	Fam114a2	0
chr11_58105603	chr11	58105603	A	G	+	Cnot8	intron	TRUE	FALSE	FALSE	chr11:58105604	TRUE	TRUE	TRUE	FALSE	FALSE	0	0.222222	0	0.222222	0.222222	0	0	0.0555556	0.0555556	0.222222	0	0	1	1	2	205	162	97	119	158	chr11_58105604	58105604	mm10	0	0	0	100	0	100	0	Cnot8	Cnot8	0
chr11_58108632	chr11	58108632	A	G	+	Cnot8	intron	FALSE	TRUE	FALSE	chr11:58108633	TRUE	TRUE	TRUE	FALSE	FALSE	0	0.375	0	0.375	0.375	0	0	0.333333	0.375	0.2	0	0	3	6	3	211	169	60	58	160	chr11_58108633	58108633	mm10	0	0	0	100	0	100	0	Cnot8	Cnot8	0
chr11_59858855	chr11	59858855	A	G	+	Nt5m	intron	TRUE	FALSE	FALSE	chr11:59858856	TRUE	TRUE	FALSE	FALSE	FALSE	0	0.0486111	0	0.0486111	0.0486111	0	0	0	0.0486111	0.037037	0	0	0	2	1	196	232	120	70	114	chr11_59858856	59858856	mm10	0	0	0	100	0	0	0	Nt5m	Nt5m	0
chr11_60137495	chr11	60137495	A	G	+	Rai1	intron	FALSE	TRUE	FALSE	chr11:60137496	TRUE	TRUE	TRUE	FALSE	FALSE	0	0.111111	0	0.111111	0.111111	0	0	0.0833333	0.0888889	0.111111	0	0	1	2	1	171	202	67	71	77	chr11_60137496	60137496	mm10	0	0	0	100	0	100	0	Rai1	Rai1	0
chr11_60137621	chr11	60137621	A	G	+	Rai1	intron	FALSE	TRUE	FALSE	chr11:60137622	TRUE	TRUE	FALSE	FALSE	FALSE	0	0.0416667	0	0.0416667	0.0416667	0	0	0	0.037037	0.0416667	0	0	0	1	1	168	204	89	149	74	chr11_60137622	60137622	mm10	0	0	0	100	0	100	0	Rai1	Rai1	0
chr11_60236832	chr11	60236832	T	C	-	Tom1l2	intron	FALSE	TRUE	FALSE	chr11:60236833	TRUE	TRUE	TRUE	TRUE	FALSE	0	0.0369048	0.025641	0.0369048	0.0112637	0	0.0369048	0.030303	0.025641	0.0277778	0	4	1	2	1	946	371	275	655	352	chr11_60236833	60236833	mm10	0	0	0	100	0	0	0	Tom1l2	Tom1l2	0
chr11_60307025	chr11	60307025	T	C	-	Tom1l2	intron	FALSE	TRUE	FALSE	chr11:60307026	TRUE	TRUE	TRUE	TRUE	FALSE	0	0.4	0.0925926	0.4	0.307407	0	0.4	0.0925926	0.266234	0.3	0	20	2	14	5	1299	50	240	55	251	chr11_60307026	60307026	mm10	0	0	0	100	0	0	0	Tom1l2	Tom1l2	0
chr11_60322065	chr11	60322065	T	C	-	Tom1l2	intron	TRUE	FALSE	FALSE	chr11:60322066	TRUE	TRUE	TRUE	TRUE	FALSE	0	0.371894	0.127946	0.371894	0.243948	0	0.371894	0.127946	0.158183	0.307738	0	25	4	13	15	1293	67	273	79	50	chr11_60322066	60322066	mm10	0	0	0	100	0	0	0	Tom1l2	Tom1l2	0
chr11_60430233	chr11	60430233	A	G	+	Gid4	intron	FALSE	TRUE	FALSE	chr11:60430234	TRUE	TRUE	FALSE	FALSE	FALSE	0	0.333333	0	0.333333	0.333333	0	0	0	0.333333	0.0666667	0	0	0	3	1	347	369	181	202	148	chr11_60430234	60430234	mm10	0	0	0	100	0	0	0	Gid4	Gid4	0
chr11_60431243	chr11	60431243	A	G	+	Gid4	intron	FALSE	TRUE	FALSE	chr11:60431244	TRUE	TRUE	TRUE	TRUE	FALSE	0	0.388889	0.037037	0.388889	0.351852	0	0.037037	0.388889	0.0952381	0.166667	0	1	4	2	2	340	259	68	195	150	chr11_60431244	60431244	mm10	0	0	0	100	0	0	0	Gid4	Gid4	0
chr11_61511150	chr11	61511150	A	G	+	B9d1	intron	FALSE	FALSE	FALSE	chr11:61511151	TRUE	TRUE	TRUE	TRUE	FALSE	0	0.236111	0.111111	0.236111	0.125	0	0.111111	0.133333	0.236111	0.111111	0	2	2	4	1	119	115	51	51	60	chr11_61511151	61511151	mm10	0	0	0	100	0	0	0	B9d1	B9d1	0
chr11_61520280	chr11	61520280	T	C	-	Epn2	intron	FALSE	FALSE	FALSE	chr11:61520281	TRUE	TRUE	TRUE	FALSE	FALSE	0	0.222222	0	0.222222	0.222222	0	0	0.0833333	0.222222	0.0833333	0	0	2	2	1	344	379	72	205	179	chr11_61520281	61520281	mm10	0	0	0	100	0	0	0	Epn2	Epn2	0
chr11_61520281	chr11	61520281	T	C	-	Epn2	intron	FALSE	FALSE	FALSE	chr11:61520282	TRUE	TRUE	TRUE	FALSE	FALSE	0	0.222222	0	0.222222	0.222222	0	0	0.0416667	0.222222	0.0833333	0	0	1	2	1	344	379	142	205	179	chr11_61520282	61520282	mm10	0	0	0	100	0	0	0	Epn2	Epn2	0
chr11_61521038	chr11	61521038	T	C	-	Epn2	intron	FALSE	FALSE	FALSE	chr11:61521039	TRUE	TRUE	TRUE	TRUE	FALSE	0	0.2	0.111111	0.2	0.0888889	0	0.166667	0.111111	0.133333	0.2	0	3	3	2	3	347	132	137	205	171	chr11_61521039	61521039	mm10	0	0	0	100	0	0	0	Epn2	Epn2	0
chr11_61521057	chr11	61521057	T	C	-	Epn2	intron	FALSE	FALSE	FALSE	chr11:61521058	TRUE	TRUE	FALSE	TRUE	FALSE	0	0.314815	0	0.314815	0.314815	0	0.314815	0	0.166667	0.0555556	0	6	0	2	1	346	130	186	205	173	chr11_61521058	61521058	mm10	0	0	0	100	0	0	0	Epn2	Epn2	0
chr11_61558929	chr11	61558929	T	C	-	Epn2	intron	TRUE	FALSE	FALSE	chr11:61558930	TRUE	TRUE	TRUE	TRUE	FALSE	0	0.105882	0.037037	0.105882	0.0688453	0	0.105882	0.047619	0.037037	0.037037	0	4	1	2	1	437	214	185	310	209	chr11_61558930	61558930	mm10	0	0	0	100	0	100	0	Epn2	Epn2	0
chr11_61779007	chr11	61779007	T	C	-	Ulk2	intron	FALSE	TRUE	FALSE	chr11:61779008	TRUE	TRUE	FALSE	FALSE	FALSE	0	0.214286	0	0.214286	0.214286	0	0	0	0.0833333	0.214286	0	0	0	3	4	318	399	169	139	68	chr11_61779008	61779008	mm10	0	0	0	100	0	0	0	Ulk2	Ulk2	0
chr11_61809833	chr11	61809833	T	C	-	Ulk2	intron	FALSE	TRUE	FALSE	chr11:61809834	TRUE	TRUE	FALSE	TRUE	FALSE	0	0.291667	0	0.291667	0.291667	0	0.291667	0	0.030303	0.283333	0	7	0	1	4	437	153	231	280	93	chr11_61809834	61809834	mm10	0	0	0	100	0	0	0	Ulk2	Ulk2	0
chr11_61970556	chr11	61970556	A	G	+	Specc1	intron	TRUE	FALSE	FALSE	chr11:61970557	TRUE	TRUE	TRUE	FALSE	FALSE	0	0.0416667	0	0.0416667	0.0416667	0	0	0.037037	0.030303	0.0416667	0	0	1	1	1	188	215	111	160	121	chr11_61970557	61970557	mm10	0	0	0	100	0	100	0	Specc1	Specc1	0
chr11_62001521	chr11	62001521	A	G	+	Specc1	intron	TRUE	FALSE	FALSE	chr11:62001522	TRUE	TRUE	TRUE	FALSE	FALSE	0	0.25	0	0.25	0.25	0	0	0.2	0.157576	0.25	0	0	3	4	3	176	215	54	79	117	chr11_62001522	62001522	mm10	0	0	0	100	0	100	0	Specc1	Specc1	0
chr11_62001536	chr11	62001536	A	G	+	Specc1	intron	TRUE	FALSE	FALSE	chr11:62001537	TRUE	TRUE	TRUE	FALSE	FALSE	0	0.15	0	0.15	0.15	0	0	0.15	0.0666667	0.111111	0	0	2	1	1	176	214	54	129	114	chr11_62001537	62001537	mm10	0	0	0	100	0	100	0	Specc1	Specc1	0
chr11_62019666	chr11	62019666	A	G	+	Specc1	intron	FALSE	FALSE	FALSE	chr11:62019667	TRUE	TRUE	TRUE	FALSE	FALSE	0	0.352381	0	0.352381	0.352381	0	0	0.277778	0.352381	0.0833333	0	0	3	7	1	176	210	59	79	101	chr11_62019667	62019667	mm10	0	0	0	100	0	100	0	Specc1	Specc1	0
chr11_62070750	chr11	62070750	A	G	+	Specc1	intron	TRUE	FALSE	FALSE	chr11:62070751	TRUE	TRUE	TRUE	TRUE	FALSE	0	0.433333	0.130952	0.433333	0.302381	0	0.130952	0.433333	0.217949	0.133333	0	4	6	5	2	350	144	66	134	163	chr11_62070751	62070751	mm10	0	0	0	100	0	0	0	Specc1	Specc1	0
chr11_62140955	chr11	62140955	A	G	+	Specc1	3' end	TRUE	FALSE	FALSE	chr11:62140956	TRUE	TRUE	TRUE	FALSE	FALSE	0	0.0814815	0	0.0814815	0.0814815	0	0	0.0333333	0.0814815	0.0555556	0	0	1	3	1	285	301	118	103	132	chr11_62140956	62140956	mm10	0	100	100	100	0	0	100	Specc1	Specc1	0
chr11_62140984	chr11	62140984	A	G	+	Specc1	3' end	TRUE	FALSE	FALSE	chr11:62140985	TRUE	TRUE	TRUE	FALSE	FALSE	0	0.166667	0	0.166667	0.166667	0	0	0.0833333	0.0238095	0.166667	0	0	2	1	2	288	307	118	188	58	chr11_62140985	62140985	mm10	0	100	100	100	0	0	100	Specc1	Specc1	0
chr11_62141390	chr11	62141390	A	G	+	Specc1	3' end	TRUE	FALSE	TRUE	chr11:62141391	TRUE	TRUE	TRUE	TRUE	FALSE	0	0.121693	0.0360624	0.121693	0.0856307	0	0.0360624	0.0833333	0.052549	0.121693	0	2	2	3	3	281	156	58	136	73	chr11_62141391	62141391	mm10	0	100	100	100	0	0	100	Specc1	Specc1	0
chr11_62141419	chr11	62141419	A	G	+	Specc1	3' end	TRUE	FALSE	TRUE	chr11:62141420	TRUE	TRUE	TRUE	FALSE	FALSE	0	0.0509259	0	0.0509259	0.0509259	0	0	0.0208333	0.0509259	0.030303	0	0	1	3	1	219	306	146	135	158	chr11_62141420	62141420	mm10	0	100	100	100	0	0	100	Specc1	Specc1	0
chr11_62141428	chr11	62141428	A	G	+	Specc1	3' end	TRUE	FALSE	TRUE	chr11:62141429	TRUE	TRUE	TRUE	TRUE	FALSE	0	0.0958606	0.0185185	0.0958606	0.077342	0	0.0185185	0.0949074	0.0589744	0.0958606	0	1	3	4	4	284	232	102	134	85	chr11_62141429	62141429	mm10	0	100	100	100	0	0	100	Specc1	Specc1	0
chr11_62320635	chr11	62320635	A	G	+	Ncor1	intron	FALSE	TRUE	FALSE	chr11:62320636	TRUE	TRUE	TRUE	FALSE	FALSE	0	0.118519	0.00854701	0.118519	0.109972	0	0.00854701	0.118519	0.0463109	0.0392157	0	1	4	3	2	548	446	187	65	300	chr11_62320636	62320636	mm10	0	0	0	100	0	0	0	Ncor1	Ncor1	0
chr11_62322877	chr11	62322877	A	G	+	Ncor1	intron	FALSE	TRUE	FALSE	chr11:62322878	TRUE	TRUE	TRUE	TRUE	FALSE	0	0.587302	0.278788	0.587302	0.308514	0	0.425575	0.47254	0.587302	0.278788	0	35	24	36	19	445	81	52	61	72	chr11_62322878	62322878	mm10	0	0	0	100	0	0	0	Ncor1	Ncor1	0
chr11_62322882	chr11	62322882	A	G	+	Ncor1	intron	FALSE	TRUE	FALSE	chr11:62322883	TRUE	TRUE	TRUE	FALSE	FALSE	0	0.0357143	0	0.0357143	0.0357143	0	0	0.03367	0.0138889	0.0357143	0	0	2	1	3	445	536	136	289	261	chr11_62322883	62322883	mm10	0	0	0	100	0	0	0	Ncor1	Ncor1	0
chr11_62323414	chr11	62323414	A	G	+	Ncor1	intron	FALSE	TRUE	FALSE	chr11:62323415	TRUE	TRUE	TRUE	FALSE	FALSE	0	0.15044	0	0.15044	0.15044	0	0	0.10779	0.15044	0.0925926	0	0	7	20	6	474	556	62	130	62	chr11_62323415	62323415	mm10	0	0	0	100	0	0	0	Ncor1	Ncor1	0
chr11_62325981	chr11	62325981	A	G	+	Ncor1	intron	TRUE	FALSE	FALSE	chr11:62325982	TRUE	TRUE	TRUE	TRUE	FALSE	0	0.148982	0.0430108	0.148982	0.105972	0	0.0430108	0.0597222	0.0776772	0.148982	0	4	4	5	9	827	664	70	285	63	chr11_62325982	62325982	mm10	0	0	0	100	0	0	0	Ncor1	Ncor1	0
chr11_62328627	chr11	62328627	A	G	+	Ncor1	intron	TRUE	FALSE	FALSE	chr11:62328628	TRUE	TRUE	TRUE	TRUE	FALSE	0	0.15326	0.023752	0.15326	0.129508	0	0.023752	0.0532967	0.0910116	0.15326	0	2	3	8	9	626	313	60	87	52	chr11_62328628	62328628	mm10	0	0	0	100	0	0	0	Ncor1	Ncor1	0
chr11_62385254	chr11	62385254	T	C	-	Ncor1	intron	TRUE	FALSE	FALSE	chr11:62385255	TRUE	TRUE	FALSE	TRUE	FALSE	0	0.190476	0	0.190476	0.190476	0	0.190476	0	0.0740741	0.185185	0	4	0	2	4	1128	766	753	768	294	chr11_62385255	62385255	mm10	0	0	0	100	0	0	0	Ncor1	Ncor1	0
chr11_65043733	chr11	65043733	T	C	-	Arhgap44	intron	FALSE	TRUE	FALSE	chr11:65043734	TRUE	TRUE	FALSE	FALSE	FALSE	0	0.111111	0	0.111111	0.111111	0	0	0	0.0753968	0.111111	0	0	0	3	2	621	687	416	191	172	chr11_65043734	65043734	mm10	0	0	0	100	0	0	0	Arhgap44	Arhgap44	0
chr11_65699837	chr11	65699837	T	C	-	Map2k4	intron	TRUE	FALSE	FALSE	chr11:65699838	TRUE	TRUE	TRUE	TRUE	FALSE	0	0.0668338	0.0133333	0.0668338	0.0535004	0	0.0133333	0.0185185	0.0416667	0.0668338	0	1	1	3	4	844	572	347	550	285	chr11_65699838	65699838	mm10	0	0	0	100	0	0	0	Map2k4	Map2k4	0
chr11_65700586	chr11	65700586	T	C	-	Map2k4	intron	FALSE	TRUE	FALSE	chr11:65700587	TRUE	TRUE	TRUE	TRUE	FALSE	0	0.114286	0.0666667	0.114286	0.047619	0	0.114286	0.0833333	0.0666667	0.0694444	0	2	2	1	2	803	268	365	544	252	chr11_65700587	65700587	mm10	0	0	0	100	0	0	0	Map2k4	Map2k4	0
chr11_65722309	chr11	65722309	T	C	-	Map2k4	intron	FALSE	FALSE	FALSE	chr11:65722310	TRUE	TRUE	TRUE	TRUE	FALSE	0	0.108333	0.025641	0.108333	0.0826923	0	0.025641	0.0888889	0.0969697	0.108333	0	1	4	3	3	699	504	362	233	232	chr11_65722310	65722310	mm10	0	0	0	100	0	100	0	Map2k4	Map2k4	0
chr11_65723935	chr11	65723935	T	C	-	Map2k4	intron	FALSE	FALSE	FALSE	chr11:65723936	TRUE	TRUE	TRUE	TRUE	FALSE	0	0.158232	0.0494505	0.158232	0.108781	0	0.0731079	0.0494505	0.158232	0.105051	0	5	2	13	4	720	71	192	78	238	chr11_65723936	65723936	mm10	0	0	0	100	0	100	0	Map2k4	Map2k4	0
chr11_65724052	chr11	65724052	T	C	-	Map2k4	intron	FALSE	FALSE	FALSE	chr11:65724053	TRUE	TRUE	FALSE	TRUE	FALSE	0	0.42963	0	0.42963	0.42963	0	0.42963	0	0.0436508	0.0884211	0	24	0	4	6	712	56	532	255	251	chr11_65724053	65724053	mm10	0	0	0	100	0	100	0	Map2k4	Map2k4	0
chr11_65734822	chr11	65734822	T	C	-	Mir744	promoter	FALSE	FALSE	FALSE	chr11:65734823	TRUE	TRUE	TRUE	TRUE	FALSE	0	0.361111	0.0416667	0.361111	0.319444	0	0.361111	0.0416667	0.111111	0.0833333	0	5	1	1	1	694	213	342	371	411	chr11_65734823	65734823	mm10	100	100	100	100	0	100	0	Map2k4, Mir744	Map2k4, Mir744	0
chr11_68719925	chr11	68719925	A	G	+	Myh10	intron	FALSE	TRUE	FALSE	chr11:68719926	TRUE	TRUE	FALSE	TRUE	FALSE	0	0.333333	0	0.333333	0.333333	0	0.32381	0	0.111111	0.333333	0	6	0	1	3	715	297	508	496	393	chr11_68719926	68719926	mm10	0	0	0	100	0	0	0	Myh10	Myh10	0
chr11_68719993	chr11	68719993	A	G	+	Myh10	intron	FALSE	TRUE	FALSE	chr11:68719994	TRUE	TRUE	FALSE	FALSE	FALSE	0	0.388889	0	0.388889	0.388889	0	0	0	0.166667	0.388889	0	0	0	2	4	710	847	508	469	198	chr11_68719994	68719994	mm10	0	0	0	100	0	0	0	Myh10	Myh10	0
chr11_68737119	chr11	68737119	A	G	+	Myh10	intron	FALSE	TRUE	FALSE	chr11:68737120	TRUE	TRUE	TRUE	TRUE	FALSE	0	0.287179	0.15873	0.287179	0.128449	0	0.15873	0.190476	0.287179	0.233333	0	5	4	8	3	809	354	323	262	170	chr11_68737120	68737120	mm10	0	0	0	100	0	0	0	Myh10	Myh10	0
chr11_68985935	chr11	68985935	T	C	-	Pfas	3' end	TRUE	FALSE	TRUE	chr11:68985936	TRUE	TRUE	FALSE	TRUE	FALSE	0	0.0666667	0	0.0666667	0.0666667	0	0.0666667	0	0.030303	0.0325397	0	3	0	2	2	62	50	58	55	66	chr11_68985936	68985936	mm10	0	100	100	0	0	0	100	Pfas	Pfas	0
chr11_68985936	chr11	68985936	T	C	-	Pfas	3' end	TRUE	FALSE	TRUE	chr11:68985937	TRUE	TRUE	TRUE	TRUE	FALSE	0	0.0701754	0.015873	0.0701754	0.0543024	0	0.0333333	0.015873	0.0610221	0.0701754	0	2	1	4	4	63	50	57	61	64	chr11_68985937	68985937	mm10	0	100	100	0	0	0	100	Pfas	Pfas	0
chr11_69771132	chr11	69771132	A	G	+	Zbtb4	intron	FALSE	TRUE	FALSE	chr11:69771133	TRUE	TRUE	FALSE	TRUE	FALSE	0	0.281685	0	0.281685	0.281685	0	0.281685	0	0.0980392	0.216667	0	16	0	5	3	323	52	210	155	101	chr11_69771133	69771133	mm10	0	0	0	100	0	100	0	Zbtb4	Zbtb4	0
chr11_69783130	chr11	69783130	A	G	+	Zbtb4, Chrnb1	3' end	FALSE	FALSE	TRUE	chr11:69783131	TRUE	TRUE	TRUE	TRUE	FALSE	0	0.121786	0.0144928	0.121786	0.107294	0	0.01911	0.0208333	0.0144928	0.121786	0	2	1	1	8	78	97	50	84	65	chr11_69783131	69783131	mm10	0	200	100	0	0	0	100	Zbtb4, Chrnb1	Zbtb4	0
chr11_69783280	chr11	69783280	A	G	+	Zbtb4, Chrnb1	3' end	TRUE	FALSE	TRUE	chr11:69783281	TRUE	TRUE	FALSE	FALSE	FALSE	0	0.0198948	0	0.0198948	0.0198948	0	0	0	0.0198948	0.0111111	0	0	0	3	1	116	130	64	145	75	chr11_69783281	69783281	mm10	0	200	100	0	0	0	100	Zbtb4, Chrnb1	Zbtb4	0
chr11_69975986	chr11	69975986	T	C	-	Elp5	intron	TRUE	FALSE	FALSE	chr11:69975987	TRUE	TRUE	FALSE	TRUE	FALSE	0	0.222222	0	0.222222	0.222222	0	0.111111	0	0.222222	0.0555556	0	1	0	2	1	258	198	139	167	109	chr11_69975987	69975987	mm10	0	0	0	100	0	0	0	Elp5	Elp5	0
chr11_70032074	chr11	70032074	A	G	+	Dlg4	intron	TRUE	FALSE	FALSE	chr11:70032075	TRUE	TRUE	FALSE	TRUE	FALSE	0	0.477539	0	0.477539	0.477539	0	0.477539	0	0.35348	0.42037	0	39	0	27	21	3014	84	1329	74	52	chr11_70032075	70032075	mm10	0	0	0	100	0	0	0	Dlg4	Dlg4	0
chr11_70032083	chr11	70032083	A	G	+	Dlg4	intron	TRUE	FALSE	FALSE	chr11:70032084	TRUE	TRUE	TRUE	TRUE	FALSE	0	0.0846561	0.0446429	0.0846561	0.0400132	0	0.0641026	0.0446429	0.0763441	0.0846561	0	5	2	7	5	3018	2066	423	1034	627	chr11_70032084	70032084	mm10	0	0	0	100	0	0	0	Dlg4	Dlg4	0
chr11_70032662	chr11	70032662	A	G	+	Dlg4	intron	TRUE	FALSE	FALSE	chr11:70032663	TRUE	TRUE	FALSE	TRUE	FALSE	0	0.204587	0	0.204587	0.204587	0	0.204587	0	0.0956921	0.11552	0	38	0	18	10	3055	185	1349	188	85	chr11_70032663	70032663	mm10	0	0	0	100	0	0	0	Dlg4	Dlg4	0
chr11_70032663	chr11	70032663	A	G	+	Dlg4	intron	TRUE	FALSE	FALSE	chr11:70032664	TRUE	TRUE	FALSE	TRUE	FALSE	0	0.262834	0	0.262834	0.262834	0.00793651	0.262834	0	0.179915	0.19903	1	48	0	34	17	2061	183	1350	190	85	chr11_70032664	70032664	mm10	0	0	0	100	0	0	0	Dlg4	Dlg4	0
chr11_70033880	chr11	70033880	A	G	+	Dlg4	intron	FALSE	FALSE	FALSE	chr11:70033881	TRUE	TRUE	FALSE	TRUE	FALSE	0	0.0465368	0	0.0465368	0.0465368	0	0.0465368	0	0.0196078	0.0238095	0	5	0	2	1	3022	116	1317	2024	1071	chr11_70033881	70033881	mm10	0	0	0	100	0	0	0	Dlg4	Dlg4	0
chr11_70035176	chr11	70035176	A	G	+	Dlg4	intron	TRUE	FALSE	FALSE	chr11:70035177	TRUE	TRUE	FALSE	TRUE	FALSE	0	0.193723	0	0.193723	0.193723	0	0.193723	0	0.0720093	0.117434	0	20	0	8	5	3014	102	1349	1047	52	chr11_70035177	70035177	mm10	0	0	0	100	0	0	0	Dlg4	Dlg4	0
chr11_70035218	chr11	70035218	A	G	+	Dlg4	intron	TRUE	FALSE	FALSE	chr11:70035219	TRUE	TRUE	TRUE	TRUE	FALSE	0	0.0558508	0.0148148	0.0558508	0.041036	0	0.0148148	0.0558508	0.0162602	0.05	0	2	4	2	2	3034	2138	70	2084	550	chr11_70035219	70035219	mm10	0	0	0	100	0	0	0	Dlg4	Dlg4	0
chr11_70035261	chr11	70035261	A	G	+	Dlg4	intron	TRUE	FALSE	FALSE	chr11:70035262	TRUE	TRUE	TRUE	TRUE	FALSE	0	0.117039	0.0175439	0.117039	0.0994954	0	0.0175439	0.117039	0.0243902	0.0788767	0	2	15	3	9	3043	2142	129	2099	113	chr11_70035262	70035262	mm10	0	0	0	100	0	0	0	Dlg4	Dlg4	0
chr11_70035270	chr11	70035270	A	G	+	Dlg4	intron	TRUE	FALSE	FALSE	chr11:70035271	TRUE	TRUE	FALSE	TRUE	FALSE	0	0.0940718	0	0.0940718	0.0940718	0	0.0940718	0	0.0485026	0.0601167	0	10	0	6	7	3042	104	1413	116	123	chr11_70035271	70035271	mm10	0	0	0	100	0	0	0	Dlg4	Dlg4	0
chr11_70035821	chr11	70035821	A	G	+	Dlg4	intron	TRUE	FALSE	FALSE	chr11:70035822	TRUE	TRUE	TRUE	TRUE	FALSE	0	0.0525794	0.0166667	0.0525794	0.0359127	0	0.0357882	0.0166667	0.0204518	0.0525794	0	3	1	2	3	3013	1142	938	986	619	chr11_70035822	70035822	mm10	0	0	0	100	0	0	0	Dlg4	Dlg4	0
chr11_70035985	chr11	70035985	A	G	+	Dlg4	intron	TRUE	FALSE	FALSE	chr11:70035986	TRUE	TRUE	TRUE	TRUE	FALSE	0	0.142088	0.0559441	0.142088	0.0861435	0	0.0706227	0.0559441	0.142088	0.125356	0	7	2	11	6	3016	96	443	79	607	chr11_70035986	70035986	mm10	0	0	0	100	0	0	0	Dlg4	Dlg4	0
chr11_70037042	chr11	70037042	A	G	+	Dlg4	intron	FALSE	FALSE	FALSE	chr11:70037043	TRUE	TRUE	TRUE	TRUE	FALSE	0	0.722246	0.46684	0.722246	0.255406	0	0.46684	0.710714	0.722246	0.690972	0	57	54	97	55	3059	121	75	134	80	chr11_70037043	70037043	mm10	0	0	0	100	0	0	0	Dlg4	Dlg4	0
chr11_70037119	chr11	70037119	A	G	+	Dlg4	intron	TRUE	FALSE	FALSE	chr11:70037120	TRUE	TRUE	TRUE	TRUE	FALSE	0	0.265528	0.0277778	0.265528	0.23775	0	0.265528	0.0277778	0.12296	0.171296	0	37	2	17	10	3042	141	859	141	60	chr11_70037120	70037120	mm10	0	0	0	100	0	0	0	Dlg4	Dlg4	0
chr11_70037126	chr11	70037126	A	G	+	Dlg4	intron	TRUE	FALSE	FALSE	chr11:70037127	TRUE	TRUE	TRUE	TRUE	FALSE	0	0.168793	0.0317803	0.168793	0.137013	0	0.0317803	0.168793	0.0959541	0.12	0	4	10	14	8	3052	1071	59	138	604	chr11_70037127	70037127	mm10	0	0	0	100	0	0	0	Dlg4	Dlg4	0
chr11_70037187	chr11	70037187	A	G	+	Dlg4	intron	TRUE	FALSE	FALSE	chr11:70037188	TRUE	TRUE	TRUE	TRUE	FALSE	0	0.301172	0.0668503	0.301172	0.234322	0	0.0668503	0.271278	0.28004	0.301172	0	13	22	53	26	3082	199	81	189	86	chr11_70037188	70037188	mm10	0	0	0	100	0	0	0	Dlg4	Dlg4	0
chr11_70598220	chr11	70598220	A	G	+	Mink1	intron	FALSE	TRUE	FALSE	chr11:70598221	TRUE	TRUE	TRUE	TRUE	TRUE	0.0185185	0.0571429	0.025641	0.0571429	0.0315018	0.0185185	0.0555556	0.0333333	0.0571429	0.025641	1	4	1	3	1	613	346	354	320	417	chr11_70598221	70598221	mm10	0	0	0	100	0	0	0	Mink1	Mink1	0
chr11_70672583	chr11	70672583	T	C	-	Camta2	intron	TRUE	FALSE	FALSE	chr11:70672584	TRUE	TRUE	TRUE	TRUE	FALSE	0	0.295238	0.0833333	0.295238	0.211905	0	0.0833333	0.0833333	0.166667	0.295238	0	1	1	2	5	746	640	343	512	207	chr11_70672584	70672584	mm10	0	0	0	100	0	0	0	Camta2	Camta2	0
chr11_70672979	chr11	70672979	T	C	-	Camta2	intron	TRUE	FALSE	FALSE	chr11:70672980	TRUE	TRUE	FALSE	TRUE	FALSE	0	0.222222	0	0.222222	0.222222	0	0.222222	0	0.194444	0.0416667	0	2	0	2	1	745	632	453	265	398	chr11_70672980	70672980	mm10	0	0	0	100	0	0	0	Camta2	Camta2	0
chr11_70684957	chr11	70684957	T	C	-	Camta2	intron	TRUE	FALSE	FALSE	chr11:70684958	TRUE	TRUE	TRUE	TRUE	FALSE	0	0.287004	0.0416667	0.287004	0.245337	0	0.287004	0.0416667	0.0739967	0.201754	0	33	2	8	11	850	115	380	110	55	chr11_70684958	70684958	mm10	0	0	0	100	0	0	0	Camta2	Camta2	0
chr11_70686739	chr11	70686739	T	C	-	Camta2	intron	FALSE	FALSE	FALSE	chr11:70686740	TRUE	TRUE	TRUE	TRUE	FALSE	0	0.208333	0.0652778	0.208333	0.143056	0	0.117544	0.111111	0.0652778	0.208333	0	4	2	3	5	527	222	392	268	495	chr11_70686740	70686740	mm10	0	0	0	100	0	100	0	Camta2	Camta2	0
chr11_70686798	chr11	70686798	T	C	-	Camta2	intron	FALSE	FALSE	FALSE	chr11:70686799	TRUE	TRUE	FALSE	FALSE	FALSE	0	0.108333	0	0.108333	0.108333	0	0	0	0.108333	0.0833333	0	0	0	3	1	525	627	552	256	454	chr11_70686799	70686799	mm10	0	0	0	100	0	100	0	Camta2	Camta2	0
chr11_70687082	chr11	70687082	T	C	-	Camta2	promoter	FALSE	FALSE	FALSE	chr11:70687083	TRUE	TRUE	TRUE	TRUE	FALSE	0	0.166667	0.0208333	0.166667	0.145833	0	0.0238095	0.166667	0.0208333	0.166667	0	1	2	1	2	530	415	386	428	463	chr11_70687083	70687083	mm10	100	0	0	100	0	100	0	Camta2	Camta2	0
chr11_70719659	chr11	70719659	A	G	+	Kif1c	intron	TRUE	FALSE	FALSE	chr11:70719660	TRUE	TRUE	TRUE	FALSE	FALSE	0	0.15	0	0.15	0.15	0	0	0.037037	0.15	0.138889	0	0	1	2	3	493	547	145	187	78	chr11_70719660	70719660	mm10	0	0	0	100	0	0	0	Kif1c	Kif1c	0
chr11_70915040	chr11	70915040	A	G	+	Rabep1	intron	FALSE	TRUE	FALSE	chr11:70915041	TRUE	TRUE	FALSE	TRUE	FALSE	0	0.2	0	0.2	0.2	0	0.2	0	0.0846561	0.125541	0	3	0	2	3	601	414	316	230	152	chr11_70915041	70915041	mm10	0	0	0	100	0	0	0	Rabep1	Rabep1	0
chr11_7157335	chr11	7157335	A	G	+	Adcy1	intron	TRUE	FALSE	FALSE	chr11:7157336	TRUE	TRUE	TRUE	FALSE	FALSE	0	0.114286	0	0.114286	0.114286	0	0	0.114286	0.0606061	0.037037	0	0	2	2	1	1320	1455	191	853	593	chr11_7157336	7157336	mm10	0	0	0	100	0	0	0	Adcy1	Adcy1	0
chr11_72106171	chr11	72106171	T	C	-	Pitpnm3	intron	FALSE	TRUE	FALSE	chr11:72106172	TRUE	TRUE	TRUE	FALSE	FALSE	0	0.4	0	0.4	0.4	0	0	0.2	0.4	0.288889	0	0	3	4	5	257	258	90	77	83	chr11_72106172	72106172	mm10	0	0	0	100	0	0	0	Pitpnm3	Pitpnm3	0
chr11_72163069	chr11	72163069	T	C	-	4933427D14Rik	intron	FALSE	TRUE	FALSE	chr11:72163070	TRUE	TRUE	FALSE	TRUE	FALSE	0	0.211538	0	0.211538	0.211538	0	0.145833	0	0.0559441	0.211538	0	6	0	2	7	110	64	68	53	54	chr11_72163070	72163070	mm10	0	0	0	100	0	0	0	4933427D14Rik	4933427D14Rik	0
chr11_72163077	chr11	72163077	T	C	-	4933427D14Rik	intron	FALSE	TRUE	FALSE	chr11:72163078	TRUE	TRUE	TRUE	FALSE	FALSE	0	0.0430556	0	0.0430556	0.0430556	0	0	0.0430556	0.025641	0.0238095	0	0	2	1	1	110	106	52	79	69	chr11_72163078	72163078	mm10	0	0	0	100	0	0	0	4933427D14Rik	4933427D14Rik	0
chr11_72633737	chr11	72633737	A	G	+	Ube2g1	intron	TRUE	FALSE	FALSE	chr11:72633738	TRUE	TRUE	TRUE	FALSE	FALSE	0	0.208333	0	0.208333	0.208333	0	0	0.166667	0.193939	0.208333	0	0	4	6	4	292	320	71	109	81	chr11_72633738	72633738	mm10	0	0	0	100	0	0	0	Ube2g1	Ube2g1	0
chr11_72812830	chr11	72812830	A	G	+	Zzef1	intron	TRUE	FALSE	FALSE	chr11:72812831	TRUE	TRUE	TRUE	TRUE	FALSE	0	0.17037	0.037037	0.17037	0.133333	0	0.17037	0.111111	0.037037	0.166667	0	3	1	1	3	147	74	60	107	86	chr11_72812831	72812831	mm10	0	0	0	100	0	0	0	Zzef1	Zzef1	0
chr11_72910899	chr11	72910899	A	G	+	Zzef1	intron	FALSE	TRUE	FALSE	chr11:72910900	TRUE	TRUE	FALSE	FALSE	FALSE	0	0.333333	0	0.333333	0.333333	0	0	0	0.333333	0.222222	0	0	0	4	2	164	197	100	83	95	chr11_72910900	72910900	mm10	0	0	0	100	0	0	0	Zzef1	Zzef1	0
chr11_74705177	chr11	74705177	T	C	-	Pafah1b1	intron	TRUE	FALSE	FALSE	chr11:74705178	TRUE	TRUE	TRUE	TRUE	FALSE	0	0.23631	0.0361111	0.23631	0.200198	0	0.0361111	0.23631	0.0755675	0.131618	0	3	12	8	8	847	337	50	284	62	chr11_74705178	74705178	mm10	0	0	0	100	0	100	0	Pafah1b1	Pafah1b1	0
chr11_75176317	chr11	75176317	T	C	-	Ovca2	3' end	FALSE	TRUE	TRUE	chr11:75176318	TRUE	TRUE	TRUE	FALSE	FALSE	0	0.0289855	0	0.0289855	0.0289855	0	0	0.0123457	0.0289855	0.0208333	0	0	1	2	1	92	90	87	90	62	chr11_75176318	75176318	mm10	0	100	100	0	0	0	100	Ovca2	Ovca2	0
chr11_75176346	chr11	75176346	T	C	-	Ovca2	3' end	FALSE	FALSE	TRUE	chr11:75176347	TRUE	TRUE	TRUE	TRUE	FALSE	0	0.025641	0.0123457	0.025641	0.0132953	0	0.0185185	0.025641	0.0123457	0.0222222	0	1	1	1	1	105	81	65	84	65	chr11_75176347	75176347	mm10	0	100	100	0	0	0	100	Ovca2	Ovca2	0
chr11_75176382	chr11	75176382	T	C	-	Ovca2	3' end	FALSE	FALSE	TRUE	chr11:75176383	TRUE	TRUE	TRUE	TRUE	FALSE	0	0.0950617	0.03125	0.0950617	0.0638117	0	0.03125	0.0444444	0.0691244	0.0950617	0	3	2	6	7	94	87	53	87	75	chr11_75176383	75176383	mm10	0	100	100	0	0	0	100	Ovca2	Ovca2	0
chr11_75176431	chr11	75176431	T	C	-	Ovca2	3' end	FALSE	FALSE	TRUE	chr11:75176432	TRUE	TRUE	TRUE	TRUE	FALSE	0	0.372294	0.0783904	0.372294	0.293904	0	0.0783904	0.32193	0.198515	0.372294	0	6	16	14	20	96	74	50	69	58	chr11_75176432	75176432	mm10	0	100	100	0	0	0	100	Ovca2	Ovca2	0
chr11_75300536	chr11	75300536	T	C	-	Rpa1	3' end	FALSE	FALSE	TRUE	chr11:75300537	TRUE	TRUE	TRUE	TRUE	FALSE	0	0.0536265	0.0237065	0.0536265	0.0299201	0	0.0237065	0.0324437	0.0536265	0.0514763	0	3	4	8	7	105	112	124	108	135	chr11_75300537	75300537	mm10	0	100	100	0	0	0	100	Rpa1	Rpa1	0
chr11_75300549	chr11	75300549	T	C	-	Rpa1	3' end	FALSE	FALSE	TRUE	chr11:75300550	TRUE	TRUE	FALSE	FALSE	FALSE	0	0.0207821	0	0.0207821	0.0207821	0	0	0.00666667	0.0104167	0.0207821	0	0	1	1	3	114	108	142	119	148	chr11_75300550	75300550	mm10	0	100	100	0	0	0	100	Rpa1	Rpa1	0
chr11_75300557	chr11	75300557	T	C	-	Rpa1	3' end	FALSE	FALSE	TRUE	chr11:75300558	TRUE	TRUE	TRUE	TRUE	FALSE	0.00512821	0.0588606	0.0218814	0.0588606	0.0369792	0.00512821	0.0218814	0.0304094	0.0322464	0.0588606	1	4	6	6	11	171	179	193	186	192	chr11_75300558	75300558	mm10	0	100	100	0	0	0	100	Rpa1	Rpa1	0
chr11_75300559	chr11	75300559	T	C	-	Rpa1	3' end	FALSE	FALSE	TRUE	chr11:75300560	TRUE	TRUE	TRUE	FALSE	FALSE	0	0.187945	0.00483092	0.187945	0.183114	0	0.00483092	0.147924	0.169384	0.187945	0	1	27	31	35	156	167	184	186	186	chr11_75300560	75300560	mm10	0	100	100	0	0	0	100	Rpa1	Rpa1	0
chr11_75300564	chr11	75300564	T	C	-	Rpa1	3' end	FALSE	FALSE	TRUE	chr11:75300565	TRUE	TRUE	FALSE	FALSE	FALSE	0	0.0341363	0	0.0341363	0.0341363	0	0	0.00666667	0.0257897	0.0341363	0	0	1	6	6	158	156	185	183	182	chr11_75300565	75300565	mm10	0	100	100	0	0	0	100	Rpa1	Rpa1	0
chr11_75300576	chr11	75300576	T	C	-	Rpa1	3' end	FALSE	FALSE	TRUE	chr11:75300577	TRUE	TRUE	TRUE	TRUE	TRUE	0.0153846	0.81758	0.0771079	0.81758	0.740472	0.0153846	0.0771079	0.76319	0.669493	0.81758	3	16	156	133	133	170	204	206	193	163	chr11_75300577	75300577	mm10	0	100	100	0	0	0	100	Rpa1	Rpa1	0
chr11_75300577	chr11	75300577	T	C	-	Rpa1	3' end	FALSE	FALSE	TRUE	chr11:75300578	TRUE	TRUE	TRUE	TRUE	TRUE	0.0149254	0.763894	0.462799	0.763894	0.301095	0.0149254	0.462799	0.623403	0.710981	0.763894	3	95	123	139	122	172	204	199	193	160	chr11_75300578	75300578	mm10	0	100	100	0	0	0	100	Rpa1	Rpa1	0
chr11_75300581	chr11	75300581	T	C	-	Rpa1	3' end	FALSE	FALSE	TRUE	chr11:75300582	TRUE	TRUE	TRUE	TRUE	FALSE	0	0.0748794	0.0206349	0.0748794	0.0542444	0	0.0206349	0.0420433	0.0386203	0.0748794	0	4	8	8	12	157	191	191	197	163	chr11_75300582	75300582	mm10	0	100	100	0	0	0	100	Rpa1	Rpa1	0
chr11_75300583	chr11	75300583	T	C	-	Rpa1	3' end	FALSE	FALSE	TRUE	chr11:75300584	TRUE	TRUE	FALSE	TRUE	FALSE	0.00490196	0.782849	0.00940647	0.782849	0.773442	0.00490196	0.782849	0.00940647	0.289766	0.23545	1	159	2	56	39	171	203	200	195	176	chr11_75300584	75300584	mm10	0	100	100	0	0	0	100	Rpa1	Rpa1	0
chr11_75300588	chr11	75300588	T	C	-	Rpa1	3' end	FALSE	FALSE	TRUE	chr11:75300589	TRUE	TRUE	TRUE	TRUE	FALSE	0	0.0182786	0.0114638	0.0182786	0.00681472	0	0.0182786	0.0128205	0.0114638	0.0117866	0	4	3	2	2	151	201	200	184	187	chr11_75300589	75300589	mm10	0	100	100	0	0	0	100	Rpa1	Rpa1	0
chr11_75300592	chr11	75300592	T	C	-	Rpa1	3' end	FALSE	FALSE	TRUE	chr11:75300593	TRUE	TRUE	TRUE	TRUE	FALSE	0.00995025	0.362311	0.0375247	0.362311	0.324787	0.00995025	0.362311	0.0375247	0.201228	0.225587	2	78	8	39	39	166	214	198	196	181	chr11_75300593	75300593	mm10	0	100	100	0	0	0	100	Rpa1	Rpa1	0
chr11_75300609	chr11	75300609	T	C	-	Rpa1	3' end	FALSE	FALSE	TRUE	chr11:75300610	TRUE	TRUE	TRUE	TRUE	FALSE	0	0.0540185	0.023976	0.0540185	0.0300424	0	0.023976	0.0323697	0.0358779	0.0540185	0	6	9	8	14	162	234	274	227	266	chr11_75300610	75300610	mm10	0	100	100	0	0	0	100	Rpa1	Rpa1	0
chr11_75300617	chr11	75300617	T	C	-	Rpa1	3' end	FALSE	FALSE	FALSE	chr11:75300618	TRUE	TRUE	TRUE	TRUE	FALSE	0	0.46953	0.0196068	0.46953	0.449924	0	0.0196068	0.361041	0.267395	0.46953	0	5	84	62	102	162	247	230	230	219	chr11_75300618	75300618	mm10	0	100	100	0	0	0	100	Rpa1	Rpa1	0
chr11_75300621	chr11	75300621	T	C	-	Rpa1	3' end	FALSE	FALSE	FALSE	chr11:75300622	TRUE	TRUE	TRUE	FALSE	FALSE	0	0.0280647	0.00716846	0.0280647	0.0208962	0	0.00716846	0.0153263	0.0210221	0.0280647	0	2	4	5	7	168	223	260	230	250	chr11_75300622	75300622	mm10	0	100	100	0	0	0	100	Rpa1	Rpa1	0
chr11_75300622	chr11	75300622	T	C	-	Rpa1	3' end	FALSE	FALSE	FALSE	chr11:75300623	TRUE	TRUE	TRUE	FALSE	FALSE	0	0.3708	0	0.3708	0.3708	0	0	0.250892	0.212845	0.3708	0	0	65	50	92	166	223	256	237	249	chr11_75300623	75300623	mm10	0	100	100	0	0	0	100	Rpa1	Rpa1	0
chr11_75300629	chr11	75300629	T	C	-	Rpa1	3' end	FALSE	FALSE	FALSE	chr11:75300630	TRUE	TRUE	TRUE	TRUE	FALSE	0	0.222126	0.0386807	0.222126	0.183445	0	0.0386807	0.119248	0.0851494	0.222126	0	10	28	22	57	168	265	240	252	258	chr11_75300630	75300630	mm10	0	100	100	0	0	0	100	Rpa1	Rpa1	0
chr11_75300630	chr11	75300630	T	C	-	Rpa1	3' end	FALSE	FALSE	FALSE	chr11:75300631	TRUE	TRUE	TRUE	TRUE	FALSE	0	0.260213	0.0680623	0.260213	0.192151	0	0.0680623	0.159507	0.103107	0.260213	0	18	39	25	65	167	267	248	252	251	chr11_75300631	75300631	mm10	0	100	100	0	0	0	100	Rpa1	Rpa1	0
chr11_75300631	chr11	75300631	T	C	-	Rpa1	3' end	FALSE	FALSE	FALSE	chr11:75300632	TRUE	TRUE	TRUE	FALSE	FALSE	0	0.0819596	0	0.0819596	0.0819596	0	0	0.0815454	0.0758812	0.0819596	0	0	21	18	21	165	207	239	250	257	chr11_75300632	75300632	mm10	0	100	100	0	0	0	100	Rpa1	Rpa1	0
chr11_75300976	chr11	75300976	T	C	-	Rpa1	3' end	FALSE	FALSE	TRUE	chr11:75300977	TRUE	TRUE	TRUE	FALSE	FALSE	0	0.136977	0	0.136977	0.136977	0	0	0.136977	0.0664447	0.100215	0	0	21	8	18	94	100	166	118	182	chr11_75300977	75300977	mm10	0	100	100	0	0	0	100	Rpa1	Rpa1	0
chr11_75300980	chr11	75300980	T	C	-	Rpa1	3' end	FALSE	FALSE	TRUE	chr11:75300981	TRUE	TRUE	TRUE	FALSE	FALSE	0	0.027381	0	0.027381	0.027381	0	0	0.0149448	0.027381	0.0218579	0	0	3	3	4	102	106	179	112	186	chr11_75300981	75300981	mm10	0	100	100	0	0	0	100	Rpa1	Rpa1	0
chr11_75300983	chr11	75300983	T	C	-	Rpa1	3' end	FALSE	FALSE	TRUE	chr11:75300984	TRUE	TRUE	TRUE	FALSE	FALSE	0	0.0638592	0	0.0638592	0.0638592	0	0	0.0120482	0.0515735	0.0638592	0	0	3	6	11	96	109	187	123	186	chr11_75300984	75300984	mm10	0	100	100	0	0	0	100	Rpa1	Rpa1	0
chr11_75300984	chr11	75300984	T	C	-	Rpa1	3' end	FALSE	FALSE	TRUE	chr11:75300985	TRUE	TRUE	TRUE	TRUE	FALSE	0	0.0508453	0.0155039	0.0508453	0.0353414	0	0.0155039	0.0239883	0.0508453	0.0327869	0	2	4	6	6	96	111	160	121	175	chr11_75300985	75300985	mm10	0	100	100	0	0	0	100	Rpa1	Rpa1	0
chr11_75300998	chr11	75300998	T	C	-	Rpa1	3' end	FALSE	FALSE	TRUE	chr11:75300999	TRUE	TRUE	TRUE	FALSE	FALSE	0	0.157514	0	0.157514	0.157514	0	0	0.0854428	0.132319	0.157514	0	0	16	19	27	128	147	172	143	172	chr11_75300999	75300999	mm10	0	100	100	0	0	0	100	Rpa1	Rpa1	0
chr11_75300999	chr11	75300999	T	C	-	Rpa1	3' end	FALSE	FALSE	TRUE	chr11:75301000	TRUE	TRUE	TRUE	TRUE	FALSE	0.00775194	0.563408	0.0471743	0.563408	0.516234	0.00775194	0.0471743	0.446694	0.409999	0.563408	1	8	84	60	100	137	156	184	151	178	chr11_75301000	75301000	mm10	0	100	100	0	0	0	100	Rpa1	Rpa1	0
chr11_75301006	chr11	75301006	T	C	-	Rpa1	3' end	FALSE	FALSE	TRUE	chr11:75301007	TRUE	TRUE	TRUE	TRUE	FALSE	0	0.118776	0.0479322	0.118776	0.0708441	0	0.0479322	0.100106	0.0716444	0.118776	0	8	22	11	24	133	168	206	153	201	chr11_75301007	75301007	mm10	0	100	100	0	0	0	100	Rpa1	Rpa1	0
chr11_75301007	chr11	75301007	T	C	-	Rpa1	3' end	FALSE	FALSE	TRUE	chr11:75301008	TRUE	TRUE	TRUE	FALSE	FALSE	0	0.0202614	0	0.0202614	0.0202614	0	0	0.0164141	0.0177527	0.0202614	0	0	4	3	4	133	159	206	151	190	chr11_75301008	75301008	mm10	0	100	100	0	0	0	100	Rpa1	Rpa1	0
chr11_75301009	chr11	75301009	T	C	-	Rpa1	3' end	FALSE	FALSE	TRUE	chr11:75301010	TRUE	TRUE	FALSE	TRUE	TRUE	0.00641026	0.0418728	0.00641026	0.0418728	0.0354626	0.0107527	0.0265415	0.00641026	0.0418728	0.0356611	2	5	1	7	7	153	182	201	168	197	chr11_75301010	75301010	mm10	0	100	100	0	0	0	100	Rpa1	Rpa1	0
chr11_75301014	chr11	75301014	T	C	-	Rpa1	3' end	FALSE	FALSE	TRUE	chr11:75301015	TRUE	TRUE	TRUE	TRUE	TRUE	0.0175028	0.900928	0.737339	0.900928	0.163589	0.0175028	0.737339	0.794616	0.864099	0.900928	3	143	158	149	156	159	194	196	173	173	chr11_75301015	75301015	mm10	0	100	100	0	0	0	100	Rpa1	Rpa1	0
chr11_75301017	chr11	75301017	T	C	-	Rpa1	3' end	FALSE	FALSE	TRUE	chr11:75301018	TRUE	TRUE	FALSE	FALSE	FALSE	0	0.0144928	0	0.0144928	0.0144928	0	0	0.00520833	0.0144928	0.0102588	0	0	1	3	2	154	187	198	167	188	chr11_75301018	75301018	mm10	0	100	100	0	0	0	100	Rpa1	Rpa1	0
chr11_75301018	chr11	75301018	T	C	-	Rpa1	3' end	FALSE	FALSE	TRUE	chr11:75301019	TRUE	TRUE	TRUE	FALSE	FALSE	0.00564972	0.147086	0.00823045	0.147086	0.138856	0.00564972	0.00823045	0.0968621	0.147086	0.130823	1	2	21	28	26	187	223	203	199	199	chr11_75301019	75301019	mm10	0	100	100	0	0	0	100	Rpa1	Rpa1	0
chr11_75301021	chr11	75301021	T	C	-	Rpa1	3' end	FALSE	FALSE	TRUE	chr11:75301022	TRUE	TRUE	TRUE	FALSE	FALSE	0	0.023983	0	0.023983	0.023983	0	0	0.0229117	0.014162	0.023983	0	0	5	3	5	191	235	214	212	211	chr11_75301022	75301022	mm10	0	100	100	0	0	0	100	Rpa1	Rpa1	0
chr11_75301023	chr11	75301023	T	C	-	Rpa1	3' end	FALSE	FALSE	TRUE	chr11:75301024	TRUE	TRUE	TRUE	FALSE	FALSE	0	0.0439394	0.00738307	0.0439394	0.0365563	0	0.00738307	0.0159404	0.0439394	0.0315471	0	2	4	10	7	204	265	226	228	214	chr11_75301024	75301024	mm10	0	100	100	0	0	0	100	Rpa1	Rpa1	0
chr11_75301031	chr11	75301031	T	C	-	Rpa1	3' end	FALSE	FALSE	TRUE	chr11:75301032	TRUE	TRUE	TRUE	TRUE	FALSE	0	0.0504288	0.0338747	0.0504288	0.0165541	0	0.0371277	0.0504288	0.0453915	0.0338747	0	11	12	10	8	219	287	235	238	240	chr11_75301032	75301032	mm10	0	100	100	0	0	0	100	Rpa1	Rpa1	0
chr11_75301039	chr11	75301039	T	C	-	Rpa1	3' end	FALSE	FALSE	TRUE	chr11:75301040	TRUE	TRUE	TRUE	TRUE	FALSE	0	0.0517331	0.0224668	0.0517331	0.0292663	0	0.0224668	0.0321303	0.0386213	0.0517331	0	7	8	9	13	229	310	240	235	247	chr11_75301040	75301040	mm10	0	100	100	0	0	0	100	Rpa1	Rpa1	0
chr11_75301040	chr11	75301040	T	C	-	Rpa1	3' end	FALSE	FALSE	TRUE	chr11:75301041	TRUE	TRUE	TRUE	FALSE	FALSE	0	0.0534279	0	0.0534279	0.0534279	0	0	0.0534279	0.0451126	0.0523028	0	0	12	10	12	240	257	232	241	230	chr11_75301041	75301041	mm10	0	100	100	0	0	0	100	Rpa1	Rpa1	0
chr11_75507445	chr11	75507445	A	G	+	Prpf8	intron	FALSE	TRUE	FALSE	chr11:75507446	TRUE	TRUE	FALSE	TRUE	FALSE	0	0.222222	0	0.222222	0.222222	0	0.222222	0	0.222222	0.111111	0	4	0	2	1	490	311	301	285	301	chr11_75507446	75507446	mm10	0	0	0	100	0	0	0	Prpf8	Prpf8	0
chr11_75508171	chr11	75508171	A	G	+	Prpf8	intron	FALSE	TRUE	FALSE	chr11:75508172	TRUE	TRUE	TRUE	FALSE	FALSE	0	0.222222	0	0.222222	0.222222	0	0	0.222222	0.111111	0.166667	0	0	2	2	2	496	502	199	280	171	chr11_75508172	75508172	mm10	0	0	0	100	0	0	0	Prpf8	Prpf8	0
chr11_75599559	chr11	75599559	A	G	+	Gm12338	3' end	FALSE	TRUE	FALSE	chr11:75599560	TRUE	TRUE	TRUE	FALSE	FALSE	0	0.0652778	0	0.0652778	0.0652778	0	0	0.0472222	0.0603604	0.0652778	0	0	3	6	3	2201	2251	403	796	355	chr11_75599560	75599560	mm10	0	100	0	100	0	0	0	Pitpna, Gm12338	Pitpna	0
chr11_75614161	chr11	75614161	A	G	+	Pitpna	intron	TRUE	FALSE	FALSE	chr11:75614162	TRUE	TRUE	FALSE	TRUE	FALSE	0	0.295238	0	0.295238	0.295238	0	0.116667	0	0.0883191	0.295238	0	3	0	3	8	1977	748	938	681	420	chr11_75614162	75614162	mm10	0	0	0	100	0	0	0	Pitpna	Pitpna	0
chr11_75642528	chr11	75642528	A	G	+	Inpp5k	intron	TRUE	FALSE	FALSE	chr11:75642529	TRUE	TRUE	FALSE	TRUE	TRUE	0	0.262626	0	0.262626	0.262626	0.0555556	0.0555556	0	0.262626	0.142857	1	1	0	8	3	103	114	67	60	68	chr11_75642529	75642529	mm10	0	0	0	100	0	0	0	Inpp5k	Inpp5k	0
chr11_75699324	chr11	75699324	A	G	+	Crk	intron	TRUE	FALSE	FALSE	chr11:75699325	TRUE	TRUE	TRUE	TRUE	FALSE	0	0.380024	0.0875	0.380024	0.292524	0	0.373684	0.0875	0.137557	0.380024	0	42	5	15	24	718	111	56	108	67	chr11_75699325	75699325	mm10	0	0	0	100	0	0	0	Crk	Crk	0
chr11_75699406	chr11	75699406	A	G	+	Crk	intron	TRUE	FALSE	FALSE	chr11:75699407	TRUE	TRUE	FALSE	FALSE	FALSE	0	0.0641026	0	0.0641026	0.0641026	0	0	0	0.0438218	0.0641026	0	0	0	3	3	686	655	490	271	217	chr11_75699407	75699407	mm10	0	0	0	100	0	0	0	Crk	Crk	0
chr11_75739726	chr11	75739726	A	G	+	Ywhae	intron	TRUE	FALSE	FALSE	chr11:75739727	TRUE	TRUE	FALSE	TRUE	FALSE	0	0.209524	0	0.209524	0.209524	0	0.184838	0	0.171717	0.209524	0	15	0	10	11	5229	80	3196	58	53	chr11_75739727	75739727	mm10	0	0	0	100	0	0	0	Ywhae	Ywhae	0
chr11_75744449	chr11	75744449	A	G	+	Ywhae	intron	FALSE	TRUE	FALSE	chr11:75744450	TRUE	TRUE	TRUE	TRUE	FALSE	0	0.117721	0.030303	0.117721	0.0874177	0	0.030303	0.037037	0.052795	0.117721	0	1	1	3	6	5220	3637	1995	1711	50	chr11_75744450	75744450	mm10	0	0	0	100	0	0	0	Ywhae	Ywhae	0
chr11_76138679	chr11	76138679	T	C	-	Vps53	intron	TRUE	FALSE	FALSE	chr11:76138680	TRUE	TRUE	TRUE	TRUE	FALSE	0	0.180952	0.0666667	0.180952	0.114286	0	0.180952	0.0666667	0.0833333	0.0666667	0	3	1	1	1	400	130	182	295	194	chr11_76138680	76138680	mm10	0	0	0	100	0	0	0	Vps53	Vps53	0
chr11_76177593	chr11	76177593	T	C	-	Vps53	3' end	FALSE	TRUE	FALSE	chr11:76177594	TRUE	TRUE	TRUE	FALSE	FALSE	0	0.0833333	0	0.0833333	0.0833333	0	0	0.0833333	0.0666667	0.0416667	0	0	1	1	1	375	374	111	250	172	chr11_76177594	76177594	mm10	0	100	0	100	0	0	0	Vps53	Vps53	0
chr11_76454152	chr11	76454152	T	C	-	Abr	intron	FALSE	TRUE	FALSE	chr11:76454153	TRUE	TRUE	FALSE	TRUE	TRUE	0	0.237179	0	0.237179	0.237179	0.0222222	0.237179	0	0.0694444	0.166667	1	8	0	2	3	980	477	772	413	310	chr11_76454153	76454153	mm10	0	0	0	100	0	0	0	Abr	Abr	0
chr11_76542838	chr11	76542838	T	C	-	Abr	intron	TRUE	FALSE	FALSE	chr11:76542839	TRUE	TRUE	FALSE	TRUE	FALSE	0	0.181481	0	0.181481	0.181481	0	0.181481	0	0.0906433	0.037037	0	9	0	3	1	743	271	389	325	313	chr11_76542839	76542839	mm10	0	0	0	100	0	100	0	Abr	Abr	0
chr11_76952905	chr11	76952905	A	G	+	Blmh	intron	TRUE	FALSE	FALSE	chr11:76952906	TRUE	TRUE	TRUE	FALSE	FALSE	0	0.266667	0	0.266667	0.266667	0	0	0.111111	0.266667	0.0666667	0	0	1	4	1	392	417	123	287	162	chr11_76952906	76952906	mm10	0	0	0	100	0	0	0	Blmh	Blmh	0
chr11_77467459	chr11	77467459	A	G	+	Mir12181	promoter	FALSE	FALSE	FALSE	chr11:77467460	TRUE	TRUE	FALSE	FALSE	FALSE	0	0.0509607	0	0.0509607	0.0509607	0	0.0070922	0	0.043197	0.0509607	0	1	0	5	3	151	169	92	135	71	chr11_77467460	77467460	mm10	100	100	0	100	0	0	0	Mir12181, Coro6	Coro6	0
chr11_77536053	chr11	77536053	T	C	-	Taok1	exon	TRUE	FALSE	TRUE	chr11:77536054	TRUE	TRUE	FALSE	TRUE	FALSE	0	0.199869	0.00294985	0.199869	0.196919	0	0.199869	0.00294985	0.121092	0.188452	0	103	1	61	81	438	516	381	504	428	chr11_77536054	77536054	mm10	0	0	100	0	0	0	100	Taok1	Taok1	0
chr11_77963937	chr11	77963937	A	G	+	Sez6	intron	TRUE	FALSE	FALSE	chr11:77963938	TRUE	TRUE	TRUE	FALSE	FALSE	0	0.0833333	0	0.0833333	0.0833333	0	0	0.0666667	0.0666667	0.0833333	0	0	1	1	1	561	649	145	388	187	chr11_77963938	77963938	mm10	0	0	0	100	0	0	0	Sez6	Sez6	0
chr11_77969727	chr11	77969727	A	G	+	Sez6	intron	FALSE	TRUE	FALSE	chr11:77969728	TRUE	TRUE	TRUE	FALSE	FALSE	0	0.111111	0	0.111111	0.111111	0	0	0.111111	0.111111	0.047619	0	0	1	2	1	577	640	137	375	173	chr11_77969728	77969728	mm10	0	0	0	100	0	0	0	Sez6	Sez6	0
chr11_78104833	chr11	78104833	A	G	+	Fam222b	intron	TRUE	FALSE	FALSE	chr11:78104834	TRUE	TRUE	TRUE	FALSE	FALSE	0	0.15	0	0.15	0.15	0	0	0.0833333	0.15	0.0833333	0	0	1	3	1	205	187	56	73	72	chr11_78104834	78104834	mm10	0	0	0	100	0	100	0	Fam222b	Fam222b	0
chr11_78143782	chr11	78143782	A	G	+	Fam222b	intron	FALSE	FALSE	FALSE	chr11:78143783	TRUE	TRUE	FALSE	FALSE	FALSE	0	0.111111	0	0.111111	0.111111	0	0	0	0.0222222	0.111111	0	0	0	1	2	217	207	88	147	83	chr11_78143783	78143783	mm10	0	0	0	100	0	100	0	Fam222b	Fam222b	0
chr11_78148855	chr11	78148855	A	G	+	Fam222b	intron	TRUE	FALSE	FALSE	chr11:78148856	TRUE	TRUE	FALSE	TRUE	FALSE	0	0.0952381	0	0.0952381	0.0952381	0	0.0555556	0	0.0416667	0.0952381	0	2	0	1	2	194	137	75	133	52	chr11_78148856	78148856	mm10	0	0	0	100	0	100	0	Fam222b	Fam222b	0
chr11_78621450	chr11	78621450	T	C	-	Nlk	intron	TRUE	FALSE	FALSE	chr11:78621451	TRUE	TRUE	FALSE	FALSE	FALSE	0	0.166667	0	0.166667	0.166667	0	0	0	0.166667	0.15873	0	0	0	3	2	368	452	286	255	113	chr11_78621451	78621451	mm10	0	0	0	100	0	0	0	Nlk	Nlk	0
chr11_79571395	chr11	79571395	A	G	+	Nf1	intron	TRUE	FALSE	FALSE	chr11:79571396	TRUE	TRUE	TRUE	TRUE	FALSE	0	0.0787037	0.0277778	0.0787037	0.0509259	0	0.0277778	0.0666667	0.0787037	0.0555556	0	1	1	2	1	342	260	192	150	226	chr11_79571396	79571396	mm10	0	0	0	100	0	0	0	Nf1	Nf1	0
chr11_79602851	chr11	79602851	A	G	+	Rab11fip4	intron	TRUE	FALSE	FALSE	chr11:79602852	TRUE	TRUE	FALSE	TRUE	FALSE	0	0.194444	0	0.194444	0.194444	0	0.194444	0	0.133333	0.0666667	0	3	0	2	1	351	125	116	231	109	chr11_79602852	79602852	mm10	0	0	0	100	0	0	0	Rab11fip4	Rab11fip4	0
chr11_79637201	chr11	79637201	A	G	+	Rab11fip4	intron	TRUE	FALSE	FALSE	chr11:79637202	TRUE	TRUE	TRUE	FALSE	FALSE	0	0.253968	0	0.253968	0.253968	0	0	0.253968	0.0666667	0.194444	0	0	4	1	2	701	753	127	440	118	chr11_79637202	79637202	mm10	0	0	0	100	0	0	0	Rab11fip4	Rab11fip4	0
chr11_80231872	chr11	80231872	A	G	+	Rhot1	intron	FALSE	TRUE	FALSE	chr11:80231873	TRUE	TRUE	FALSE	TRUE	FALSE	0	0.115741	0	0.115741	0.115741	0	0.115741	0	0.111111	0.0666667	0	3	0	1	1	367	167	359	271	257	chr11_80231873	80231873	mm10	0	0	0	100	0	100	0	Rhot1	Rhot1	0
chr11_80236403	chr11	80236403	A	G	+	Rhot1	intron	FALSE	TRUE	FALSE	chr11:80236404	TRUE	TRUE	TRUE	FALSE	FALSE	0	0.3	0	0.3	0.3	0	0	0.0555556	0.0416667	0.3	0	0	1	1	4	310	338	150	232	98	chr11_80236404	80236404	mm10	0	0	0	100	0	0	0	Rhot1	Rhot1	0
chr11_80439812	chr11	80439812	A	G	+	Psmd11	intron	TRUE	FALSE	FALSE	chr11:80439813	TRUE	TRUE	FALSE	FALSE	FALSE	0	0.0833333	0	0.0833333	0.0833333	0	0	0	0.0833333	0.0555556	0	0	0	1	1	495	487	314	341	237	chr11_80439813	80439813	mm10	0	0	0	100	0	0	0	Psmd11	Psmd11	0
chr11_80470856	chr11	80470856	A	G	+	Psmd11	intron	FALSE	TRUE	FALSE	chr11:80470857	TRUE	TRUE	TRUE	TRUE	FALSE	0	0.25	0.0555556	0.25	0.194444	0	0.0555556	0.25	0.180952	0.2	0	1	3	3	3	589	374	95	172	215	chr11_80470857	80470857	mm10	0	0	0	100	0	0	0	Psmd11	Psmd11	0
chr11_81957578	chr11	81957578	T	C	-	Asic2	intron	FALSE	FALSE	FALSE	chr11:81957579	TRUE	TRUE	TRUE	TRUE	FALSE	0	0.116904	0.0341667	0.116904	0.0827377	0	0.116904	0.0341667	0.0522369	0.0763674	0	10	2	6	4	131	80	67	111	61	chr11_81957579	81957579	mm10	0	0	0	100	0	0	0	Asic2	Asic2	0
chr11_83317859	chr11	83317859	A	G	+	Ap2b1	intron	FALSE	TRUE	FALSE	chr11:83317860	TRUE	TRUE	FALSE	TRUE	FALSE	0	0.111111	0	0.111111	0.111111	0	0.025641	0	0.0666667	0.111111	0	1	0	1	1	1181	698	848	683	667	chr11_83317860	83317860	mm10	0	0	0	100	0	0	0	Ap2b1	Ap2b1	0
chr11_83997123	chr11	83997123	A	G	+	Synrg	intron	TRUE	FALSE	FALSE	chr11:83997124	TRUE	TRUE	TRUE	TRUE	FALSE	0	0.206349	0.0666667	0.206349	0.139683	0	0.138889	0.177778	0.0666667	0.206349	0	4	3	2	3	420	151	96	280	132	chr11_83997124	83997124	mm10	0	0	0	100	0	0	0	Synrg	Synrg	0
chr11_84036000	chr11	84036000	A	G	+	Synrg	intron	FALSE	TRUE	FALSE	chr11:84036001	TRUE	TRUE	TRUE	TRUE	FALSE	0	0.5	0.166667	0.5	0.333333	0	0.5	0.166667	0.333333	0.305556	0	9	2	5	6	227	95	125	112	74	chr11_84036001	84036001	mm10	0	0	0	100	0	0	0	Synrg	Synrg	0
chr11_84065623	chr11	84065623	T	C	-	Dusp14	intron	TRUE	FALSE	FALSE	chr11:84065624	TRUE	TRUE	FALSE	FALSE	FALSE	0	0.232323	0	0.232323	0.232323	0	0	0	0.152778	0.232323	0	0	0	2	5	217	206	159	77	82	chr11_84065624	84065624	mm10	0	0	0	100	0	100	0	Dusp14	Dusp14	0
chr11_84087477	chr11	84087477	T	C	-	Tada2a	intron	TRUE	FALSE	FALSE	chr11:84087478	TRUE	TRUE	TRUE	FALSE	FALSE	0	0.333333	0	0.333333	0.333333	0	0	0.194444	0.0740741	0.333333	0	0	4	2	3	189	208	50	114	61	chr11_84087478	84087478	mm10	0	0	0	100	0	0	0	Tada2a	Tada2a	0
chr11_84096641	chr11	84096641	T	C	-	Tada2a	intron	TRUE	FALSE	FALSE	chr11:84096642	TRUE	TRUE	TRUE	FALSE	FALSE	0	0.214286	0	0.214286	0.214286	0	0	0.0969697	0.103268	0.214286	0	0	2	5	4	170	200	57	112	56	chr11_84096642	84096642	mm10	0	0	0	100	0	0	0	Tada2a	Tada2a	0
chr11_84851333	chr11	84851333	T	C	-	Ggnbp2	intron	TRUE	FALSE	FALSE	chr11:84851334	TRUE	TRUE	TRUE	FALSE	FALSE	0	0.075	0	0.075	0.075	0	0	0.0703704	0.0407925	0.075	0	0	2	2	2	381	377	92	157	109	chr11_84851334	84851334	mm10	0	0	0	100	0	0	0	Ggnbp2	Ggnbp2	0
chr11_85014868	chr11	85014868	T	C	-	Usp32	intron	FALSE	TRUE	FALSE	chr11:85014869	TRUE	TRUE	FALSE	FALSE	FALSE	0	0.333333	0	0.333333	0.333333	0	0	0	0.15873	0.333333	0	0	0	3	4	493	525	258	170	121	chr11_85014869	85014869	mm10	0	0	0	100	0	0	0	Usp32	Usp32	0
chr11_85034732	chr11	85034732	T	C	-	Usp32	intron	FALSE	TRUE	FALSE	chr11:85034733	TRUE	TRUE	FALSE	TRUE	FALSE	0	0.0278261	0	0.0278261	0.0278261	0	0.0278261	0	0.0222222	0.0175439	0	2	0	1	1	519	212	374	313	293	chr11_85034733	85034733	mm10	0	0	0	100	0	0	0	Usp32	Usp32	0
chr11_86306627	chr11	86306627	T	C	-	Med13	intron	TRUE	FALSE	FALSE	chr11:86306628	TRUE	TRUE	TRUE	TRUE	FALSE	0	0.222222	0.0518519	0.222222	0.17037	0	0.0518519	0.166667	0.0815851	0.222222	0	2	2	3	3	412	208	98	153	102	chr11_86306628	86306628	mm10	0	0	0	100	0	0	0	Med13	Med13	0
chr11_86314605	chr11	86314605	T	C	-	Med13	intron	TRUE	FALSE	FALSE	chr11:86314606	TRUE	TRUE	TRUE	TRUE	FALSE	0	0.14178	0.0350877	0.14178	0.106692	0	0.14178	0.0350877	0.0601449	0.05	0	10	2	4	2	286	69	166	152	127	chr11_86314606	86314606	mm10	0	0	0	100	0	0	0	Med13	Med13	0
chr11_86507218	chr11	86507218	T	C	-	Rps6kb1	intron	FALSE	TRUE	FALSE	chr11:86507219	TRUE	TRUE	TRUE	FALSE	FALSE	0	0.0833333	0	0.0833333	0.0833333	0	0	0.0222222	0.025641	0.0833333	0	0	1	2	3	178	237	117	129	146	chr11_86507219	86507219	mm10	0	0	0	100	0	0	0	Rps6kb1	Rps6kb1	0
chr11_86509985	chr11	86509985	T	C	-	Rps6kb1	intron	FALSE	TRUE	FALSE	chr11:86509986	TRUE	TRUE	FALSE	TRUE	FALSE	0	0.280247	0	0.280247	0.280247	0	0.280247	0	0.134128	0.157407	0	24	0	10	6	186	84	157	69	89	chr11_86509986	86509986	mm10	0	0	0	100	0	0	0	Rps6kb1	Rps6kb1	0
chr11_86539439	chr11	86539439	T	C	-	Rps6kb1	intron	FALSE	TRUE	FALSE	chr11:86539440	TRUE	TRUE	TRUE	TRUE	FALSE	0	0.166667	0.0666667	0.166667	0.1	0	0.0666667	0.0833333	0.166667	0.111111	0	1	1	2	2	207	196	57	188	79	chr11_86539440	86539440	mm10	0	0	0	100	0	100	0	Rps6kb1	Rps6kb1	0
chr11_86540437	chr11	86540437	T	C	-	Rps6kb1	intron	FALSE	TRUE	FALSE	chr11:86540438	TRUE	TRUE	TRUE	TRUE	FALSE	0	0.130952	0.0666667	0.130952	0.0642857	0	0.130952	0.0833333	0.0666667	0.0833333	0	2	2	1	1	205	120	65	199	77	chr11_86540438	86540438	mm10	0	0	0	100	0	100	0	Rps6kb1	Rps6kb1	0
chr11_86605572	chr11	86605572	T	C	-	Vmp1	intron	TRUE	FALSE	FALSE	chr11:86605573	TRUE	TRUE	TRUE	TRUE	FALSE	0	0.244444	0.0833333	0.244444	0.161111	0	0.133333	0.244444	0.0833333	0.111111	0	2	3	2	1	385	258	78	261	261	chr11_86605573	86605573	mm10	0	0	0	100	0	0	0	Vmp1	Vmp1	0
chr11_86628266	chr11	86628266	T	C	-	Vmp1	intron	FALSE	TRUE	FALSE	chr11:86628267	TRUE	TRUE	TRUE	FALSE	FALSE	0	0.136905	0	0.136905	0.136905	0	0	0.136905	0.0185185	0.0666667	0	0	3	1	1	606	603	171	389	348	chr11_86628267	86628267	mm10	0	0	0	100	0	0	0	Vmp1	Vmp1	0
chr11_86677906	chr11	86677906	T	C	-	Vmp1	intron	TRUE	FALSE	FALSE	chr11:86677907	TRUE	TRUE	TRUE	FALSE	FALSE	0	0.2	0	0.2	0.2	0	0	0.194444	0.133333	0.2	0	0	3	2	3	450	447	192	261	392	chr11_86677907	86677907	mm10	0	0	0	100	0	100	0	Vmp1	Vmp1	0
chr11_86991899	chr11	86991899	T	C	-	Ypel2	intron	TRUE	FALSE	FALSE	chr11:86991900	TRUE	TRUE	TRUE	TRUE	FALSE	0	0.0679012	0.0416667	0.0679012	0.0262346	0	0.0679012	0.0555556	0.0416667	0.0611111	0	5	2	2	2	289	118	105	158	61	chr11_86991900	86991900	mm10	0	0	0	100	0	100	0	Ypel2	Ypel2	0
chr11_87066633	chr11	87066633	T	C	-	Gdpd1	intron	TRUE	FALSE	FALSE	chr11:87066634	TRUE	TRUE	TRUE	FALSE	FALSE	0	0.15	0	0.15	0.15	0	0	0.15	0.111111	0.133333	0	0	2	3	2	197	225	54	72	113	chr11_87066634	87066634	mm10	0	0	0	100	0	0	0	Gdpd1	Gdpd1	0
chr11_87310471	chr11	87310471	T	C	-	Ppm1e	intron	FALSE	FALSE	FALSE	chr11:87310472	TRUE	TRUE	TRUE	TRUE	FALSE	0	0.287302	0.0499109	0.287302	0.237391	0	0.0499109	0.233333	0.109253	0.287302	0	3	17	8	21	485	196	71	228	71	chr11_87310472	87310472	mm10	0	0	0	100	0	0	0	Ppm1e	Ppm1e	0
chr11_87310479	chr11	87310479	T	C	-	Ppm1e	intron	FALSE	FALSE	FALSE	chr11:87310480	TRUE	TRUE	TRUE	TRUE	FALSE	0	0.401211	0.0696078	0.401211	0.331604	0	0.0696078	0.334323	0.160796	0.401211	0	5	28	12	28	485	77	73	75	68	chr11_87310480	87310480	mm10	0	0	0	100	0	0	0	Ppm1e	Ppm1e	0
chr11_87310541	chr11	87310541	T	C	-	Ppm1e	intron	FALSE	FALSE	FALSE	chr11:87310542	TRUE	TRUE	TRUE	TRUE	FALSE	0	0.570124	0.0416667	0.570124	0.528458	0	0.570124	0.0416667	0.308054	0.266667	0	39	1	19	8	479	66	147	61	115	chr11_87310542	87310542	mm10	0	0	0	100	0	0	0	Ppm1e	Ppm1e	0
chr11_87342092	chr11	87342092	T	C	-	Ppm1e	intron	FALSE	TRUE	FALSE	chr11:87342093	TRUE	TRUE	TRUE	FALSE	FALSE	0	0.203426	0	0.203426	0.203426	0	0	0.203426	0.124138	0.151106	0	0	13	9	9	492	544	65	200	70	chr11_87342093	87342093	mm10	0	0	0	100	0	0	0	Ppm1e	Ppm1e	0
chr11_87342097	chr11	87342097	T	C	-	Ppm1e	intron	FALSE	TRUE	FALSE	chr11:87342098	TRUE	TRUE	TRUE	TRUE	FALSE	0	0.446128	0.167832	0.446128	0.278296	0	0.167832	0.369565	0.446128	0.354001	0	20	23	32	24	494	107	64	75	67	chr11_87342098	87342098	mm10	0	0	0	100	0	0	0	Ppm1e	Ppm1e	0
chr11_87342168	chr11	87342168	T	C	-	Ppm1e	intron	FALSE	TRUE	FALSE	chr11:87342169	TRUE	TRUE	TRUE	TRUE	FALSE	0	0.318519	0.0444444	0.318519	0.274074	0	0.244645	0.0444444	0.318519	0.307099	0	18	2	18	18	483	72	100	55	59	chr11_87342169	87342169	mm10	0	0	0	100	0	0	0	Ppm1e	Ppm1e	0
chr11_87349347	chr11	87349347	T	C	-	Ppm1e	intron	TRUE	FALSE	FALSE	chr11:87349348	TRUE	TRUE	TRUE	TRUE	FALSE	0	0.102112	0.0436508	0.102112	0.0584608	0	0.102112	0.094246	0.0436508	0.0900966	0	7	5	5	5	489	80	110	214	58	chr11_87349348	87349348	mm10	0	0	0	100	0	0	0	Ppm1e	Ppm1e	0
chr11_93383317	chr11	93383317	A	G	+	Car10	intron	FALSE	TRUE	FALSE	chr11:93383318	TRUE	TRUE	FALSE	TRUE	FALSE	0	0.0684524	0	0.0684524	0.0684524	0	0.0583333	0	0.0684524	0.0555556	0	3	0	6	1	556	234	284	240	250	chr11_93383318	93383318	mm10	0	0	0	100	0	0	0	Car10	Car10	0
chr11_93570397	chr11	93570397	A	G	+	Car10	intron	FALSE	FALSE	FALSE	chr11:93570398	TRUE	TRUE	TRUE	FALSE	FALSE	0	0.111111	0	0.111111	0.111111	0	0	0.0666667	0.0833333	0.111111	0	0	1	1	1	623	721	232	440	337	chr11_93570398	93570398	mm10	0	0	0	100	0	0	0	Car10	Car10	0
chr11_93570527	chr11	93570527	A	G	+	Car10	intron	FALSE	FALSE	FALSE	chr11:93570528	TRUE	TRUE	TRUE	FALSE	FALSE	0	0.111111	0	0.111111	0.111111	0	0	0.0555556	0.111111	0.111111	0	0	1	1	1	625	721	311	455	334	chr11_93570528	93570528	mm10	0	0	0	100	0	0	0	Car10	Car10	0
chr11_93898694	chr11	93898694	A	G	+	Mbtd1	intron	TRUE	FALSE	FALSE	chr11:93898695	TRUE	TRUE	TRUE	TRUE	FALSE	0	0.166049	0.0493506	0.166049	0.116699	0	0.0493506	0.124504	0.154589	0.166049	0	5	11	7	12	125	118	84	82	72	chr11_93898695	93898695	mm10	0	0	0	100	0	100	0	Mbtd1	Mbtd1	0
chr11_93898699	chr11	93898699	A	G	+	Mbtd1	intron	TRUE	FALSE	FALSE	chr11:93898700	TRUE	TRUE	TRUE	TRUE	FALSE	0	0.0801587	0.0107527	0.0801587	0.069406	0	0.0107527	0.0353342	0.0559441	0.0801587	0	1	3	3	5	123	130	98	75	83	chr11_93898700	93898700	mm10	0	0	0	100	0	100	0	Mbtd1	Mbtd1	0
chr11_93898701	chr11	93898701	A	G	+	Mbtd1	intron	TRUE	FALSE	FALSE	chr11:93898702	TRUE	TRUE	TRUE	TRUE	FALSE	0	0.125541	0.0337165	0.125541	0.0918247	0	0.0337165	0.124508	0.0423077	0.125541	0	3	10	2	8	119	113	81	73	64	chr11_93898702	93898702	mm10	0	0	0	100	0	100	0	Mbtd1	Mbtd1	0
chr11_94066992	chr11	94066992	A	G	+	Spag9	intron	TRUE	FALSE	FALSE	chr11:94066993	TRUE	TRUE	FALSE	FALSE	FALSE	0	0.0666667	0	0.0666667	0.0666667	0	0	0	0.0666667	0.0555556	0	0	0	1	1	1423	1455	814	876	654	chr11_94066993	94066993	mm10	0	0	0	100	0	0	0	Spag9	Spag9	0
chr11_94094774	chr11	94094774	A	G	+	Spag9	intron	TRUE	FALSE	FALSE	chr11:94094775	TRUE	TRUE	TRUE	FALSE	FALSE	0	0.192308	0	0.192308	0.192308	0	0	0.192308	0.0793651	0.0515873	0	0	3	5	2	999	1031	270	361	264	chr11_94094775	94094775	mm10	0	0	0	100	0	0	0	Spag9	Spag9	0
chr11_94103877	chr11	94103877	A	G	+	Spag9	intron	FALSE	FALSE	FALSE	chr11:94103878	TRUE	TRUE	TRUE	FALSE	FALSE	0	0.185185	0	0.185185	0.185185	0	0	0.134615	0.0333333	0.185185	0	0	3	1	4	883	902	311	587	299	chr11_94103878	94103878	mm10	0	0	0	100	0	0	0	Spag9	Spag9	0
chr11_94106348	chr11	94106348	A	G	+	Spag9	intron	TRUE	FALSE	FALSE	chr11:94106349	TRUE	TRUE	TRUE	FALSE	FALSE	0	0.0833333	0	0.0833333	0.0833333	0	0	0.0833333	0.0350877	0.0833333	0	0	2	2	3	887	912	195	615	554	chr11_94106349	94106349	mm10	0	0	0	100	0	0	0	Spag9	Spag9	0
chr11_94106383	chr11	94106383	A	G	+	Spag9	intron	TRUE	FALSE	FALSE	chr11:94106384	TRUE	TRUE	TRUE	FALSE	FALSE	0	0.137037	0	0.137037	0.137037	0	0	0.0185185	0.0846154	0.137037	0	0	1	6	5	885	914	484	353	295	chr11_94106384	94106384	mm10	0	0	0	100	0	0	0	Spag9	Spag9	0
chr11_94106386	chr11	94106386	A	G	+	Spag9	intron	TRUE	FALSE	FALSE	chr11:94106387	TRUE	TRUE	TRUE	FALSE	FALSE	0	0.199643	0	0.199643	0.199643	0	0	0.190476	0.0870091	0.199643	0	0	6	6	8	886	920	321	71	294	chr11_94106387	94106387	mm10	0	0	0	100	0	0	0	Spag9	Spag9	0
chr11_94118514	chr11	94118514	A	G	+	Spag9	intron	FALSE	FALSE	FALSE	chr11:94118515	TRUE	TRUE	TRUE	FALSE	FALSE	0	0.155377	0	0.155377	0.155377	0	0	0.0787037	0.155377	0.0416667	0	0	2	9	1	844	848	156	57	297	chr11_94118515	94118515	mm10	0	0	0	100	0	0	0	Spag9	Spag9	0
chr11_94122216	chr11	94122216	A	G	+	Spag9	intron	FALSE	FALSE	FALSE	chr11:94122217	TRUE	TRUE	TRUE	TRUE	FALSE	0	0.0793651	0.0555556	0.0793651	0.0238095	0	0.0701754	0.0779221	0.0793651	0.0555556	0	4	2	5	1	851	592	148	545	290	chr11_94122217	94122217	mm10	0	0	0	100	0	0	0	Spag9	Spag9	0
chr11_94122226	chr11	94122226	A	G	+	Spag9	intron	FALSE	FALSE	FALSE	chr11:94122227	TRUE	TRUE	FALSE	TRUE	FALSE	0	0.295008	0	0.295008	0.295008	0	0.295008	0	0.0441919	0.0833333	0	16	0	3	1	851	56	338	333	290	chr11_94122227	94122227	mm10	0	0	0	100	0	0	0	Spag9	Spag9	0
chr11_94122232	chr11	94122232	A	G	+	Spag9	intron	FALSE	FALSE	FALSE	chr11:94122233	TRUE	TRUE	TRUE	TRUE	FALSE	0	0.462096	0.0555556	0.462096	0.40654	0	0.462096	0.0833333	0.141414	0.0555556	0	24	2	9	1	843	54	231	62	288	chr11_94122233	94122233	mm10	0	0	0	100	0	0	0	Spag9	Spag9	0
chr11_94122243	chr11	94122243	A	G	+	Spag9	intron	FALSE	FALSE	FALSE	chr11:94122244	TRUE	TRUE	TRUE	FALSE	FALSE	0	0.242857	0	0.242857	0.242857	0	0	0.242857	0.164216	0.166667	0	0	6	10	4	846	851	147	62	163	chr11_94122244	94122244	mm10	0	0	0	100	0	0	0	Spag9	Spag9	0
chr11_94336103	chr11	94336103	A	G	+	Ankrd40	intron	FALSE	TRUE	FALSE	chr11:94336104	TRUE	TRUE	TRUE	TRUE	FALSE	0	0.243386	0.047619	0.243386	0.195767	0	0.243386	0.047619	0.047619	0.0833333	0	6	1	1	1	550	264	146	385	203	chr11_94336104	94336104	mm10	0	0	0	100	0	0	0	Ankrd40	Ankrd40	0
chr11_94336421	chr11	94336421	A	G	+	Ankrd40	intron	FALSE	TRUE	FALSE	chr11:94336422	TRUE	TRUE	TRUE	TRUE	FALSE	0	0.194444	0.0555556	0.194444	0.138889	0	0.0555556	0.194444	0.0972222	0.0666667	0	1	2	2	1	555	434	72	199	205	chr11_94336422	94336422	mm10	0	0	0	100	0	0	0	Ankrd40	Ankrd40	0
chr11_94336626	chr11	94336626	A	G	+	Ankrd40	intron	FALSE	TRUE	FALSE	chr11:94336627	TRUE	TRUE	TRUE	TRUE	FALSE	0	0.222222	0.0606061	0.222222	0.161616	0	0.0833333	0.0740741	0.0606061	0.222222	0	2	2	2	2	556	457	145	387	115	chr11_94336627	94336627	mm10	0	0	0	100	0	0	0	Ankrd40	Ankrd40	0
chr11_94338053	chr11	94338053	A	G	+	Ankrd40	intron	TRUE	FALSE	FALSE	chr11:94338054	TRUE	TRUE	TRUE	FALSE	FALSE	0	0.166667	0	0.166667	0.166667	0	0	0.0666667	0.037037	0.166667	0	0	1	1	2	559	643	178	384	228	chr11_94338054	94338054	mm10	0	0	0	100	0	0	0	Ankrd40	Ankrd40	0
chr11_94437159	chr11	94437159	T	C	-	Cacna1g	intron	TRUE	FALSE	FALSE	chr11:94437160	TRUE	TRUE	FALSE	TRUE	FALSE	0	0.460317	0	0.460317	0.460317	0	0.460317	0	0.233333	0.222222	0	7	0	3	2	334	127	148	119	131	chr11_94437160	94437160	mm10	0	0	0	100	0	0	0	Cacna1g	Cacna1g	0
chr11_95301443	chr11	95301443	T	C	-	Kat7	intron	TRUE	FALSE	FALSE	chr11:95301444	TRUE	TRUE	FALSE	FALSE	FALSE	0	0.111111	0	0.111111	0.111111	0	0	0	0.0833333	0.111111	0	0	0	1	1	380	411	207	252	150	chr11_95301444	95301444	mm10	0	0	0	100	0	0	0	Kat7	Kat7	0
chr11_95437138	chr11	95437138	A	G	+	Spop	intron	TRUE	FALSE	FALSE	chr11:95437139	TRUE	TRUE	TRUE	TRUE	FALSE	0	0.283333	0.111111	0.283333	0.172222	0	0.222222	0.111111	0.283333	0.15	0	3	1	5	2	546	178	169	202	132	chr11_95437139	95437139	mm10	0	0	0	100	0	100	0	Spop	Spop	0
chr11_95443446	chr11	95443446	A	G	+	Spop	intron	FALSE	TRUE	FALSE	chr11:95443447	TRUE	TRUE	TRUE	TRUE	FALSE	0	0.194444	0.0654762	0.194444	0.128968	0	0.0654762	0.194444	0.0740741	0.125	0	2	4	2	3	563	196	154	358	251	chr11_95443447	95443447	mm10	0	0	0	100	0	100	0	Spop	Spop	0
chr11_95486504	chr11	95486504	A	G	+	Spop	intron	TRUE	FALSE	FALSE	chr11:95486505	TRUE	TRUE	TRUE	TRUE	FALSE	0	0.237037	0.0555556	0.237037	0.181481	0	0.222222	0.0555556	0.237037	0.0833333	0	2	1	4	1	422	160	140	153	183	chr11_95486505	95486505	mm10	0	0	0	100	0	0	0	Spop	Spop	0
chr11_96052044	chr11	96052044	T	C	-	Ube2z	intron	TRUE	FALSE	FALSE	chr11:96052045	TRUE	TRUE	TRUE	FALSE	FALSE	0	0.222222	0	0.222222	0.222222	0	0	0.222222	0.0952381	0.222222	0	0	2	2	2	412	432	136	255	175	chr11_96052045	96052045	mm10	0	0	0	100	0	0	0	Ube2z	Ube2z	0
chr11_96056371	chr11	96056371	T	C	-	Ube2z	intron	FALSE	TRUE	FALSE	chr11:96056372	TRUE	TRUE	TRUE	FALSE	FALSE	0	0.244444	0	0.244444	0.244444	0	0	0.111111	0.047619	0.244444	0	0	1	1	3	487	507	208	296	119	chr11_96056372	96056372	mm10	0	0	0	100	0	0	0	Ube2z	Ube2z	0
chr11_97216577	chr11	97216577	T	C	-	Npepps	intron	TRUE	FALSE	FALSE	chr11:97216578	TRUE	TRUE	TRUE	FALSE	FALSE	0	0.404762	0	0.404762	0.404762	0	0	0.166667	0.404762	0.152778	0	0	3	14	2	711	740	170	255	191	chr11_97216578	97216578	mm10	0	0	0	100	0	0	0	Npepps	Npepps	0
chr11_97253663	chr11	97253663	T	C	-	Npepps	intron	TRUE	FALSE	FALSE	chr11:97253664	TRUE	TRUE	FALSE	TRUE	FALSE	0	0.166667	0	0.166667	0.166667	0	0.0753968	0	0.0238095	0.166667	0	3	0	1	3	518	246	359	383	158	chr11_97253664	97253664	mm10	0	0	0	100	0	0	0	Npepps	Npepps	0
chr11_97328629	chr11	97328629	A	G	+	Mrpl45	exon	TRUE	FALSE	FALSE	chr11:97328630	TRUE	TRUE	TRUE	FALSE	FALSE	0	0.0185467	0	0.0185467	0.0185467	0	0	0.0185467	0.0114943	0.0104167	0	0	2	2	1	179	185	98	165	97	chr11_97328630	97328630	mm10	0	0	100	0	0	0	100	Mrpl45	Mrpl45	0
chr11_97328663	chr11	97328663	A	G	+	Mrpl45	exon	TRUE	FALSE	FALSE	chr11:97328664	TRUE	TRUE	FALSE	FALSE	FALSE	0	0.0340763	0	0.0340763	0.0340763	0	0.00779967	0	0.022182	0.0340763	0	2	0	5	4	202	254	114	204	124	chr11_97328664	97328664	mm10	0	0	100	0	0	0	100	Mrpl45	Mrpl45	0
chr11_97513747	chr11	97513747	T	C	-	Srcin1	intron	FALSE	TRUE	FALSE	chr11:97513748	TRUE	TRUE	TRUE	TRUE	TRUE	0.0133333	0.167407	0.0802808	0.167407	0.0871266	0.0133333	0.163283	0.150488	0.0802808	0.167407	1	20	9	8	12	521	110	58	92	72	chr11_97513748	97513748	mm10	0	0	0	100	0	0	0	Srcin1	Srcin1	0
chr11_97513783	chr11	97513783	T	C	-	Srcin1	intron	FALSE	TRUE	FALSE	chr11:97513784	TRUE	TRUE	TRUE	TRUE	FALSE	0	0.344156	0.15457	0.344156	0.189586	0	0.15457	0.344156	0.282407	0.251852	0	19	19	24	13	776	124	57	87	54	chr11_97513784	97513784	mm10	0	0	0	100	0	0	0	Srcin1	Srcin1	0
chr11_97513809	chr11	97513809	T	C	-	Srcin1	intron	FALSE	TRUE	FALSE	chr11:97513810	TRUE	TRUE	TRUE	TRUE	FALSE	0	0.203853	0.0683124	0.203853	0.13554	0	0.203853	0.0683124	0.108974	0.0862745	0	28	5	10	3	782	140	75	93	141	chr11_97513810	97513810	mm10	0	0	0	100	0	0	0	Srcin1	Srcin1	0
chr11_97513877	chr11	97513877	T	C	-	Srcin1	intron	FALSE	TRUE	FALSE	chr11:97513878	TRUE	TRUE	FALSE	TRUE	FALSE	0	0.135699	0	0.135699	0.135699	0	0.135699	0	0.0883457	0.0413534	0	18	0	9	2	781	131	269	95	153	chr11_97513878	97513878	mm10	0	0	0	100	0	0	0	Srcin1	Srcin1	0
chr11_97514802	chr11	97514802	T	C	-	Srcin1	intron	FALSE	TRUE	FALSE	chr11:97514803	TRUE	TRUE	TRUE	TRUE	FALSE	0	0.116667	0.0144928	0.116667	0.102174	0	0.0175439	0.0144928	0.100096	0.116667	0	1	1	9	4	736	571	215	85	156	chr11_97514803	97514803	mm10	0	0	0	100	0	0	0	Srcin1	Srcin1	0
chr11_97514811	chr11	97514811	T	C	-	Srcin1	intron	FALSE	TRUE	FALSE	chr11:97514812	TRUE	TRUE	TRUE	TRUE	FALSE	0	0.119048	0.0229885	0.119048	0.0960591	0	0.0229885	0.0719697	0.112097	0.119048	0	2	3	10	4	734	578	133	85	145	chr11_97514812	97514812	mm10	0	0	0	100	0	0	0	Srcin1	Srcin1	0
chr11_97515431	chr11	97515431	T	C	-	Srcin1	intron	FALSE	TRUE	FALSE	chr11:97515432	TRUE	TRUE	TRUE	FALSE	FALSE	0	0.151971	0	0.151971	0.151971	0	0	0.0714286	0.151971	0.0793651	0	0	3	19	2	778	841	194	126	145	chr11_97515432	97515432	mm10	0	0	0	100	0	0	0	Srcin1	Srcin1	0
chr11_97515438	chr11	97515438	T	C	-	Srcin1	intron	FALSE	TRUE	FALSE	chr11:97515439	TRUE	TRUE	TRUE	TRUE	FALSE	0	0.330444	0.0208333	0.330444	0.309611	0	0.0208333	0.176772	0.330444	0.0808824	0	2	10	42	3	777	566	55	127	152	chr11_97515439	97515439	mm10	0	0	0	100	0	0	0	Srcin1	Srcin1	0
chr11_97515480	chr11	97515480	T	C	-	Srcin1	intron	FALSE	TRUE	FALSE	chr11:97515481	TRUE	TRUE	TRUE	TRUE	FALSE	0	0.0703704	0.0151515	0.0703704	0.0552189	0	0.0151515	0.0464744	0.0513681	0.0703704	0	1	2	5	4	761	539	128	101	161	chr11_97515481	97515481	mm10	0	0	0	100	0	0	0	Srcin1	Srcin1	0
chr11_97538790	chr11	97538790	T	C	-	Srcin1	intron	TRUE	FALSE	FALSE	chr11:97538791	TRUE	TRUE	TRUE	FALSE	FALSE	0	0.0760494	0	0.0760494	0.0760494	0	0	0.0123457	0.0298003	0.0760494	0	0	1	3	5	627	719	308	275	70	chr11_97538791	97538791	mm10	0	0	0	100	0	0	0	Srcin1	Srcin1	0
chr11_97538803	chr11	97538803	T	C	-	Srcin1	intron	TRUE	FALSE	FALSE	chr11:97538804	TRUE	TRUE	TRUE	TRUE	FALSE	0	0.226773	0.0277778	0.226773	0.198995	0	0.226773	0.0277778	0.131281	0.150926	0	21	2	13	10	624	93	308	106	66	chr11_97538804	97538804	mm10	0	0	0	100	0	0	0	Srcin1	Srcin1	0
chr11_97843167	chr11	97843167	A	G	+	B230217C12Rik	3' end	TRUE	FALSE	TRUE	chr11:97843168	TRUE	TRUE	TRUE	FALSE	FALSE	0	0.0913867	0.00937193	0.0913867	0.0820147	0	0.00937193	0.0659762	0.0447717	0.0913867	0	3	9	11	16	237	280	146	247	175	chr11_97843168	97843168	mm10	0	100	100	0	0	0	0	B230217C12Rik	B230217C12Rik	0
chr11_97843173	chr11	97843173	A	G	+	B230217C12Rik	3' end	TRUE	FALSE	TRUE	chr11:97843174	TRUE	TRUE	TRUE	FALSE	FALSE	0	0.192916	0	0.192916	0.192916	0	0	0.176002	0.113925	0.192916	0	0	27	27	37	243	253	163	238	191	chr11_97843174	97843174	mm10	0	100	100	0	0	0	0	B230217C12Rik	B230217C12Rik	0
chr11_97843181	chr11	97843181	A	G	+	B230217C12Rik	3' end	TRUE	FALSE	TRUE	chr11:97843182	TRUE	TRUE	TRUE	FALSE	FALSE	0	0.132224	0	0.132224	0.132224	0	0	0.103478	0.0932886	0.132224	0	0	15	23	25	251	264	147	247	194	chr11_97843182	97843182	mm10	0	100	100	0	0	0	0	B230217C12Rik	B230217C12Rik	0
chr11_97843182	chr11	97843182	A	G	+	B230217C12Rik	3' end	TRUE	FALSE	TRUE	chr11:97843183	TRUE	TRUE	TRUE	FALSE	FALSE	0	0.119253	0	0.119253	0.119253	0	0	0.0727969	0.0706807	0.119253	0	0	9	17	20	257	264	137	242	168	chr11_97843183	97843183	mm10	0	100	100	0	0	0	0	B230217C12Rik	B230217C12Rik	0
chr11_97844227	chr11	97844227	A	G	+	B230217C12Rik	3' end	TRUE	FALSE	FALSE	chr11:97844228	TRUE	TRUE	TRUE	FALSE	FALSE	0	0.111255	0	0.111255	0.111255	0	0	0.111255	0.0532289	0.0536062	0	0	9	10	6	147	154	83	184	104	chr11_97844228	97844228	mm10	0	100	0	0	100	0	0	B230217C12Rik	B230217C12Rik	357
chr11_98006897	chr11	98006897	T	C	-	Cacnb1	intron	TRUE	FALSE	FALSE	chr11:98006898	TRUE	TRUE	FALSE	TRUE	FALSE	0	0.458333	0	0.458333	0.458333	0	0.458333	0	0.1	0.233333	0	6	0	2	3	626	207	199	199	110	chr11_98006898	98006898	mm10	0	0	0	100	0	0	0	Cacnb1	Cacnb1	0
chr11_98045701	chr11	98045701	T	C	-	Stac2	intron	FALSE	TRUE	FALSE	chr11:98045702	TRUE	TRUE	TRUE	TRUE	FALSE	0	0.111111	0.037037	0.111111	0.0740741	0	0.0416667	0.0555556	0.111111	0.037037	0	1	1	2	1	345	263	134	282	148	chr11_98045702	98045702	mm10	0	0	0	100	0	0	0	Stac2	Stac2	0
chr11_98135754	chr11	98135754	T	C	-	Fbxl20	intron	TRUE	FALSE	FALSE	chr11:98135755	TRUE	TRUE	TRUE	FALSE	FALSE	0	0.177778	0	0.177778	0.177778	0	0	0.111111	0.125	0.177778	0	0	1	3	3	99	133	66	73	52	chr11_98135755	98135755	mm10	0	0	0	100	0	0	0	Fbxl20	Fbxl20	0
chr11_98766091	chr11	98766091	A	G	+	Thra	3' end	FALSE	FALSE	FALSE	chr11:98766092	TRUE	TRUE	TRUE	TRUE	FALSE	0.00888889	0.390995	0.0107527	0.390995	0.380242	0.00888889	0.38231	0.0107527	0.285923	0.390995	2	96	1	65	40	1427	250	876	222	111	chr11_98766092	98766092	mm10	0	100	0	100	0	0	0	Thra	Thra	0
chr11_98813564	chr11	98813564	A	G	+	Casc3	intron	TRUE	FALSE	FALSE	chr11:98813565	TRUE	TRUE	FALSE	TRUE	FALSE	0	0.166667	0	0.166667	0.166667	0	0.138889	0	0.166667	0.0833333	0	5	0	2	1	435	287	183	145	185	chr11_98813565	98813565	mm10	0	0	0	100	0	0	0	Casc3	Casc3	0
chr11_98817607	chr11	98817607	A	G	+	Casc3	intron	FALSE	TRUE	FALSE	chr11:98817608	TRUE	TRUE	TRUE	FALSE	FALSE	0	0.166667	0	0.166667	0.166667	0	0	0.166667	0.0952381	0.166667	0	0	2	2	4	427	417	72	295	121	chr11_98817608	98817608	mm10	0	0	0	100	0	0	0	Casc3	Casc3	0
chr11_98829758	chr11	98829758	A	G	+	Casc3	intron	TRUE	FALSE	FALSE	chr11:98829759	TRUE	TRUE	TRUE	TRUE	FALSE	0	0.0703704	0.0416667	0.0703704	0.0287037	0	0.0606061	0.0416667	0.0666667	0.0703704	0	2	1	3	2	315	148	105	225	68	chr11_98829759	98829759	mm10	0	0	0	100	0	0	0	Casc3	Casc3	0
chr11_98830710	chr11	98830710	A	G	+	Casc3	intron	TRUE	FALSE	FALSE	chr11:98830711	TRUE	TRUE	FALSE	TRUE	FALSE	0	0.105556	0	0.105556	0.105556	0	0.105556	0	0.0888889	0.0277778	0	2	0	4	1	313	111	133	237	114	chr11_98830711	98830711	mm10	0	0	0	100	0	0	0	Casc3	Casc3	0
chr11_98842921	chr11	98842921	A	G	+	Rapgefl1	intron	FALSE	TRUE	FALSE	chr11:98842922	TRUE	TRUE	FALSE	FALSE	FALSE	0	0.0351852	0	0.0351852	0.0351852	0	0	0	0.0104167	0.0351852	0	0	0	1	2	354	343	291	238	148	chr11_98842922	98842922	mm10	0	0	0	100	0	0	0	Rapgefl1	Rapgefl1	0
chr11_98842930	chr11	98842930	A	G	+	Rapgefl1	intron	FALSE	TRUE	FALSE	chr11:98842931	TRUE	TRUE	TRUE	TRUE	FALSE	0	0.0944444	0.0138889	0.0944444	0.0805556	0	0.0138889	0.0684524	0.0944444	0.031746	0	1	3	7	2	352	238	102	133	248	chr11_98842931	98842931	mm10	0	0	0	100	0	0	0	Rapgefl1	Rapgefl1	0
chr12_100207185	chr12	100207185	A	G	+	Calm1	exon	FALSE	FALSE	FALSE	chr12:100207186	TRUE	TRUE	TRUE	TRUE	FALSE	0.000611014	0.078238	0.0292656	0.078238	0.0489724	0.000611014	0.0292656	0.0607909	0.044989	0.078238	5	249	343	346	522	7900	8509	5737	7728	6657	chr12_100207186	100207186	mm10	0	0	100	0	0	0	100	Calm1	Calm1	0
chr12_100334140	chr12	100334140	T	C	-	Ttc7b	intron	TRUE	FALSE	FALSE	chr12:100334141	TRUE	TRUE	TRUE	TRUE	FALSE	0	0.0949074	0.0628655	0.0949074	0.0320419	0	0.0949074	0.0628655	0.0672269	0.0923077	0	5	3	3	3	420	156	97	189	148	chr12_100334141	100334141	mm10	0	0	0	100	0	0	0	Ttc7b	Ttc7b	0
chr12_100343057	chr12	100343057	T	C	-	Ttc7b	intron	TRUE	FALSE	FALSE	chr12:100343058	TRUE	TRUE	TRUE	TRUE	FALSE	0	0.786624	0.365741	0.786624	0.420884	0	0.786624	0.365741	0.68373	0.472222	0	82	9	59	5	516	105	138	87	125	chr12_100343058	100343058	mm10	0	0	0	100	0	0	0	Ttc7b	Ttc7b	0
chr12_100343074	chr12	100343074	T	C	-	Ttc7b	intron	TRUE	FALSE	FALSE	chr12:100343075	TRUE	TRUE	FALSE	FALSE	FALSE	0	0.0833333	0	0.0833333	0.0833333	0	0.00877193	0	0.0235732	0.0833333	0	1	0	2	1	511	390	295	199	239	chr12_100343075	100343075	mm10	0	0	0	100	0	0	0	Ttc7b	Ttc7b	0
chr12_100343077	chr12	100343077	T	C	-	Ttc7b	intron	TRUE	FALSE	FALSE	chr12:100343078	TRUE	TRUE	FALSE	TRUE	FALSE	0	0.26014	0	0.26014	0.26014	0	0.18631	0	0.26014	0.194444	0	16	0	20	2	509	87	291	78	121	chr12_100343078	100343078	mm10	0	0	0	100	0	0	0	Ttc7b	Ttc7b	0
chr12_100343078	chr12	100343078	T	C	-	Ttc7b	intron	TRUE	FALSE	FALSE	chr12:100343079	TRUE	TRUE	TRUE	TRUE	TRUE	0.0208333	0.509244	0.0952381	0.509244	0.414006	0.0208333	0.509244	0.0952381	0.470085	0.466667	1	43	2	37	5	374	85	220	80	122	chr12_100343079	100343079	mm10	0	0	0	100	0	0	0	Ttc7b	Ttc7b	0
chr12_100369584	chr12	100369584	T	C	-	Ttc7b	intron	FALSE	FALSE	FALSE	chr12:100369585	TRUE	TRUE	TRUE	TRUE	FALSE	0	0.216667	0.0844156	0.216667	0.132251	0	0.0858586	0.216667	0.0844156	0.166667	0	2	3	3	2	626	282	70	197	235	chr12_100369585	100369585	mm10	0	0	0	100	0	0	0	Ttc7b	Ttc7b	0
chr12_100370478	chr12	100370478	T	C	-	Ttc7b	intron	FALSE	FALSE	FALSE	chr12:100370479	TRUE	TRUE	FALSE	TRUE	FALSE	0	0.301587	0	0.301587	0.301587	0	0.176768	0	0.0833333	0.301587	0	5	0	2	5	620	219	235	369	126	chr12_100370479	100370479	mm10	0	0	0	100	0	0	0	Ttc7b	Ttc7b	0
chr12_100370687	chr12	100370687	T	C	-	Ttc7b	intron	FALSE	FALSE	FALSE	chr12:100370688	TRUE	TRUE	FALSE	TRUE	FALSE	0	0.15873	0	0.15873	0.15873	0	0.0814815	0	0.0888889	0.15873	0	3	0	4	2	622	281	252	227	132	chr12_100370688	100370688	mm10	0	0	0	100	0	0	0	Ttc7b	Ttc7b	0
chr12_101919871	chr12	101919871	T	C	-	Atxn3	3' end	FALSE	FALSE	TRUE	chr12:101919872	TRUE	TRUE	TRUE	TRUE	FALSE	0	0.154907	0.0923077	0.154907	0.0625991	0	0.0923077	0.154907	0.135103	0.109683	0	7	12	11	9	85	80	76	86	84	chr12_101919872	101919872	mm10	0	100	100	0	0	0	100	Atxn3	Atxn3	0
chr12_101919880	chr12	101919880	T	C	-	Atxn3	3' end	FALSE	FALSE	TRUE	chr12:101919881	TRUE	TRUE	TRUE	FALSE	FALSE	0	0.071746	0	0.071746	0.071746	0	0	0.030303	0.037037	0.071746	0	0	2	3	5	84	65	70	80	81	chr12_101919881	101919881	mm10	0	100	100	0	0	0	100	Atxn3	Atxn3	0
chr12_101921635	chr12	101921635	T	C	-	Atxn3	exon	FALSE	FALSE	TRUE	chr12:101921636	TRUE	TRUE	FALSE	TRUE	FALSE	0	0.0489471	0	0.0489471	0.0489471	0	0.0489471	0	0.0128205	0.0383023	0	5	0	1	3	50	99	58	56	77	chr12_101921636	101921636	mm10	0	0	100	0	0	0	100	Atxn3	Atxn3	0
chr12_102486568	chr12	102486568	A	G	+	Golga5	intron	TRUE	FALSE	FALSE	chr12:102486569	TRUE	TRUE	FALSE	FALSE	FALSE	0	0.152778	0	0.152778	0.152778	0	0	0	0.0833333	0.152778	0	0	0	1	2	184	178	115	102	60	chr12_102486569	102486569	mm10	0	0	0	100	0	0	0	Golga5	Golga5	0
chr12_102759911	chr12	102759911	A	G	+	Ubr7	intron	TRUE	FALSE	FALSE	chr12:102759912	TRUE	TRUE	TRUE	TRUE	FALSE	0	0.666667	0.133333	0.666667	0.533333	0	0.166667	0.133333	0.666667	0.166667	0	3	2	8	2	183	132	85	58	94	chr12_102759912	102759912	mm10	0	0	0	100	0	0	0	Ubr7	Ubr7	0
chr12_102973460	chr12	102973460	A	G	+	Unc79	intron	TRUE	FALSE	FALSE	chr12:102973461	TRUE	TRUE	TRUE	TRUE	FALSE	0	0.15	0.0342105	0.15	0.115789	0	0.04806	0.0342105	0.139831	0.15	0	4	2	13	7	283	138	99	95	96	chr12_102973461	102973461	mm10	0	0	0	100	0	0	0	Unc79	Unc79	0
chr12_103116949	chr12	103116949	A	G	+	Unc79	intron	FALSE	FALSE	FALSE	chr12:103116950	TRUE	TRUE	TRUE	TRUE	FALSE	0	0.113131	0.0446429	0.113131	0.0684885	0	0.0571429	0.113131	0.0446429	0.1	0	3	4	2	3	312	124	74	137	114	chr12_103116950	103116950	mm10	0	0	0	100	0	0	0	Unc79	Unc79	0
chr12_105790154	chr12	105790154	A	G	+	Papola	intron	TRUE	FALSE	FALSE	chr12:105790155	TRUE	TRUE	TRUE	TRUE	FALSE	0	0.0633925	0.0205566	0.0633925	0.0428359	0	0.0633925	0.030303	0.0205566	0.0515614	0	6	1	2	3	479	195	178	205	153	chr12_105790155	105790155	mm10	0	0	0	100	0	0	0	Papola	Papola	0
chr12_108504848	chr12	108504848	A	G	+	Eml1	intron	FALSE	TRUE	FALSE	chr12:108504849	TRUE	TRUE	TRUE	FALSE	FALSE	0	0.15	0	0.15	0.15	0	0	0.111111	0.15	0.0606061	0	0	1	2	2	216	216	73	60	116	chr12_108504849	108504849	mm10	0	0	0	100	0	100	0	Eml1	Eml1	0
chr12_108612228	chr12	108612228	A	G	+	Evl	intron	FALSE	TRUE	FALSE	chr12:108612229	TRUE	TRUE	FALSE	TRUE	FALSE	0	0.111111	0	0.111111	0.111111	0	0.0833333	0	0.0833333	0.111111	0	2	0	1	1	497	335	197	298	165	chr12_108612229	108612229	mm10	0	0	0	100	0	0	0	Evl	Evl	0
chr12_109547643	chr12	109547643	A	G	+	Meg3	intron	FALSE	FALSE	FALSE	chr12:109547644	TRUE	TRUE	TRUE	TRUE	FALSE	0.000795545	0.0505251	0.0160273	0.0505251	0.0344978	0.000795545	0.0505251	0.0160273	0.0489031	0.0494151	1	64	11	62	39	4207	1263	682	1273	819	chr12_109547644	109547644	mm10	0	0	0	100	0	0	0	Meg3	Meg3	0
chr12_109547960	chr12	109547960	A	G	+	Meg3	intron	FALSE	FALSE	FALSE	chr12:109547961	TRUE	TRUE	FALSE	TRUE	FALSE	0	0.248263	0	0.248263	0.248263	0.00126263	0.248263	0	0.150626	0.201319	1	254	0	138	82	2433	1015	1999	925	418	chr12_109547961	109547961	mm10	0	0	0	100	0	0	0	Meg3	Meg3	0
chr12_109559013	chr12	109559013	A	G	+	Meg3	exon	FALSE	FALSE	FALSE	chr12:109559014	TRUE	TRUE	TRUE	TRUE	FALSE	0	0.10726	0.0470629	0.10726	0.0601973	0	0.0812421	0.0470629	0.0734621	0.10726	0	152	82	128	238	2876	1868	1695	1738	2262	chr12_109559014	109559014	mm10	0	0	100	100	0	0	0	Meg3	Meg3	0
chr12_109585858	chr12	109585858	A	G	+	Mir337, Mir540, Mir665, Mir3544	promoter	FALSE	FALSE	FALSE	chr12:109585859	TRUE	TRUE	TRUE	TRUE	FALSE	0	0.243895	0.123227	0.243895	0.120668	0	0.123227	0.243895	0.138056	0.173611	0	8	17	14	10	77	96	62	100	62	chr12_109585859	109585859	mm10	200	200	100	0	0	0	0	Mir337, Mir3544, Mir540, Mir665	Mir3544, Mir337	0
chr12_109586086	chr12	109586086	A	G	+	Mir337, Mir540, Mir665, Mir3544	promoter	FALSE	FALSE	FALSE	chr12:109586087	TRUE	TRUE	TRUE	TRUE	FALSE	0	0.393939	0.010101	0.393939	0.383838	0	0.010101	0.282393	0.198545	0.393939	0	1	17	20	28	88	105	56	97	70	chr12_109586087	109586087	mm10	200	200	100	0	0	0	0	Mir337, Mir3544, Mir540, Mir665	Mir540	0
chr12_109676431	chr12	109676431	A	G	+		intergenic	FALSE	FALSE	FALSE	chr12:109676432	TRUE	TRUE	FALSE	TRUE	FALSE	0	0.411767	0	0.411767	0.411767	0	0.411767	0	0.240058	0.271866	0	73	0	41	30	196	178	115	176	114	chr12_109676432	109676432	mm10	0	0	0	0	100	0	0		Mir882	5764
chr12_109676451	chr12	109676451	A	G	+		intergenic	FALSE	FALSE	FALSE	chr12:109676452	TRUE	TRUE	TRUE	TRUE	FALSE	0	0.15584	0.0795975	0.15584	0.0762429	0	0.0795975	0.15584	0.12801	0.149146	0	15	24	25	21	200	190	157	190	133	chr12_109676452	109676452	mm10	0	0	0	0	100	0	0		Mir882	5744
chr12_109676456	chr12	109676456	A	G	+		intergenic	FALSE	FALSE	FALSE	chr12:109676457	TRUE	TRUE	TRUE	FALSE	FALSE	0	0.340208	0	0.340208	0.340208	0	0	0.340208	0.209225	0.22735	0	0	52	41	28	204	158	154	194	131	chr12_109676457	109676457	mm10	0	0	0	0	100	0	0		Mir882	5739
chr12_109676466	chr12	109676466	A	G	+		intergenic	FALSE	FALSE	FALSE	chr12:109676467	TRUE	TRUE	TRUE	FALSE	FALSE	0	0.15444	0	0.15444	0.15444	0	0	0.15444	0.0398848	0.0526519	0	0	21	7	6	204	152	134	188	116	chr12_109676467	109676467	mm10	0	0	0	0	100	0	0		Mir882	5729
chr12_109715650	chr12	109715650	A	G	+	Mir494, Mir679, Mir1193	promoter	FALSE	FALSE	FALSE	chr12:109715651	TRUE	TRUE	TRUE	TRUE	TRUE	0.0141844	0.478337	0.0269841	0.478337	0.451353	0.0141844	0.478337	0.0269841	0.245344	0.296404	2	75	2	40	26	164	156	74	161	92	chr12_109715651	109715651	mm10	100	100	50	0	50	0	0	Mir494, Mir679, Mir1193	Mir679	0
chr12_109722774	chr12	109722774	A	G	+	Mir376c, Mir654, Mir376b	promoter	FALSE	FALSE	FALSE	chr12:109722775	TRUE	TRUE	TRUE	TRUE	FALSE	0	0.618418	0.0196078	0.618418	0.59881	0	0.618418	0.0196078	0.401741	0.434669	0	82	2	71	38	118	135	84	175	87	chr12_109722775	109722775	mm10	100	100	100	0	0	0	0	Mir376c, Mir654, Mir376b	Mir376c	0
chr12_109740561	chr12	109740561	A	G	+	Mir377	promoter	FALSE	FALSE	FALSE	chr12:109740562	TRUE	TRUE	FALSE	TRUE	FALSE	0	0.192352	0	0.192352	0.192352	0	0.174995	0	0.0757576	0.192352	0	34	0	15	9	220	194	62	198	53	chr12_109740562	109740562	mm10	100	100	100	100	0	0	0	Mirg, Mir377	Mirg, Mir377	0
chr12_110966752	chr12	110966752	A	G	+	Tecpr2	intron	TRUE	FALSE	FALSE	chr12:110966753	TRUE	TRUE	FALSE	TRUE	FALSE	0	0.133333	0	0.133333	0.133333	0	0.0416667	0	0.133333	0.133333	0	1	0	2	2	203	190	70	143	68	chr12_110966753	110966753	mm10	0	0	0	100	0	0	0	Tecpr2	Tecpr2	0
chr12_111597810	chr12	111597810	A	G	+	Mark3	intron	TRUE	FALSE	FALSE	chr12:111597811	TRUE	TRUE	TRUE	FALSE	FALSE	0	0.194444	0	0.194444	0.194444	0	0	0.194444	0.030303	0.0833333	0	0	2	1	1	498	606	115	410	301	chr12_111597811	111597811	mm10	0	0	0	100	0	0	0	Mark3	Mark3	0
chr12_111645124	chr12	111645124	A	G	+	Mark3	intron	TRUE	FALSE	FALSE	chr12:111645125	TRUE	TRUE	FALSE	TRUE	FALSE	0	0.0555556	0	0.0555556	0.0555556	0	0.0289855	0	0.0555556	0.0277778	0	2	0	2	1	330	265	162	228	141	chr12_111645125	111645125	mm10	0	0	0	100	0	0	0	Mark3	Mark3	0
chr12_111645830	chr12	111645830	A	G	+	Mark3	intron	TRUE	FALSE	FALSE	chr12:111645831	TRUE	TRUE	TRUE	FALSE	FALSE	0	0.1	0	0.1	0.1	0	0	0.0175439	0.0144928	0.1	0	0	1	1	3	375	368	131	242	146	chr12_111645831	111645831	mm10	0	0	0	100	0	0	0	Mark3	Mark3	0
chr12_111649473	chr12	111649473	A	G	+	Mark3	intron	TRUE	FALSE	FALSE	chr12:111649474	TRUE	TRUE	TRUE	TRUE	FALSE	0	0.323617	0.128205	0.323617	0.195412	0	0.210476	0.277778	0.323617	0.128205	0	12	5	19	5	363	58	86	60	202	chr12_111649474	111649474	mm10	0	0	0	100	0	0	0	Mark3	Mark3	0
chr12_111651557	chr12	111651557	A	G	+	Mark3	intron	TRUE	FALSE	FALSE	chr12:111651558	TRUE	TRUE	TRUE	TRUE	FALSE	0	0.172619	0.0350877	0.172619	0.137531	0	0.172619	0.0350877	0.145098	0.111111	0	10	2	7	4	359	175	174	152	121	chr12_111651558	111651558	mm10	0	0	0	100	0	0	0	Mark3	Mark3	0
chr12_111651597	chr12	111651597	A	G	+	Mark3	intron	TRUE	FALSE	FALSE	chr12:111651598	TRUE	TRUE	TRUE	TRUE	FALSE	0	0.143056	0.0349206	0.143056	0.108135	0	0.0349206	0.143056	0.0521886	0.0925926	0	3	10	3	5	380	188	65	157	53	chr12_111651598	111651598	mm10	0	0	0	100	0	0	0	Mark3	Mark3	0
chr12_111779208	chr12	111779208	A	G	+	Klc1	intron	FALSE	TRUE	FALSE	chr12:111779209	TRUE	TRUE	FALSE	TRUE	FALSE	0	0.0703704	0	0.0703704	0.0703704	0	0.0464744	0	0.0175439	0.0703704	0	2	0	1	2	3006	1163	1312	1993	582	chr12_111779209	111779209	mm10	0	0	0	100	0	0	0	Klc1	Klc1	0
chr12_111780094	chr12	111780094	A	G	+	Klc1	intron	FALSE	TRUE	FALSE	chr12:111780095	TRUE	TRUE	FALSE	TRUE	FALSE	0	0.110652	0	0.110652	0.110652	0	0.110652	0	0.0369158	0.0545809	0	13	0	5	2	3050	141	1326	1105	597	chr12_111780095	111780095	mm10	0	0	0	100	0	0	0	Klc1	Klc1	0
chr12_111799169	chr12	111799169	A	G	+	Klc1	intron	TRUE	FALSE	FALSE	chr12:111799170	TRUE	TRUE	TRUE	TRUE	FALSE	0	0.132035	0.0392157	0.132035	0.0928189	0	0.080303	0.0416667	0.0392157	0.132035	0	4	1	2	5	194	74	113	115	82	chr12_111799170	111799170	mm10	0	0	0	100	0	0	0	Klc1	Klc1	0
chr12_112957247	chr12	112957247	T	C	-		intergenic	FALSE	FALSE	FALSE	chr12:112957248	TRUE	TRUE	TRUE	FALSE	FALSE	0	0.0974359	0	0.0974359	0.0974359	0	0	0.0754986	0.0400966	0.0974359	0	0	5	3	7	70	90	51	77	72	chr12_112957248	112957248	mm10	0	0	0	0	100	0	0		Brf1	2613
chr12_112957259	chr12	112957259	T	C	-		intergenic	FALSE	FALSE	FALSE	chr12:112957260	TRUE	TRUE	TRUE	TRUE	FALSE	0	0.160714	0.0512821	0.160714	0.109432	0	0.160714	0.0512821	0.151394	0.12381	0	17	4	13	8	69	103	51	86	65	chr12_112957260	112957260	mm10	0	0	0	0	100	0	0		Brf1	2601
chr12_112958238	chr12	112958238	T	C	-		intergenic	FALSE	FALSE	FALSE	chr12:112958239	TRUE	TRUE	TRUE	TRUE	FALSE	0	0.711631	0.114681	0.711631	0.596951	0	0.711631	0.114681	0.58916	0.614163	0	79	7	51	32	93	108	62	85	54	chr12_112958239	112958239	mm10	0	0	0	0	100	0	0		Brf1	1622
chr12_112958241	chr12	112958241	T	C	-		intergenic	FALSE	FALSE	FALSE	chr12:112958242	TRUE	TRUE	TRUE	TRUE	FALSE	0	0.845471	0.673431	0.845471	0.17204	0	0.845471	0.673431	0.761116	0.693223	0	92	39	63	41	91	106	59	82	58	chr12_112958242	112958242	mm10	0	0	0	0	100	0	0		Brf1	1619
chr12_11349594	chr12	11349594	T	C	-	Vsnl1	intron	FALSE	FALSE	FALSE	chr12:11349595	TRUE	TRUE	TRUE	FALSE	FALSE	0	0.103704	0	0.103704	0.103704	0	0	0.1	0.1	0.103704	0	0	3	3	2	3078	3224	1144	2080	649	chr12_11349595	11349595	mm10	0	0	0	100	0	0	0	Vsnl1	Vsnl1	0
chr12_116607724	chr12	116607724	A	G	+	Ptprn2	intron	FALSE	TRUE	FALSE	chr12:116607725	TRUE	TRUE	TRUE	TRUE	FALSE	0	0.206349	0.0138889	0.206349	0.19246	0	0.0138889	0.202381	0.133333	0.206349	0	1	6	4	5	669	423	145	357	131	chr12_116607725	116607725	mm10	0	0	0	100	0	0	0	Ptprn2	Ptprn2	0
chr12_116940692	chr12	116940692	A	G	+	Ptprn2	intron	FALSE	FALSE	FALSE	chr12:116940693	TRUE	TRUE	TRUE	TRUE	FALSE	0	0.583333	0.12037	0.583333	0.462963	0	0.12037	0.583333	0.376068	0.333333	0	3	9	8	3	947	347	215	305	469	chr12_116940693	116940693	mm10	0	0	0	100	0	0	0	Ptprn2	Ptprn2	0
chr12_116940724	chr12	116940724	A	G	+	Ptprn2	intron	FALSE	FALSE	FALSE	chr12:116940725	TRUE	TRUE	FALSE	TRUE	FALSE	0	0.138095	0	0.138095	0.138095	0	0.037037	0	0.138095	0.111111	0	1	0	4	1	948	687	649	309	473	chr12_116940725	116940725	mm10	0	0	0	100	0	0	0	Ptprn2	Ptprn2	0
chr12_117675465	chr12	117675465	A	G	+	Rapgef5	intron	TRUE	FALSE	FALSE	chr12:117675466	TRUE	TRUE	TRUE	TRUE	FALSE	0	0.305556	0.111111	0.305556	0.194444	0	0.2	0.111111	0.305556	0.222222	0	3	1	3	2	169	131	96	74	107	chr12_117675466	117675466	mm10	0	0	0	100	0	0	0	Rapgef5	Rapgef5	0
chr12_118256359	chr12	118256359	T	C	-	Sp4	intron	TRUE	FALSE	FALSE	chr12:118256360	TRUE	TRUE	TRUE	FALSE	FALSE	0	0.0666667	0	0.0666667	0.0666667	0	0	0.0666667	0.0208333	0.0666667	0	0	1	1	1	153	146	54	109	89	chr12_118256360	118256360	mm10	0	0	0	100	0	0	0	Sp4	Sp4	0
chr12_16945350	chr12	16945350	A	G	+	Rock2	intron	FALSE	FALSE	FALSE	chr12:16945351	TRUE	TRUE	TRUE	TRUE	FALSE	0	0.162622	0.0416667	0.162622	0.120956	0	0.162622	0.0416667	0.0830999	0.115741	0	11	1	5	3	590	69	313	59	172	chr12_16945351	16945351	mm10	0	0	0	100	0	0	0	Rock2	Rock2	0
chr12_21398960	chr12	21398960	T	C	-	Ywhaq	intron	FALSE	TRUE	FALSE	chr12:21398961	TRUE	TRUE	FALSE	TRUE	FALSE	0	0.0909091	0	0.0909091	0.0909091	0	0.0277778	0	0.0833333	0.0909091	0	1	0	2	3	932	594	123	553	149	chr12_21398961	21398961	mm10	0	0	0	100	0	0	0	Ywhaq	Ywhaq	0
chr12_25007838	chr12	25007838	A	G	+	Kidins220	intron	FALSE	TRUE	FALSE	chr12:25007839	TRUE	TRUE	FALSE	TRUE	FALSE	0	0.0666667	0	0.0666667	0.0666667	0	0.0238095	0	0.0593434	0.0666667	0	2	0	4	2	829	567	465	292	417	chr12_25007839	25007839	mm10	0	0	0	100	0	0	0	Kidins220	Kidins220	0
chr12_25054649	chr12	25054649	A	G	+	Kidins220	intron	TRUE	FALSE	FALSE	chr12:25054650	TRUE	TRUE	TRUE	TRUE	FALSE	0	0.703723	0.0572901	0.703723	0.646433	0	0.0572901	0.703723	0.554538	0.701282	0	10	85	110	89	963	491	124	199	127	chr12_25054650	25054650	mm10	0	0	0	100	0	0	0	Kidins220	Kidins220	0
chr12_25060146	chr12	25060146	A	G	+	Kidins220	3' end	TRUE	FALSE	FALSE	chr12:25060147	TRUE	TRUE	TRUE	FALSE	FALSE	0	0.162393	0	0.162393	0.162393	0	0	0.123016	0.0799582	0.162393	0	0	6	6	7	280	335	52	76	77	chr12_25060147	25060147	mm10	0	100	0	0	100	0	0	Kidins220	Kidins220	448
chr12_25060269	chr12	25060269	A	G	+	Kidins220	3' end	FALSE	FALSE	FALSE	chr12:25060270	TRUE	TRUE	TRUE	TRUE	FALSE	0	0.412007	0.0123457	0.412007	0.399661	0	0.412007	0.0123457	0.286905	0.345063	0	58	1	41	19	313	140	141	131	61	chr12_25060270	25060270	mm10	0	100	0	0	100	0	0	Kidins220	Kidins220	571
chr12_25060275	chr12	25060275	A	G	+	Kidins220	3' end	FALSE	FALSE	FALSE	chr12:25060276	TRUE	TRUE	TRUE	TRUE	FALSE	0	0.263538	0.0909498	0.263538	0.172588	0	0.0909498	0.263538	0.161433	0.220196	0	14	18	20	17	308	211	73	128	77	chr12_25060276	25060276	mm10	0	100	0	0	100	0	0	Kidins220	Kidins220	577
chr12_25060282	chr12	25060282	A	G	+	Kidins220	3' end	FALSE	FALSE	FALSE	chr12:25060283	TRUE	TRUE	TRUE	FALSE	FALSE	0	0.650741	0	0.650741	0.650741	0	0	0.617157	0.505711	0.650741	0	0	49	62	54	314	369	78	125	86	chr12_25060283	25060283	mm10	0	100	0	0	100	0	0	Kidins220	Kidins220	584
chr12_25060292	chr12	25060292	A	G	+	Kidins220	3' end	FALSE	FALSE	FALSE	chr12:25060293	TRUE	TRUE	TRUE	TRUE	FALSE	0	0.851111	0.415505	0.851111	0.435606	0	0.415505	0.845927	0.830362	0.851111	0	57	58	98	71	316	134	70	119	84	chr12_25060293	25060293	mm10	0	100	0	0	100	0	0	Kidins220	Kidins220	594
chr12_25060295	chr12	25060295	A	G	+	Kidins220	3' end	FALSE	FALSE	FALSE	chr12:25060296	TRUE	TRUE	TRUE	TRUE	FALSE	0	0.605232	0.0169492	0.605232	0.588283	0	0.0169492	0.605232	0.597607	0.548806	0	3	43	70	51	312	300	73	119	93	chr12_25060296	25060296	mm10	0	100	0	0	100	0	0	Kidins220	Kidins220	597
chr12_25060304	chr12	25060304	A	G	+	Kidins220	3' end	FALSE	FALSE	FALSE	chr12:25060305	TRUE	TRUE	TRUE	FALSE	FALSE	0	0.138408	0.00564972	0.138408	0.132758	0	0.00564972	0.0488955	0.0347816	0.138408	0	1	4	4	15	312	301	80	114	108	chr12_25060305	25060305	mm10	0	100	0	0	100	0	0	Kidins220	Kidins220	606
chr12_28735929	chr12	28735929	T	C	-	Trappc12	intron	FALSE	TRUE	FALSE	chr12:28735930	TRUE	TRUE	FALSE	TRUE	FALSE	0	0.19697	0	0.19697	0.19697	0	0.142857	0	0.19697	0.0952381	0	3	0	4	2	167	114	119	78	84	chr12_28735930	28735930	mm10	0	0	0	100	0	0	0	Trappc12	Trappc12	0
chr12_28846270	chr12	28846270	A	G	+	Eipr1	intron	FALSE	FALSE	FALSE	chr12:28846271	TRUE	TRUE	FALSE	FALSE	FALSE	0	0.111111	0	0.111111	0.111111	0	0	0	0.111111	0.111111	0	0	0	1	1	191	231	83	136	69	chr12_28846271	28846271	mm10	0	0	0	100	0	0	0	Eipr1	Eipr1	0
chr12_31615043	chr12	31615043	T	C	-	Bcap29	intron	TRUE	FALSE	FALSE	chr12:31615044	TRUE	TRUE	FALSE	TRUE	FALSE	0	0.166667	0	0.166667	0.166667	0	0.0833333	0	0.0666667	0.166667	0	1	0	1	3	391	267	267	257	202	chr12_31615044	31615044	mm10	0	0	0	100	0	0	0	Bcap29	Bcap29	0
chr12_31835902	chr12	31835902	A	G	+	Cog5	intron	FALSE	FALSE	FALSE	chr12:31835903	TRUE	TRUE	FALSE	FALSE	FALSE	0	0.047619	0	0.047619	0.047619	0	0	0	0.047619	0.047619	0	0	0	1	1	196	159	124	124	94	chr12_31835903	31835903	mm10	0	0	0	100	0	0	0	Cog5	Cog5	0
chr12_31887467	chr12	31887467	A	G	+	Cog5	intron	FALSE	FALSE	FALSE	chr12:31887468	TRUE	TRUE	FALSE	TRUE	FALSE	0	0.277778	0	0.277778	0.277778	0	0.138889	0	0.206349	0.277778	0	2	0	4	3	208	59	121	67	50	chr12_31887468	31887468	mm10	0	0	0	100	0	0	0	Cog5	Cog5	0
chr12_3253743	chr12	3253743	T	C	-	Rab10	intron	FALSE	TRUE	FALSE	chr12:3253744	TRUE	TRUE	FALSE	FALSE	FALSE	0	0.111111	0	0.111111	0.111111	0	0	0	0.111111	0.111111	0	0	0	1	1	1258	1423	743	901	604	chr12_3253744	3253744	mm10	0	0	0	100	0	0	0	Rab10	Rab10	0
chr12_3283310	chr12	3283310	T	C	-	Rab10	intron	TRUE	FALSE	FALSE	chr12:3283311	TRUE	TRUE	TRUE	TRUE	FALSE	0	0.1085	0.037037	0.1085	0.0714634	0	0.1085	0.037037	0.101327	0.0833333	0	8	1	6	1	863	72	263	61	288	chr12_3283311	3283311	mm10	0	0	0	100	0	0	0	Rab10	Rab10	0
chr12_3285083	chr12	3285083	T	C	-	Rab10	intron	FALSE	TRUE	FALSE	chr12:3285084	TRUE	TRUE	TRUE	TRUE	FALSE	0	0.124831	0.0333333	0.124831	0.091498	0	0.0333333	0.0828283	0.124831	0.108333	0	2	3	7	3	857	531	178	58	153	chr12_3285084	3285084	mm10	0	0	0	100	0	0	0	Rab10	Rab10	0
chr12_3399207	chr12	3399207	A	G	+	Kif3c	intron	TRUE	FALSE	FALSE	chr12:3399208	TRUE	TRUE	FALSE	TRUE	FALSE	0	0.0750916	0	0.0750916	0.0750916	0	0.0750916	0	0.0238095	0.0571429	0	4	0	1	2	804	322	453	430	226	chr12_3399208	3399208	mm10	0	0	0	100	0	0	0	Kif3c	Kif3c	0
chr12_3404166	chr12	3404166	A	G	+	1110002L01Rik	3' end	FALSE	TRUE	FALSE	chr12:3404167	TRUE	TRUE	FALSE	TRUE	FALSE	0	0.187902	0	0.187902	0.187902	0	0.187902	0	0.0464845	0.0408903	0	40	0	7	3	232	211	149	156	114	chr12_3404167	3404167	mm10	0	100	100	0	0	0	100	Kif3c, 1110002L01Rik	Kif3c, 1110002L01Rik	0
chr12_3404167	chr12	3404167	A	G	+	1110002L01Rik	3' end	FALSE	TRUE	FALSE	chr12:3404168	TRUE	TRUE	TRUE	TRUE	FALSE	0	0.375661	0.037037	0.375661	0.338624	0	0.375661	0.037037	0.104509	0.194935	0	79	2	16	13	234	210	111	148	66	chr12_3404168	3404168	mm10	0	100	100	0	0	0	100	Kif3c, 1110002L01Rik	Kif3c, 1110002L01Rik	0
chr12_3404247	chr12	3404247	A	G	+	1110002L01Rik	3' end	FALSE	TRUE	FALSE	chr12:3404248	TRUE	TRUE	TRUE	TRUE	FALSE	0	0.786207	0.131521	0.786207	0.654686	0	0.131521	0.729734	0.728961	0.786207	0	24	37	120	70	251	185	50	165	89	chr12_3404248	3404248	mm10	0	100	100	0	0	0	100	Kif3c, 1110002L01Rik	Kif3c, 1110002L01Rik	0
chr12_3404265	chr12	3404265	A	G	+	1110002L01Rik	3' end	FALSE	TRUE	FALSE	chr12:3404266	TRUE	TRUE	TRUE	FALSE	FALSE	0	0.231962	0	0.231962	0.231962	0	0	0.231962	0.0898582	0.145247	0	0	12	15	16	253	280	55	166	107	chr12_3404266	3404266	mm10	0	100	100	0	0	0	100	Kif3c, 1110002L01Rik	Kif3c, 1110002L01Rik	0
chr12_3404615	chr12	3404615	A	G	+	1110002L01Rik	3' end	FALSE	TRUE	FALSE	chr12:3404616	TRUE	TRUE	TRUE	TRUE	FALSE	0	0.17676	0.0310078	0.17676	0.145752	0	0.17676	0.0310078	0.0519769	0.0716667	0	91	4	25	12	450	511	188	478	192	chr12_3404616	3404616	mm10	0	100	100	0	0	0	100	Kif3c, 1110002L01Rik	Kif3c, 1110002L01Rik	0
chr12_3404636	chr12	3404636	A	G	+	1110002L01Rik	3' end	FALSE	TRUE	FALSE	chr12:3404637	TRUE	TRUE	TRUE	FALSE	FALSE	0	0.142857	0.00671743	0.142857	0.13614	0	0.00671743	0.142857	0.0834809	0.134102	0	4	30	41	30	467	535	215	495	226	chr12_3404637	3404637	mm10	0	100	100	0	0	0	100	Kif3c, 1110002L01Rik	Kif3c, 1110002L01Rik	0
chr12_3404646	chr12	3404646	A	G	+	1110002L01Rik	3' end	FALSE	TRUE	FALSE	chr12:3404647	TRUE	TRUE	TRUE	TRUE	FALSE	0	0.737181	0.076057	0.737181	0.661124	0	0.076057	0.70262	0.580914	0.737181	0	41	137	274	149	468	536	196	465	203	chr12_3404647	3404647	mm10	0	100	100	0	0	0	100	Kif3c, 1110002L01Rik	Kif3c, 1110002L01Rik	0
chr12_3404647	chr12	3404647	A	G	+	1110002L01Rik	3' end	FALSE	TRUE	FALSE	chr12:3404648	TRUE	TRUE	TRUE	TRUE	FALSE	0	0.355158	0.0383921	0.355158	0.316766	0	0.0383921	0.299863	0.224374	0.355158	0	20	63	106	75	480	534	202	471	214	chr12_3404648	3404648	mm10	0	100	100	0	0	0	100	Kif3c, 1110002L01Rik	Kif3c, 1110002L01Rik	0
chr12_3404659	chr12	3404659	A	G	+	1110002L01Rik	3' end	FALSE	TRUE	FALSE	chr12:3404660	TRUE	TRUE	FALSE	FALSE	FALSE	0	0.0143885	0	0.0143885	0.0143885	0	0	0.00374532	0.0143885	0.0112994	0	0	1	6	2	488	485	244	444	274	chr12_3404660	3404660	mm10	0	100	100	0	0	0	100	Kif3c, 1110002L01Rik	Kif3c, 1110002L01Rik	0
chr12_3430628	chr12	3430628	A	G	+	Asxl2	intron	TRUE	FALSE	FALSE	chr12:3430629	TRUE	TRUE	TRUE	TRUE	FALSE	0	0.0909091	0.025641	0.0909091	0.0652681	0	0.025641	0.0909091	0.0687646	0.037037	0	1	3	4	2	150	119	62	100	99	chr12_3430629	3430629	mm10	0	0	0	100	0	0	0	Asxl2	Asxl2	0
chr12_3465081	chr12	3465081	A	G	+	Asxl2	intron	FALSE	TRUE	FALSE	chr12:3465082	TRUE	TRUE	TRUE	TRUE	FALSE	0	0.166667	0.047619	0.166667	0.119048	0	0.0969697	0.0525253	0.166667	0.047619	0	2	2	4	1	125	59	51	56	66	chr12_3465082	3465082	mm10	0	0	0	100	0	0	0	Asxl2	Asxl2	0
chr12_3476361	chr12	3476361	A	G	+	Asxl2	intron	TRUE	FALSE	FALSE	chr12:3476362	TRUE	TRUE	TRUE	TRUE	FALSE	0	0.144444	0.0277778	0.144444	0.116667	0	0.0277778	0.047619	0.144444	0.0277778	0	1	1	6	1	116	107	69	69	90	chr12_3476362	3476362	mm10	0	0	0	100	0	0	0	Asxl2	Asxl2	0
chr12_3600928	chr12	3600928	A	G	+	Dtnb	intron	TRUE	FALSE	FALSE	chr12:3600929	TRUE	TRUE	FALSE	FALSE	FALSE	0	0.208333	0	0.208333	0.208333	0	0	0	0.208333	0.0238095	0	0	0	4	1	308	298	212	93	197	chr12_3600929	3600929	mm10	0	0	0	100	0	0	0	Dtnb	Dtnb	0
chr12_3601200	chr12	3601200	A	G	+	Dtnb	intron	FALSE	TRUE	FALSE	chr12:3601201	TRUE	TRUE	FALSE	TRUE	FALSE	0	0.0833333	0	0.0833333	0.0833333	0	0.0222222	0	0.0833333	0.037037	0	1	0	2	1	315	218	217	195	198	chr12_3601201	3601201	mm10	0	0	0	100	0	0	0	Dtnb	Dtnb	0
chr12_36188791	chr12	36188791	A	G	+	Ankmy2	intron	FALSE	FALSE	FALSE	chr12:36188792	TRUE	TRUE	TRUE	FALSE	FALSE	0	0.222222	0	0.222222	0.222222	0	0	0.166667	0.047619	0.222222	0	0	2	1	2	187	271	66	146	81	chr12_36188792	36188792	mm10	0	0	0	100	0	0	0	Ankmy2	Ankmy2	0
chr12_3639778	chr12	3639778	A	G	+	Dtnb	intron	FALSE	TRUE	FALSE	chr12:3639779	TRUE	TRUE	FALSE	TRUE	FALSE	0	0.177778	0	0.177778	0.177778	0	0.0416667	0	0.111111	0.177778	0	1	0	2	2	968	671	545	562	257	chr12_3639779	3639779	mm10	0	0	0	100	0	0	0	Dtnb	Dtnb	0
chr12_3711791	chr12	3711791	A	G	+	Dtnb	intron	FALSE	TRUE	FALSE	chr12:3711792	TRUE	TRUE	TRUE	TRUE	FALSE	0	0.214815	0.130952	0.214815	0.0838624	0	0.214815	0.133333	0.130952	0.2	0	5	2	2	3	432	205	78	138	111	chr12_3711792	3711792	mm10	0	0	0	100	0	0	0	Dtnb	Dtnb	0
chr12_3722709	chr12	3722709	A	G	+	Dtnb	intron	TRUE	FALSE	FALSE	chr12:3722710	TRUE	TRUE	TRUE	TRUE	FALSE	0	0.194444	0.0222222	0.194444	0.172222	0	0.0222222	0.194444	0.0277778	0.037037	0	1	2	2	1	332	283	54	240	160	chr12_3722710	3722710	mm10	0	0	0	100	0	0	0	Dtnb	Dtnb	0
chr12_3723553	chr12	3723553	A	G	+	Dtnb	intron	TRUE	FALSE	FALSE	chr12:3723554	TRUE	TRUE	FALSE	FALSE	TRUE	0	0.111111	0	0.111111	0.111111	0.037037	0	0	0.0454545	0.111111	1	0	0	3	1	225	392	182	207	158	chr12_3723554	3723554	mm10	0	0	0	100	0	0	0	Dtnb	Dtnb	0
chr12_3737612	chr12	3737612	A	G	+	Dtnb	intron	FALSE	TRUE	FALSE	chr12:3737613	TRUE	TRUE	FALSE	TRUE	FALSE	0	0.295238	0	0.295238	0.295238	0	0.142857	0	0.295238	0.0833333	0	3	0	5	1	376	303	155	119	141	chr12_3737613	3737613	mm10	0	0	0	100	0	0	0	Dtnb	Dtnb	0
chr12_3737631	chr12	3737631	A	G	+	Dtnb	intron	FALSE	TRUE	FALSE	chr12:3737632	TRUE	TRUE	FALSE	FALSE	FALSE	0	0.277778	0	0.277778	0.277778	0	0	0	0.277778	0.0555556	0	0	0	4	1	375	427	157	117	146	chr12_3737632	3737632	mm10	0	0	0	100	0	0	0	Dtnb	Dtnb	0
chr12_38013903	chr12	38013903	A	G	+	Dgkb	intron	FALSE	FALSE	FALSE	chr12:38013904	TRUE	TRUE	TRUE	FALSE	FALSE	0	0.222222	0	0.222222	0.222222	0	0	0.0555556	0.0833333	0.222222	0	0	1	1	2	667	665	287	428	344	chr12_38013904	38013904	mm10	0	0	0	100	0	0	0	Dgkb	Dgkb	0
chr12_3830686	chr12	3830686	A	G	+	Dnmt3a	intron	TRUE	FALSE	FALSE	chr12:3830687	TRUE	TRUE	TRUE	TRUE	FALSE	0	0.12037	0.030303	0.12037	0.0900673	0	0.12037	0.0636364	0.030303	0.0388889	0	3	2	1	2	139	84	71	101	87	chr12_3830687	3830687	mm10	0	0	0	100	0	100	0	Dnmt3a	Dnmt3a	0
chr12_38485686	chr12	38485686	A	G	+	Dgkb	intron	FALSE	FALSE	FALSE	chr12:38485687	TRUE	TRUE	TRUE	TRUE	FALSE	0	0.172494	0.015873	0.172494	0.156621	0	0.111111	0.015873	0.0196078	0.172494	0	1	1	1	6	675	464	307	400	190	chr12_38485687	38485687	mm10	0	0	0	100	0	0	0	Dgkb	Dgkb	0
chr12_3857079	chr12	3857079	A	G	+	Dnmt3a	intron	TRUE	FALSE	FALSE	chr12:3857080	TRUE	TRUE	TRUE	TRUE	FALSE	0	0.132275	0.0277778	0.132275	0.104497	0	0.0499109	0.0277778	0.0809524	0.132275	0	2	1	3	3	390	187	148	159	114	chr12_3857080	3857080	mm10	0	0	0	100	0	0	0	Dnmt3a	Dnmt3a	0
chr12_3867686	chr12	3867686	A	G	+	Dnmt3a	intron	TRUE	FALSE	FALSE	chr12:3867687	TRUE	TRUE	FALSE	FALSE	FALSE	0	0.047619	0	0.047619	0.047619	0	0	0	0.0208333	0.047619	0	0	0	1	2	362	397	243	295	194	chr12_3867687	3867687	mm10	0	0	0	100	0	0	0	Dnmt3a	Dnmt3a	0
chr12_4019658	chr12	4019658	T	C	-	Efr3b	intron	FALSE	TRUE	FALSE	chr12:4019659	TRUE	TRUE	FALSE	TRUE	FALSE	0	0.134615	0	0.134615	0.134615	0	0.1	0	0.0606061	0.134615	0	3	0	2	3	310	151	213	208	103	chr12_4019659	4019659	mm10	0	0	0	100	0	0	0	Efr3b	Efr3b	0
chr12_40210561	chr12	40210561	T	C	-	Ifrd1	intron	FALSE	FALSE	FALSE	chr12:40210562	TRUE	TRUE	FALSE	FALSE	FALSE	0	0.0891266	0	0.0891266	0.0891266	0	0	0	0.0555556	0.0891266	0	0	0	2	4	177	207	147	152	88	chr12_40210562	40210562	mm10	0	0	0	100	0	0	0	Ifrd1	Ifrd1	0
chr12_4035171	chr12	4035171	T	C	-	Efr3b	intron	FALSE	TRUE	FALSE	chr12:4035172	TRUE	TRUE	TRUE	FALSE	FALSE	0	0.1	0	0.1	0.1	0	0	0.1	0.0740741	0.0333333	0	0	3	2	1	305	341	162	193	160	chr12_4035172	4035172	mm10	0	0	0	100	0	0	0	Efr3b	Efr3b	0
chr12_4601715	chr12	4601715	A	G	+	Itsn2	intron	TRUE	FALSE	FALSE	chr12:4601716	TRUE	TRUE	FALSE	TRUE	FALSE	0	0.294377	0	0.294377	0.294377	0	0.294377	0	0.108897	0.047619	0	22	0	6	2	210	73	114	53	107	chr12_4601716	4601716	mm10	0	0	0	100	0	100	0	Itsn2	Itsn2	0
chr12_4647217	chr12	4647217	A	G	+	Itsn2	intron	FALSE	FALSE	FALSE	chr12:4647218	TRUE	TRUE	FALSE	FALSE	FALSE	0	0.166667	0	0.166667	0.166667	0	0	0	0.111111	0.166667	0	0	0	1	2	297	316	171	184	72	chr12_4647218	4647218	mm10	0	0	0	100	0	0	0	Itsn2	Itsn2	0
chr12_46700333	chr12	46700333	T	C	-	Nova1	exon	FALSE	FALSE	FALSE	chr12:46700334	TRUE	TRUE	TRUE	TRUE	FALSE	0	0.328605	0.0121212	0.328605	0.316483	0	0.0121212	0.328605	0.169966	0.3167	0	2	29	20	35	129	148	92	121	114	chr12_46700334	46700334	mm10	0	0	100	0	0	0	0	Nova1	Nova1	0
chr12_4882256	chr12	4882256	T	C	-	Ubxn2a	intron	TRUE	FALSE	FALSE	chr12:4882257	TRUE	TRUE	TRUE	TRUE	FALSE	0	0.111111	0.037037	0.111111	0.0740741	0	0.037037	0.0555556	0.0559441	0.111111	0	1	1	2	1	450	324	157	167	250	chr12_4882257	4882257	mm10	0	0	0	100	0	0	0	Ubxn2a	Ubxn2a	0
chr12_4887769	chr12	4887769	T	C	-	Ubxn2a	intron	TRUE	FALSE	FALSE	chr12:4887770	TRUE	TRUE	TRUE	TRUE	FALSE	0	0.25	0.111111	0.25	0.138889	0	0.25	0.111111	0.111111	0.133333	0	5	1	1	2	614	215	335	418	402	chr12_4887770	4887770	mm10	0	0	0	100	0	0	0	Ubxn2a	Ubxn2a	0
chr12_51690153	chr12	51690153	T	C	-	Ap4s1	promoter	TRUE	FALSE	FALSE	chr12:51690154	TRUE	TRUE	TRUE	FALSE	FALSE	0	0.40114	0.00641026	0.40114	0.394729	0	0.00641026	0.377992	0.300163	0.40114	0	1	37	39	40	533	485	98	129	101	chr12_51690154	51690154	mm10	100	0	0	100	0	0	0	Strn3, Ap4s1	Strn3	0
chr12_51725992	chr12	51725992	A	G	+	Ap4s1	intron	FALSE	FALSE	FALSE	chr12:51725993	TRUE	TRUE	FALSE	FALSE	FALSE	0	0.0512821	0	0.0512821	0.0512821	0	0	0	0.0512821	0.037037	0	0	0	2	1	225	252	141	147	116	chr12_51725993	51725993	mm10	0	0	0	100	0	0	0	Ap4s1	Ap4s1	0
chr12_51732597	chr12	51732597	A	G	+	Ap4s1	intron	TRUE	FALSE	FALSE	chr12:51732598	TRUE	TRUE	FALSE	FALSE	FALSE	0	0.0833333	0	0.0833333	0.0833333	0	0	0	0.037037	0.0833333	0	0	0	2	1	255	287	180	192	127	chr12_51732598	51732598	mm10	0	0	0	100	0	0	0	Ap4s1	Ap4s1	0
chr12_51732889	chr12	51732889	A	G	+	Ap4s1	intron	TRUE	FALSE	FALSE	chr12:51732890	TRUE	TRUE	TRUE	FALSE	FALSE	0	0.180952	0	0.180952	0.180952	0	0	0.180952	0.0238095	0.0833333	0	0	3	1	1	238	243	64	160	116	chr12_51732890	51732890	mm10	0	0	0	100	0	0	0	Ap4s1	Ap4s1	0
chr12_51733982	chr12	51733982	A	G	+	Ap4s1	intron	TRUE	FALSE	FALSE	chr12:51733983	TRUE	TRUE	TRUE	FALSE	FALSE	0	0.0844156	0	0.0844156	0.0844156	0	0	0.0844156	0.0784314	0.0555556	0	0	3	4	1	278	292	106	126	130	chr12_51733983	51733983	mm10	0	0	0	100	0	0	0	Ap4s1	Ap4s1	0
chr12_53111883	chr12	53111883	A	G	+	Akap6	intron	TRUE	FALSE	FALSE	chr12:53111884	TRUE	TRUE	FALSE	TRUE	FALSE	0	0.0444444	0	0.0444444	0.0444444	0	0.0166667	0	0.0222222	0.0444444	0	1	0	1	2	743	561	577	541	412	chr12_53111884	53111884	mm10	0	0	0	100	0	0	0	Akap6	Akap6	0
chr12_54653438	chr12	54653438	T	C	-	Sptssa	intron	TRUE	FALSE	FALSE	chr12:54653439	TRUE	TRUE	FALSE	FALSE	FALSE	0	0.111111	0	0.111111	0.111111	0	0	0	0.0833333	0.111111	0	0	0	1	1	138	152	81	70	60	chr12_54653439	54653439	mm10	0	0	0	100	0	0	0	Sptssa	Sptssa	0
chr12_54671712	chr12	54671712	T	C	-	Eapp	exon	FALSE	TRUE	TRUE	chr12:54671713	TRUE	TRUE	FALSE	TRUE	FALSE	0	0.0354636	0	0.0354636	0.0354636	0	0.0354636	0	0.0153257	0.0120208	0	9	0	4	2	160	256	148	187	159	chr12_54671713	54671713	mm10	0	0	100	0	0	0	100	Eapp	Eapp	0
chr12_54671744	chr12	54671744	T	C	-	Eapp	exon	FALSE	TRUE	TRUE	chr12:54671745	TRUE	TRUE	FALSE	FALSE	FALSE	0	0.0153277	0	0.0153277	0.0153277	0	0.00813128	0	0.0101718	0.0153277	0	2	0	2	2	167	226	137	190	147	chr12_54671745	54671745	mm10	0	0	100	0	0	0	100	Eapp	Eapp	0
chr12_54671754	chr12	54671754	T	C	-	Eapp	exon	FALSE	TRUE	TRUE	chr12:54671755	TRUE	TRUE	TRUE	TRUE	FALSE	0	0.207848	0.151571	0.207848	0.0562773	0	0.152153	0.151571	0.204526	0.207848	0	35	20	42	35	163	231	138	204	169	chr12_54671755	54671755	mm10	0	0	100	0	0	0	100	Eapp	Eapp	0
chr12_54671770	chr12	54671770	T	C	-	Eapp	exon	FALSE	TRUE	TRUE	chr12:54671771	TRUE	TRUE	FALSE	TRUE	FALSE	0	0.06014	0	0.06014	0.06014	0	0.0506225	0	0.0421419	0.06014	0	12	0	8	10	158	235	148	205	160	chr12_54671771	54671771	mm10	0	0	100	0	0	0	100	Eapp	Eapp	0
chr12_54765511	chr12	54765511	T	C	-	Snx6	intron	TRUE	FALSE	FALSE	chr12:54765512	TRUE	TRUE	FALSE	TRUE	FALSE	0	0.166667	0	0.166667	0.166667	0	0.0666667	0	0.0416667	0.166667	0	1	0	1	2	342	215	222	237	181	chr12_54765512	54765512	mm10	0	0	0	100	0	0	0	Snx6	Snx6	0
chr12_55743197	chr12	55743197	T	C	-	Ralgapa1	intron	FALSE	TRUE	FALSE	chr12:55743198	TRUE	TRUE	TRUE	TRUE	FALSE	0	0.196825	0.0277778	0.196825	0.169048	0	0.0763889	0.196825	0.0277778	0.121693	0	2	6	1	4	540	218	133	374	112	chr12_55743198	55743198	mm10	0	0	0	100	0	0	0	Ralgapa1	Ralgapa1	0
chr12_55746501	chr12	55746501	T	C	-	Ralgapa1	intron	FALSE	FALSE	FALSE	chr12:55746502	TRUE	TRUE	TRUE	TRUE	FALSE	0	0.0717105	0.0222222	0.0717105	0.0494883	0	0.0333333	0.0559441	0.0717105	0.0222222	0	2	3	4	1	547	435	142	55	237	chr12_55746502	55746502	mm10	0	0	0	100	0	0	0	Ralgapa1	Ralgapa1	0
chr12_55746526	chr12	55746526	T	C	-	Ralgapa1	intron	FALSE	FALSE	FALSE	chr12:55746527	TRUE	TRUE	TRUE	FALSE	FALSE	0	0.0842105	0	0.0842105	0.0842105	0	0	0.0641026	0.0588235	0.0842105	0	0	3	3	4	542	585	171	377	138	chr12_55746527	55746527	mm10	0	0	0	100	0	0	0	Ralgapa1	Ralgapa1	0
chr12_55781374	chr12	55781374	T	C	-	Ralgapa1	intron	TRUE	FALSE	FALSE	chr12:55781375	TRUE	TRUE	FALSE	FALSE	FALSE	0	0.555556	0	0.555556	0.555556	0	0	0	0.555556	0.277778	0	0	0	5	3	701	702	473	207	233	chr12_55781375	55781375	mm10	0	0	0	100	0	0	0	Ralgapa1	Ralgapa1	0
chr12_55792627	chr12	55792627	T	C	-	Ralgapa1	intron	TRUE	FALSE	FALSE	chr12:55792628	TRUE	TRUE	FALSE	TRUE	FALSE	0	0.322222	0	0.322222	0.322222	0	0.322222	0	0.157407	0.0666667	0	5	0	3	1	715	257	459	260	353	chr12_55792628	55792628	mm10	0	0	0	100	0	0	0	Ralgapa1	Ralgapa1	0
chr12_55811669	chr12	55811669	T	C	-	Ralgapa1	intron	FALSE	TRUE	FALSE	chr12:55811670	TRUE	TRUE	FALSE	FALSE	FALSE	0	0.12037	0	0.12037	0.12037	0	0	0	0.12037	0.111111	0	0	0	4	1	453	428	429	175	326	chr12_55811670	55811670	mm10	0	0	0	100	0	0	0	Ralgapa1	Ralgapa1	0
chr12_55856336	chr12	55856336	A	G	+	Brms1l	intron	FALSE	TRUE	FALSE	chr12:55856337	TRUE	TRUE	TRUE	TRUE	FALSE	0	0.166667	0.0909091	0.166667	0.0757576	0	0.0909091	0.166667	0.148148	0.111111	0	3	2	4	1	421	340	86	307	150	chr12_55856337	55856337	mm10	0	0	0	100	0	0	0	Brms1l	Brms1l	0
chr12_58995639	chr12	58995639	T	C	-	Sec23a	intron	FALSE	FALSE	FALSE	chr12:58995640	TRUE	TRUE	TRUE	TRUE	FALSE	0	0.533333	0.31746	0.533333	0.215873	0	0.31746	0.488889	0.533333	0.5	0	8	6	9	5	628	203	89	216	95	chr12_58995640	58995640	mm10	0	0	0	100	0	0	0	Sec23a	Sec23a	0
chr12_59049845	chr12	59049845	T	C	-	Trappc6b	intron	FALSE	TRUE	FALSE	chr12:59049846	TRUE	TRUE	TRUE	FALSE	FALSE	0	0.175	0	0.175	0.175	0	0	0.166667	0.0333333	0.175	0	0	3	1	3	758	803	195	485	197	chr12_59049846	59049846	mm10	0	0	0	100	0	0	0	Trappc6b	Trappc6b	0
chr12_61597479	chr12	61597479	A	G	+	Lrfn5	intron	TRUE	FALSE	FALSE	chr12:61597480	TRUE	TRUE	FALSE	TRUE	FALSE	0	0.0965562	0	0.0965562	0.0965562	0	0.0965562	0	0.0196078	0.0452489	0	6	0	1	2	258	66	206	173	90	chr12_61597480	61597480	mm10	0	0	0	100	0	100	0	Lrfn5	Lrfn5	0
chr12_61597589	chr12	61597589	A	G	+	Lrfn5	intron	TRUE	FALSE	FALSE	chr12:61597590	TRUE	TRUE	TRUE	FALSE	FALSE	0	0.150169	0	0.150169	0.150169	0	0	0.123124	0.0833333	0.150169	0	0	9	7	11	275	286	73	80	73	chr12_61597590	61597590	mm10	0	0	0	100	0	100	0	Lrfn5	Lrfn5	0
chr12_61598431	chr12	61598431	A	G	+	Lrfn5	intron	TRUE	FALSE	FALSE	chr12:61598432	TRUE	TRUE	FALSE	TRUE	FALSE	0	0.656453	0	0.656453	0.656453	0.00900901	0.656453	0	0.170398	0.244444	1	44	0	13	14	222	68	211	74	55	chr12_61598432	61598432	mm10	0	0	0	100	0	100	0	Lrfn5	Lrfn5	0
chr12_61598432	chr12	61598432	A	G	+	Lrfn5	intron	TRUE	FALSE	FALSE	chr12:61598433	TRUE	TRUE	FALSE	TRUE	TRUE	0	0.584881	0	0.584881	0.584881	0.010101	0.584881	0	0.237576	0.327242	1	38	0	17	18	216	68	210	72	53	chr12_61598433	61598433	mm10	0	0	0	100	0	100	0	Lrfn5	Lrfn5	0
chr12_61598440	chr12	61598440	A	G	+	Lrfn5	intron	TRUE	FALSE	FALSE	chr12:61598441	TRUE	TRUE	TRUE	TRUE	FALSE	0.00980392	0.0666667	0.0433333	0.0666667	0.0233333	0.00980392	0.0496552	0.0472222	0.0433333	0.0666667	1	4	2	3	3	214	144	95	134	150	chr12_61598441	61598441	mm10	0	0	0	100	0	100	0	Lrfn5	Lrfn5	0
chr12_61599793	chr12	61599793	A	G	+	Lrfn5	intron	FALSE	FALSE	FALSE	chr12:61599794	TRUE	TRUE	TRUE	FALSE	FALSE	0	0.0892758	0	0.0892758	0.0892758	0	0	0.0892758	0.0230398	0.0769178	0	0	11	2	6	318	293	129	158	83	chr12_61599794	61599794	mm10	0	0	0	100	0	100	0	Lrfn5	Lrfn5	0
chr12_61601866	chr12	61601866	A	G	+	Lrfn5	intron	FALSE	FALSE	FALSE	chr12:61601867	TRUE	TRUE	TRUE	TRUE	FALSE	0	0.189242	0.0151515	0.189242	0.17409	0	0.0151515	0.12037	0.189242	0.114286	0	1	3	12	2	248	178	64	65	75	chr12_61601867	61601867	mm10	0	0	0	100	0	100	0	Lrfn5	Lrfn5	0
chr12_61604662	chr12	61604662	A	G	+	Lrfn5	intron	FALSE	FALSE	FALSE	chr12:61604663	TRUE	TRUE	FALSE	FALSE	FALSE	0	0.0606061	0	0.0606061	0.0606061	0	0	0	0.0606061	0.0277778	0	0	0	2	1	232	240	213	167	147	chr12_61604663	61604663	mm10	0	0	0	100	0	100	0	Lrfn5	Lrfn5	0
chr12_61679517	chr12	61679517	A	G	+	Lrfn5	intron	FALSE	FALSE	FALSE	chr12:61679518	TRUE	TRUE	FALSE	TRUE	FALSE	0	0.0676768	0	0.0676768	0.0676768	0	0.0572391	0	0.0315126	0.0676768	0	4	0	2	4	217	114	120	99	81	chr12_61679518	61679518	mm10	0	0	0	100	0	100	0	Lrfn5	Lrfn5	0
chr12_61679525	chr12	61679525	A	G	+	Lrfn5	intron	FALSE	FALSE	FALSE	chr12:61679526	TRUE	TRUE	TRUE	TRUE	FALSE	0	0.147778	0.030303	0.147778	0.117475	0	0.030303	0.0555556	0.0814815	0.147778	0	2	2	8	8	227	167	82	123	52	chr12_61679526	61679526	mm10	0	0	0	100	0	100	0	Lrfn5	Lrfn5	0
chr12_61680727	chr12	61680727	A	G	+	Lrfn5	intron	FALSE	FALSE	FALSE	chr12:61680728	TRUE	TRUE	FALSE	TRUE	FALSE	0	0.264375	0	0.264375	0.264375	0	0.264375	0	0.207071	0.135585	0	28	0	24	13	230	108	160	111	88	chr12_61680728	61680728	mm10	0	0	0	100	0	100	0	Lrfn5	Lrfn5	0
chr12_61682501	chr12	61682501	A	G	+	Lrfn5	intron	FALSE	FALSE	FALSE	chr12:61682502	TRUE	TRUE	TRUE	TRUE	FALSE	0	0.159203	0.0509618	0.159203	0.108242	0	0.0509618	0.101222	0.0651181	0.159203	0	8	11	8	13	254	178	110	122	91	chr12_61682502	61682502	mm10	0	0	0	100	0	100	0	Lrfn5	Lrfn5	0
chr12_61683719	chr12	61683719	A	G	+	Lrfn5	intron	FALSE	FALSE	FALSE	chr12:61683720	TRUE	TRUE	TRUE	TRUE	FALSE	0	0.277679	0.0942982	0.277679	0.18338	0	0.0942982	0.277679	0.208095	0.152208	0	8	26	11	13	199	115	95	55	88	chr12_61683720	61683720	mm10	0	0	0	100	0	100	0	Lrfn5	Lrfn5	0
chr12_65000590	chr12	65000590	A	G	+	Togaram1	intron	FALSE	FALSE	FALSE	chr12:65000591	TRUE	TRUE	TRUE	TRUE	FALSE	0	0.666667	0.0952381	0.666667	0.571429	0	0.666667	0.111111	0.0952381	0.361905	0	7	1	2	6	288	110	90	195	76	chr12_65000591	65000591	mm10	0	0	0	100	0	0	0	Togaram1	Togaram1	0
chr12_65045024	chr12	65045024	A	G	+	Prpf39	intron	FALSE	TRUE	FALSE	chr12:65045025	TRUE	TRUE	TRUE	TRUE	FALSE	0	0.207407	0.0710227	0.207407	0.136385	0	0.0710227	0.129713	0.145445	0.207407	0	5	6	7	10	395	179	125	50	121	chr12_65045025	65045025	mm10	0	0	0	100	0	0	0	Prpf39	Prpf39	0
chr12_65045028	chr12	65045028	A	G	+	Prpf39	intron	FALSE	TRUE	FALSE	chr12:65045029	TRUE	TRUE	TRUE	TRUE	FALSE	0	0.364434	0.0111111	0.364434	0.353323	0	0.0111111	0.316625	0.135338	0.364434	0	1	18	6	22	396	289	54	159	60	chr12_65045029	65045029	mm10	0	0	0	100	0	0	0	Prpf39	Prpf39	0
chr12_65051931	chr12	65051931	A	G	+	Prpf39	intron	TRUE	FALSE	FALSE	chr12:65051932	TRUE	TRUE	FALSE	TRUE	FALSE	0	0.147619	0	0.147619	0.147619	0	0.147619	0	0.0348008	0.0695187	0	19	0	4	6	317	128	214	184	152	chr12_65051932	65051932	mm10	0	0	0	100	0	0	0	Prpf39	Prpf39	0
chr12_66656858	chr12	66656858	T	C	-	Mdga2	intron	FALSE	FALSE	FALSE	chr12:66656859	TRUE	TRUE	TRUE	TRUE	FALSE	0	0.211198	0.0438218	0.211198	0.167376	0	0.0820087	0.211198	0.0438218	0.136438	0	7	14	4	9	268	90	67	136	65	chr12_66656859	66656859	mm10	0	0	0	100	0	0	0	Mdga2	Mdga2	0
chr12_66663013	chr12	66663013	T	C	-	Mdga2	intron	FALSE	FALSE	FALSE	chr12:66663014	TRUE	TRUE	TRUE	FALSE	TRUE	0	0.111529	0	0.111529	0.111529	0.0333333	0	0.111529	0.0862745	0.0952381	1	0	6	2	4	147	231	52	87	136	chr12_66663014	66663014	mm10	0	0	0	100	0	0	0	Mdga2	Mdga2	0
chr12_66663018	chr12	66663018	T	C	-	Mdga2	intron	FALSE	FALSE	FALSE	chr12:66663019	TRUE	TRUE	FALSE	FALSE	FALSE	0	0.133333	0	0.133333	0.133333	0	0	0	0.133333	0.0416667	0	0	0	2	1	206	232	162	153	157	chr12_66663019	66663019	mm10	0	0	0	100	0	0	0	Mdga2	Mdga2	0
chr12_66998356	chr12	66998356	T	C	-	Mdga2	intron	FALSE	FALSE	FALSE	chr12:66998357	TRUE	TRUE	TRUE	TRUE	FALSE	0	0.223886	0.0277778	0.223886	0.196108	0	0.0952381	0.109029	0.0277778	0.223886	0	5	9	1	13	282	123	74	223	59	chr12_66998357	66998357	mm10	0	0	0	100	0	0	0	Mdga2	Mdga2	0
chr12_66998390	chr12	66998390	T	C	-	Mdga2	intron	FALSE	FALSE	FALSE	chr12:66998391	TRUE	TRUE	TRUE	TRUE	FALSE	0	0.166382	0.0573593	0.166382	0.109022	0	0.0977633	0.0573593	0.0869926	0.166382	0	7	4	7	9	297	74	100	81	51	chr12_66998391	66998391	mm10	0	0	0	100	0	0	0	Mdga2	Mdga2	0
chr12_66998407	chr12	66998407	T	C	-	Mdga2	intron	FALSE	FALSE	FALSE	chr12:66998408	TRUE	TRUE	TRUE	TRUE	FALSE	0	0.225061	0.150393	0.225061	0.0746685	0	0.171282	0.150393	0.225061	0.217721	0	13	12	19	11	295	76	79	86	54	chr12_66998408	66998408	mm10	0	0	0	100	0	0	0	Mdga2	Mdga2	0
chr12_66998408	chr12	66998408	T	C	-	Mdga2	intron	FALSE	FALSE	FALSE	chr12:66998409	TRUE	TRUE	TRUE	TRUE	FALSE	0	0.206667	0.0779221	0.206667	0.128745	0	0.206667	0.091268	0.13324	0.0779221	0	16	7	11	5	295	77	81	85	109	chr12_66998409	66998409	mm10	0	0	0	100	0	0	0	Mdga2	Mdga2	0
chr12_66998488	chr12	66998488	T	C	-	Mdga2	intron	FALSE	FALSE	FALSE	chr12:66998489	TRUE	TRUE	TRUE	TRUE	FALSE	0	0.140485	0.0693001	0.140485	0.0711852	0	0.0693001	0.0886613	0.124924	0.140485	0	6	9	13	12	307	161	104	99	85	chr12_66998489	66998489	mm10	0	0	0	100	0	0	0	Mdga2	Mdga2	0
chr12_66998506	chr12	66998506	T	C	-	Mdga2	intron	FALSE	FALSE	FALSE	chr12:66998507	TRUE	TRUE	TRUE	TRUE	FALSE	0	0.1433	0.0384615	0.1433	0.104839	0	0.0428571	0.1433	0.0714715	0.0384615	0	5	16	7	3	312	172	106	187	141	chr12_66998507	66998507	mm10	0	0	0	100	0	0	0	Mdga2	Mdga2	0
chr12_66998514	chr12	66998514	T	C	-	Mdga2	intron	FALSE	FALSE	FALSE	chr12:66998515	TRUE	TRUE	TRUE	TRUE	FALSE	0	0.30657	0.18875	0.30657	0.11782	0	0.30657	0.197552	0.18875	0.267188	0	32	22	18	24	308	107	108	97	88	chr12_66998515	66998515	mm10	0	0	0	100	0	0	0	Mdga2	Mdga2	0
chr12_66998557	chr12	66998557	T	C	-	Mdga2	intron	FALSE	FALSE	FALSE	chr12:66998558	TRUE	TRUE	TRUE	TRUE	FALSE	0	0.361621	0.113414	0.361621	0.248207	0	0.113414	0.361621	0.284163	0.204212	0	12	29	31	11	304	112	80	109	50	chr12_66998558	66998558	mm10	0	0	0	100	0	0	0	Mdga2	Mdga2	0
chr12_66998733	chr12	66998733	T	C	-	Mdga2	intron	FALSE	FALSE	FALSE	chr12:66998734	TRUE	TRUE	FALSE	TRUE	FALSE	0	0.0972742	0	0.0972742	0.0972742	0	0.0972742	0	0.058891	0.0333333	0	9	0	7	3	324	89	162	119	188	chr12_66998734	66998734	mm10	0	0	0	100	0	0	0	Mdga2	Mdga2	0
chr12_66998742	chr12	66998742	T	C	-	Mdga2	intron	FALSE	FALSE	FALSE	chr12:66998743	TRUE	TRUE	TRUE	TRUE	FALSE	0	0.341565	0.165584	0.341565	0.175981	0	0.165584	0.292132	0.180264	0.341565	0	14	19	20	23	316	83	65	111	65	chr12_66998743	66998743	mm10	0	0	0	100	0	0	0	Mdga2	Mdga2	0
chr12_67093476	chr12	67093476	T	C	-	Mdga2	intron	FALSE	FALSE	FALSE	chr12:67093477	TRUE	TRUE	TRUE	FALSE	FALSE	0	0.0661376	0	0.0661376	0.0661376	0	0	0.0661376	0.044086	0.0151515	0	0	2	2	1	277	287	79	136	169	chr12_67093477	67093477	mm10	0	0	0	100	0	0	0	Mdga2	Mdga2	0
chr12_67094248	chr12	67094248	T	C	-	Mdga2	intron	FALSE	FALSE	FALSE	chr12:67094249	TRUE	TRUE	TRUE	TRUE	FALSE	0	0.123413	0.030303	0.123413	0.0931097	0	0.103704	0.030303	0.045977	0.123413	0	6	2	4	8	274	58	129	222	65	chr12_67094249	67094249	mm10	0	0	0	100	0	0	0	Mdga2	Mdga2	0
chr12_67109269	chr12	67109269	T	C	-	Mdga2	intron	FALSE	FALSE	FALSE	chr12:67109270	TRUE	TRUE	TRUE	TRUE	FALSE	0	0.290123	0.0107527	0.290123	0.279371	0	0.0107527	0.209227	0.290123	0.264621	0	1	14	19	27	321	241	73	72	100	chr12_67109270	67109270	mm10	0	0	0	100	0	0	0	Mdga2	Mdga2	0
chr12_67162127	chr12	67162127	T	C	-	Mdga2	intron	FALSE	FALSE	FALSE	chr12:67162128	TRUE	TRUE	TRUE	TRUE	FALSE	0	0.74253	0.296825	0.74253	0.445705	0	0.296825	0.65471	0.564997	0.74253	0	28	46	59	67	312	95	70	105	89	chr12_67162128	67162128	mm10	0	0	0	100	0	0	0	Mdga2	Mdga2	0
chr12_67162130	chr12	67162130	T	C	-	Mdga2	intron	FALSE	FALSE	FALSE	chr12:67162131	TRUE	TRUE	TRUE	TRUE	FALSE	0	0.201587	0.0411132	0.201587	0.160474	0	0.201587	0.0964209	0.0411132	0.116258	0	19	6	4	10	229	93	69	175	81	chr12_67162131	67162131	mm10	0	0	0	100	0	0	0	Mdga2	Mdga2	0
chr12_67162849	chr12	67162849	T	C	-	Mdga2	intron	FALSE	FALSE	FALSE	chr12:67162850	TRUE	TRUE	TRUE	TRUE	FALSE	0	0.514015	0.176471	0.514015	0.337545	0	0.176471	0.514015	0.379902	0.400256	0	9	42	22	37	265	127	85	58	91	chr12_67162850	67162850	mm10	0	0	0	100	0	0	0	Mdga2	Mdga2	0
chr12_67172262	chr12	67172262	T	C	-	Mdga2	intron	FALSE	FALSE	FALSE	chr12:67172263	TRUE	TRUE	TRUE	FALSE	TRUE	0	0.0828761	0	0.0828761	0.0828761	0.0144928	0	0.0741992	0.0828761	0.0433534	1	0	8	9	5	222	344	110	112	153	chr12_67172263	67172263	mm10	0	0	0	100	0	0	0	Mdga2	Mdga2	0
chr12_67177386	chr12	67177386	T	C	-	Mdga2	intron	FALSE	FALSE	FALSE	chr12:67177387	TRUE	TRUE	TRUE	TRUE	FALSE	0	0.16185	0.0576465	0.16185	0.104204	0	0.0856572	0.159837	0.0576465	0.16185	0	20	31	13	28	388	241	196	215	167	chr12_67177387	67177387	mm10	0	0	0	100	0	0	0	Mdga2	Mdga2	0
chr12_67177428	chr12	67177428	T	C	-	Mdga2	intron	FALSE	FALSE	FALSE	chr12:67177429	TRUE	TRUE	TRUE	TRUE	FALSE	0	0.407411	0.0456962	0.407411	0.361715	0	0.0456962	0.407411	0.170421	0.391808	0	9	71	33	57	382	202	175	197	145	chr12_67177429	67177429	mm10	0	0	0	100	0	0	0	Mdga2	Mdga2	0
chr12_67177781	chr12	67177781	T	C	-	Mdga2	intron	FALSE	FALSE	FALSE	chr12:67177782	TRUE	TRUE	FALSE	TRUE	FALSE	0	0.121667	0	0.121667	0.121667	0	0.121667	0	0.0588235	0.119734	0	7	0	3	8	297	61	145	221	63	chr12_67177782	67177782	mm10	0	0	0	100	0	0	0	Mdga2	Mdga2	0
chr12_69259244	chr12	69259244	A	G	+	Klhdc1	intron	TRUE	FALSE	FALSE	chr12:69259245	TRUE	TRUE	FALSE	TRUE	FALSE	0	0.222222	0	0.222222	0.222222	0	0.0833333	0	0.222222	0.166667	0	1	0	2	2	119	64	105	89	86	chr12_69259245	69259245	mm10	0	0	0	100	0	0	0	Klhdc1	Klhdc1	0
chr12_69300400	chr12	69300400	A	G	+	Klhdc2	intron	TRUE	FALSE	FALSE	chr12:69300401	TRUE	TRUE	TRUE	TRUE	FALSE	0	0.178571	0.108333	0.178571	0.0702381	0	0.138889	0.108333	0.111111	0.178571	0	2	2	1	4	790	262	156	418	241	chr12_69300401	69300401	mm10	0	0	0	100	0	0	0	Klhdc2	Klhdc2	0
chr12_69301212	chr12	69301212	A	G	+	Klhdc2	intron	TRUE	FALSE	FALSE	chr12:69301213	TRUE	TRUE	TRUE	FALSE	FALSE	0	0.136905	0	0.136905	0.136905	0	0	0.136905	0.0185185	0.122222	0	0	3	1	2	802	804	161	483	239	chr12_69301213	69301213	mm10	0	0	0	100	0	0	0	Klhdc2	Klhdc2	0
chr12_69308623	chr12	69308623	A	G	+	Klhdc2	intron	FALSE	TRUE	FALSE	chr12:69308624	TRUE	TRUE	TRUE	FALSE	FALSE	0	0.150794	0	0.150794	0.150794	0	0	0.150794	0.0333333	0.0555556	0	0	4	1	1	883	975	183	605	400	chr12_69308624	69308624	mm10	0	0	0	100	0	0	0	Klhdc2	Klhdc2	0
chr12_69308624	chr12	69308624	A	G	+	Klhdc2	intron	FALSE	TRUE	FALSE	chr12:69308625	TRUE	TRUE	FALSE	TRUE	FALSE	0	0.206349	0	0.206349	0.206349	0	0.0392157	0	0.0923077	0.206349	0	2	0	3	3	883	701	530	329	201	chr12_69308625	69308625	mm10	0	0	0	100	0	0	0	Klhdc2	Klhdc2	0
chr12_69351811	chr12	69351811	T	C	-	Nemf	intron	FALSE	TRUE	FALSE	chr12:69351812	TRUE	TRUE	TRUE	FALSE	FALSE	0	0.122222	0	0.122222	0.122222	0	0	0.0833333	0.0416667	0.122222	0	0	2	1	3	260	322	95	201	56	chr12_69351812	69351812	mm10	0	0	0	100	0	0	0	Nemf	Nemf	0
chr12_69643761	chr12	69643761	T	C	-	Sos2	intron	FALSE	FALSE	FALSE	chr12:69643762	TRUE	TRUE	TRUE	TRUE	FALSE	0	0.380952	0.111111	0.380952	0.269841	0	0.11859	0.111111	0.136752	0.380952	0	4	1	6	4	228	87	247	108	145	chr12_69643762	69643762	mm10	0	0	0	100	0	0	0	Sos2	Sos2	0
chr12_69739826	chr12	69739826	T	C	-	Dmac2l	intron	TRUE	FALSE	FALSE	chr12:69739827	TRUE	TRUE	FALSE	FALSE	FALSE	0	0.166667	0	0.166667	0.166667	0	0	0	0.111111	0.166667	0	0	0	1	2	104	111	86	64	89	chr12_69739827	69739827	mm10	0	0	0	100	0	0	0	Dmac2l	Dmac2l	0
chr12_69742093	chr12	69742093	T	C	-	Dmac2l	intron	FALSE	TRUE	FALSE	chr12:69742094	TRUE	TRUE	TRUE	TRUE	FALSE	0	0.25	0.133333	0.25	0.116667	0	0.133333	0.166667	0.25	0.222222	0	2	2	3	2	161	130	78	118	106	chr12_69742094	69742094	mm10	0	0	0	100	0	0	0	Dmac2l	Dmac2l	0
chr12_70330515	chr12	70330515	T	C	-	Trim9, Mir466o	intron	FALSE	TRUE	FALSE	chr12:70330516	TRUE	TRUE	TRUE	FALSE	FALSE	0	0.0899336	0	0.0899336	0.0899336	0	0	0.0899336	0.0309215	0.0803394	0	0	9	3	6	926	1013	96	99	78	chr12_70330516	70330516	mm10	0	0	0	100	0	0	0	Trim9, Mir466o	Trim9, Mir466o	0
chr12_70994600	chr12	70994600	A	G	+	Psma3	exon	FALSE	TRUE	TRUE	chr12:70994601	TRUE	TRUE	TRUE	TRUE	FALSE	0	0.125807	0.0426304	0.125807	0.0831765	0	0.125807	0.0426304	0.0435854	0.0633256	0	19	5	7	6	168	148	109	161	92	chr12_70994601	70994601	mm10	0	0	100	100	0	0	100	3110056K07Rik, Psma3	Psma3, 3110056K07Rik	0
chr12_70994605	chr12	70994605	A	G	+	Psma3	exon	FALSE	TRUE	TRUE	chr12:70994606	TRUE	TRUE	FALSE	FALSE	FALSE	0	0.020202	0	0.020202	0.020202	0	0	0	0.0121574	0.020202	0	0	0	2	2	167	130	113	153	93	chr12_70994606	70994606	mm10	0	0	100	100	0	0	100	3110056K07Rik, Psma3	Psma3, 3110056K07Rik	0
chr12_70994628	chr12	70994628	A	G	+	Psma3	exon	FALSE	TRUE	TRUE	chr12:70994629	TRUE	TRUE	TRUE	TRUE	FALSE	0.00444444	0.823704	0.518778	0.823704	0.304926	0.00444444	0.518778	0.750397	0.745034	0.823704	1	86	81	134	67	178	166	109	180	82	chr12_70994629	70994629	mm10	0	0	100	100	0	0	100	3110056K07Rik, Psma3	Psma3, 3110056K07Rik	0
chr12_70994634	chr12	70994634	A	G	+	Psma3	exon	FALSE	TRUE	TRUE	chr12:70994635	TRUE	TRUE	FALSE	FALSE	FALSE	0	0.0253779	0	0.0253779	0.0253779	0	0	0	0.0253779	0.0252381	0	0	0	5	2	172	154	99	200	78	chr12_70994635	70994635	mm10	0	0	100	100	0	0	100	3110056K07Rik, Psma3	Psma3, 3110056K07Rik	0
chr12_70994635	chr12	70994635	A	G	+	Psma3	exon	FALSE	TRUE	TRUE	chr12:70994636	TRUE	TRUE	TRUE	TRUE	FALSE	0	0.19686	0.0408702	0.19686	0.15599	0	0.0408702	0.107253	0.0454823	0.19686	0	8	10	9	14	174	183	95	200	71	chr12_70994636	70994636	mm10	0	0	100	100	0	0	100	3110056K07Rik, Psma3	Psma3, 3110056K07Rik	0
chr12_70995128	chr12	70995128	A	G	+	Psma3	3' end	FALSE	TRUE	FALSE	chr12:70995129	TRUE	TRUE	TRUE	TRUE	FALSE	0.00653595	0.71448	0.261075	0.71448	0.453405	0.00653595	0.261075	0.71448	0.505376	0.709987	1	22	76	55	92	115	85	108	109	132	chr12_70995129	70995129	mm10	0	100	100	100	0	0	100	3110056K07Rik, Psma3	Psma3, 3110056K07Rik	0
chr12_70995131	chr12	70995131	A	G	+	Psma3	3' end	FALSE	TRUE	FALSE	chr12:70995132	TRUE	TRUE	TRUE	FALSE	FALSE	0	0.165022	0	0.165022	0.165022	0	0	0.140285	0.107138	0.165022	0	0	15	12	22	112	83	117	114	136	chr12_70995132	70995132	mm10	0	100	100	100	0	0	100	3110056K07Rik, Psma3	Psma3, 3110056K07Rik	0
chr12_70995134	chr12	70995134	A	G	+	Psma3	3' end	FALSE	TRUE	FALSE	chr12:70995135	TRUE	TRUE	TRUE	TRUE	FALSE	0	0.216071	0.0503704	0.216071	0.165701	0	0.0503704	0.216071	0.169883	0.144783	0	5	27	20	21	115	88	125	117	149	chr12_70995135	70995135	mm10	0	100	100	100	0	0	100	3110056K07Rik, Psma3	Psma3, 3110056K07Rik	0
chr12_70995170	chr12	70995170	A	G	+	Psma3	3' end	FALSE	TRUE	FALSE	chr12:70995171	TRUE	TRUE	TRUE	TRUE	FALSE	0	0.157317	0.0653495	0.157317	0.0919679	0	0.0653495	0.0703788	0.132473	0.157317	0	8	8	20	19	133	125	117	161	127	chr12_70995171	70995171	mm10	0	100	100	100	0	0	100	3110056K07Rik, Psma3	Psma3, 3110056K07Rik	0
chr12_70995179	chr12	70995179	A	G	+	Psma3	3' end	FALSE	TRUE	FALSE	chr12:70995180	TRUE	TRUE	TRUE	FALSE	FALSE	0	0.403803	0	0.403803	0.403803	0	0	0.403803	0.271313	0.314043	0	0	41	49	30	142	115	104	179	95	chr12_70995180	70995180	mm10	0	100	100	100	0	0	100	3110056K07Rik, Psma3	Psma3, 3110056K07Rik	0
chr12_70995209	chr12	70995209	A	G	+	Psma3	3' end	FALSE	TRUE	FALSE	chr12:70995210	TRUE	TRUE	TRUE	TRUE	FALSE	0	0.357576	0.0166667	0.357576	0.340909	0	0.357576	0.0166667	0.2349	0.221269	0	59	1	48	26	136	165	87	205	115	chr12_70995210	70995210	mm10	0	100	100	100	0	0	100	3110056K07Rik, Psma3	Psma3, 3110056K07Rik	0
chr12_70995210	chr12	70995210	A	G	+	Psma3	3' end	FALSE	TRUE	FALSE	chr12:70995211	TRUE	TRUE	TRUE	TRUE	FALSE	0	0.102488	0.0196078	0.102488	0.0828797	0	0.0917108	0.0196078	0.102488	0.0254386	0	15	2	21	3	133	166	87	203	111	chr12_70995211	70995211	mm10	0	100	100	100	0	0	100	3110056K07Rik, Psma3	Psma3, 3110056K07Rik	0
chr12_70995213	chr12	70995213	A	G	+	Psma3	3' end	FALSE	TRUE	FALSE	chr12:70995214	TRUE	TRUE	TRUE	TRUE	FALSE	0	0.162879	0.0217087	0.162879	0.14117	0	0.162879	0.0217087	0.0551471	0.117813	0	27	2	10	14	139	166	81	179	111	chr12_70995214	70995214	mm10	0	100	100	100	0	0	100	3110056K07Rik, Psma3	Psma3, 3110056K07Rik	0
chr12_71054270	chr12	71054270	A	G	+	Arid4a	intron	FALSE	TRUE	FALSE	chr12:71054271	TRUE	TRUE	TRUE	FALSE	FALSE	0	0.277778	0	0.277778	0.277778	0	0	0.2	0.277778	0.233333	0	0	3	3	3	198	156	90	56	54	chr12_71054271	71054271	mm10	0	0	0	100	0	0	0	Arid4a	Arid4a	0
chr12_71054280	chr12	71054280	A	G	+	Arid4a	intron	FALSE	TRUE	FALSE	chr12:71054281	TRUE	TRUE	TRUE	FALSE	FALSE	0	0.266667	0	0.266667	0.266667	0	0	0.0833333	0.0833333	0.266667	0	0	1	1	4	200	157	89	106	100	chr12_71054281	71054281	mm10	0	0	0	100	0	0	0	Arid4a	Arid4a	0
chr12_72909380	chr12	72909380	T	C	-	4930447C04Rik	intron	FALSE	FALSE	TRUE	chr12:72909381	TRUE	TRUE	TRUE	TRUE	FALSE	0	0.462963	0.0405556	0.462963	0.422407	0	0.0405556	0.462963	0.314999	0.371187	0	3	26	22	19	51	74	56	74	51	chr12_72909381	72909381	mm10	0	0	0	100	0	0	0	4930447C04Rik	4930447C04Rik	0
chr12_72909381	chr12	72909381	T	C	-	4930447C04Rik	intron	FALSE	FALSE	TRUE	chr12:72909382	TRUE	TRUE	FALSE	TRUE	FALSE	0	0.0740741	0	0.0740741	0.0740741	0	0.0128205	0	0.0740741	0.0196078	0	1	0	4	1	51	69	62	64	57	chr12_72909382	72909382	mm10	0	0	0	100	0	0	0	4930447C04Rik	4930447C04Rik	0
chr12_72909395	chr12	72909395	T	C	-	4930447C04Rik	intron	FALSE	FALSE	TRUE	chr12:72909396	TRUE	TRUE	TRUE	TRUE	FALSE	0	0.0858711	0.0599473	0.0858711	0.0259238	0	0.0715198	0.0607774	0.0599473	0.0858711	0	6	5	4	7	51	85	84	76	79	chr12_72909396	72909396	mm10	0	0	0	100	0	0	0	4930447C04Rik	4930447C04Rik	0
chr12_72909405	chr12	72909405	T	C	-	4930447C04Rik	intron	FALSE	FALSE	TRUE	chr12:72909406	TRUE	TRUE	TRUE	TRUE	FALSE	0	0.068287	0.0138889	0.068287	0.0543981	0	0.0445833	0.0138889	0.0138889	0.068287	0	4	1	1	6	54	84	82	74	81	chr12_72909406	72909406	mm10	0	0	0	100	0	0	0	4930447C04Rik	4930447C04Rik	0
chr12_72909406	chr12	72909406	T	C	-	4930447C04Rik	intron	FALSE	FALSE	TRUE	chr12:72909407	TRUE	TRUE	TRUE	TRUE	FALSE	0	0.164094	0.0248276	0.164094	0.139267	0	0.0511111	0.0248276	0.047504	0.164094	0	4	2	4	13	54	76	78	79	77	chr12_72909407	72909407	mm10	0	0	0	100	0	0	0	4930447C04Rik	4930447C04Rik	0
chr12_72909409	chr12	72909409	T	C	-	4930447C04Rik	intron	FALSE	FALSE	TRUE	chr12:72909410	TRUE	TRUE	TRUE	TRUE	FALSE	0	0.0452489	0.0151515	0.0452489	0.0300974	0	0.0452489	0.0151515	0.0405556	0.0300245	0	4	1	3	2	52	82	79	79	74	chr12_72909410	72909410	mm10	0	0	0	100	0	0	0	4930447C04Rik	4930447C04Rik	0
chr12_73928916	chr12	73928916	A	G	+	Hif1a	intron	TRUE	FALSE	TRUE	chr12:73928917	TRUE	TRUE	FALSE	FALSE	FALSE	0	0.0892857	0	0.0892857	0.0892857	0	0	0	0.0416667	0.0892857	0	0	0	2	2	676	857	421	550	178	chr12_73928917	73928917	mm10	0	0	0	100	0	0	0	Hif1a	Hif1a	0
chr12_76310186	chr12	76310186	A	G	+	Mthfd1	intron	FALSE	TRUE	FALSE	chr12:76310187	TRUE	TRUE	FALSE	FALSE	FALSE	0	0.194444	0	0.194444	0.194444	0	0	0	0.194444	0.111111	0	0	0	2	1	185	199	131	71	121	chr12_76310187	76310187	mm10	0	0	0	100	0	0	0	Mthfd1	Mthfd1	0
chr12_76600925	chr12	76600925	T	C	-	Sptb	intron	TRUE	FALSE	FALSE	chr12:76600926	TRUE	TRUE	FALSE	TRUE	FALSE	0	0.333333	0	0.333333	0.333333	0	0.333333	0	0.111111	0.194444	0	4	0	1	2	323	132	109	267	62	chr12_76600926	76600926	mm10	0	0	0	100	0	0	0	Sptb	Sptb	0
chr12_76600994	chr12	76600994	T	C	-	Sptb	intron	TRUE	FALSE	FALSE	chr12:76600995	TRUE	TRUE	FALSE	TRUE	FALSE	0	0.0833333	0	0.0833333	0.0833333	0	0.047619	0	0.0833333	0.0666667	0	1	0	1	1	323	253	116	268	113	chr12_76600995	76600995	mm10	0	0	0	100	0	0	0	Sptb	Sptb	0
chr12_78355412	chr12	78355412	A	G	+	Gphn	intron	FALSE	FALSE	FALSE	chr12:78355413	TRUE	TRUE	TRUE	TRUE	FALSE	0	0.168498	0.0526316	0.168498	0.115867	0	0.0526316	0.114286	0.0969697	0.168498	0	3	3	3	4	673	520	55	258	56	chr12_78355413	78355413	mm10	0	0	0	100	0	0	0	Gphn	Gphn	0
chr12_78355416	chr12	78355416	A	G	+	Gphn	intron	FALSE	FALSE	FALSE	chr12:78355417	TRUE	TRUE	TRUE	TRUE	FALSE	0	0.190476	0.113238	0.190476	0.0772386	0	0.113238	0.177778	0.175	0.190476	0	5	5	5	4	673	298	54	276	57	chr12_78355417	78355417	mm10	0	0	0	100	0	0	0	Gphn	Gphn	0
chr12_78441748	chr12	78441748	A	G	+	Gphn	intron	FALSE	TRUE	FALSE	chr12:78441749	TRUE	TRUE	TRUE	FALSE	FALSE	0	0.166667	0	0.166667	0.166667	0	0	0.166667	0.111111	0.111111	0	0	3	1	1	680	756	239	440	288	chr12_78441749	78441749	mm10	0	0	0	100	0	0	0	Gphn	Gphn	0
chr12_78517123	chr12	78517123	A	G	+	Gphn	intron	TRUE	FALSE	FALSE	chr12:78517124	TRUE	TRUE	TRUE	TRUE	FALSE	0	0.148333	0.0749237	0.148333	0.0734096	0	0.0749237	0.148333	0.0970439	0.136574	0	7	11	9	8	369	100	74	93	58	chr12_78517124	78517124	mm10	0	0	0	100	0	0	0	Gphn	Gphn	0
chr12_78517134	chr12	78517134	A	G	+	Gphn	intron	TRUE	FALSE	FALSE	chr12:78517135	TRUE	TRUE	TRUE	TRUE	FALSE	0	0.688034	0.276729	0.688034	0.411305	0	0.276729	0.584756	0.585859	0.688034	0	30	46	56	43	378	107	82	96	61	chr12_78517135	78517135	mm10	0	0	0	100	0	0	0	Gphn	Gphn	0
chr12_78520888	chr12	78520888	A	G	+	Gphn	intron	TRUE	FALSE	FALSE	chr12:78520889	TRUE	TRUE	TRUE	TRUE	FALSE	0	0.135431	0.0587166	0.135431	0.0767146	0	0.10269	0.135317	0.0587166	0.135431	0	10	12	9	12	401	97	85	132	83	chr12_78520889	78520889	mm10	0	0	0	100	0	0	0	Gphn	Gphn	0
chr12_78540453	chr12	78540453	A	G	+	Gphn	intron	FALSE	FALSE	FALSE	chr12:78540454	TRUE	TRUE	TRUE	TRUE	FALSE	0	0.342363	0.0119048	0.342363	0.330458	0	0.342363	0.0119048	0.205128	0.210141	0	25	1	19	18	361	72	204	91	85	chr12_78540454	78540454	mm10	0	0	0	100	0	0	0	Gphn	Gphn	0
chr12_78544810	chr12	78544810	A	G	+	Gphn	intron	FALSE	TRUE	FALSE	chr12:78544811	TRUE	TRUE	FALSE	FALSE	FALSE	0	0.0544872	0	0.0544872	0.0544872	0	0	0	0.0196078	0.0544872	0	0	0	2	4	347	431	274	261	148	chr12_78544811	78544811	mm10	0	0	0	100	0	0	0	Gphn	Gphn	0
chr12_78544845	chr12	78544845	A	G	+	Gphn	intron	FALSE	TRUE	FALSE	chr12:78544846	TRUE	TRUE	TRUE	TRUE	FALSE	0	0.169841	0.108889	0.169841	0.0609524	0	0.165544	0.151888	0.108889	0.169841	0	13	14	8	14	346	82	99	161	79	chr12_78544846	78544846	mm10	0	0	0	100	0	0	0	Gphn	Gphn	0
chr12_78544866	chr12	78544866	A	G	+	Gphn	intron	FALSE	TRUE	FALSE	chr12:78544867	TRUE	TRUE	TRUE	FALSE	FALSE	0	0.148973	0	0.148973	0.148973	0	0	0.148973	0.0835088	0.113527	0	0	13	5	8	346	417	91	163	70	chr12_78544867	78544867	mm10	0	0	0	100	0	0	0	Gphn	Gphn	0
chr12_78579047	chr12	78579047	A	G	+	Gphn	intron	FALSE	FALSE	FALSE	chr12:78579048	TRUE	TRUE	TRUE	TRUE	FALSE	0	0.166667	0.0555556	0.166667	0.111111	0	0.0740741	0.0555556	0.166667	0.0833333	0	2	1	2	1	213	184	98	166	103	chr12_78579048	78579048	mm10	0	0	0	100	0	0	0	Gphn	Gphn	0
chr12_78877416	chr12	78877416	A	G	+	Eif2s1	intron	TRUE	FALSE	FALSE	chr12:78877417	TRUE	TRUE	FALSE	TRUE	FALSE	0	0.0714286	0	0.0714286	0.0714286	0	0.0333333	0	0.0714286	0.0666667	0	1	0	3	3	256	199	166	200	143	chr12_78877417	78877417	mm10	0	0	0	100	0	0	0	Eif2s1	Eif2s1	0
chr12_80635807	chr12	80635807	T	C	-	Erh	intron	FALSE	TRUE	FALSE	chr12:80635808	TRUE	TRUE	TRUE	TRUE	FALSE	0	0.133333	0.0666667	0.133333	0.0666667	0	0.0833333	0.0833333	0.0666667	0.133333	0	1	1	1	2	625	443	62	404	71	chr12_80635808	80635808	mm10	0	0	0	100	0	0	0	Erh	Erh	0
chr12_80635825	chr12	80635825	T	C	-	Erh	intron	FALSE	TRUE	FALSE	chr12:80635826	TRUE	TRUE	TRUE	TRUE	FALSE	0	0.190476	0.0555556	0.190476	0.134921	0	0.0555556	0.111111	0.166667	0.190476	0	1	2	2	4	625	406	65	203	77	chr12_80635826	80635826	mm10	0	0	0	100	0	0	0	Erh	Erh	0
chr12_81256781	chr12	81256781	T	C	-	Slc8a3	intron	FALSE	FALSE	FALSE	chr12:81256782	TRUE	TRUE	TRUE	TRUE	FALSE	0	0.193939	0.0945679	0.193939	0.0993715	0	0.130556	0.193939	0.0945679	0.178571	0	6	4	5	4	228	112	63	64	75	chr12_81256782	81256782	mm10	0	0	0	100	0	0	0	Slc8a3	Slc8a3	0
chr12_81934767	chr12	81934767	A	G	+	Pcnx	intron	FALSE	FALSE	FALSE	chr12:81934768	TRUE	TRUE	FALSE	FALSE	FALSE	0	0.133333	0	0.133333	0.133333	0	0	0	0.0606061	0.133333	0	0	0	2	2	266	303	169	212	72	chr12_81934768	81934768	mm10	0	0	0	100	0	0	0	Pcnx	Pcnx	0
chr12_81960557	chr12	81960557	A	G	+	Pcnx	intron	FALSE	FALSE	FALSE	chr12:81960558	TRUE	TRUE	FALSE	TRUE	FALSE	0	0.166667	0	0.166667	0.166667	0	0.0858586	0	0.133333	0.166667	0	2	0	2	3	158	87	137	105	115	chr12_81960558	81960558	mm10	0	0	0	100	0	0	0	Pcnx	Pcnx	0
chr12_82205799	chr12	82205799	A	G	+	Sipa1l1	intron	TRUE	FALSE	FALSE	chr12:82205800	TRUE	TRUE	TRUE	TRUE	FALSE	0	0.111111	0.025641	0.111111	0.0854701	0	0.025641	0.111111	0.0416667	0.111111	0	1	1	1	3	556	435	256	404	142	chr12_82205800	82205800	mm10	0	0	0	100	0	100	0	Sipa1l1	Sipa1l1	0
chr12_82210753	chr12	82210753	A	G	+	Sipa1l1	intron	FALSE	FALSE	FALSE	chr12:82210754	TRUE	TRUE	TRUE	TRUE	FALSE	0	0.2	0.0555556	0.2	0.144444	0	0.166667	0.111111	0.2	0.0555556	0	2	1	3	1	545	391	251	387	286	chr12_82210754	82210754	mm10	0	0	0	100	0	100	0	Sipa1l1	Sipa1l1	0
chr12_82302125	chr12	82302125	A	G	+	Sipa1l1	intron	TRUE	FALSE	FALSE	chr12:82302126	TRUE	TRUE	TRUE	TRUE	FALSE	0	0.311688	0.0395299	0.311688	0.272158	0	0.0395299	0.2	0.311688	0.277778	0	2	3	12	5	545	215	138	193	176	chr12_82302126	82302126	mm10	0	0	0	100	0	100	0	Sipa1l1	Sipa1l1	0
chr12_82682374	chr12	82682374	A	G	+	Rgs6	intron	FALSE	FALSE	FALSE	chr12:82682375	TRUE	TRUE	TRUE	FALSE	FALSE	0	0.144444	0	0.144444	0.144444	0	0	0.138528	0.144444	0.037037	0	0	4	7	1	264	263	54	101	124	chr12_82682375	82682375	mm10	0	0	0	100	0	0	0	Rgs6	Rgs6	0
chr12_8276361	chr12	8276361	A	G	+	Ldah	3' end	FALSE	TRUE	FALSE	chr12:8276362	TRUE	TRUE	TRUE	TRUE	FALSE	0	0.146199	0.037037	0.146199	0.109162	0	0.146199	0.0952381	0.0791246	0.037037	0	4	2	3	1	179	79	60	69	92	chr12_8276362	8276362	mm10	0	100	0	100	0	0	0	Ldah	Ldah	0
chr12_82763873	chr12	82763873	A	G	+	Rgs6	intron	TRUE	FALSE	FALSE	chr12:82763874	TRUE	TRUE	TRUE	TRUE	FALSE	0	0.283333	0.0416667	0.283333	0.241667	0	0.206637	0.0416667	0.164021	0.283333	0	14	1	8	4	286	122	103	110	75	chr12_82763874	82763874	mm10	0	0	0	100	0	0	0	Rgs6	Rgs6	0
chr12_82766252	chr12	82766252	A	G	+	Rgs6	intron	TRUE	FALSE	FALSE	chr12:82766253	TRUE	TRUE	FALSE	FALSE	FALSE	0	0.166667	0	0.166667	0.166667	0	0	0	0.0779221	0.166667	0	0	0	2	2	273	265	129	121	70	chr12_82766253	82766253	mm10	0	0	0	100	0	0	0	Rgs6	Rgs6	0
chr12_83567604	chr12	83567604	T	C	-	Zfyve1	intron	TRUE	FALSE	FALSE	chr12:83567605	TRUE	TRUE	TRUE	FALSE	FALSE	0	0.2	0	0.2	0.2	0	0	0.2	0.111111	0.111111	0	0	3	1	1	162	160	74	98	75	chr12_83567605	83567605	mm10	0	0	0	100	0	0	0	Zfyve1	Zfyve1	0
chr12_83637741	chr12	83637741	A	G	+	Rbm25	intron	TRUE	FALSE	FALSE	chr12:83637742	TRUE	TRUE	TRUE	TRUE	FALSE	0	0.304491	0.0185185	0.304491	0.285972	0	0.304491	0.0185185	0.131761	0.132997	0	38	1	20	9	557	125	162	141	69	chr12_83637742	83637742	mm10	0	0	0	100	0	100	0	Rbm25	Rbm25	0
chr12_83637742	chr12	83637742	A	G	+	Rbm25	intron	TRUE	FALSE	FALSE	chr12:83637743	TRUE	TRUE	TRUE	TRUE	FALSE	0	0.192717	0.0185185	0.192717	0.174199	0	0.191485	0.0185185	0.127671	0.192717	0	24	1	19	11	556	127	179	139	60	chr12_83637743	83637743	mm10	0	0	0	100	0	100	0	Rbm25	Rbm25	0
chr12_83655133	chr12	83655133	A	G	+	Rbm25	intron	FALSE	TRUE	FALSE	chr12:83655134	TRUE	TRUE	TRUE	TRUE	FALSE	0	0.0836601	0.0190476	0.0836601	0.0646125	0	0.0836601	0.0630252	0.0190476	0.0814394	0	4	3	2	3	736	317	188	504	221	chr12_83655134	83655134	mm10	0	0	0	100	0	0	0	Rbm25	Rbm25	0
chr12_83692535	chr12	83692535	A	G	+	Psen1	intron	TRUE	FALSE	FALSE	chr12:83692536	TRUE	TRUE	FALSE	FALSE	FALSE	0	0.128205	0	0.128205	0.128205	0	0	0	0.128205	0.0846561	0	0	0	5	2	272	325	250	133	103	chr12_83692536	83692536	mm10	0	0	0	100	0	100	0	Psen1	Psen1	0
chr12_83696450	chr12	83696450	A	G	+	Psen1	intron	TRUE	FALSE	FALSE	chr12:83696451	TRUE	TRUE	TRUE	TRUE	FALSE	0	0.236111	0.025641	0.236111	0.21047	0	0.118056	0.195286	0.025641	0.236111	0	6	6	1	6	266	140	90	209	108	chr12_83696451	83696451	mm10	0	0	0	100	0	100	0	Psen1	Psen1	0
chr12_83812447	chr12	83812447	T	C	-	Numb	intron	TRUE	FALSE	FALSE	chr12:83812448	TRUE	TRUE	FALSE	TRUE	FALSE	0	0.260248	0	0.260248	0.260248	0	0.260248	0	0.122145	0.092803	0	22	0	9	4	241	89	155	79	74	chr12_83812448	83812448	mm10	0	0	0	100	0	0	0	Numb	Numb	0
chr12_83818898	chr12	83818898	T	C	-	Numb	intron	TRUE	FALSE	FALSE	chr12:83818899	TRUE	TRUE	TRUE	FALSE	FALSE	0	0.111111	0	0.111111	0.111111	0	0	0.0972222	0.0888889	0.111111	0	0	4	4	3	230	203	71	118	79	chr12_83818899	83818899	mm10	0	0	0	100	0	0	0	Numb	Numb	0
chr12_83822957	chr12	83822957	T	C	-	Numb	intron	FALSE	TRUE	FALSE	chr12:83822958	TRUE	TRUE	TRUE	TRUE	FALSE	0	0.130159	0.0526316	0.130159	0.0775272	0	0.130159	0.0526316	0.0534188	0.111111	0	9	3	4	3	252	71	112	149	115	chr12_83822958	83822958	mm10	0	0	0	100	0	0	0	Numb	Numb	0
chr12_83908434	chr12	83908434	T	C	-	Numb	intron	TRUE	FALSE	FALSE	chr12:83908435	TRUE	TRUE	TRUE	FALSE	FALSE	0	0.185965	0	0.185965	0.185965	0	0	0.130952	0.185965	0.0811966	0	0	2	5	2	166	219	76	96	70	chr12_83908435	83908435	mm10	0	0	0	100	0	0	0	Numb	Numb	0
chr12_84140725	chr12	84140725	A	G	+	Dnal1	exon	TRUE	FALSE	FALSE	chr12:84140726	TRUE	TRUE	TRUE	FALSE	FALSE	0	0.0373631	0.00411523	0.0373631	0.0332479	0	0.00411523	0.0373631	0.0106144	0.0320404	0	2	10	5	10	248	352	261	397	326	chr12_84140726	84140726	mm10	0	0	100	0	0	0	100	Dnal1	Dnal1	0
chr12_84341976	chr12	84341976	A	G	+	Zfp410	intron	TRUE	FALSE	FALSE	chr12:84341977	TRUE	TRUE	FALSE	FALSE	FALSE	0	0.222222	0	0.222222	0.222222	0	0	0	0.0589744	0.222222	0	0	0	2	2	141	122	74	68	56	chr12_84341977	84341977	mm10	0	0	0	100	0	0	0	Zfp410	Zfp410	0
chr12_85017331	chr12	85017331	A	G	+	Ylpm1	intron	TRUE	FALSE	FALSE	chr12:85017332	TRUE	TRUE	FALSE	TRUE	FALSE	0	0.152222	0	0.152222	0.152222	0	0.152222	0	0.030303	0.0666667	0	8	0	2	2	287	61	190	193	135	chr12_85017332	85017332	mm10	0	0	0	100	0	0	0	Ylpm1	Ylpm1	0
chr12_85022841	chr12	85022841	A	G	+	Ylpm1	intron	FALSE	TRUE	FALSE	chr12:85022842	TRUE	TRUE	TRUE	TRUE	FALSE	0	0.244444	0.122222	0.244444	0.122222	0	0.122222	0.244444	0.194444	0.222222	0	2	6	5	7	260	107	74	93	71	chr12_85022842	85022842	mm10	0	0	0	100	0	0	0	Ylpm1	Ylpm1	0
chr12_85065629	chr12	85065629	A	G	+	Ylpm1	intron	FALSE	TRUE	FALSE	chr12:85065630	TRUE	TRUE	TRUE	TRUE	FALSE	0	0.269872	0.107955	0.269872	0.161917	0	0.217978	0.107955	0.269872	0.263889	0	18	6	18	14	506	83	129	72	55	chr12_85065630	85065630	mm10	0	0	0	100	0	0	0	Ylpm1	Ylpm1	0
chr12_85065630	chr12	85065630	A	G	+	Ylpm1	intron	FALSE	TRUE	FALSE	chr12:85065631	TRUE	TRUE	TRUE	TRUE	FALSE	0	0.302657	0.038961	0.302657	0.263696	0	0.302657	0.038961	0.210314	0.294505	0	24	2	14	16	507	81	171	71	54	chr12_85065631	85065631	mm10	0	0	0	100	0	0	0	Ylpm1	Ylpm1	0
chr12_85067399	chr12	85067399	A	G	+	Ylpm1	intron	FALSE	TRUE	FALSE	chr12:85067400	TRUE	TRUE	TRUE	TRUE	FALSE	0	0.173611	0.060049	0.173611	0.113562	0	0.0834588	0.060049	0.150869	0.173611	0	7	3	15	9	539	88	158	98	159	chr12_85067400	85067400	mm10	0	0	0	100	0	0	0	Ylpm1	Ylpm1	0
chr12_85067401	chr12	85067401	A	G	+	Ylpm1	intron	FALSE	TRUE	FALSE	chr12:85067402	TRUE	TRUE	TRUE	TRUE	FALSE	0.0070922	0.329844	0.025641	0.329844	0.304203	0.0070922	0.329844	0.025641	0.134286	0.145022	1	32	1	13	5	394	96	273	100	176	chr12_85067402	85067402	mm10	0	0	0	100	0	0	0	Ylpm1	Ylpm1	0
chr12_85067404	chr12	85067404	A	G	+	Ylpm1	intron	FALSE	TRUE	FALSE	chr12:85067405	TRUE	TRUE	TRUE	TRUE	FALSE	0	0.117794	0.0507663	0.117794	0.0670282	0	0.0507663	0.0925926	0.0625846	0.117794	0	4	4	7	6	543	211	155	105	186	chr12_85067405	85067405	mm10	0	0	0	100	0	0	0	Ylpm1	Ylpm1	0
chr12_85079440	chr12	85079440	A	G	+		intergenic	TRUE	FALSE	FALSE	chr12:85079441	TRUE	TRUE	TRUE	TRUE	FALSE	0	0.119935	0.0371517	0.119935	0.0827829	0	0.103714	0.0371517	0.107115	0.119935	0	8	2	9	7	73	72	55	85	61	chr12_85079441	85079441	mm10	0	0	0	0	100	0	0		Ylpm1	4906
chr12_85079469	chr12	85079469	A	G	+		intergenic	TRUE	FALSE	FALSE	chr12:85079470	TRUE	TRUE	TRUE	TRUE	FALSE	0	0.341071	0.0892616	0.341071	0.25181	0	0.0892616	0.341071	0.216231	0.231838	0	5	19	14	13	68	59	57	68	55	chr12_85079470	85079470	mm10	0	0	0	0	100	0	0		Ylpm1	4935
chr12_85081486	chr12	85081486	A	G	+		intergenic	TRUE	FALSE	FALSE	chr12:85081487	TRUE	TRUE	TRUE	FALSE	FALSE	0	0.0593411	0	0.0593411	0.0593411	0	0	0.0593411	0.0450794	0.0185185	0	0	4	3	1	72	68	70	69	61	chr12_85081487	85081487	mm10	0	0	0	0	100	0	0		Prox2	4324
chr12_85081508	chr12	85081508	A	G	+		intergenic	TRUE	FALSE	FALSE	chr12:85081509	TRUE	TRUE	TRUE	TRUE	FALSE	0	0.191302	0.010101	0.191302	0.181201	0	0.010101	0.191302	0.163438	0.131997	0	1	13	18	8	81	87	67	107	57	chr12_85081509	85081509	mm10	0	0	0	0	100	0	0		Prox2	4302
chr12_85081513	chr12	85081513	A	G	+		intergenic	TRUE	FALSE	FALSE	chr12:85081514	TRUE	TRUE	TRUE	TRUE	FALSE	0	0.126813	0.0607315	0.126813	0.0660816	0	0.126813	0.0607315	0.126566	0.0906433	0	12	4	14	5	82	98	60	108	54	chr12_85081514	85081514	mm10	0	0	0	0	100	0	0		Prox2	4297
chr12_85113002	chr12	85113002	A	G	+	Dlst	intron	FALSE	FALSE	FALSE	chr12:85113003	TRUE	TRUE	TRUE	TRUE	FALSE	0	0.158333	0.0277778	0.158333	0.130556	0	0.0814394	0.158333	0.0277778	0.116667	0	3	4	1	2	437	177	89	304	85	chr12_85113003	85113003	mm10	0	0	0	100	0	0	0	Dlst	Dlst	0
chr12_85124474	chr12	85124474	A	G	+	Dlst	intron	TRUE	FALSE	FALSE	chr12:85124475	TRUE	TRUE	TRUE	FALSE	FALSE	0	0.277778	0	0.277778	0.277778	0	0	0.277778	0.172619	0.037037	0	0	3	4	1	410	485	85	139	251	chr12_85124475	85124475	mm10	0	0	0	100	0	0	0	Dlst	Dlst	0
chr12_85234648	chr12	85234648	T	C	-	Mlh3	3' end	TRUE	FALSE	FALSE	chr12:85234649	TRUE	TRUE	FALSE	FALSE	FALSE	0	0.0753354	0	0.0753354	0.0753354	0	0	0	0.0409171	0.0753354	0	0	0	4	9	65	80	86	73	123	chr12_85234649	85234649	mm10	0	100	100	0	0	0	100	Mlh3	Mlh3	0
chr12_85916287	chr12	85916287	A	G	+	Ttll5	intron	TRUE	FALSE	FALSE	chr12:85916288	TRUE	TRUE	TRUE	TRUE	FALSE	0	0.222222	0.0666667	0.222222	0.155556	0	0.0833333	0.133333	0.0666667	0.222222	0	1	2	1	2	302	244	119	221	152	chr12_85916288	85916288	mm10	0	0	0	100	0	100	0	Ttll5	Ttll5	0
chr12_86048979	chr12	86048979	A	G	+	Ttll5	intron	TRUE	FALSE	FALSE	chr12:86048980	TRUE	TRUE	FALSE	FALSE	FALSE	0	0.130952	0	0.130952	0.130952	0	0	0	0.130952	0.111111	0	0	0	2	1	141	154	85	56	90	chr12_86048980	86048980	mm10	0	0	0	100	0	0	100	Ttll5	Ttll5	0
chr12_86956754	chr12	86956754	A	G	+	Cipc	intron	FALSE	TRUE	FALSE	chr12:86956755	TRUE	TRUE	TRUE	TRUE	FALSE	0	0.125088	0.031746	0.125088	0.093342	0	0.075484	0.031746	0.125088	0.125	0	15	2	14	7	540	204	117	113	86	chr12_86956755	86956755	mm10	0	0	0	100	0	100	0	Cipc	Cipc	0
chr12_8716358	chr12	8716358	A	G	+	Pum2	intron	FALSE	FALSE	FALSE	chr12:8716359	TRUE	TRUE	TRUE	FALSE	FALSE	0	0.0961096	0	0.0961096	0.0961096	0	0	0.0661538	0.0531746	0.0961096	0	0	5	5	10	414	467	122	93	98	chr12_8716359	8716359	mm10	0	0	0	100	0	0	0	Pum2	Pum2	0
chr12_87248983	chr12	87248983	T	C	-	Vipas39	intron	FALSE	TRUE	FALSE	chr12:87248984	TRUE	TRUE	TRUE	FALSE	FALSE	0	0.460317	0	0.460317	0.460317	0	0	0.460317	0.133333	0.25	0	0	7	2	3	249	241	52	168	96	chr12_87248984	87248984	mm10	0	0	0	100	0	0	0	Vipas39	Vipas39	0
chr12_87311651	chr12	87311651	T	C	-	Sptlc2	intron	TRUE	FALSE	FALSE	chr12:87311652	TRUE	TRUE	FALSE	FALSE	FALSE	0	0.0666667	0	0.0666667	0.0666667	0	0	0	0.047619	0.0666667	0	0	0	1	1	134	162	71	120	66	chr12_87311652	87311652	mm10	0	0	0	100	0	0	0	Sptlc2	Sptlc2	0
chr12_8750268	chr12	8750268	A	G	+	Pum2	exon	FALSE	FALSE	FALSE	chr12:8750269	TRUE	TRUE	FALSE	TRUE	FALSE	0	0.0571362	0	0.0571362	0.0571362	0	0.0571362	0	0.0276053	0.0345747	0	39	0	17	19	571	680	464	598	546	chr12_8750269	8750269	mm10	0	0	100	0	0	0	100	Pum2	Pum2	0
chr12_88886807	chr12	88886807	A	G	+	Nrxn3	intron	FALSE	FALSE	FALSE	chr12:88886808	TRUE	TRUE	TRUE	TRUE	TRUE	0.0187122	0.432573	0.234359	0.432573	0.198213	0.0187122	0.234359	0.432573	0.338531	0.35129	3	54	47	68	36	459	231	106	198	102	chr12_88886808	88886808	mm10	0	0	0	100	0	0	0	Nrxn3	Nrxn3	0
chr12_88886819	chr12	88886819	A	G	+	Nrxn3	intron	FALSE	FALSE	FALSE	chr12:88886820	TRUE	TRUE	TRUE	FALSE	FALSE	0	0.186127	0	0.186127	0.186127	0	0	0.186127	0.12118	0.149629	0	0	18	25	14	855	936	94	204	96	chr12_88886820	88886820	mm10	0	0	0	100	0	0	0	Nrxn3	Nrxn3	0
chr12_88887752	chr12	88887752	A	G	+	Nrxn3	intron	FALSE	FALSE	FALSE	chr12:88887753	TRUE	TRUE	TRUE	TRUE	FALSE	0	0.11723	0.0209987	0.11723	0.0962316	0	0.0209987	0.0277778	0.0645646	0.11723	0	3	2	7	7	790	334	234	109	56	chr12_88887753	88887753	mm10	0	0	0	100	0	0	0	Nrxn3	Nrxn3	0
chr12_88948000	chr12	88948000	A	G	+	Nrxn3	intron	FALSE	FALSE	FALSE	chr12:88948001	TRUE	TRUE	TRUE	TRUE	FALSE	0	0.102761	0.0410065	0.102761	0.0617546	0	0.0705188	0.045575	0.0410065	0.102761	0	7	7	6	19	796	103	164	337	181	chr12_88948001	88948001	mm10	0	0	0	100	0	0	0	Nrxn3	Nrxn3	0
chr12_88960482	chr12	88960482	A	G	+	Nrxn3	intron	FALSE	FALSE	FALSE	chr12:88960483	TRUE	TRUE	FALSE	TRUE	FALSE	0	0.0767196	0	0.0767196	0.0767196	0	0.0767196	0	0.0345679	0.0111111	0	7	0	3	1	934	92	360	318	287	chr12_88960483	88960483	mm10	0	0	0	100	0	100	0	Nrxn3	Nrxn3	0
chr12_89007117	chr12	89007117	A	G	+	Nrxn3	intron	FALSE	FALSE	FALSE	chr12:89007118	TRUE	TRUE	TRUE	TRUE	FALSE	0.00740741	0.323272	0.142415	0.323272	0.180857	0.00740741	0.323272	0.142415	0.144647	0.276058	1	62	11	30	22	744	191	78	199	91	chr12_89007118	89007118	mm10	0	0	0	100	0	100	0	Nrxn3	Nrxn3	0
chr12_89007127	chr12	89007127	A	G	+	Nrxn3	intron	FALSE	FALSE	FALSE	chr12:89007128	TRUE	TRUE	TRUE	TRUE	FALSE	0.00564972	0.519814	0.204847	0.519814	0.314966	0.00564972	0.204847	0.519814	0.258265	0.500082	1	40	41	53	41	742	194	80	204	80	chr12_89007128	89007128	mm10	0	0	0	100	0	100	0	Nrxn3	Nrxn3	0
chr12_89007222	chr12	89007222	A	G	+	Nrxn3	intron	FALSE	FALSE	FALSE	chr12:89007223	TRUE	TRUE	TRUE	TRUE	FALSE	0	0.777389	0.434653	0.777389	0.342736	0	0.434653	0.71047	0.591851	0.777389	0	37	54	81	58	945	85	76	137	74	chr12_89007223	89007223	mm10	0	0	0	100	0	100	0	Nrxn3	Nrxn3	0
chr12_89007252	chr12	89007252	A	G	+	Nrxn3	intron	FALSE	FALSE	FALSE	chr12:89007253	TRUE	TRUE	TRUE	TRUE	FALSE	0	0.119744	0.0144928	0.119744	0.105251	0	0.0144928	0.0668301	0.109856	0.119744	0	1	4	12	7	931	717	61	108	58	chr12_89007253	89007253	mm10	0	0	0	100	0	100	0	Nrxn3	Nrxn3	0
chr12_89007279	chr12	89007279	A	G	+	Nrxn3	intron	FALSE	FALSE	FALSE	chr12:89007280	TRUE	TRUE	TRUE	TRUE	FALSE	0	0.293939	0.0805423	0.293939	0.213397	0	0.0805423	0.293939	0.111111	0.19281	0	5	18	9	10	925	425	62	376	52	chr12_89007280	89007280	mm10	0	0	0	100	0	100	0	Nrxn3	Nrxn3	0
chr12_89007519	chr12	89007519	A	G	+	Nrxn3	intron	FALSE	FALSE	FALSE	chr12:89007520	TRUE	TRUE	TRUE	TRUE	FALSE	0	0.0715121	0.0234848	0.0715121	0.0480273	0	0.0643254	0.0277778	0.0234848	0.0715121	0	5	2	2	4	918	83	178	393	55	chr12_89007520	89007520	mm10	0	0	0	100	0	100	0	Nrxn3	Nrxn3	0
chr12_89007670	chr12	89007670	A	G	+	Nrxn3	intron	FALSE	FALSE	FALSE	chr12:89007671	TRUE	TRUE	TRUE	TRUE	TRUE	0.025641	0.761811	0.563968	0.761811	0.197843	0.025641	0.563968	0.707167	0.672756	0.761811	2	42	58	75	44	684	74	83	111	58	chr12_89007671	89007671	mm10	0	0	0	100	0	100	0	Nrxn3	Nrxn3	0
chr12_89525076	chr12	89525076	A	G	+	Nrxn3	intron	TRUE	FALSE	FALSE	chr12:89525077	TRUE	TRUE	TRUE	FALSE	FALSE	0	0.047619	0	0.047619	0.047619	0	0	0.0277778	0.0416667	0.047619	0	0	1	1	1	690	733	315	458	346	chr12_89525077	89525077	mm10	0	0	0	100	0	0	0	Nrxn3	Nrxn3	0
chr12_89575764	chr12	89575764	A	G	+	Nrxn3	intron	FALSE	TRUE	FALSE	chr12:89575765	TRUE	TRUE	TRUE	TRUE	FALSE	0	0.229853	0.0119048	0.229853	0.217949	0	0.0119048	0.112278	0.165568	0.229853	0	2	12	23	18	732	602	100	138	78	chr12_89575765	89575765	mm10	0	0	0	100	0	0	0	Nrxn3	Nrxn3	0
chr12_89577252	chr12	89577252	A	G	+	Nrxn3	intron	FALSE	TRUE	FALSE	chr12:89577253	TRUE	TRUE	TRUE	TRUE	FALSE	0	0.697741	0.173205	0.697741	0.524536	0	0.173205	0.697741	0.452851	0.568004	0	26	65	59	32	717	150	93	132	60	chr12_89577253	89577253	mm10	0	0	0	100	0	0	0	Nrxn3	Nrxn3	0
chr12_89577255	chr12	89577255	A	G	+	Nrxn3	intron	FALSE	TRUE	FALSE	chr12:89577256	TRUE	TRUE	TRUE	TRUE	FALSE	0	0.558586	0.0119048	0.558586	0.546681	0	0.0119048	0.558586	0.4021	0.356349	0	2	50	52	18	714	594	89	131	50	chr12_89577256	89577256	mm10	0	0	0	100	0	0	0	Nrxn3	Nrxn3	0
chr12_89617903	chr12	89617903	A	G	+	Nrxn3	intron	FALSE	FALSE	FALSE	chr12:89617904	TRUE	TRUE	TRUE	TRUE	FALSE	0	0.218735	0.1088	0.218735	0.109935	0	0.218735	0.1088	0.151994	0.119731	0	39	22	23	19	740	185	205	156	159	chr12_89617904	89617904	mm10	0	0	0	100	0	0	0	Nrxn3	Nrxn3	0
chr12_89617910	chr12	89617910	A	G	+	Nrxn3	intron	FALSE	FALSE	FALSE	chr12:89617911	TRUE	TRUE	TRUE	TRUE	FALSE	0	0.26688	0.124618	0.26688	0.142262	0	0.124618	0.226168	0.220642	0.26688	0	23	44	35	40	740	172	195	154	154	chr12_89617911	89617911	mm10	0	0	0	100	0	0	0	Nrxn3	Nrxn3	0
chr12_89638149	chr12	89638149	A	G	+	Nrxn3	intron	FALSE	FALSE	FALSE	chr12:89638150	TRUE	TRUE	TRUE	TRUE	FALSE	0	0.645	0.285	0.645	0.36	0	0.587573	0.285	0.420609	0.645	0	75	21	55	47	687	130	74	132	73	chr12_89638150	89638150	mm10	0	0	0	100	0	0	0	Nrxn3	Nrxn3	0
chr12_89638174	chr12	89638174	A	G	+	Nrxn3	intron	FALSE	FALSE	FALSE	chr12:89638175	TRUE	TRUE	TRUE	TRUE	FALSE	0	0.0559272	0.0131313	0.0559272	0.0427959	0	0.0131313	0.0264675	0.013978	0.0559272	0	2	4	2	7	697	356	233	318	251	chr12_89638175	89638175	mm10	0	0	0	100	0	0	0	Nrxn3	Nrxn3	0
chr12_89638186	chr12	89638186	A	G	+	Nrxn3	intron	FALSE	FALSE	FALSE	chr12:89638187	TRUE	TRUE	TRUE	TRUE	FALSE	0.00925926	0.256172	0.0302587	0.256172	0.225913	0.00925926	0.0302587	0.256172	0.148826	0.226801	1	4	37	19	25	529	137	144	131	111	chr12_89638187	89638187	mm10	0	0	0	100	0	0	0	Nrxn3	Nrxn3	0
chr12_89638187	chr12	89638187	A	G	+	Nrxn3	intron	FALSE	FALSE	FALSE	chr12:89638188	TRUE	TRUE	TRUE	TRUE	FALSE	0.00925926	0.934524	0.702794	0.934524	0.23173	0.00925926	0.702794	0.915229	0.856277	0.934524	1	94	130	111	102	528	136	142	130	110	chr12_89638188	89638188	mm10	0	0	0	100	0	0	0	Nrxn3	Nrxn3	0
chr12_89638190	chr12	89638190	A	G	+	Nrxn3	intron	FALSE	FALSE	FALSE	chr12:89638191	TRUE	TRUE	TRUE	TRUE	FALSE	0	0.450608	0.230702	0.450608	0.219905	0	0.230702	0.326602	0.367454	0.450608	0	35	49	50	51	701	145	150	137	114	chr12_89638191	89638191	mm10	0	0	0	100	0	0	0	Nrxn3	Nrxn3	0
chr12_89638196	chr12	89638196	A	G	+	Nrxn3	intron	FALSE	FALSE	FALSE	chr12:89638197	TRUE	TRUE	TRUE	FALSE	FALSE	0	0.810121	0.00757576	0.810121	0.802545	0	0.00757576	0.774802	0.609463	0.810121	0	1	115	85	95	703	601	148	141	117	chr12_89638197	89638197	mm10	0	0	0	100	0	0	0	Nrxn3	Nrxn3	0
chr12_89638252	chr12	89638252	A	G	+	Nrxn3	intron	FALSE	FALSE	FALSE	chr12:89638253	TRUE	TRUE	TRUE	TRUE	FALSE	0	0.322817	0.0380494	0.322817	0.284768	0	0.0380494	0.322817	0.146767	0.230556	0	3	23	9	13	663	83	67	59	54	chr12_89638253	89638253	mm10	0	0	0	100	0	0	0	Nrxn3	Nrxn3	0
chr12_89638260	chr12	89638260	A	G	+	Nrxn3	intron	FALSE	FALSE	FALSE	chr12:89638261	TRUE	TRUE	TRUE	TRUE	FALSE	0	0.499593	0.0138889	0.499593	0.485704	0	0.0138889	0.393122	0.255819	0.499593	0	1	25	14	26	661	540	62	54	52	chr12_89638261	89638261	mm10	0	0	0	100	0	0	0	Nrxn3	Nrxn3	0
chr12_89638295	chr12	89638295	A	G	+	Nrxn3	intron	FALSE	FALSE	FALSE	chr12:89638296	TRUE	TRUE	TRUE	FALSE	FALSE	0	0.265152	0.00740741	0.265152	0.257744	0	0.00740741	0.222222	0.110467	0.265152	0	1	13	6	17	675	525	57	56	64	chr12_89638296	89638296	mm10	0	0	0	100	0	0	0	Nrxn3	Nrxn3	0
chr12_89638305	chr12	89638305	A	G	+	Nrxn3	intron	FALSE	FALSE	FALSE	chr12:89638306	TRUE	TRUE	FALSE	TRUE	FALSE	0	0.200097	0	0.200097	0.200097	0	0.200097	0	0.0444444	0.128776	0	19	0	3	9	672	99	288	270	72	chr12_89638306	89638306	mm10	0	0	0	100	0	0	0	Nrxn3	Nrxn3	0
chr12_89643202	chr12	89643202	A	G	+	Nrxn3	intron	FALSE	FALSE	FALSE	chr12:89643203	TRUE	TRUE	TRUE	TRUE	FALSE	0	0.60119	0.460864	0.60119	0.140327	0	0.460864	0.511785	0.524725	0.60119	0	48	28	61	36	693	105	52	115	58	chr12_89643203	89643203	mm10	0	0	0	100	0	0	0	Nrxn3	Nrxn3	0
chr12_89644351	chr12	89644351	A	G	+	Nrxn3	intron	FALSE	FALSE	FALSE	chr12:89644352	TRUE	TRUE	FALSE	TRUE	FALSE	0	0.365942	0	0.365942	0.365942	0	0.332462	0	0.361842	0.365942	0	18	0	18	34	655	55	294	53	89	chr12_89644352	89644352	mm10	0	0	0	100	0	0	0	Nrxn3	Nrxn3	0
chr12_89644571	chr12	89644571	A	G	+	Nrxn3	intron	FALSE	FALSE	FALSE	chr12:89644572	TRUE	TRUE	FALSE	FALSE	FALSE	0	0.111888	0	0.111888	0.111888	0	0	0	0.0666667	0.111888	0	0	0	1	4	648	718	262	449	130	chr12_89644572	89644572	mm10	0	0	0	100	0	0	0	Nrxn3	Nrxn3	0
chr12_89645352	chr12	89645352	A	G	+	Nrxn3	intron	FALSE	FALSE	FALSE	chr12:89645353	TRUE	TRUE	TRUE	TRUE	FALSE	0	0.262177	0.095538	0.262177	0.166639	0	0.095538	0.176948	0.185577	0.262177	0	13	12	20	18	709	126	67	109	69	chr12_89645353	89645353	mm10	0	0	0	100	0	0	0	Nrxn3	Nrxn3	0
chr12_89645356	chr12	89645356	A	G	+	Nrxn3	intron	FALSE	FALSE	FALSE	chr12:89645357	TRUE	TRUE	TRUE	TRUE	FALSE	0	0.550811	0.197835	0.550811	0.352975	0	0.550811	0.197835	0.391053	0.358289	0	67	11	42	21	702	121	58	103	56	chr12_89645357	89645357	mm10	0	0	0	100	0	0	0	Nrxn3	Nrxn3	0
chr12_89645357	chr12	89645357	A	G	+	Nrxn3	intron	FALSE	FALSE	FALSE	chr12:89645358	TRUE	TRUE	TRUE	TRUE	FALSE	0	0.596246	0.0982517	0.596246	0.497994	0	0.596246	0.0982517	0.270448	0.40308	0	70	5	28	23	702	120	55	101	55	chr12_89645358	89645358	mm10	0	0	0	100	0	0	0	Nrxn3	Nrxn3	0
chr12_89742508	chr12	89742508	A	G	+	Nrxn3	intron	FALSE	FALSE	FALSE	chr12:89742509	TRUE	TRUE	TRUE	FALSE	FALSE	0	0.0904977	0	0.0904977	0.0904977	0	0	0.0208333	0.0534188	0.0904977	0	0	1	3	4	661	737	198	240	142	chr12_89742509	89742509	mm10	0	0	0	100	0	0	0	Nrxn3	Nrxn3	0
chr12_89745013	chr12	89745013	A	G	+	Nrxn3	intron	FALSE	FALSE	FALSE	chr12:89745014	TRUE	TRUE	TRUE	FALSE	FALSE	0	0.121781	0.0070922	0.121781	0.114688	0	0.0070922	0.121781	0.0784751	0.0602355	0	1	8	7	4	684	531	62	89	71	chr12_89745014	89745014	mm10	0	0	0	100	0	0	0	Nrxn3	Nrxn3	0
chr12_89761703	chr12	89761703	A	G	+	Nrxn3	intron	FALSE	FALSE	FALSE	chr12:89761704	TRUE	TRUE	TRUE	FALSE	FALSE	0	0.16	0	0.16	0.16	0	0	0.16	0.0965608	0.0706522	0	0	10	11	4	690	788	65	106	55	chr12_89761704	89761704	mm10	0	0	0	100	0	0	0	Nrxn3	Nrxn3	0
chr12_89862005	chr12	89862005	A	G	+	Nrxn3	intron	FALSE	FALSE	FALSE	chr12:89862006	TRUE	TRUE	TRUE	TRUE	FALSE	0	0.759536	0.28939	0.759536	0.470146	0	0.28939	0.759536	0.62551	0.742632	0	32	80	87	46	1105	110	104	138	62	chr12_89862006	89862006	mm10	0	0	0	100	0	0	0	Nrxn3	Nrxn3	0
chr12_89862019	chr12	89862019	A	G	+	Nrxn3	intron	FALSE	FALSE	FALSE	chr12:89862020	TRUE	TRUE	TRUE	FALSE	FALSE	0	0.393246	0	0.393246	0.393246	0	0	0.355451	0.2959	0.393246	0	0	31	42	21	1112	1344	88	140	54	chr12_89862020	89862020	mm10	0	0	0	100	0	0	0	Nrxn3	Nrxn3	0
chr12_89862021	chr12	89862021	A	G	+	Nrxn3	intron	FALSE	FALSE	FALSE	chr12:89862022	TRUE	TRUE	TRUE	FALSE	FALSE	0	0.160833	0	0.160833	0.160833	0	0	0.152809	0.073219	0.160833	0	0	14	10	7	1112	1345	90	141	51	chr12_89862022	89862022	mm10	0	0	0	100	0	0	0	Nrxn3	Nrxn3	0
chr12_89862955	chr12	89862955	A	G	+	Nrxn3	intron	FALSE	FALSE	FALSE	chr12:89862956	TRUE	TRUE	TRUE	TRUE	FALSE	0	0.799892	0.0789318	0.799892	0.72096	0	0.0789318	0.655146	0.684968	0.799892	0	18	59	125	55	1153	233	90	180	70	chr12_89862956	89862956	mm10	0	0	0	100	0	0	0	Nrxn3	Nrxn3	0
chr12_89916530	chr12	89916530	A	G	+	Nrxn3	intron	TRUE	FALSE	FALSE	chr12:89916531	TRUE	TRUE	TRUE	TRUE	FALSE	0	0.46403	0.0185185	0.46403	0.445511	0	0.0185185	0.46403	0.321429	0.426144	0	1	30	29	22	1078	911	64	91	52	chr12_89916531	89916531	mm10	0	0	0	100	0	0	0	Nrxn3	Nrxn3	0
chr12_90019976	chr12	90019976	A	G	+	Nrxn3	intron	FALSE	FALSE	FALSE	chr12:90019977	TRUE	TRUE	TRUE	TRUE	FALSE	0	0.16358	0.0666667	0.16358	0.0969136	0	0.111011	0.0666667	0.16358	0.138095	0	6	1	8	5	741	53	315	57	179	chr12_90019977	90019977	mm10	0	0	0	100	0	0	0	Nrxn3	Nrxn3	0
chr12_90019978	chr12	90019978	A	G	+	Nrxn3	intron	FALSE	FALSE	FALSE	chr12:90019979	TRUE	TRUE	FALSE	FALSE	FALSE	0	0.0732601	0	0.0732601	0.0732601	0	0	0	0.0405983	0.0732601	0	0	0	2	2	738	830	449	312	175	chr12_90019979	90019979	mm10	0	0	0	100	0	0	0	Nrxn3	Nrxn3	0
chr12_90019984	chr12	90019984	A	G	+	Nrxn3	intron	FALSE	FALSE	FALSE	chr12:90019985	TRUE	TRUE	TRUE	FALSE	FALSE	0	0.157407	0	0.157407	0.157407	0	0	0.103175	0.0988268	0.157407	0	0	2	5	4	740	820	154	52	167	chr12_90019985	90019985	mm10	0	0	0	100	0	0	0	Nrxn3	Nrxn3	0
chr12_90020095	chr12	90020095	A	G	+	Nrxn3	intron	FALSE	FALSE	FALSE	chr12:90020096	TRUE	TRUE	TRUE	FALSE	FALSE	0	0.102047	0	0.102047	0.102047	0	0	0.0813492	0.102047	0.0393519	0	0	9	14	2	791	881	217	144	191	chr12_90020096	90020096	mm10	0	0	0	100	0	0	0	Nrxn3	Nrxn3	0
chr12_90020936	chr12	90020936	A	G	+	Nrxn3	intron	FALSE	FALSE	TRUE	chr12:90020937	TRUE	TRUE	FALSE	FALSE	FALSE	0	0.0208333	0	0.0208333	0.0208333	0	0	0	0.0205566	0.0208333	0	0	0	2	1	788	900	504	346	390	chr12_90020937	90020937	mm10	0	0	0	100	0	0	0	Nrxn3	Nrxn3	0
chr12_90020959	chr12	90020959	A	G	+	Nrxn3	intron	FALSE	FALSE	TRUE	chr12:90020960	TRUE	TRUE	TRUE	TRUE	FALSE	0	0.319093	0.1829	0.319093	0.136193	0	0.1829	0.245603	0.30793	0.319093	0	28	21	35	20	542	150	86	118	62	chr12_90020960	90020960	mm10	0	0	0	100	0	0	0	Nrxn3	Nrxn3	0
chr12_90021002	chr12	90021002	A	G	+	Nrxn3	intron	FALSE	FALSE	TRUE	chr12:90021003	TRUE	TRUE	TRUE	FALSE	FALSE	0	0.160189	0	0.160189	0.160189	0	0	0.160189	0.0501208	0.152431	0	0	15	7	11	810	927	94	376	75	chr12_90021003	90021003	mm10	0	0	0	100	0	0	0	Nrxn3	Nrxn3	0
chr12_90119173	chr12	90119173	A	G	+	Nrxn3	intron	FALSE	FALSE	FALSE	chr12:90119174	TRUE	TRUE	FALSE	FALSE	FALSE	0	0.222222	0	0.222222	0.222222	0	0	0	0.133333	0.222222	0	0	0	2	2	706	782	428	488	317	chr12_90119174	90119174	mm10	0	0	0	100	0	0	0	Nrxn3	Nrxn3	0
chr12_91823104	chr12	91823104	T	C	-	Sel1l	intron	FALSE	TRUE	FALSE	chr12:91823105	TRUE	TRUE	TRUE	TRUE	FALSE	0	0.140741	0.0196078	0.140741	0.121133	0	0.0909091	0.0740741	0.0196078	0.140741	0	3	2	1	3	352	222	200	174	134	chr12_91823105	91823105	mm10	0	0	0	100	0	0	0	Sel1l	Sel1l	0
chr12_91829666	chr12	91829666	T	C	-	Sel1l	intron	FALSE	TRUE	FALSE	chr12:91829667	TRUE	TRUE	FALSE	FALSE	FALSE	0	0.0494505	0	0.0494505	0.0494505	0	0	0	0.0494505	0.0416667	0	0	0	3	1	529	495	389	194	258	chr12_91829667	91829667	mm10	0	0	0	100	0	0	0	Sel1l	Sel1l	0
chr12_98647151	chr12	98647151	A	G	+	Spata7	intron	FALSE	FALSE	FALSE	chr12:98647152	TRUE	TRUE	TRUE	TRUE	FALSE	0	0.111111	0.037037	0.111111	0.0740741	0	0.0740741	0.0555556	0.037037	0.111111	0	2	1	1	2	82	77	71	62	68	chr12_98647152	98647152	mm10	0	0	0	100	0	100	0	Spata7	Spata7	0
chr12_98647744	chr12	98647744	A	G	+	Spata7	intron	TRUE	FALSE	FALSE	chr12:98647745	TRUE	TRUE	FALSE	FALSE	FALSE	0	0.12037	0	0.12037	0.12037	0	0	0	0.0606061	0.12037	0	0	0	2	3	73	78	77	52	50	chr12_98647745	98647745	mm10	0	0	0	100	0	100	0	Spata7	Spata7	0
chr12_98771919	chr12	98771919	A	G	+	Zc3h14	intron	TRUE	FALSE	FALSE	chr12:98771920	TRUE	TRUE	TRUE	TRUE	FALSE	0	0.14881	0.0277778	0.14881	0.121032	0	0.14881	0.0277778	0.0555556	0.11453	0	4	1	3	5	480	217	255	286	141	chr12_98771920	98771920	mm10	0	0	0	100	0	0	0	Zc3h14	Zc3h14	0
chr12_98896214	chr12	98896214	T	C	-	Eml5	intron	FALSE	FALSE	FALSE	chr12:98896215	TRUE	TRUE	TRUE	FALSE	FALSE	0	0.188889	0	0.188889	0.188889	0	0	0.188889	0.0608466	0.142857	0	0	3	2	3	229	269	77	89	157	chr12_98896215	98896215	mm10	0	0	0	100	0	0	0	Eml5	Eml5	0
chr13_100088465	chr13	100088465	T	C	-	Bdp1	intron	TRUE	FALSE	FALSE	chr13:100088466	TRUE	TRUE	TRUE	FALSE	FALSE	0	0.125541	0	0.125541	0.125541	0	0	0.125541	0.111111	0.0555556	0	0	3	2	1	180	195	67	99	102	chr13_100088466	100088466	mm10	0	0	0	100	0	0	0	Bdp1	Bdp1	0
chr13_100699909	chr13	100699909	T	C	-	Cdk7	exon	TRUE	FALSE	TRUE	chr13:100699910	TRUE	TRUE	TRUE	FALSE	FALSE	0	0.162037	0	0.162037	0.162037	0	0	0.162037	0.125463	0.139524	0	0	12	15	12	125	126	84	117	80	chr13_100699910	100699910	mm10	0	0	100	0	0	0	100	Cdk7	Cdk7	0
chr13_100699914	chr13	100699914	T	C	-	Cdk7	exon	TRUE	FALSE	TRUE	chr13:100699915	TRUE	TRUE	TRUE	TRUE	FALSE	0	0.0428246	0.012619	0.0428246	0.0302055	0	0.012619	0.0354809	0.0428246	0.0395418	0	2	3	5	4	123	139	86	114	89	chr13_100699915	100699915	mm10	0	0	100	0	0	0	100	Cdk7	Cdk7	0
chr13_100699925	chr13	100699925	T	C	-	Cdk7	exon	TRUE	FALSE	TRUE	chr13:100699926	TRUE	TRUE	TRUE	FALSE	FALSE	0	0.230441	0	0.230441	0.230441	0	0	0.169997	0.230441	0.168581	0	0	10	26	13	116	114	58	113	68	chr13_100699926	100699926	mm10	0	0	100	0	0	0	100	Cdk7	Cdk7	0
chr13_100699928	chr13	100699928	T	C	-	Cdk7	exon	TRUE	FALSE	TRUE	chr13:100699929	TRUE	TRUE	TRUE	TRUE	FALSE	0	0.308135	0.184135	0.308135	0.124001	0	0.184135	0.277566	0.308135	0.21196	0	29	17	34	17	115	146	62	110	73	chr13_100699929	100699929	mm10	0	0	100	0	0	0	100	Cdk7	Cdk7	0
chr13_100702794	chr13	100702794	T	C	-	Cdk7	exon	TRUE	FALSE	TRUE	chr13:100702795	TRUE	TRUE	TRUE	TRUE	FALSE	0	0.163688	0.0102564	0.163688	0.153432	0	0.0102564	0.157478	0.163688	0.133974	0	2	22	28	24	123	151	145	174	180	chr13_100702795	100702795	mm10	0	0	100	0	0	0	100	Cdk7	Cdk7	0
chr13_100702795	chr13	100702795	T	C	-	Cdk7	exon	TRUE	FALSE	TRUE	chr13:100702796	TRUE	TRUE	TRUE	FALSE	FALSE	0	0.130512	0	0.130512	0.130512	0	0	0.0802431	0.0913	0.130512	0	0	11	16	24	125	149	146	174	183	chr13_100702796	100702796	mm10	0	0	100	0	0	0	100	Cdk7	Cdk7	0
chr13_100702802	chr13	100702802	T	C	-	Cdk7	exon	TRUE	FALSE	TRUE	chr13:100702803	TRUE	TRUE	TRUE	FALSE	FALSE	0	0.0694225	0.00490196	0.0694225	0.0645205	0	0.00490196	0.0398768	0.0694225	0.0524751	0	1	6	12	9	126	156	152	175	175	chr13_100702803	100702803	mm10	0	0	100	0	0	0	100	Cdk7	Cdk7	0
chr13_100702808	chr13	100702808	T	C	-	Cdk7	exon	TRUE	FALSE	TRUE	chr13:100702809	TRUE	TRUE	TRUE	FALSE	FALSE	0	0.0615601	0	0.0615601	0.0615601	0	0	0.0443534	0.0216816	0.0615601	0	0	7	4	12	124	149	166	166	197	chr13_100702809	100702809	mm10	0	0	100	0	0	0	100	Cdk7	Cdk7	0
chr13_100702817	chr13	100702817	T	C	-	Cdk7	exon	TRUE	FALSE	TRUE	chr13:100702818	TRUE	TRUE	TRUE	TRUE	FALSE	0	0.376876	0.112761	0.376876	0.264115	0	0.112761	0.376876	0.305666	0.282465	0	19	50	52	46	125	170	138	170	163	chr13_100702818	100702818	mm10	0	0	100	0	0	0	100	Cdk7	Cdk7	0
chr13_100702823	chr13	100702823	T	C	-	Cdk7	exon	TRUE	FALSE	TRUE	chr13:100702824	TRUE	TRUE	TRUE	TRUE	FALSE	0	0.0848273	0.0164578	0.0848273	0.0683695	0	0.0164578	0.0755745	0.0848273	0.0549841	0	3	10	14	9	129	161	143	170	165	chr13_100702824	100702824	mm10	0	0	100	0	0	0	100	Cdk7	Cdk7	0
chr13_100702827	chr13	100702827	T	C	-	Cdk7	exon	TRUE	FALSE	TRUE	chr13:100702828	TRUE	TRUE	TRUE	TRUE	FALSE	0	0.0618741	0.0339506	0.0618741	0.0279235	0	0.0339506	0.0340909	0.0579855	0.0618741	0	6	4	10	10	128	158	133	173	167	chr13_100702828	100702828	mm10	0	0	100	0	0	0	100	Cdk7	Cdk7	0
chr13_100702831	chr13	100702831	T	C	-	Cdk7	exon	TRUE	FALSE	TRUE	chr13:100702832	TRUE	TRUE	TRUE	TRUE	FALSE	0	0.306349	0.113472	0.306349	0.192878	0	0.113472	0.286247	0.261061	0.306349	0	17	32	46	35	128	161	105	177	116	chr13_100702832	100702832	mm10	0	0	100	0	0	0	100	Cdk7	Cdk7	0
chr13_100702852	chr13	100702852	T	C	-	Cdk7	exon	TRUE	FALSE	TRUE	chr13:100702853	TRUE	TRUE	TRUE	TRUE	FALSE	0	0.0828699	0.0309347	0.0828699	0.0519351	0	0.0309347	0.0733721	0.0828699	0.062671	0	5	7	15	7	114	171	89	182	107	chr13_100702853	100702853	mm10	0	0	100	0	0	0	100	Cdk7	Cdk7	0
chr13_100702853	chr13	100702853	T	C	-	Cdk7	exon	TRUE	FALSE	TRUE	chr13:100702854	TRUE	TRUE	TRUE	TRUE	FALSE	0	0.0832612	0.0128205	0.0832612	0.0704407	0	0.0832612	0.0128205	0.0430219	0.0722473	0	16	1	8	8	115	174	91	168	105	chr13_100702854	100702854	mm10	0	0	100	0	0	0	100	Cdk7	Cdk7	0
chr13_100716174	chr13	100716174	T	C	-	Cdk7	intron	TRUE	FALSE	FALSE	chr13:100716175	TRUE	TRUE	FALSE	TRUE	FALSE	0	0.333333	0	0.333333	0.333333	0	0.138889	0	0.333333	0.0416667	0	4	0	5	1	249	92	172	62	174	chr13_100716175	100716175	mm10	0	0	0	100	0	0	0	Cdk7	Cdk7	0
chr13_10109298	chr13	10109298	T	C	-	Chrm3	intron	TRUE	FALSE	FALSE	chr13:10109299	TRUE	TRUE	TRUE	TRUE	FALSE	0	0.111111	0.0666667	0.111111	0.0444444	0	0.111111	0.0666667	0.0666667	0.111111	0	1	1	1	1	200	106	56	112	71	chr13_10109299	10109299	mm10	0	0	0	100	0	100	0	Chrm3	Chrm3	0
chr13_102743633	chr13	102743633	T	C	-	Mast4	intron	FALSE	FALSE	FALSE	chr13:102743634	TRUE	TRUE	FALSE	TRUE	FALSE	0	0.333333	0	0.333333	0.333333	0	0.188889	0	0.212121	0.333333	0	3	0	7	4	339	133	117	126	52	chr13_102743634	102743634	mm10	0	0	0	100	0	0	0	Mast4	Mast4	0
chr13_10296040	chr13	10296040	T	C	-	Chrm3	intron	FALSE	FALSE	FALSE	chr13:10296041	TRUE	TRUE	TRUE	TRUE	FALSE	0	0.357143	0.0666667	0.357143	0.290476	0	0.0666667	0.0833333	0.357143	0.0666667	0	2	1	9	1	157	106	61	55	74	chr13_10296041	10296041	mm10	0	0	0	100	0	100	0	Chrm3	Chrm3	0
chr13_102984755	chr13	102984755	T	C	-	Mast4	intron	FALSE	TRUE	FALSE	chr13:102984756	TRUE	TRUE	FALSE	TRUE	FALSE	0	0.132479	0	0.132479	0.132479	0	0.0952381	0	0.132479	0.0666667	0	2	0	4	1	166	87	79	62	60	chr13_102984756	102984756	mm10	0	0	0	100	0	0	0	Mast4	Mast4	0
chr13_104064049	chr13	104064049	T	C	-	Nln	intron	FALSE	FALSE	FALSE	chr13:104064050	TRUE	TRUE	FALSE	FALSE	FALSE	0	0.111111	0	0.111111	0.111111	0	0	0	0.111111	0.111111	0	0	0	1	1	144	168	89	79	67	chr13_104064050	104064050	mm10	0	0	0	100	0	0	0	Nln	Nln	0
chr13_108143298	chr13	108143298	T	C	-	Ndufaf2	intron	FALSE	FALSE	FALSE	chr13:108143299	TRUE	TRUE	FALSE	TRUE	FALSE	0	0.333333	0	0.333333	0.333333	0	0.3	0	0.2	0.333333	0	4	0	3	4	343	124	248	183	100	chr13_108143299	108143299	mm10	0	0	0	100	0	0	0	Ndufaf2	Ndufaf2	0
chr13_109719177	chr13	109719177	A	G	+	Pde4d	intron	FALSE	FALSE	FALSE	chr13:109719178	TRUE	TRUE	TRUE	FALSE	FALSE	0	0.166667	0	0.166667	0.166667	0	0	0.166667	0.142857	0.111111	0	0	2	3	1	280	316	53	174	98	chr13_109719178	109719178	mm10	0	0	0	100	0	0	0	Pde4d	Pde4d	0
chr13_13617540	chr13	13617540	A	G	+	Lyst	intron	TRUE	FALSE	FALSE	chr13:13617541	TRUE	TRUE	TRUE	FALSE	FALSE	0	0.222222	0	0.222222	0.222222	0	0	0.222222	0.172161	0.0555556	0	0	2	5	1	226	286	69	80	90	chr13_13617541	13617541	mm10	0	0	0	100	0	0	0	Lyst	Lyst	0
chr13_14051042	chr13	14051042	T	C	-	Ggps1	exon	TRUE	FALSE	FALSE	chr13:14051043	TRUE	TRUE	FALSE	TRUE	FALSE	0	0.131459	0	0.131459	0.131459	0	0.114235	0	0.107576	0.131459	0	30	0	28	23	194	261	129	261	171	chr13_14051043	14051043	mm10	0	0	100	0	0	0	100	Ggps1	Ggps1	0
chr13_14052088	chr13	14052088	T	C	-	Ggps1	exon	FALSE	TRUE	FALSE	chr13:14052089	TRUE	TRUE	TRUE	TRUE	FALSE	0	0.171877	0.0129087	0.171877	0.158968	0	0.0129087	0.169942	0.115821	0.171877	0	5	36	44	40	317	391	220	382	234	chr13_14052089	14052089	mm10	0	0	100	0	0	0	100	Ggps1	Ggps1	0
chr13_14237408	chr13	14237408	T	C	-	Hecw1	intron	FALSE	FALSE	FALSE	chr13:14237409	TRUE	TRUE	TRUE	TRUE	FALSE	0	0.392857	0.030303	0.392857	0.362554	0	0.030303	0.277778	0.329545	0.392857	0	1	4	9	9	274	191	73	108	57	chr13_14237409	14237409	mm10	0	0	0	100	0	0	0	Hecw1	Hecw1	0
chr13_14247079	chr13	14247079	T	C	-	Hecw1	intron	FALSE	TRUE	FALSE	chr13:14247080	TRUE	TRUE	FALSE	TRUE	FALSE	0	0.433333	0	0.433333	0.433333	0	0.333333	0	0.180952	0.433333	0	4	0	3	6	474	168	276	175	95	chr13_14247080	14247080	mm10	0	0	0	100	0	0	0	Hecw1	Hecw1	0
chr13_14295246	chr13	14295246	T	C	-	Hecw1	intron	FALSE	FALSE	FALSE	chr13:14295247	TRUE	TRUE	TRUE	TRUE	FALSE	0	0.194444	0.0416667	0.194444	0.152778	0	0.0416667	0.194444	0.0416667	0.0555556	0	1	2	1	1	229	162	59	155	97	chr13_14295247	14295247	mm10	0	0	0	100	0	0	0	Hecw1	Hecw1	0
chr13_14295251	chr13	14295251	T	C	-	Hecw1	intron	FALSE	FALSE	FALSE	chr13:14295252	TRUE	TRUE	TRUE	FALSE	FALSE	0	0.194444	0	0.194444	0.194444	0	0	0.194444	0.101852	0.047619	0	0	2	3	1	232	238	59	104	99	chr13_14295252	14295252	mm10	0	0	0	100	0	0	0	Hecw1	Hecw1	0
chr13_14466312	chr13	14466312	T	C	-	Hecw1	intron	FALSE	FALSE	FALSE	chr13:14466313	TRUE	TRUE	TRUE	FALSE	FALSE	0	0.133333	0	0.133333	0.133333	0	0	0.0606061	0.133333	0.0793651	0	0	2	3	3	266	275	84	105	63	chr13_14466313	14466313	mm10	0	0	0	100	0	100	0	Hecw1	Hecw1	0
chr13_14505753	chr13	14505753	T	C	-	Hecw1	intron	FALSE	FALSE	FALSE	chr13:14505754	TRUE	TRUE	TRUE	TRUE	FALSE	0	0.314815	0.0555556	0.314815	0.259259	0	0.0909091	0.0555556	0.133333	0.314815	0	3	2	2	8	253	174	74	66	52	chr13_14505754	14505754	mm10	0	0	0	100	0	100	0	Hecw1	Hecw1	0
chr13_17746728	chr13	17746728	T	C	-	Mir466i	promoter	FALSE	TRUE	FALSE	chr13:17746729	TRUE	TRUE	TRUE	FALSE	FALSE	0	0.133571	0	0.133571	0.133571	0	0	0.0462963	0.0303605	0.133571	0	0	3	2	7	314	307	107	121	54	chr13_17746729	17746729	mm10	100	100	0	100	0	0	0	Cdk13, Mir466i	Cdk13	0
chr13_17746784	chr13	17746784	T	C	-	Mir466i	promoter	FALSE	TRUE	FALSE	chr13:17746785	TRUE	TRUE	FALSE	FALSE	FALSE	0	0.0944444	0	0.0944444	0.0944444	0	0	0	0.0777116	0.0944444	0	0	0	4	3	309	302	197	66	115	chr13_17746785	17746785	mm10	100	100	0	100	0	0	0	Cdk13, Mir466i	Cdk13	0
chr13_17746811	chr13	17746811	T	C	-	Mir466i	promoter	FALSE	TRUE	FALSE	chr13:17746812	TRUE	TRUE	TRUE	FALSE	FALSE	0	0.104167	0	0.104167	0.104167	0	0	0.104167	0.0262626	0.0416667	0	0	2	2	1	304	296	84	124	163	chr13_17746812	17746812	mm10	100	100	0	100	0	0	0	Cdk13, Mir466i	Cdk13	0
chr13_17770160	chr13	17770160	T	C	-	Cdk13	intron	FALSE	TRUE	FALSE	chr13:17770161	TRUE	TRUE	TRUE	FALSE	FALSE	0	0.127273	0	0.127273	0.127273	0	0	0.1	0.0833333	0.127273	0	0	3	1	3	483	549	171	326	116	chr13_17770161	17770161	mm10	0	0	0	100	0	0	0	Cdk13	Cdk13	0
chr13_19122088	chr13	19122088	A	G	+	Amph	intron	FALSE	FALSE	TRUE	chr13:19122089	TRUE	TRUE	TRUE	TRUE	FALSE	0	0.0846154	0.0382947	0.0846154	0.0463207	0	0.0382947	0.0846154	0.0695762	0.0532468	0	4	6	7	5	929	108	203	99	207	chr13_19122089	19122089	mm10	0	0	0	100	0	0	0	Amph	Amph	0
chr13_19122089	chr13	19122089	A	G	+	Amph	intron	FALSE	FALSE	TRUE	chr13:19122090	TRUE	TRUE	TRUE	TRUE	FALSE	0	0.0703533	0.0185185	0.0703533	0.0518348	0	0.070026	0.0185185	0.0703533	0.0498019	0	7	1	7	4	929	110	283	101	201	chr13_19122090	19122090	mm10	0	0	0	100	0	0	0	Amph	Amph	0
chr13_19122098	chr13	19122098	A	G	+	Amph	intron	FALSE	FALSE	TRUE	chr13:19122099	TRUE	TRUE	TRUE	TRUE	FALSE	0	0.223617	0.11563	0.223617	0.107987	0	0.133071	0.11563	0.144832	0.223617	0	14	7	15	15	930	113	60	105	65	chr13_19122099	19122099	mm10	0	0	0	100	0	0	0	Amph	Amph	0
chr13_19122100	chr13	19122100	A	G	+	Amph	intron	FALSE	FALSE	TRUE	chr13:19122101	TRUE	TRUE	TRUE	TRUE	FALSE	0	0.355263	0.0749844	0.355263	0.280279	0	0.0749844	0.355263	0.30396	0.28887	0	9	21	32	20	931	115	57	105	67	chr13_19122101	19122101	mm10	0	0	0	100	0	0	0	Amph	Amph	0
chr13_19122103	chr13	19122103	A	G	+	Amph	intron	FALSE	FALSE	TRUE	chr13:19122104	TRUE	TRUE	TRUE	TRUE	FALSE	0	0.765558	0.368123	0.765558	0.397435	0	0.368123	0.765558	0.670846	0.746392	0	41	44	70	47	933	116	57	105	63	chr13_19122104	19122104	mm10	0	0	0	100	0	0	0	Amph	Amph	0
chr13_19122106	chr13	19122106	A	G	+	Amph	intron	FALSE	FALSE	TRUE	chr13:19122107	TRUE	TRUE	TRUE	TRUE	FALSE	0	0.609124	0.147495	0.609124	0.46163	0	0.147495	0.566239	0.609124	0.513062	0	17	40	64	39	934	113	70	107	77	chr13_19122107	19122107	mm10	0	0	0	100	0	0	0	Amph	Amph	0
chr13_19122116	chr13	19122116	A	G	+	Amph	intron	FALSE	FALSE	TRUE	chr13:19122117	TRUE	TRUE	TRUE	TRUE	FALSE	0	0.246807	0.1513	0.246807	0.095507	0	0.246807	0.151414	0.1513	0.160714	0	24	12	16	13	932	106	82	105	81	chr13_19122117	19122117	mm10	0	0	0	100	0	0	0	Amph	Amph	0
chr13_19122124	chr13	19122124	A	G	+	Amph	intron	FALSE	FALSE	TRUE	chr13:19122125	TRUE	TRUE	TRUE	TRUE	FALSE	0	0.355629	0.166682	0.355629	0.188947	0	0.166682	0.326096	0.355629	0.313889	0	19	27	36	29	932	107	81	101	89	chr13_19122125	19122125	mm10	0	0	0	100	0	0	0	Amph	Amph	0
chr13_19122132	chr13	19122132	A	G	+	Amph	intron	FALSE	FALSE	TRUE	chr13:19122133	TRUE	TRUE	TRUE	TRUE	FALSE	0	0.134866	0.0266667	0.134866	0.108199	0	0.0266667	0.134866	0.113027	0.078725	0	2	8	9	7	919	681	198	82	213	chr13_19122133	19122133	mm10	0	0	0	100	0	0	0	Amph	Amph	0
chr13_19122151	chr13	19122151	A	G	+	Amph	intron	FALSE	FALSE	TRUE	chr13:19122152	TRUE	TRUE	TRUE	TRUE	FALSE	0	0.317037	0.0133333	0.317037	0.303704	0	0.0133333	0.249008	0.178901	0.317037	0	1	16	13	23	921	687	56	72	68	chr13_19122152	19122152	mm10	0	0	0	100	0	0	0	Amph	Amph	0
chr13_19122152	chr13	19122152	A	G	+	Amph	intron	FALSE	FALSE	TRUE	chr13:19122153	TRUE	TRUE	TRUE	FALSE	FALSE	0	0.180556	0	0.180556	0.180556	0	0	0.161656	0.108694	0.180556	0	0	11	8	13	922	962	60	72	200	chr13_19122153	19122153	mm10	0	0	0	100	0	0	0	Amph	Amph	0
chr13_19122164	chr13	19122164	A	G	+	Amph	intron	FALSE	FALSE	TRUE	chr13:19122165	TRUE	TRUE	TRUE	TRUE	FALSE	0	0.0429293	0.0114943	0.0429293	0.031435	0	0.0224467	0.0196078	0.0114943	0.0429293	0	2	1	1	2	923	359	286	571	182	chr13_19122165	19122165	mm10	0	0	0	100	0	0	0	Amph	Amph	0
chr13_19122191	chr13	19122191	A	G	+	Amph	intron	FALSE	FALSE	TRUE	chr13:19122192	TRUE	TRUE	TRUE	TRUE	TRUE	0.0333333	0.125356	0.037037	0.125356	0.0883191	0.0333333	0.053655	0.125356	0.0763889	0.037037	1	3	4	3	1	564	58	121	289	283	chr13_19122192	19122192	mm10	0	0	0	100	0	0	0	Amph	Amph	0
chr13_19123713	chr13	19123713	A	G	+	Amph	intron	FALSE	FALSE	FALSE	chr13:19123714	TRUE	TRUE	TRUE	TRUE	FALSE	0	0.823263	0.590334	0.823263	0.232929	0	0.801592	0.590334	0.823263	0.749269	0	83	36	49	40	928	103	61	60	55	chr13_19123714	19123714	mm10	0	0	0	100	0	0	0	Amph	Amph	0
chr13_19123750	chr13	19123750	A	G	+	Amph	intron	FALSE	FALSE	FALSE	chr13:19123751	TRUE	TRUE	TRUE	FALSE	FALSE	0	0.101852	0	0.101852	0.101852	0	0	0.0457704	0.025641	0.101852	0	0	4	2	6	925	960	94	564	72	chr13_19123751	19123751	mm10	0	0	0	100	0	0	0	Amph	Amph	0
chr13_19123762	chr13	19123762	A	G	+	Amph	intron	FALSE	FALSE	TRUE	chr13:19123763	TRUE	TRUE	TRUE	FALSE	FALSE	0	0.194567	0	0.194567	0.194567	0	0	0.112745	0.0484127	0.194567	0	0	10	3	12	906	936	213	306	64	chr13_19123763	19123763	mm10	0	0	0	100	0	0	0	Amph	Amph	0
chr13_19123794	chr13	19123794	A	G	+	Amph	intron	FALSE	FALSE	TRUE	chr13:19123795	TRUE	TRUE	FALSE	TRUE	FALSE	0	0.0952381	0	0.0952381	0.0952381	0	0.0238095	0	0.05	0.0952381	0	1	0	2	2	894	647	341	287	294	chr13_19123795	19123795	mm10	0	0	0	100	0	0	0	Amph	Amph	0
chr13_19123856	chr13	19123856	A	G	+	Amph	intron	FALSE	FALSE	TRUE	chr13:19123857	TRUE	TRUE	FALSE	TRUE	FALSE	0	0.171429	0	0.171429	0.171429	0	0.0222222	0	0.0277778	0.171429	0	1	0	1	6	891	653	346	568	155	chr13_19123857	19123857	mm10	0	0	0	100	0	0	0	Amph	Amph	0
chr13_20498617	chr13	20498617	A	G	+	Elmo1	intron	FALSE	FALSE	FALSE	chr13:20498618	TRUE	TRUE	TRUE	TRUE	FALSE	0	0.14559	0.0444444	0.14559	0.101145	0	0.0444444	0.0903149	0.110502	0.14559	0	3	5	11	8	707	306	57	95	53	chr13_20498618	20498618	mm10	0	0	0	100	0	100	0	Elmo1	Elmo1	0
chr13_21389905	chr13	21389905	T	C	-	Zkscan3	intron	FALSE	FALSE	TRUE	chr13:21389906	TRUE	TRUE	FALSE	TRUE	FALSE	0	0.132576	0	0.132576	0.132576	0	0.132576	0	0.0721248	0.0196078	0	6	0	3	1	124	78	111	60	78	chr13_21389906	21389906	mm10	0	0	0	100	0	0	0	Zkscan3	Zkscan3	0
chr13_21389933	chr13	21389933	T	C	-	Zkscan3	intron	FALSE	FALSE	TRUE	chr13:21389934	TRUE	TRUE	FALSE	TRUE	FALSE	0	0.155556	0	0.155556	0.155556	0	0.155556	0	0.0769231	0.0416667	0	7	0	3	1	117	57	100	103	61	chr13_21389934	21389934	mm10	0	0	0	100	0	0	0	Zkscan3	Zkscan3	0
chr13_21390050	chr13	21390050	T	C	-	Zkscan3	intron	FALSE	FALSE	TRUE	chr13:21390051	TRUE	TRUE	TRUE	TRUE	FALSE	0	0.0444444	0.0196078	0.0444444	0.0248366	0	0.0444444	0.0196078	0.0444444	0.0333333	0	2	1	2	1	139	86	100	99	83	chr13_21390051	21390051	mm10	0	0	0	100	0	0	0	Zkscan3	Zkscan3	0
chr13_21390054	chr13	21390054	T	C	-	Zkscan3	intron	FALSE	FALSE	TRUE	chr13:21390055	TRUE	TRUE	TRUE	TRUE	FALSE	0	0.25	0.0196078	0.25	0.230392	0	0.0430556	0.0196078	0.0472222	0.25	0	2	1	3	8	139	70	99	100	52	chr13_21390055	21390055	mm10	0	0	0	100	0	0	0	Zkscan3	Zkscan3	0
chr13_21392322	chr13	21392322	T	C	-	Zkscan3	intron	FALSE	FALSE	TRUE	chr13:21392323	TRUE	TRUE	TRUE	TRUE	FALSE	0	0.246435	0.0290404	0.246435	0.217395	0	0.0290404	0.102525	0.140543	0.246435	0	2	7	8	13	138	92	72	61	55	chr13_21392323	21392323	mm10	0	0	0	100	0	0	0	Zkscan3	Zkscan3	0
chr13_21392341	chr13	21392341	T	C	-	Zkscan3	intron	FALSE	FALSE	TRUE	chr13:21392342	TRUE	TRUE	TRUE	TRUE	FALSE	0	0.199074	0.0846872	0.199074	0.114387	0	0.140212	0.0846872	0.122807	0.199074	0	9	5	7	10	128	63	58	84	67	chr13_21392342	21392342	mm10	0	0	0	100	0	0	0	Zkscan3	Zkscan3	0
chr13_21392374	chr13	21392374	T	C	-	Zkscan3	intron	FALSE	FALSE	TRUE	chr13:21392375	TRUE	TRUE	TRUE	TRUE	FALSE	0	0.0892857	0.0333333	0.0892857	0.0559524	0	0.0638889	0.0851852	0.0333333	0.0892857	0	3	3	1	2	118	72	67	93	58	chr13_21392375	21392375	mm10	0	0	0	100	0	0	0	Zkscan3	Zkscan3	0
chr13_21392397	chr13	21392397	T	C	-	Zkscan3	intron	FALSE	FALSE	TRUE	chr13:21392398	TRUE	TRUE	TRUE	FALSE	FALSE	0	0.0277778	0	0.0277778	0.0277778	0	0	0.0277778	0.0222222	0.0238095	0	0	3	1	1	124	115	122	102	97	chr13_21392398	21392398	mm10	0	0	0	100	0	0	0	Zkscan3	Zkscan3	0
chr13_21392403	chr13	21392403	T	C	-	Zkscan3	intron	FALSE	FALSE	TRUE	chr13:21392404	TRUE	TRUE	FALSE	TRUE	FALSE	0	0.0277778	0.00854701	0.0277778	0.0192308	0	0.0277778	0.00854701	0.0238095	0.0185185	0	1	1	1	1	123	94	127	88	90	chr13_21392404	21392404	mm10	0	0	0	100	0	0	0	Zkscan3	Zkscan3	0
chr13_21392479	chr13	21392479	T	C	-	Zkscan3	intron	FALSE	FALSE	TRUE	chr13:21392480	TRUE	TRUE	TRUE	TRUE	FALSE	0	0.215116	0.0634921	0.215116	0.151624	0	0.180702	0.0698413	0.0634921	0.215116	0	15	6	4	14	141	87	100	117	69	chr13_21392480	21392480	mm10	0	0	0	100	0	0	0	Zkscan3	Zkscan3	0
chr13_24730178	chr13	24730178	A	G	+	Ripor2	intron	FALSE	FALSE	FALSE	chr13:24730179	TRUE	TRUE	TRUE	FALSE	FALSE	0	0.269841	0	0.269841	0.269841	0	0	0.269841	0.0666667	0.166667	0	0	3	1	2	237	219	52	142	74	chr13_24730179	24730179	mm10	0	0	0	100	0	0	0	Ripor2	Ripor2	0
chr13_24958490	chr13	24958490	A	G	+	Gpld1	intron	TRUE	FALSE	FALSE	chr13:24958491	TRUE	TRUE	TRUE	FALSE	FALSE	0	0.111111	0	0.111111	0.111111	0	0	0.0555556	0.111111	0.0833333	0	0	1	2	1	166	177	69	117	95	chr13_24958491	24958491	mm10	0	0	0	100	0	0	0	Gpld1	Gpld1	0
chr13_24998320	chr13	24998320	T	C	-	Mrs2	intron	FALSE	FALSE	FALSE	chr13:24998321	TRUE	TRUE	FALSE	TRUE	FALSE	0	0.0684294	0	0.0684294	0.0684294	0	0.0684294	0	0.0166667	0.0416667	0	4	0	1	2	198	57	164	139	115	chr13_24998321	24998321	mm10	0	0	0	100	0	0	0	Mrs2	Mrs2	0
chr13_28403222	chr13	28403222	T	C	-		intergenic	FALSE	FALSE	FALSE	chr13:28403223	TRUE	TRUE	FALSE	TRUE	FALSE	0	0.398953	0	0.398953	0.398953	0	0.230763	0	0.260089	0.398953	0	18	0	22	27	91	75	74	83	73	chr13_28403223	28403223	mm10	0	0	0	0	100	0	0		2610307P16Rik	56810
chr13_28403275	chr13	28403275	T	C	-		intergenic	FALSE	FALSE	FALSE	chr13:28403276	TRUE	TRUE	TRUE	TRUE	FALSE	0	0.186672	0.0818956	0.186672	0.104776	0	0.127953	0.0818956	0.11987	0.186672	0	15	5	14	11	107	114	62	113	54	chr13_28403276	28403276	mm10	0	0	0	0	100	0	0		2610307P16Rik	56757
chr13_28403283	chr13	28403283	T	C	-		intergenic	FALSE	FALSE	FALSE	chr13:28403284	TRUE	TRUE	TRUE	TRUE	FALSE	0	0.213099	0.0347594	0.213099	0.17834	0	0.213099	0.0347594	0.0913988	0.111679	0	24	2	11	7	103	108	62	111	65	chr13_28403284	28403284	mm10	0	0	0	0	100	0	0		2610307P16Rik	56749
chr13_28403414	chr13	28403414	T	C	-		intergenic	FALSE	FALSE	FALSE	chr13:28403415	TRUE	TRUE	TRUE	TRUE	FALSE	0	0.334568	0.178461	0.334568	0.156107	0	0.178461	0.301743	0.20646	0.334568	0	17	16	20	19	110	103	53	101	56	chr13_28403415	28403415	mm10	0	0	0	0	100	0	0		2610307P16Rik	56618
chr13_28404711	chr13	28404711	T	C	-		intergenic	FALSE	FALSE	FALSE	chr13:28404712	TRUE	TRUE	TRUE	TRUE	FALSE	0	0.309136	0.147236	0.309136	0.161899	0	0.209971	0.208754	0.147236	0.309136	0	20	11	11	14	108	94	50	80	53	chr13_28404712	28404712	mm10	0	0	0	0	100	0	0		2610307P16Rik	55321
chr13_28407544	chr13	28407544	T	C	-		intergenic	FALSE	FALSE	FALSE	chr13:28407545	TRUE	TRUE	TRUE	TRUE	FALSE	0	0.386634	0.0425044	0.386634	0.34413	0	0.0425044	0.259842	0.109076	0.386634	0	4	18	13	26	123	92	70	111	66	chr13_28407545	28407545	mm10	0	0	0	0	100	0	0		2610307P16Rik	52488
chr13_28407547	chr13	28407547	T	C	-		intergenic	FALSE	FALSE	FALSE	chr13:28407548	TRUE	TRUE	TRUE	FALSE	FALSE	0	0.289444	0	0.289444	0.289444	0	0	0.263768	0.0673104	0.289444	0	0	17	7	19	125	83	66	112	65	chr13_28407548	28407548	mm10	0	0	0	0	100	0	0		2610307P16Rik	52485
chr13_28407550	chr13	28407550	T	C	-		intergenic	FALSE	FALSE	FALSE	chr13:28407551	TRUE	TRUE	TRUE	FALSE	FALSE	0	0.41358	0	0.41358	0.41358	0	0	0.327404	0.11952	0.41358	0	0	22	13	29	122	81	67	108	69	chr13_28407551	28407551	mm10	0	0	0	0	100	0	0		2610307P16Rik	52482
chr13_34887277	chr13	34887277	A	G	+	Prpf4b	intron	FALSE	TRUE	FALSE	chr13:34887278	TRUE	TRUE	FALSE	TRUE	FALSE	0	0.166667	0	0.166667	0.166667	0	0.166667	0	0.147619	0.133333	0	2	0	4	2	715	534	344	238	197	chr13_34887278	34887278	mm10	0	0	0	100	0	0	0	Prpf4b	Prpf4b	0
chr13_36035747	chr13	36035747	T	C	-	Lyrm4	intron	FALSE	TRUE	FALSE	chr13:36035748	TRUE	TRUE	TRUE	FALSE	FALSE	0	0.111111	0	0.111111	0.111111	0	0	0.111111	0.0952381	0.047619	0	0	1	2	1	319	337	86	220	102	chr13_36035748	36035748	mm10	0	0	0	100	0	0	0	Lyrm4	Lyrm4	0
chr13_36038969	chr13	36038969	T	C	-	Lyrm4	intron	TRUE	FALSE	FALSE	chr13:36038970	TRUE	TRUE	TRUE	FALSE	FALSE	0	0.0555556	0	0.0555556	0.0555556	0	0	0.0555556	0.0416667	0.0555556	0	0	1	1	1	323	350	98	196	102	chr13_36038970	36038970	mm10	0	0	0	100	0	0	0	Lyrm4	Lyrm4	0
chr13_36044776	chr13	36044776	T	C	-	Lyrm4	intron	TRUE	FALSE	FALSE	chr13:36044777	TRUE	TRUE	FALSE	TRUE	FALSE	0	0.177778	0	0.177778	0.177778	0	0.111111	0	0.177778	0.0833333	0	1	0	3	1	316	249	141	125	113	chr13_36044777	36044777	mm10	0	0	0	100	0	0	0	Lyrm4	Lyrm4	0
chr13_36080436	chr13	36080436	T	C	-	Lyrm4	intron	FALSE	FALSE	FALSE	chr13:36080437	TRUE	TRUE	TRUE	TRUE	FALSE	0	0.216667	0.0566449	0.216667	0.160022	0	0.185897	0.0666667	0.0566449	0.216667	0	6	1	2	3	321	127	90	132	71	chr13_36080437	36080437	mm10	0	0	0	100	0	0	0	Lyrm4	Lyrm4	0
chr13_41002281	chr13	41002281	A	G	+	Pak1ip1	intron	FALSE	TRUE	FALSE	chr13:41002282	TRUE	TRUE	TRUE	FALSE	FALSE	0	0.222222	0	0.222222	0.222222	0	0	0.111111	0.206349	0.222222	0	0	1	4	2	212	241	58	93	86	chr13_41002282	41002282	mm10	0	0	0	100	0	0	0	Pak1ip1	Pak1ip1	0
chr13_41251385	chr13	41251385	A	G	+	Smim13	intron	TRUE	FALSE	FALSE	chr13:41251386	TRUE	TRUE	TRUE	FALSE	FALSE	0	0.111111	0	0.111111	0.111111	0	0	0.037037	0.111111	0.0833333	0	0	1	1	1	389	415	95	255	147	chr13_41251386	41251386	mm10	0	0	0	100	0	0	0	Smim13	Smim13	0
chr13_41253396	chr13	41253396	A	G	+	Smim13	intron	TRUE	FALSE	FALSE	chr13:41253397	TRUE	TRUE	FALSE	TRUE	FALSE	0	0.322222	0	0.322222	0.322222	0	0.0666667	0	0.322222	0.222222	0	1	0	5	2	387	306	141	121	139	chr13_41253397	41253397	mm10	0	0	0	100	0	0	0	Smim13	Smim13	0
chr13_42754955	chr13	42754955	A	G	+	Phactr1	intron	FALSE	FALSE	FALSE	chr13:42754956	TRUE	TRUE	TRUE	TRUE	FALSE	0	0.0704061	0.0114943	0.0704061	0.0589118	0	0.0704061	0.0114943	0.0192552	0.0514597	0	10	1	3	3	1743	143	499	635	60	chr13_42754956	42754956	mm10	0	0	0	100	0	0	0	Phactr1	Phactr1	0
chr13_42851608	chr13	42851608	A	G	+	Phactr1	intron	FALSE	FALSE	FALSE	chr13:42851609	TRUE	TRUE	TRUE	FALSE	FALSE	0	0.0796569	0	0.0796569	0.0796569	0	0	0.0796569	0.0568182	0.0185185	0	0	4	4	1	1678	1710	211	611	486	chr13_42851609	42851609	mm10	0	0	0	100	0	0	0	Phactr1	Phactr1	0
chr13_42984035	chr13	42984035	A	G	+	Phactr1	intron	FALSE	FALSE	FALSE	chr13:42984036	TRUE	TRUE	TRUE	FALSE	FALSE	0	0.10056	0	0.10056	0.10056	0	0	0.0740741	0.0991059	0.10056	0	0	2	6	6	1166	1241	820	61	58	chr13_42984036	42984036	mm10	0	0	0	100	0	0	0	Phactr1	Phactr1	0
chr13_42984048	chr13	42984048	A	G	+	Phactr1	intron	FALSE	FALSE	FALSE	chr13:42984049	TRUE	TRUE	TRUE	TRUE	FALSE	0	0.132045	0.0196078	0.132045	0.112437	0	0.0196078	0.0555556	0.132045	0.124224	0	1	3	8	8	1165	827	755	399	65	chr13_42984049	42984049	mm10	0	0	0	100	0	0	0	Phactr1	Phactr1	0
chr13_43228800	chr13	43228800	T	C	-	Gfod1	intron	FALSE	TRUE	FALSE	chr13:43228801	TRUE	TRUE	FALSE	TRUE	FALSE	0	0.12963	0	0.12963	0.12963	0	0.12963	0	0.0606061	0.0952381	0	3	0	2	2	301	106	141	191	68	chr13_43228801	43228801	mm10	0	0	0	100	0	0	0	Gfod1	Gfod1	0
chr13_43229774	chr13	43229774	T	C	-	Gfod1	intron	FALSE	FALSE	FALSE	chr13:43229775	TRUE	TRUE	FALSE	FALSE	FALSE	0	0.125	0	0.125	0.125	0	0	0	0.125	0.047619	0	0	0	2	1	300	287	135	98	123	chr13_43229775	43229775	mm10	0	0	0	100	0	0	0	Gfod1	Gfod1	0
chr13_43229839	chr13	43229839	T	C	-	Gfod1	intron	FALSE	FALSE	FALSE	chr13:43229840	TRUE	TRUE	FALSE	FALSE	FALSE	0	0.0833333	0	0.0833333	0.0833333	0	0	0	0.025641	0.0833333	0	0	0	1	1	302	286	145	196	128	chr13_43229840	43229840	mm10	0	0	0	100	0	0	0	Gfod1	Gfod1	0
chr13_43437521	chr13	43437521	T	C	-	Ranbp9	intron	FALSE	FALSE	FALSE	chr13:43437522	TRUE	TRUE	TRUE	TRUE	FALSE	0	0.445608	0.0333333	0.445608	0.412275	0	0.0333333	0.40865	0.134921	0.445608	0	3	21	10	26	341	269	53	66	57	chr13_43437522	43437522	mm10	0	0	0	100	0	0	0	Ranbp9	Ranbp9	0
chr13_43437525	chr13	43437525	T	C	-	Ranbp9	intron	FALSE	FALSE	FALSE	chr13:43437526	TRUE	TRUE	TRUE	FALSE	FALSE	0	0.288343	0	0.288343	0.288343	0	0	0.288343	0.128398	0.271628	0	0	19	8	21	349	405	69	72	77	chr13_43437526	43437526	mm10	0	0	0	100	0	0	0	Ranbp9	Ranbp9	0
chr13_43437537	chr13	43437537	T	C	-	Ranbp9	intron	FALSE	FALSE	FALSE	chr13:43437538	TRUE	TRUE	TRUE	TRUE	FALSE	0	0.266504	0.018018	0.266504	0.248486	0	0.018018	0.201618	0.0865961	0.266504	0	2	15	7	24	351	287	77	76	86	chr13_43437538	43437538	mm10	0	0	0	100	0	0	0	Ranbp9	Ranbp9	0
chr13_43442199	chr13	43442199	T	C	-	Ranbp9	intron	FALSE	FALSE	FALSE	chr13:43442200	TRUE	TRUE	TRUE	TRUE	FALSE	0	0.166667	0.0666667	0.166667	0.1	0	0.0666667	0.166667	0.0666667	0.0952381	0	1	2	3	2	304	210	134	203	184	chr13_43442200	43442200	mm10	0	0	0	100	0	0	0	Ranbp9	Ranbp9	0
chr13_43442281	chr13	43442281	T	C	-	Ranbp9	intron	FALSE	FALSE	FALSE	chr13:43442282	TRUE	TRUE	TRUE	TRUE	FALSE	0	0.112468	0.0392946	0.112468	0.073173	0	0.0392946	0.106497	0.112468	0.104507	0	5	7	8	9	357	203	73	73	85	chr13_43442282	43442282	mm10	0	0	0	100	0	0	0	Ranbp9	Ranbp9	0
chr13_43621128	chr13	43621128	A	G	+	Rnf182	intron	FALSE	FALSE	FALSE	chr13:43621129	TRUE	TRUE	TRUE	TRUE	FALSE	0	0.161085	0.025641	0.161085	0.135444	0	0.161085	0.0606061	0.025641	0.0952381	0	7	2	1	2	71	56	81	63	71	chr13_43621129	43621129	mm10	0	0	0	100	0	100	0	Rnf182	Rnf182	0
chr13_44950235	chr13	44950235	T	C	-	Dtnbp1	intron	TRUE	FALSE	FALSE	chr13:44950236	TRUE	TRUE	FALSE	FALSE	FALSE	0	0.133333	0	0.133333	0.133333	0	0	0	0.0972222	0.133333	0	0	0	2	2	281	314	148	104	138	chr13_44950236	44950236	mm10	0	0	0	100	0	0	0	Dtnbp1	Dtnbp1	0
chr13_45680283	chr13	45680283	T	C	-	Atxn1	intron	TRUE	FALSE	FALSE	chr13:45680284	TRUE	TRUE	TRUE	TRUE	FALSE	0	0.397475	0.07343	0.397475	0.324045	0	0.07343	0.316149	0.195668	0.397475	0	6	17	15	25	344	222	52	84	63	chr13_45680284	45680284	mm10	0	0	0	100	0	100	0	Atxn1	Atxn1	0
chr13_46902408	chr13	46902408	T	C	-	Kif13a	intron	TRUE	FALSE	FALSE	chr13:46902409	TRUE	TRUE	FALSE	TRUE	FALSE	0	0.143939	0	0.143939	0.143939	0	0.111111	0	0.143939	0.0666667	0	1	0	4	1	148	79	81	55	75	chr13_46902409	46902409	mm10	0	0	0	100	0	0	0	Kif13a	Kif13a	0
chr13_49048657	chr13	49048657	T	C	-	Wnk2	intron	FALSE	FALSE	FALSE	chr13:49048658	TRUE	TRUE	TRUE	TRUE	TRUE	0.0229885	0.0654762	0.0229885	0.047619	0.0246305	0.0654762	0.0229885	0.0333333	0.047619	0.047619	2	2	1	2	1	148	326	153	296	163	chr13_49048658	49048658	mm10	0	0	0	100	0	0	0	Wnk2	Wnk2	0
chr13_52875672	chr13	52875672	T	C	-	Auh	intron	TRUE	FALSE	FALSE	chr13:52875673	TRUE	TRUE	FALSE	FALSE	FALSE	0	0.333333	0	0.333333	0.333333	0	0	0	0.111111	0.333333	0	0	0	1	3	352	424	177	225	68	chr13_52875673	52875673	mm10	0	0	0	100	0	0	0	Auh	Auh	0
chr13_54555443	chr13	54555443	T	C	-	4833439L19Rik	intron	TRUE	FALSE	FALSE	chr13:54555444	TRUE	TRUE	FALSE	FALSE	FALSE	0	0.0952381	0	0.0952381	0.0952381	0	0	0	0.0952381	0.0277778	0	0	0	2	1	718	784	298	265	281	chr13_54555444	54555444	mm10	0	0	0	100	0	100	0	4833439L19Rik	4833439L19Rik	0
chr13_54641941	chr13	54641941	A	G	+	Faf2	intron	FALSE	TRUE	FALSE	chr13:54641942	TRUE	TRUE	TRUE	TRUE	FALSE	0	0.166667	0.0416667	0.166667	0.125	0	0.0416667	0.0666667	0.137037	0.166667	0	1	1	4	2	196	145	70	82	118	chr13_54641942	54641942	mm10	0	0	0	100	0	0	0	Faf2	Faf2	0
chr13_54659399	chr13	54659399	A	G	+	Faf2	intron	FALSE	TRUE	FALSE	chr13:54659400	TRUE	TRUE	FALSE	TRUE	FALSE	0	0.222222	0	0.222222	0.222222	0	0.0833333	0	0.222222	0.0555556	0	1	0	4	1	308	246	154	207	131	chr13_54659400	54659400	mm10	0	0	0	100	0	0	0	Faf2	Faf2	0
chr13_54660219	chr13	54660219	A	G	+	Faf2	intron	FALSE	FALSE	FALSE	chr13:54660220	TRUE	TRUE	TRUE	TRUE	FALSE	0	0.444444	0.222222	0.444444	0.222222	0	0.222222	0.333333	0.444444	0.444444	0	5	4	10	5	307	149	123	102	73	chr13_54660220	54660220	mm10	0	0	0	100	0	0	0	Faf2	Faf2	0
chr13_55064672	chr13	55064672	T	C	-	Uimc1	intron	TRUE	FALSE	FALSE	chr13:55064673	TRUE	TRUE	TRUE	FALSE	FALSE	0	0.222222	0	0.222222	0.222222	0	0	0.2	0.222222	0.0833333	0	0	3	2	1	195	170	78	134	89	chr13_55064673	55064673	mm10	0	0	0	100	0	0	0	Uimc1	Uimc1	0
chr13_55097295	chr13	55097295	T	C	-	Uimc1	intron	TRUE	FALSE	FALSE	chr13:55097296	TRUE	TRUE	FALSE	TRUE	FALSE	0	0.111111	0	0.111111	0.111111	0	0.111111	0	0.111111	0.047619	0	1	0	1	1	98	76	79	62	56	chr13_55097296	55097296	mm10	0	0	0	100	0	100	0	Uimc1	Uimc1	0
chr13_55558824	chr13	55558824	T	C	-	Fam193b	intron	FALSE	TRUE	FALSE	chr13:55558825	TRUE	TRUE	TRUE	TRUE	FALSE	0	0.176692	0.0357143	0.176692	0.140977	0	0.0357143	0.176692	0.127866	0.0416667	0	3	9	9	2	226	195	67	73	102	chr13_55558825	55558825	mm10	0	0	0	100	0	100	0	Fam193b	Fam193b	0
chr13_55715552	chr13	55715552	A	G	+	Txndc15	intron	TRUE	FALSE	FALSE	chr13:55715553	TRUE	TRUE	TRUE	TRUE	FALSE	0	0.433333	0.0333333	0.433333	0.4	0	0.0333333	0.433333	0.219114	0.172619	0	1	6	8	4	221	146	61	98	62	chr13_55715553	55715553	mm10	0	0	0	100	0	0	0	Txndc15	Txndc15	0
chr13_55736039	chr13	55736039	A	G	+	Pcbd2	intron	FALSE	TRUE	FALSE	chr13:55736040	TRUE	TRUE	TRUE	FALSE	FALSE	0	0.150794	0	0.150794	0.150794	0	0	0.111111	0.150794	0.0666667	0	0	1	3	1	146	138	62	59	59	chr13_55736040	55736040	mm10	0	0	0	100	0	0	0	Pcbd2	Pcbd2	0
chr13_55736045	chr13	55736045	A	G	+	Pcbd2	intron	FALSE	TRUE	FALSE	chr13:55736046	TRUE	TRUE	FALSE	FALSE	FALSE	0	0.206349	0	0.206349	0.206349	0	0	0	0.206349	0.0833333	0	0	0	4	1	146	138	89	59	59	chr13_55736046	55736046	mm10	0	0	0	100	0	0	0	Pcbd2	Pcbd2	0
chr13_55739186	chr13	55739186	A	G	+	Pcbd2	intron	FALSE	TRUE	FALSE	chr13:55739187	TRUE	TRUE	TRUE	FALSE	FALSE	0	0.222222	0	0.222222	0.222222	0	0	0.222222	0.222222	0.222222	0	0	2	2	2	145	134	65	91	56	chr13_55739187	55739187	mm10	0	0	0	100	0	0	0	Pcbd2	Pcbd2	0
chr13_57510469	chr13	57510469	T	C	-	Spock1	intron	FALSE	FALSE	FALSE	chr13:57510470	TRUE	TRUE	FALSE	FALSE	FALSE	0	0.0626781	0	0.0626781	0.0626781	0	0	0	0.0175439	0.0626781	0	0	0	1	2	1027	1185	528	694	214	chr13_57510470	57510470	mm10	0	0	0	100	0	0	0	Spock1	Spock1	0
chr13_57548510	chr13	57548510	T	C	-	Spock1	intron	FALSE	FALSE	FALSE	chr13:57548511	TRUE	TRUE	TRUE	TRUE	FALSE	0	0.422222	0.166667	0.422222	0.255556	0	0.177778	0.422222	0.166667	0.25	0	3	5	3	3	1024	361	95	698	179	chr13_57548511	57548511	mm10	0	0	0	100	0	0	0	Spock1	Spock1	0
chr13_57566136	chr13	57566136	T	C	-	Spock1	intron	FALSE	FALSE	FALSE	chr13:57566137	TRUE	TRUE	TRUE	FALSE	FALSE	0	0.233333	0	0.233333	0.233333	0	0	0.111111	0.233333	0.111111	0	0	1	5	1	727	921	200	238	245	chr13_57566137	57566137	mm10	0	0	0	100	0	0	0	Spock1	Spock1	0
chr13_58035205	chr13	58035205	T	C	-	Klhl3	intron	FALSE	TRUE	FALSE	chr13:58035206	TRUE	TRUE	TRUE	TRUE	FALSE	0	0.166667	0.0300128	0.166667	0.136654	0	0.0300128	0.166667	0.110517	0.0512821	0	2	3	4	2	192	104	51	76	99	chr13_58035206	58035206	mm10	0	0	0	100	0	0	0	Klhl3	Klhl3	0
chr13_58038885	chr13	58038885	T	C	-	Klhl3	intron	FALSE	FALSE	FALSE	chr13:58038886	TRUE	TRUE	TRUE	FALSE	FALSE	0	0.243386	0	0.243386	0.243386	0	0	0.037037	0.0714286	0.243386	0	0	1	2	6	176	161	91	68	53	chr13_58038886	58038886	mm10	0	0	0	100	0	0	0	Klhl3	Klhl3	0
chr13_58038961	chr13	58038961	T	C	-	Klhl3	intron	FALSE	FALSE	FALSE	chr13:58038962	TRUE	TRUE	TRUE	TRUE	FALSE	0	0.166667	0.047619	0.166667	0.119048	0	0.047619	0.166667	0.136842	0.0666667	0	1	3	6	1	173	111	76	81	69	chr13_58038962	58038962	mm10	0	0	0	100	0	0	0	Klhl3	Klhl3	0
chr13_58039485	chr13	58039485	T	C	-	Klhl3	intron	FALSE	FALSE	FALSE	chr13:58039486	TRUE	TRUE	TRUE	FALSE	FALSE	0	0.0787037	0	0.0787037	0.0787037	0	0	0.0787037	0.0777778	0.047619	0	0	2	3	3	184	164	66	67	112	chr13_58039486	58039486	mm10	0	0	0	100	0	0	0	Klhl3	Klhl3	0
chr13_58039794	chr13	58039794	T	C	-	Klhl3	intron	FALSE	FALSE	FALSE	chr13:58039795	TRUE	TRUE	TRUE	FALSE	FALSE	0	0.0734266	0	0.0734266	0.0734266	0	0	0.0512821	0.0416667	0.0734266	0	0	2	1	4	189	168	97	114	59	chr13_58039795	58039795	mm10	0	0	0	100	0	0	0	Klhl3	Klhl3	0
chr13_58039806	chr13	58039806	T	C	-	Klhl3	intron	FALSE	FALSE	FALSE	chr13:58039807	TRUE	TRUE	FALSE	TRUE	FALSE	0	0.156566	0	0.156566	0.156566	0	0.156566	0	0.0592105	0.025641	0	8	0	2	1	189	52	115	84	109	chr13_58039807	58039807	mm10	0	0	0	100	0	0	0	Klhl3	Klhl3	0
chr13_58060117	chr13	58060117	T	C	-	Klhl3	intron	FALSE	TRUE	FALSE	chr13:58060118	TRUE	TRUE	TRUE	TRUE	FALSE	0	0.0499558	0.0185185	0.0499558	0.0314373	0	0.0499558	0.0185185	0.0416667	0.037037	0	4	1	2	1	161	115	70	110	74	chr13_58060118	58060118	mm10	0	0	0	100	0	0	0	Klhl3	Klhl3	0
chr13_58187258	chr13	58187258	T	C	-	Ubqln1	intron	FALSE	TRUE	FALSE	chr13:58187259	TRUE	TRUE	TRUE	TRUE	FALSE	0	0.108974	0.0333333	0.108974	0.075641	0	0.0333333	0.0555556	0.108974	0.0858586	0	1	1	3	2	1099	776	346	369	208	chr13_58187259	58187259	mm10	0	0	0	100	0	0	0	Ubqln1	Ubqln1	0
chr13_58897243	chr13	58897243	A	G	+	Ntrk2	intron	TRUE	FALSE	FALSE	chr13:58897244	TRUE	TRUE	FALSE	TRUE	FALSE	0	0.281252	0	0.281252	0.281252	0	0.281252	0	0.131711	0.0677309	0	35	0	13	4	2167	122	1156	105	59	chr13_58897244	58897244	mm10	0	0	0	100	0	0	0	Ntrk2	Ntrk2	0
chr13_59097666	chr13	59097666	A	G	+	Ntrk2	intron	FALSE	FALSE	FALSE	chr13:59097667	TRUE	TRUE	FALSE	TRUE	FALSE	0	0.0654762	0	0.0654762	0.0654762	0	0.0654762	0	0.0436508	0.030303	0	3	0	2	1	529	216	443	195	331	chr13_59097667	59097667	mm10	0	0	0	100	0	0	0	Ntrk2	Ntrk2	0
chr13_59097713	chr13	59097713	A	G	+	Ntrk2	intron	FALSE	FALSE	FALSE	chr13:59097714	TRUE	TRUE	TRUE	TRUE	FALSE	0	0.192513	0.0333333	0.192513	0.159179	0	0.192513	0.0504762	0.0333333	0.14558	0	10	3	1	9	538	65	218	426	61	chr13_59097714	59097714	mm10	0	0	0	100	0	0	0	Ntrk2	Ntrk2	0
chr13_59097714	chr13	59097714	A	G	+	Ntrk2	intron	FALSE	FALSE	FALSE	chr13:59097715	TRUE	TRUE	TRUE	TRUE	FALSE	0	0.0533333	0.025641	0.0533333	0.0276923	0	0.0444444	0.025641	0.0533333	0.0303644	0	2	1	4	2	538	473	298	377	214	chr13_59097715	59097715	mm10	0	0	0	100	0	0	0	Ntrk2	Ntrk2	0
chr13_59097719	chr13	59097719	A	G	+	Ntrk2	intron	FALSE	FALSE	FALSE	chr13:59097720	TRUE	TRUE	FALSE	FALSE	FALSE	0	0.0405324	0	0.0405324	0.0405324	0	0.00952381	0	0.0144928	0.0405324	0	1	0	1	3	536	444	466	373	217	chr13_59097720	59097720	mm10	0	0	0	100	0	0	0	Ntrk2	Ntrk2	0
chr13_59098401	chr13	59098401	A	G	+	Ntrk2	intron	FALSE	FALSE	FALSE	chr13:59098402	TRUE	TRUE	TRUE	FALSE	FALSE	0	0.222222	0	0.222222	0.222222	0	0	0.0416667	0.0666667	0.222222	0	0	1	1	3	518	607	313	392	167	chr13_59098402	59098402	mm10	0	0	0	100	0	0	0	Ntrk2	Ntrk2	0
chr13_59526673	chr13	59526673	T	C	-	Agtpbp1	intron	TRUE	FALSE	FALSE	chr13:59526674	TRUE	TRUE	FALSE	TRUE	FALSE	0	0.0957265	0	0.0957265	0.0957265	0	0.0957265	0	0.0787037	0.0666667	0	4	0	2	1	767	280	376	264	312	chr13_59526674	59526674	mm10	0	0	0	100	0	100	0	Agtpbp1	Agtpbp1	0
chr13_59527893	chr13	59527893	T	C	-	Agtpbp1	intron	FALSE	FALSE	FALSE	chr13:59527894	TRUE	TRUE	TRUE	FALSE	FALSE	0	0.388889	0	0.388889	0.388889	0	0	0.25	0.388889	0.111111	0	0	3	4	1	748	774	266	252	301	chr13_59527894	59527894	mm10	0	0	0	100	0	100	0	Agtpbp1	Agtpbp1	0
chr13_59527903	chr13	59527903	T	C	-	Agtpbp1	intron	FALSE	FALSE	FALSE	chr13:59527904	TRUE	TRUE	TRUE	TRUE	FALSE	0	0.5	0.111111	0.5	0.388889	0	0.166667	0.333333	0.5	0.111111	0	2	3	5	1	748	529	265	252	301	chr13_59527904	59527904	mm10	0	0	0	100	0	100	0	Agtpbp1	Agtpbp1	0
chr13_59593481	chr13	59593481	A	G	+	Naa35	intron	FALSE	FALSE	FALSE	chr13:59593482	TRUE	TRUE	TRUE	FALSE	FALSE	0	0.184524	0	0.184524	0.184524	0	0	0.184524	0.0972222	0.166667	0	0	4	2	2	275	260	86	100	149	chr13_59593482	59593482	mm10	0	0	0	100	0	0	0	Naa35	Naa35	0
chr13_59605934	chr13	59605934	A	G	+	Naa35	intron	TRUE	FALSE	FALSE	chr13:59605935	TRUE	TRUE	TRUE	TRUE	FALSE	0	0.166667	0.0238095	0.166667	0.142857	0	0.0238095	0.138889	0.166667	0.166667	0	1	2	3	3	364	255	72	110	76	chr13_59605935	59605935	mm10	0	0	0	100	0	0	0	Naa35	Naa35	0
chr13_59628470	chr13	59628470	A	G	+	Naa35	intron	FALSE	FALSE	FALSE	chr13:59628471	TRUE	TRUE	FALSE	TRUE	FALSE	0	0.111111	0	0.111111	0.111111	0	0.0555556	0	0.0833333	0.111111	0	1	0	3	1	213	146	159	121	132	chr13_59628471	59628471	mm10	0	0	0	100	0	0	0	Naa35	Naa35	0
chr13_59628509	chr13	59628509	A	G	+	Naa35	intron	FALSE	FALSE	FALSE	chr13:59628510	TRUE	TRUE	TRUE	FALSE	FALSE	0	0.130952	0	0.130952	0.130952	0	0	0.130952	0.0753968	0.0833333	0	0	2	2	1	216	220	68	80	137	chr13_59628510	59628510	mm10	0	0	0	100	0	0	0	Naa35	Naa35	0
chr13_59641091	chr13	59641091	T	C	-	Golm1	intron	TRUE	FALSE	FALSE	chr13:59641092	TRUE	TRUE	FALSE	FALSE	FALSE	0	0.125	0	0.125	0.125	0	0	0	0.125	0.111111	0	0	0	3	1	106	131	84	106	64	chr13_59641092	59641092	mm10	0	0	0	100	0	0	0	Golm1	Golm1	0
chr13_60700466	chr13	60700466	A	G	+	Dapk1	intron	TRUE	FALSE	FALSE	chr13:60700467	TRUE	TRUE	TRUE	FALSE	FALSE	0	0.444444	0	0.444444	0.444444	0	0	0.444444	0.218254	0.283333	0	0	4	5	4	343	404	62	153	83	chr13_60700467	60700467	mm10	0	0	0	100	0	0	0	Dapk1	Dapk1	0
chr13_64290179	chr13	64290179	T	C	-	Prxl2c	3' end	TRUE	FALSE	TRUE	chr13:64290180	TRUE	TRUE	TRUE	TRUE	FALSE	0	0.15242	0.0518519	0.15242	0.100568	0	0.0518519	0.1001	0.15242	0.134716	0	6	10	15	10	146	105	91	98	72	chr13_64290180	64290180	mm10	0	100	100	0	0	0	100	Prxl2c	Prxl2c	0
chr13_64290309	chr13	64290309	T	C	-	Prxl2c	3' end	TRUE	FALSE	TRUE	chr13:64290310	TRUE	TRUE	TRUE	TRUE	FALSE	0	0.237706	0.0310245	0.237706	0.206681	0	0.226028	0.0310245	0.180375	0.237706	0	32	2	25	20	138	141	63	140	81	chr13_64290310	64290310	mm10	0	100	100	0	0	0	100	Prxl2c	Prxl2c	0
chr13_64290350	chr13	64290350	T	C	-	Prxl2c	3' end	TRUE	FALSE	TRUE	chr13:64290351	TRUE	TRUE	FALSE	TRUE	FALSE	0	0.04296	0	0.04296	0.04296	0	0.010101	0	0.014636	0.04296	0	2	0	3	5	180	184	115	185	122	chr13_64290351	64290351	mm10	0	100	100	0	0	0	100	Prxl2c	Prxl2c	0
chr13_64290357	chr13	64290357	T	C	-	Prxl2c	3' end	TRUE	FALSE	TRUE	chr13:64290358	TRUE	TRUE	FALSE	TRUE	FALSE	0	0.0523206	0	0.0523206	0.0523206	0	0.0523206	0	0.0389943	0.04296	0	10	0	7	5	178	180	113	167	121	chr13_64290358	64290358	mm10	0	100	100	0	0	0	100	Prxl2c	Prxl2c	0
chr13_68859573	chr13	68859573	T	C	-	Adcy2	intron	FALSE	FALSE	FALSE	chr13:68859574	TRUE	TRUE	TRUE	TRUE	FALSE	0	0.515873	0.111111	0.515873	0.404762	0	0.25	0.111111	0.515873	0.416667	0	3	1	10	5	531	339	162	146	103	chr13_68859574	68859574	mm10	0	0	0	100	0	0	0	Adcy2	Adcy2	0
chr13_68859694	chr13	68859694	T	C	-	Adcy2	intron	FALSE	FALSE	FALSE	chr13:68859695	TRUE	TRUE	TRUE	TRUE	FALSE	0	0.177778	0.0833333	0.177778	0.0944444	0	0.0833333	0.0833333	0.177778	0.15	0	1	1	2	2	533	341	206	190	114	chr13_68859695	68859695	mm10	0	0	0	100	0	0	0	Adcy2	Adcy2	0
chr13_69516465	chr13	69516465	T	C	-	Tent4a	intron	FALSE	TRUE	FALSE	chr13:69516466	TRUE	TRUE	TRUE	TRUE	FALSE	0	0.269231	0.0608466	0.269231	0.208384	0	0.0608466	0.0833333	0.171717	0.269231	0	2	2	4	7	169	70	62	67	61	chr13_69516466	69516466	mm10	0	0	0	100	0	100	0	Tent4a	Tent4a	0
chr13_75719269	chr13	75719269	A	G	+	Ell2	intron	FALSE	FALSE	FALSE	chr13:75719270	TRUE	TRUE	TRUE	FALSE	FALSE	0	0.111111	0	0.111111	0.111111	0	0	0.0952381	0.0833333	0.111111	0	0	2	1	1	80	76	74	50	93	chr13_75719270	75719270	mm10	0	0	0	100	0	0	0	Ell2	Ell2	0
chr13_84228409	chr13	84228409	A	G	+	Tmem161b	intron	FALSE	FALSE	FALSE	chr13:84228410	TRUE	TRUE	TRUE	TRUE	FALSE	0	0.111111	0.0416667	0.111111	0.0694444	0	0.0802139	0.0416667	0.111111	0.0883838	0	3	2	2	3	186	100	81	68	74	chr13_84228410	84228410	mm10	0	0	0	100	0	100	0	Tmem161b	Tmem161b	0
chr13_84231000	chr13	84231000	A	G	+	Tmem161b	intron	TRUE	FALSE	FALSE	chr13:84231001	TRUE	TRUE	TRUE	TRUE	FALSE	0	0.233333	0.0833333	0.233333	0.15	0	0.0833333	0.233333	0.108333	0.188889	0	1	5	3	3	175	151	60	69	50	chr13_84231001	84231001	mm10	0	0	0	100	0	100	0	Tmem161b	Tmem161b	0
chr13_8828521	chr13	8828521	T	C	-	Wdr37	intron	FALSE	FALSE	FALSE	chr13:8828522	TRUE	TRUE	TRUE	FALSE	FALSE	0	0.107407	0	0.107407	0.107407	0	0	0.0333333	0.0569697	0.107407	0	0	1	3	3	307	313	117	134	57	chr13_8828522	8828522	mm10	0	0	0	100	0	0	0	Wdr37	Wdr37	0
chr13_8828608	chr13	8828608	T	C	-	Wdr37	intron	FALSE	FALSE	FALSE	chr13:8828609	TRUE	TRUE	FALSE	TRUE	FALSE	0	0.133333	0	0.133333	0.133333	0	0.0916179	0	0.105882	0.133333	0	3	0	4	4	304	149	144	122	79	chr13_8828609	8828609	mm10	0	0	0	100	0	0	0	Wdr37	Wdr37	0
chr13_8851764	chr13	8851764	T	C	-	Wdr37	exon	TRUE	FALSE	FALSE	chr13:8851765	TRUE	TRUE	TRUE	TRUE	FALSE	0	0.353298	0.0151515	0.353298	0.338146	0	0.0151515	0.219944	0.221032	0.353298	0	2	18	29	42	382	294	80	128	118	chr13_8851765	8851765	mm10	0	0	100	100	0	0	100	Wdr37	Wdr37	0
chr13_90096225	chr13	90096225	A	G	+	Tmem167	intron	TRUE	FALSE	FALSE	chr13:90096226	TRUE	TRUE	TRUE	TRUE	FALSE	0	0.166667	0.047619	0.166667	0.119048	0	0.133333	0.047619	0.111111	0.166667	0	2	1	3	4	137	64	122	78	96	chr13_90096226	90096226	mm10	0	0	0	100	0	0	0	Tmem167	Tmem167	0
chr13_91528350	chr13	91528350	A	G	+	Ssbp2	intron	TRUE	FALSE	FALSE	chr13:91528351	TRUE	TRUE	TRUE	TRUE	FALSE	0	0.349664	0.0392157	0.349664	0.310449	0	0.349664	0.0392157	0.150054	0.161224	0	34	2	16	10	1063	92	400	103	60	chr13_91528351	91528351	mm10	0	0	0	100	0	0	0	Ssbp2	Ssbp2	0
chr13_91528387	chr13	91528387	A	G	+	Ssbp2	intron	TRUE	FALSE	FALSE	chr13:91528388	TRUE	TRUE	TRUE	TRUE	FALSE	0	0.219635	0.05	0.219635	0.169635	0	0.219635	0.05	0.070775	0.198788	0	21	3	9	13	1073	92	408	444	67	chr13_91528388	91528388	mm10	0	0	0	100	0	0	0	Ssbp2	Ssbp2	0
chr13_91528432	chr13	91528432	A	G	+	Ssbp2	intron	TRUE	FALSE	FALSE	chr13:91528433	TRUE	TRUE	TRUE	FALSE	FALSE	0	0.224523	0	0.224523	0.224523	0	0	0.183069	0.0685505	0.224523	0	0	13	7	14	1067	1145	76	110	62	chr13_91528433	91528433	mm10	0	0	0	100	0	0	0	Ssbp2	Ssbp2	0
chr13_91533989	chr13	91533989	A	G	+	Ssbp2	intron	TRUE	FALSE	FALSE	chr13:91533990	TRUE	TRUE	TRUE	TRUE	FALSE	0	0.188687	0.015873	0.188687	0.172814	0	0.188687	0.188515	0.015873	0.175753	0	15	10	1	9	1050	67	51	642	55	chr13_91533990	91533990	mm10	0	0	0	100	0	0	0	Ssbp2	Ssbp2	0
chr13_91571315	chr13	91571315	A	G	+	Ssbp2	intron	FALSE	FALSE	FALSE	chr13:91571316	TRUE	TRUE	TRUE	TRUE	FALSE	0	0.115099	0.0289855	0.115099	0.0861133	0	0.0471491	0.0977124	0.115099	0.0289855	0	5	6	8	2	581	289	67	70	225	chr13_91571316	91571316	mm10	0	0	0	100	0	0	0	Ssbp2	Ssbp2	0
chr13_93358132	chr13	93358132	A	G	+	Homer1	intron	FALSE	FALSE	TRUE	chr13:93358133	TRUE	TRUE	TRUE	TRUE	TRUE	0.0190476	0.0963481	0.0190476	0.0963481	0.0773005	0.0323232	0.0190476	0.0963481	0.0591741	0.0885093	3	2	8	5	7	288	297	148	252	141	chr13_93358133	93358133	mm10	0	0	0	100	0	0	0	Homer1	Homer1	0
chr13_93407808	chr13	93407808	A	G	+		intergenic	TRUE	FALSE	FALSE	chr13:93407809	TRUE	TRUE	TRUE	TRUE	FALSE	0	0.164182	0.0924016	0.164182	0.0717806	0	0.0992855	0.152293	0.0924016	0.164182	0	24	21	18	28	173	242	139	192	161	chr13_93407809	93407809	mm10	0	0	0	0	100	0	0		Homer1	2678
chr13_93409506	chr13	93409506	A	G	+		intergenic	TRUE	FALSE	FALSE	chr13:93409507	TRUE	TRUE	TRUE	TRUE	TRUE	0.017094	0.191416	0.0822222	0.191416	0.109194	0.017094	0.169444	0.118234	0.0822222	0.191416	2	17	6	8	13	106	104	52	84	69	chr13_93409507	93409507	mm10	0	0	0	0	100	0	0		Homer1	4376
chr13_9342424	chr13	9342424	A	G	+	Dip2c	intron	FALSE	FALSE	FALSE	chr13:9342425	TRUE	TRUE	TRUE	TRUE	FALSE	0	0.306003	0.015873	0.306003	0.29013	0	0.015873	0.154589	0.128889	0.306003	0	2	10	9	22	548	402	67	75	77	chr13_9342425	9342425	mm10	0	0	0	100	0	0	0	Dip2c	Dip2c	0
chr13_9378899	chr13	9378899	A	G	+	Dip2c	intron	FALSE	FALSE	FALSE	chr13:9378900	TRUE	TRUE	TRUE	FALSE	FALSE	0	0.219841	0.00877193	0.219841	0.211069	0	0.00877193	0.100238	0.0903149	0.219841	0	1	6	6	15	502	371	59	63	69	chr13_9378900	9378900	mm10	0	0	0	100	0	0	0	Dip2c	Dip2c	0
chr13_9379565	chr13	9379565	A	G	+	Dip2c	intron	FALSE	FALSE	FALSE	chr13:9379566	TRUE	TRUE	TRUE	TRUE	FALSE	0	0.0904762	0.0509607	0.0904762	0.0395155	0	0.0509607	0.0673401	0.0842105	0.0904762	0	3	2	5	3	493	222	98	199	112	chr13_9379566	9379566	mm10	0	0	0	100	0	0	0	Dip2c	Dip2c	0
chr13_94837963	chr13	94837963	A	G	+	Tbca	intron	FALSE	FALSE	FALSE	chr13:94837964	TRUE	TRUE	FALSE	FALSE	FALSE	0	0.222222	0	0.222222	0.222222	0	0	0	0.111111	0.222222	0	0	0	1	2	572	624	422	390	168	chr13_94837964	94837964	mm10	0	0	0	100	0	0	0	Tbca	Tbca	0
chr13_95071956	chr13	95071956	T	C	-	Pde8b	intron	FALSE	FALSE	FALSE	chr13:95071957	TRUE	TRUE	TRUE	TRUE	FALSE	0	0.208333	0.0555556	0.208333	0.152778	0	0.0555556	0.208333	0.145833	0.0972222	0	1	5	4	2	337	260	80	145	105	chr13_95071957	95071957	mm10	0	0	0	100	0	0	0	Pde8b	Pde8b	0
chr13_97119409	chr13	97119409	A	G	+	Fam169a	intron	TRUE	FALSE	FALSE	chr13:97119410	TRUE	TRUE	FALSE	FALSE	FALSE	0	0.133333	0	0.133333	0.133333	0	0	0	0.133333	0.047619	0	0	0	2	1	265	297	142	187	110	chr13_97119410	97119410	mm10	0	0	0	100	0	0	0	Fam169a	Fam169a	0
chr13_9737670	chr13	9737670	T	C	-	Zmynd11	intron	TRUE	FALSE	FALSE	chr13:9737671	TRUE	TRUE	FALSE	TRUE	FALSE	0	0.0833333	0	0.0833333	0.0833333	0	0.0333333	0	0.0787037	0.0833333	0	1	0	3	2	453	356	212	154	200	chr13_9737671	9737671	mm10	0	0	0	100	0	100	0	Zmynd11	Zmynd11	0
chr13_98766349	chr13	98766349	T	C	-	Fcho2	intron	TRUE	FALSE	FALSE	chr13:98766350	TRUE	TRUE	TRUE	TRUE	FALSE	0	0.232143	0.0555556	0.232143	0.176587	0	0.0555556	0.232143	0.111111	0.0666667	0	1	5	3	1	291	186	101	176	182	chr13_98766350	98766350	mm10	0	0	0	100	0	0	0	Fcho2	Fcho2	0
chr13_98766372	chr13	98766372	T	C	-	Fcho2	intron	TRUE	FALSE	FALSE	chr13:98766373	TRUE	TRUE	TRUE	FALSE	FALSE	0	0.166667	0	0.166667	0.166667	0	0	0.166667	0.122222	0.047619	0	0	3	3	1	294	306	96	105	183	chr13_98766373	98766373	mm10	0	0	0	100	0	0	0	Fcho2	Fcho2	0
chr13_98774559	chr13	98774559	T	C	-	Fcho2	intron	TRUE	FALSE	FALSE	chr13:98774560	TRUE	TRUE	TRUE	FALSE	FALSE	0	0.333333	0	0.333333	0.333333	0	0	0.222222	0.333333	0.233333	0	0	3	4	3	294	309	78	187	97	chr13_98774560	98774560	mm10	0	0	0	100	0	0	0	Fcho2	Fcho2	0
chr13_98792349	chr13	98792349	T	C	-	Fcho2	intron	FALSE	TRUE	FALSE	chr13:98792350	TRUE	TRUE	TRUE	FALSE	FALSE	0	0.194444	0	0.194444	0.194444	0	0	0.111111	0.0833333	0.194444	0	0	2	2	2	410	405	97	294	72	chr13_98792350	98792350	mm10	0	0	0	100	0	0	0	Fcho2	Fcho2	0
chr13_99448608	chr13	99448608	T	C	-	Map1b	intron	FALSE	FALSE	FALSE	chr13:99448609	TRUE	TRUE	TRUE	FALSE	FALSE	0	0.169312	0	0.169312	0.169312	0	0	0.169312	0.0787037	0.0666667	0	0	4	3	2	2401	2531	670	869	1392	chr13_99448609	99448609	mm10	0	0	0	100	0	0	0	Map1b	Map1b	0
chr14_103293953	chr14	103293953	T	C	-	Mycbp2	intron	FALSE	FALSE	FALSE	chr14:103293954	TRUE	TRUE	FALSE	TRUE	FALSE	0	0.0795848	0	0.0795848	0.0795848	0	0.0687381	0	0.0763345	0.0795848	0	13	0	12	13	907	182	870	157	168	chr14_103293954	103293954	mm10	0	0	0	100	0	0	0	Mycbp2	Mycbp2	0
chr14_103346678	chr14	103346678	T	C	-	Mycbp2	promoter	FALSE	FALSE	FALSE	chr14:103346679	TRUE	TRUE	TRUE	TRUE	FALSE	0	0.470617	0.187576	0.470617	0.283042	0	0.31292	0.187576	0.228932	0.470617	0	43	13	35	37	82	138	71	152	79	chr14_103346679	103346679	mm10	100	0	100	0	0	100	0	Mycbp2	Mycbp2	0
[truncated: 4,566 more rows]
[truncated: 84 more columns]

## Sheet: Depth50
pos	chrom	position	REF	ALT	editing_strand	gene	gene_part	B1	B2	hyperedited	IGV	Edited_in_WT	Edited_in_Het	Edited_in_E861A	Edited_in_A2KO	Edited_in_DKO	edit.freq.min	edit.freq.max	edit.freq.min.noDKO	edit.freq.max.noDKO	edit.range.noDKO	edit.freq.DKO	edit.freq.A2KO	edit.freq.E861A	edit.freq.Het	edit.freq.WT	editreads.DKO	editreads.A2KO	editreads.E861A	editreads.Het	editreads.WT	depth.DKO	depth.A2KO	depth.E861A	depth.Het	depth.WT	pos_plus_one	position_plus_one	genome	promoter_per	end3_per	exon_per	intron_per	intergenic_per	utr5_per	utr3_per	overlapped_genes	nearest_genes	distance_to_nearest_gene
[truncated: 20,824 more rows]
[truncated: 81 more columns]

[truncated: 3 more sheets: Depth5, Site_annotation_by_gene_part, legend]
