# Supplementary material for: The majority of A-to-I RNA editing is not required for mammalian homeostasis
Source: Genome Biol. 2019 Dec 9;20:268. doi: 10.1186/s13059-019-1873-2 (PMC6900863; doi:10.1186/s13059-019-1873-2)
Supplement: Supplementary file 6 — Additional file 6: Dataset S4B. De novo discovery of RNA editing sites in each genotype using JACUSA2.0.0 (transcriptome comparison to C57Bl/6 reference genome). Related to Fig 3 and Fig 4. [file 13059_2019_1873_MOESM6_ESM.xlsx]

## Sheet: Index
Sheet name	Description
Index	This sheet
Edited_in_WT_Het	All novel editing sites where depth > 50 in all genotypes and editing > 0.01 in WT and Het.
Depth50	All novel sites where depth > 50 (with no editing filter)
Depth5	All novel sites where depth > 5 (with no editing filter)
Site_annotation_by_gene_part	Number of editing sites by gene part (as defined by Goldmine)
Legend	Definition of column names in the sheets

## Sheet: Edited_in_WT_Het
pos	chrom	position	REF	ALT	editing_strand	gene	gene_part	B1	B2	IGV	Edited_in_WT	Edited_in_Het	Edited_in_E861A	Edited_in_A2KO	Edited_in_DKO	edit.freq.min	edit.freq.max	edit.freq.min.noDKO	edit.freq.max.noDKO	edit.range.noDKO	edit.freq.DKO	edit.freq.A2KO	edit.freq.E861A	edit.freq.Het	edit.freq.WT	editreads.DKO	editreads.A2KO	editreads.E861A	editreads.Het	editreads.WT	depth.DKO	depth.A2KO	depth.E861A	depth.Het	depth.WT	pos_plus_one	position_plus_one	genome	promoter_per	end3_per	exon_per	intron_per	intergenic_per	utr5_per	utr3_per	overlapped_genes	nearest_genes	distance_to_nearest_gene	url
chr1_10098506	chr1	10098506	A	G	+	Cspp1	intron	FALSE	FALSE	chr1:10098507	TRUE	TRUE	TRUE	FALSE	FALSE	0	0.13431	0	0.13431	0.13431	0	0	0.0607315	0.0787037	0.13431	0	0	4	3	6	176	151	64	99	63	chr1_10098507	10098507	mm10	0	0	0	100	0	0	0	Cspp1	Cspp1	0	http://genome.ucsc.edu/cgi-bin/hgTracks?db=mm10&position=chr1%3A10098506-10098507
chr1_10107327	chr1	10107327	A	G	+	Cspp1	intron	TRUE	FALSE	chr1:10107328	TRUE	TRUE	FALSE	TRUE	FALSE	0	0.111111	0	0.111111	0.111111	0	0.0801282	0	0.015873	0.111111	0	5	0	1	3	173	99	72	150	62	chr1_10107328	10107328	mm10	0	0	0	100	0	0	0	Cspp1	Cspp1	0	http://genome.ucsc.edu/cgi-bin/hgTracks?db=mm10&position=chr1%3A10107327-10107328
chr1_104781685	chr1	104781685	A	G	+	Cdh20	intron	FALSE	FALSE	chr1:104781686	TRUE	TRUE	TRUE	TRUE	FALSE	0	0.193516	0.0392157	0.193516	0.1543	0	0.193516	0.0392157	0.0707071	0.160256	0	15	2	5	7	175	84	93	94	61	chr1_104781686	104781686	mm10	0	0	0	100	0	100	0	Cdh20	Cdh20	0	http://genome.ucsc.edu/cgi-bin/hgTracks?db=mm10&position=chr1%3A104781685-104781686
chr1_104781728	chr1	104781728	A	G	+	Cdh20	intron	FALSE	FALSE	chr1:104781729	TRUE	TRUE	FALSE	TRUE	FALSE	0	0.0537518	0	0.0537518	0.0537518	0	0.0537518	0	0.0454545	0.0351852	0	4	0	3	2	177	82	118	126	77	chr1_104781729	104781729	mm10	0	0	0	100	0	100	0	Cdh20	Cdh20	0	http://genome.ucsc.edu/cgi-bin/hgTracks?db=mm10&position=chr1%3A104781728-104781729
chr1_104781984	chr1	104781984	A	G	+	Cdh20	intron	FALSE	FALSE	chr1:104781985	TRUE	TRUE	TRUE	TRUE	FALSE	0	0.0944444	0.0166667	0.0944444	0.0777778	0	0.0944444	0.0166667	0.0666667	0.0277778	0	4	1	2	1	147	65	106	96	87	chr1_104781985	104781985	mm10	0	0	0	100	0	100	0	Cdh20	Cdh20	0	http://genome.ucsc.edu/cgi-bin/hgTracks?db=mm10&position=chr1%3A104781984-104781985
chr1_104782832	chr1	104782832	A	G	+	Cdh20	intron	FALSE	FALSE	chr1:104782833	TRUE	TRUE	TRUE	TRUE	TRUE	0.0185185	0.0891266	0.0185185	0.0891266	0.070608	0.0185185	0.0185185	0.0891266	0.0277778	0.0392157	1	1	4	1	2	109	105	53	109	72	chr1_104782833	104782833	mm10	0	0	0	100	0	100	0	Cdh20	Cdh20	0	http://genome.ucsc.edu/cgi-bin/hgTracks?db=mm10&position=chr1%3A104782832-104782833
chr1_104790557	chr1	104790557	A	G	+	Cdh20	intron	FALSE	FALSE	chr1:104790558	TRUE	TRUE	TRUE	TRUE	FALSE	0	0.179193	0.0222222	0.179193	0.15697	0	0.0222222	0.179193	0.177291	0.073975	0	1	9	15	4	175	125	57	83	80	chr1_104790558	104790558	mm10	0	0	0	100	0	100	0	Cdh20	Cdh20	0	http://genome.ucsc.edu/cgi-bin/hgTracks?db=mm10&position=chr1%3A104790557-104790558
chr1_105733427	chr1	105733427	A	G	+	Relch	intron	FALSE	FALSE	chr1:105733428	TRUE	TRUE	TRUE	TRUE	FALSE	0	0.0857488	0.0277778	0.0857488	0.057971	0	0.0571429	0.0651629	0.0277778	0.0857488	0	2	2	1	5	179	82	68	130	80	chr1_105733428	105733428	mm10	0	0	0	100	0	0	0	Relch	Relch	0	http://genome.ucsc.edu/cgi-bin/hgTracks?db=mm10&position=chr1%3A105733427-105733428
chr1_105736878	chr1	105736878	A	G	+	Relch	intron	TRUE	FALSE	chr1:105736879	TRUE	TRUE	TRUE	FALSE	FALSE	0	0.138889	0	0.138889	0.138889	0	0	0.0512821	0.138889	0.037037	0	0	2	5	1	150	166	60	84	79	chr1_105736879	105736879	mm10	0	0	0	100	0	0	0	Relch	Relch	0	http://genome.ucsc.edu/cgi-bin/hgTracks?db=mm10&position=chr1%3A105736878-105736879
chr1_11189957	chr1	11189957	A	G	+	Prex2	intron	FALSE	FALSE	chr1:11189958	TRUE	TRUE	FALSE	FALSE	FALSE	0	0.277778	0	0.277778	0.277778	0	0	0	0.277778	0.111111	0	0	0	3	1	192	199	202	69	152	chr1_11189958	11189958	mm10	0	0	0	100	0	0	0	Prex2	Prex2	0	http://genome.ucsc.edu/cgi-bin/hgTracks?db=mm10&position=chr1%3A11189957-11189958
chr1_11441297	chr1	11441297	A	G	+	A830018L16Rik	intron	FALSE	FALSE	chr1:11441298	TRUE	TRUE	TRUE	TRUE	FALSE	0	0.351515	0.1	0.351515	0.251515	0	0.155303	0.351515	0.1	0.111111	0	7	8	3	2	459	193	94	258	126	chr1_11441298	11441298	mm10	0	0	0	100	0	0	0	A830018L16Rik	A830018L16Rik	0	http://genome.ucsc.edu/cgi-bin/hgTracks?db=mm10&position=chr1%3A11441297-11441298
chr1_11441332	chr1	11441332	A	G	+	A830018L16Rik	intron	FALSE	FALSE	chr1:11441333	TRUE	TRUE	TRUE	TRUE	FALSE	0	0.169231	0.0238095	0.169231	0.145421	0	0.0238095	0.169231	0.0606061	0.133333	0	1	5	2	2	464	332	97	259	189	chr1_11441333	11441333	mm10	0	0	0	100	0	0	0	A830018L16Rik	A830018L16Rik	0	http://genome.ucsc.edu/cgi-bin/hgTracks?db=mm10&position=chr1%3A11441332-11441333
chr1_115713174	chr1	115713174	A	G	+	Cntnap5a	intron	FALSE	FALSE	chr1:115713175	TRUE	TRUE	FALSE	TRUE	TRUE	0	0.132576	0	0.132576	0.132576	0.0606061	0.132576	0	0.130952	0.047619	2	4	0	3	1	114	89	118	70	103	chr1_115713175	115713175	mm10	0	0	0	100	0	0	0	Cntnap5a	Cntnap5a	0	http://genome.ucsc.edu/cgi-bin/hgTracks?db=mm10&position=chr1%3A115713174-115713175
chr1_115821442	chr1	115821442	A	G	+	Cntnap5a	intron	FALSE	FALSE	chr1:115821443	TRUE	TRUE	TRUE	FALSE	FALSE	0	0.255556	0	0.255556	0.255556	0	0	0.0666667	0.255556	0.111111	0	0	1	4	1	148	189	80	65	92	chr1_115821443	115821443	mm10	0	0	0	100	0	0	0	Cntnap5a	Cntnap5a	0	http://genome.ucsc.edu/cgi-bin/hgTracks?db=mm10&position=chr1%3A115821442-115821443
chr1_115821529	chr1	115821529	A	G	+	Cntnap5a	intron	FALSE	FALSE	chr1:115821530	TRUE	TRUE	TRUE	TRUE	FALSE	0	0.244444	0.0666667	0.244444	0.177778	0	0.244444	0.0666667	0.175	0.111111	0	3	1	3	1	151	73	77	63	93	chr1_115821530	115821530	mm10	0	0	0	100	0	0	0	Cntnap5a	Cntnap5a	0	http://genome.ucsc.edu/cgi-bin/hgTracks?db=mm10&position=chr1%3A115821529-115821530
chr1_115828544	chr1	115828544	A	G	+	Cntnap5a	intron	FALSE	FALSE	chr1:115828545	TRUE	TRUE	FALSE	TRUE	FALSE	0	0.222222	0	0.222222	0.222222	0	0.0952381	0	0.222222	0.206349	0	2	0	2	4	147	133	118	110	59	chr1_115828545	115828545	mm10	0	0	0	100	0	0	0	Cntnap5a	Cntnap5a	0	http://genome.ucsc.edu/cgi-bin/hgTracks?db=mm10&position=chr1%3A115828544-115828545
chr1_115868432	chr1	115868432	A	G	+	Cntnap5a	intron	FALSE	FALSE	chr1:115868433	TRUE	TRUE	FALSE	TRUE	FALSE	0	0.216667	0	0.216667	0.216667	0	0.133333	0	0.188034	0.216667	0	2	0	4	3	150	128	111	71	54	chr1_115868433	115868433	mm10	0	0	0	100	0	0	0	Cntnap5a	Cntnap5a	0	http://genome.ucsc.edu/cgi-bin/hgTracks?db=mm10&position=chr1%3A115868432-115868433
chr1_11597000	chr1	11597000	A	G	+	A830018L16Rik	exon	TRUE	FALSE	chr1:11597001	TRUE	TRUE	TRUE	TRUE	FALSE	0	0.155965	0.0493043	0.155965	0.106661	0	0.055873	0.128404	0.0493043	0.155965	0	8	13	7	20	196	142	114	144	128	chr1_11597001	11597001	mm10	0	0	100	100	0	0	100	A830018L16Rik	A830018L16Rik	0	http://genome.ucsc.edu/cgi-bin/hgTracks?db=mm10&position=chr1%3A11597000-11597001
chr1_11601102	chr1	11601102	A	G	+	A830018L16Rik	3' end	TRUE	FALSE	chr1:11601103	TRUE	TRUE	FALSE	FALSE	FALSE	0	0.0452519	0	0.0452519	0.0452519	0	0	0	0.0452519	0.015873	0	0	0	5	1	240	253	79	115	110	chr1_11601103	11601103	mm10	0	100	100	100	0	0	100	A830018L16Rik	A830018L16Rik	0	http://genome.ucsc.edu/cgi-bin/hgTracks?db=mm10&position=chr1%3A11601102-11601103
chr1_11601116	chr1	11601116	A	G	+	A830018L16Rik	3' end	TRUE	FALSE	chr1:11601117	TRUE	TRUE	TRUE	TRUE	FALSE	0	0.0432692	0.0272727	0.0432692	0.0159965	0	0.0272727	0.0405983	0.0432692	0.0322455	0	6	2	5	3	256	235	65	119	95	chr1_11601117	11601117	mm10	0	100	100	100	0	0	100	A830018L16Rik	A830018L16Rik	0	http://genome.ucsc.edu/cgi-bin/hgTracks?db=mm10&position=chr1%3A11601116-11601117
chr1_11601117	chr1	11601117	A	G	+	A830018L16Rik	3' end	TRUE	FALSE	chr1:11601118	TRUE	TRUE	TRUE	TRUE	FALSE	0	0.292012	0.0380952	0.292012	0.253917	0	0.0788982	0.0380952	0.292012	0.0512987	0	11	2	35	6	256	206	70	117	112	chr1_11601118	11601118	mm10	0	100	100	100	0	0	100	A830018L16Rik	A830018L16Rik	0	http://genome.ucsc.edu/cgi-bin/hgTracks?db=mm10&position=chr1%3A11601117-11601118
chr1_118398072	chr1	118398072	A	G	+	Clasp1	intron	FALSE	FALSE	chr1:118398073	TRUE	TRUE	FALSE	FALSE	FALSE	0	0.184615	0	0.184615	0.184615	0	0	0	0.184615	0.111111	0	0	0	4	1	280	305	188	108	168	chr1_118398073	118398073	mm10	0	0	0	100	0	100	0	Clasp1	Clasp1	0	http://genome.ucsc.edu/cgi-bin/hgTracks?db=mm10&position=chr1%3A118398072-118398073
chr1_118424540	chr1	118424540	A	G	+	Clasp1	intron	FALSE	FALSE	chr1:118424541	TRUE	TRUE	TRUE	FALSE	FALSE	0	0.25	0	0.25	0.25	0	0	0.111111	0.0416667	0.25	0	0	1	1	3	266	243	70	176	63	chr1_118424541	118424541	mm10	0	0	0	100	0	100	0	Clasp1	Clasp1	0	http://genome.ucsc.edu/cgi-bin/hgTracks?db=mm10&position=chr1%3A118424540-118424541
chr1_118437429	chr1	118437429	A	G	+	Clasp1	intron	TRUE	FALSE	chr1:118437430	TRUE	TRUE	FALSE	TRUE	FALSE	0	0.222222	0	0.222222	0.222222	0	0.0416667	0	0.222222	0.0833333	0	1	0	3	1	256	171	96	81	85	chr1_118437430	118437430	mm10	0	0	0	100	0	100	0	Clasp1	Clasp1	0	http://genome.ucsc.edu/cgi-bin/hgTracks?db=mm10&position=chr1%3A118437429-118437430
chr1_118549324	chr1	118549324	A	G	+	Clasp1	intron	FALSE	FALSE	chr1:118549325	TRUE	TRUE	FALSE	TRUE	FALSE	0	0.132479	0	0.132479	0.132479	0	0.132479	0	0.047619	0.0555556	0	4	0	1	1	376	150	234	293	194	chr1_118549325	118549325	mm10	0	0	0	100	0	0	0	Clasp1	Clasp1	0	http://genome.ucsc.edu/cgi-bin/hgTracks?db=mm10&position=chr1%3A118549324-118549325
chr1_118574299	chr1	118574299	A	G	+	Clasp1	intron	FALSE	FALSE	chr1:118574300	TRUE	TRUE	TRUE	FALSE	FALSE	0	0.216667	0	0.216667	0.216667	0	0	0.037037	0.0923077	0.216667	0	0	1	2	4	318	309	159	113	113	chr1_118574300	118574300	mm10	0	0	0	100	0	0	0	Clasp1	Clasp1	0	http://genome.ucsc.edu/cgi-bin/hgTracks?db=mm10&position=chr1%3A118574299-118574300
chr1_127483525	chr1	127483525	T	C	-	Mgat5	3' end	FALSE	FALSE	chr1:127483526	TRUE	TRUE	FALSE	TRUE	FALSE	0	0.0310245	0	0.0310245	0.0310245	0.00865801	0.0212268	0	0.0132476	0.0310245	2	5	0	3	2	199	238	63	206	71	chr1_127483526	127483526	mm10	0	100	0	0	100	0	0	Mgat5	Mgat5	552	http://genome.ucsc.edu/cgi-bin/hgTracks?db=mm10&position=chr1%3A127483525-127483526
chr1_127794071	chr1	127794071	A	G	+	Ccnt2	intron	TRUE	FALSE	chr1:127794072	TRUE	TRUE	TRUE	TRUE	FALSE	0	0.15985	0.0151515	0.15985	0.144698	0	0.0151515	0.152763	0.15985	0.131613	0	1	9	12	7	315	233	59	72	51	chr1_127794072	127794072	mm10	0	0	0	100	0	0	0	Ccnt2	Ccnt2	0	http://genome.ucsc.edu/cgi-bin/hgTracks?db=mm10&position=chr1%3A127794071-127794072
chr1_127794072	chr1	127794072	A	G	+	Ccnt2	intron	TRUE	FALSE	chr1:127794073	TRUE	TRUE	TRUE	FALSE	FALSE	0	0.0674547	0	0.0674547	0.0674547	0	0	0.0674547	0.0361552	0.0537037	0	0	4	3	3	318	325	58	148	111	chr1_127794073	127794073	mm10	0	0	0	100	0	0	0	Ccnt2	Ccnt2	0	http://genome.ucsc.edu/cgi-bin/hgTracks?db=mm10&position=chr1%3A127794072-127794073
chr1_127794073	chr1	127794073	A	G	+	Ccnt2	intron	TRUE	FALSE	chr1:127794074	TRUE	TRUE	TRUE	TRUE	FALSE	0	0.091358	0.0144928	0.091358	0.0768653	0	0.0144928	0.0861111	0.091358	0.0833333	0	1	5	8	5	319	233	62	148	114	chr1_127794074	127794074	mm10	0	0	0	100	0	0	0	Ccnt2	Ccnt2	0	http://genome.ucsc.edu/cgi-bin/hgTracks?db=mm10&position=chr1%3A127794073-127794074
chr1_127794091	chr1	127794091	A	G	+	Ccnt2	intron	TRUE	FALSE	chr1:127794092	TRUE	TRUE	TRUE	FALSE	FALSE	0	0.107917	0	0.107917	0.107917	0	0	0.107917	0.0768155	0.0631868	0	0	8	7	5	327	329	77	92	128	chr1_127794092	127794092	mm10	0	0	0	100	0	0	0	Ccnt2	Ccnt2	0	http://genome.ucsc.edu/cgi-bin/hgTracks?db=mm10&position=chr1%3A127794091-127794092
chr1_127803336	chr1	127803336	T	C	-	Ccnt2	exon	FALSE	FALSE	chr1:127803337	TRUE	TRUE	TRUE	FALSE	FALSE	0	0.0175439	0	0.0175439	0.0175439	0	0	0.0175439	0.0173422	0.0111111	0	0	1	3	1	216	221	105	157	111	chr1_127803337	127803337	mm10	0	0	100	0	0	0	0	Ccnt2	Ccnt2	0	http://genome.ucsc.edu/cgi-bin/hgTracks?db=mm10&position=chr1%3A127803336-127803337
chr1_127914333	chr1	127914333	A	G	+	Rab3gap1	intron	FALSE	TRUE	chr1:127914334	TRUE	TRUE	TRUE	TRUE	FALSE	0	0.277778	0.030303	0.277778	0.247475	0	0.166667	0.030303	0.277778	0.115741	0	4	1	3	3	368	129	113	118	106	chr1_127914334	127914334	mm10	0	0	0	100	0	0	0	Rab3gap1	Rab3gap1	0	http://genome.ucsc.edu/cgi-bin/hgTracks?db=mm10&position=chr1%3A127914333-127914334
chr1_127921270	chr1	127921270	A	G	+	Rab3gap1	intron	FALSE	TRUE	chr1:127921271	TRUE	TRUE	TRUE	FALSE	FALSE	0	0.266667	0	0.266667	0.266667	0	0	0.193939	0.266667	0.0666667	0	0	6	4	1	415	412	92	242	190	chr1_127921271	127921271	mm10	0	0	0	100	0	0	0	Rab3gap1	Rab3gap1	0	http://genome.ucsc.edu/cgi-bin/hgTracks?db=mm10&position=chr1%3A127921270-127921271
chr1_127923640	chr1	127923640	A	G	+	Rab3gap1	intron	FALSE	FALSE	chr1:127923641	TRUE	TRUE	FALSE	TRUE	FALSE	0	0.355556	0	0.355556	0.355556	0	0.210339	0	0.0833333	0.355556	0	8	0	3	8	436	161	263	274	120	chr1_127923641	127923641	mm10	0	0	0	100	0	0	0	Rab3gap1	Rab3gap1	0	http://genome.ucsc.edu/cgi-bin/hgTracks?db=mm10&position=chr1%3A127923640-127923641
chr1_127929413	chr1	127929413	A	G	+	Rab3gap1	intron	FALSE	TRUE	chr1:127929414	TRUE	TRUE	TRUE	FALSE	FALSE	0	0.166667	0	0.166667	0.166667	0	0	0.125	0.0555556	0.166667	0	0	2	1	4	548	592	77	339	184	chr1_127929414	127929414	mm10	0	0	0	100	0	0	0	Rab3gap1	Rab3gap1	0	http://genome.ucsc.edu/cgi-bin/hgTracks?db=mm10&position=chr1%3A127929413-127929414
chr1_127929425	chr1	127929425	A	G	+	Rab3gap1	intron	FALSE	TRUE	chr1:127929426	TRUE	TRUE	TRUE	FALSE	FALSE	0	0.388889	0	0.388889	0.388889	0	0	0.177778	0.388889	0.0952381	0	0	3	5	2	548	588	75	187	180	chr1_127929426	127929426	mm10	0	0	0	100	0	0	0	Rab3gap1	Rab3gap1	0	http://genome.ucsc.edu/cgi-bin/hgTracks?db=mm10&position=chr1%3A127929425-127929426
chr1_127933035	chr1	127933035	A	G	+	Rab3gap1	intron	TRUE	FALSE	chr1:127933036	TRUE	TRUE	TRUE	FALSE	FALSE	0	0.216667	0	0.216667	0.216667	0	0	0.216667	0.111111	0.177778	0	0	3	2	3	337	335	77	188	102	chr1_127933036	127933036	mm10	0	0	0	100	0	0	0	Rab3gap1	Rab3gap1	0	http://genome.ucsc.edu/cgi-bin/hgTracks?db=mm10&position=chr1%3A127933035-127933036
chr1_128109815	chr1	128109815	A	G	+	R3hdm1	intron	TRUE	FALSE	chr1:128109816	TRUE	TRUE	TRUE	FALSE	FALSE	0	0.0846154	0	0.0846154	0.0846154	0	0	0.0196078	0.0846154	0.0606061	0	0	1	3	2	504	594	181	176	208	chr1_128109816	128109816	mm10	0	0	0	100	0	100	0	R3hdm1	R3hdm1	0	http://genome.ucsc.edu/cgi-bin/hgTracks?db=mm10&position=chr1%3A128109815-128109816
chr1_128163670	chr1	128163670	A	G	+	R3hdm1	intron	TRUE	FALSE	chr1:128163671	TRUE	TRUE	TRUE	TRUE	FALSE	0	0.182106	0.0284516	0.182106	0.153655	0	0.0284516	0.165819	0.148213	0.182106	0	5	16	21	18	1205	491	94	145	100	chr1_128163671	128163671	mm10	0	0	0	100	0	0	0	R3hdm1	R3hdm1	0	http://genome.ucsc.edu/cgi-bin/hgTracks?db=mm10&position=chr1%3A128163670-128163671
chr1_128163690	chr1	128163690	A	G	+	R3hdm1	intron	TRUE	FALSE	chr1:128163691	TRUE	TRUE	TRUE	TRUE	FALSE	0	0.142934	0.0615477	0.142934	0.081386	0	0.113857	0.0615477	0.114172	0.142934	0	19	8	16	16	1215	164	129	145	114	chr1_128163691	128163691	mm10	0	0	0	100	0	0	0	R3hdm1	R3hdm1	0	http://genome.ucsc.edu/cgi-bin/hgTracks?db=mm10&position=chr1%3A128163690-128163691
chr1_128163700	chr1	128163700	A	G	+	R3hdm1	intron	TRUE	FALSE	chr1:128163701	TRUE	TRUE	TRUE	TRUE	FALSE	0.00529101	0.0933171	0.0123457	0.0933171	0.0809714	0.00529101	0.0192134	0.0365961	0.0123457	0.0933171	1	3	6	2	13	745	526	291	844	139	chr1_128163701	128163701	mm10	0	0	0	100	0	0	0	R3hdm1	R3hdm1	0	http://genome.ucsc.edu/cgi-bin/hgTracks?db=mm10&position=chr1%3A128163700-128163701
chr1_128163765	chr1	128163765	A	G	+	R3hdm1	intron	TRUE	FALSE	chr1:128163766	TRUE	TRUE	TRUE	FALSE	FALSE	0	0.0663597	0	0.0663597	0.0663597	0	0	0.0601221	0.0352793	0.0663597	0	0	6	6	6	1204	1223	93	164	103	chr1_128163766	128163766	mm10	0	0	0	100	0	0	0	R3hdm1	R3hdm1	0	http://genome.ucsc.edu/cgi-bin/hgTracks?db=mm10&position=chr1%3A128163765-128163766
chr1_128163771	chr1	128163771	A	G	+	R3hdm1	intron	TRUE	FALSE	chr1:128163772	TRUE	TRUE	TRUE	TRUE	FALSE	0	0.0632113	0.0154255	0.0632113	0.0477858	0	0.0154255	0.0441919	0.0632113	0.0465294	0	2	3	10	3	1195	507	223	160	248	chr1_128163772	128163772	mm10	0	0	0	100	0	0	0	R3hdm1	R3hdm1	0	http://genome.ucsc.edu/cgi-bin/hgTracks?db=mm10&position=chr1%3A128163771-128163772
chr1_128176975	chr1	128176975	A	G	+	R3hdm1	intron	FALSE	FALSE	chr1:128176976	TRUE	TRUE	TRUE	FALSE	FALSE	0	0.125	0	0.125	0.125	0	0	0.125	0.11	0.0740741	0	0	3	5	2	1393	1441	491	487	616	chr1_128176976	128176976	mm10	0	0	0	100	0	0	0	R3hdm1	R3hdm1	0	http://genome.ucsc.edu/cgi-bin/hgTracks?db=mm10&position=chr1%3A128176975-128176976
chr1_128179823	chr1	128179823	A	G	+	R3hdm1	intron	FALSE	FALSE	chr1:128179824	TRUE	TRUE	TRUE	FALSE	FALSE	0	0.0791667	0	0.0791667	0.0791667	0	0	0.015873	0.0114943	0.0791667	0	0	1	1	4	1272	1321	663	906	334	chr1_128179824	128179824	mm10	0	0	0	100	0	0	0	R3hdm1	R3hdm1	0	http://genome.ucsc.edu/cgi-bin/hgTracks?db=mm10&position=chr1%3A128179823-128179824
chr1_128181558	chr1	128181558	A	G	+	R3hdm1	intron	FALSE	FALSE	chr1:128181559	TRUE	TRUE	TRUE	TRUE	FALSE	0	0.122367	0.025641	0.122367	0.0967255	0	0.0277778	0.0846154	0.025641	0.122367	0	1	3	1	6	1209	812	270	861	51	chr1_128181559	128181559	mm10	0	0	0	100	0	0	0	R3hdm1	R3hdm1	0	http://genome.ucsc.edu/cgi-bin/hgTracks?db=mm10&position=chr1%3A128181558-128181559
chr1_128185154	chr1	128185154	A	G	+	R3hdm1	intron	TRUE	FALSE	chr1:128185155	TRUE	TRUE	FALSE	TRUE	FALSE	0	0.108293	0	0.108293	0.108293	0	0.108293	0	0.0138889	0.0512821	0	6	0	1	2	683	53	244	466	200	chr1_128185155	128185155	mm10	0	0	0	100	0	0	0	R3hdm1	R3hdm1	0	http://genome.ucsc.edu/cgi-bin/hgTracks?db=mm10&position=chr1%3A128185154-128185155
chr1_128190124	chr1	128190124	A	G	+	R3hdm1	intron	FALSE	TRUE	chr1:128190125	TRUE	TRUE	FALSE	TRUE	FALSE	0	0.0500093	0.00854825	0.0500093	0.041461	0	0.0500093	0.00854825	0.0305131	0.0272881	0	22	3	13	10	904	453	361	415	341	chr1_128190125	128190125	mm10	0	0	0	100	0	0	0	R3hdm1	R3hdm1	0	http://genome.ucsc.edu/cgi-bin/hgTracks?db=mm10&position=chr1%3A128190124-128190125
chr1_128191580	chr1	128191580	A	G	+	R3hdm1	intron	FALSE	TRUE	chr1:128191581	TRUE	TRUE	TRUE	FALSE	FALSE	0	0.075641	0	0.075641	0.075641	0	0	0.0571733	0.0261538	0.075641	0	0	5	4	5	679	687	86	330	139	chr1_128191581	128191581	mm10	0	0	0	100	0	0	0	R3hdm1	R3hdm1	0	http://genome.ucsc.edu/cgi-bin/hgTracks?db=mm10&position=chr1%3A128191580-128191581
chr1_128191584	chr1	128191584	A	G	+	R3hdm1	intron	FALSE	TRUE	chr1:128191585	TRUE	TRUE	TRUE	FALSE	FALSE	0	0.089418	0	0.089418	0.089418	0	0	0.089418	0.0501701	0.0367521	0	0	9	8	3	681	692	101	161	137	chr1_128191585	128191585	mm10	0	0	0	100	0	0	0	R3hdm1	R3hdm1	0	http://genome.ucsc.edu/cgi-bin/hgTracks?db=mm10&position=chr1%3A128191584-128191585
chr1_128192199	chr1	128192199	A	G	+	R3hdm1	intron	FALSE	TRUE	chr1:128192200	TRUE	TRUE	TRUE	FALSE	FALSE	0	0.0390581	0	0.0390581	0.0390581	0	0	0.0390581	0.0231935	0.0306527	0	0	5	6	4	760	805	123	255	130	chr1_128192200	128192200	mm10	0	0	0	100	0	0	0	R3hdm1	R3hdm1	0	http://genome.ucsc.edu/cgi-bin/hgTracks?db=mm10&position=chr1%3A128192199-128192200
chr1_128192235	chr1	128192235	A	G	+	R3hdm1	intron	FALSE	TRUE	chr1:128192236	TRUE	TRUE	TRUE	TRUE	FALSE	0	0.0645984	0.0112869	0.0645984	0.0533114	0	0.0112869	0.0348033	0.0238234	0.0645984	0	3	7	5	12	747	268	195	389	184	chr1_128192236	128192236	mm10	0	0	0	100	0	0	0	R3hdm1	R3hdm1	0	http://genome.ucsc.edu/cgi-bin/hgTracks?db=mm10&position=chr1%3A128192235-128192236
chr1_128212132	chr1	128212132	A	G	+	R3hdm1	intron	TRUE	FALSE	chr1:128212133	TRUE	TRUE	TRUE	TRUE	FALSE	0	0.135965	0.0333333	0.135965	0.102632	0	0.0333333	0.135965	0.128342	0.0611111	0	2	6	6	2	780	482	165	270	192	chr1_128212133	128212133	mm10	0	0	0	100	0	0	0	R3hdm1	R3hdm1	0	http://genome.ucsc.edu/cgi-bin/hgTracks?db=mm10&position=chr1%3A128212132-128212133
chr1_128212148	chr1	128212148	A	G	+	R3hdm1	intron	TRUE	FALSE	chr1:128212149	TRUE	TRUE	TRUE	FALSE	FALSE	0	0.0858586	0	0.0858586	0.0858586	0	0	0.0750916	0.0858586	0.0333333	0	0	3	4	1	782	782	163	272	365	chr1_128212149	128212149	mm10	0	0	0	100	0	0	0	R3hdm1	R3hdm1	0	http://genome.ucsc.edu/cgi-bin/hgTracks?db=mm10&position=chr1%3A128212148-128212149
chr1_128212303	chr1	128212303	A	G	+	R3hdm1	intron	TRUE	FALSE	chr1:128212304	TRUE	TRUE	TRUE	FALSE	FALSE	0	0.1	0	0.1	0.1	0	0	0.1	0.0740741	0.0710956	0	0	3	4	4	787	794	302	498	225	chr1_128212304	128212304	mm10	0	0	0	100	0	0	0	R3hdm1	R3hdm1	0	http://genome.ucsc.edu/cgi-bin/hgTracks?db=mm10&position=chr1%3A128212303-128212304
chr1_128213760	chr1	128213760	A	G	+	R3hdm1	intron	TRUE	FALSE	chr1:128213761	TRUE	TRUE	FALSE	TRUE	FALSE	0	0.168831	0	0.168831	0.168831	0	0.111111	0	0.0833333	0.168831	0	2	0	3	5	758	501	404	466	186	chr1_128213761	128213761	mm10	0	0	0	100	0	0	0	R3hdm1	R3hdm1	0	http://genome.ucsc.edu/cgi-bin/hgTracks?db=mm10&position=chr1%3A128213760-128213761
chr1_128215238	chr1	128215238	A	G	+	R3hdm1	intron	TRUE	FALSE	chr1:128215239	TRUE	TRUE	TRUE	FALSE	FALSE	0	0.155556	0	0.155556	0.155556	0	0	0.0714286	0.0208333	0.155556	0	0	2	1	5	777	790	163	482	203	chr1_128215239	128215239	mm10	0	0	0	100	0	0	0	R3hdm1	R3hdm1	0	http://genome.ucsc.edu/cgi-bin/hgTracks?db=mm10&position=chr1%3A128215238-128215239
chr1_128254605	chr1	128254605	A	G	+	Ubxn4	intron	TRUE	FALSE	chr1:128254606	TRUE	TRUE	FALSE	TRUE	FALSE	0	0.216667	0	0.216667	0.216667	0	0.0779221	0	0.0277778	0.216667	0	2	0	1	4	399	195	139	254	80	chr1_128254606	128254606	mm10	0	0	0	100	0	0	0	Ubxn4	Ubxn4	0	http://genome.ucsc.edu/cgi-bin/hgTracks?db=mm10&position=chr1%3A128254605-128254606
chr1_128254924	chr1	128254924	A	G	+	Ubxn4	intron	FALSE	TRUE	chr1:128254925	TRUE	TRUE	FALSE	FALSE	FALSE	0	0.222222	0	0.222222	0.222222	0	0	0	0.0952381	0.222222	0	0	0	2	3	399	440	146	244	80	chr1_128254925	128254925	mm10	0	0	0	100	0	0	0	Ubxn4	Ubxn4	0	http://genome.ucsc.edu/cgi-bin/hgTracks?db=mm10&position=chr1%3A128254924-128254925
chr1_128254931	chr1	128254931	A	G	+	Ubxn4	intron	FALSE	TRUE	chr1:128254932	TRUE	TRUE	TRUE	TRUE	FALSE	0	0.214286	0.0277778	0.214286	0.186508	0	0.0277778	0.0555556	0.121693	0.214286	0	1	1	3	3	401	315	101	126	79	chr1_128254932	128254932	mm10	0	0	0	100	0	0	0	Ubxn4	Ubxn4	0	http://genome.ucsc.edu/cgi-bin/hgTracks?db=mm10&position=chr1%3A128254931-128254932
chr1_128274486	chr1	128274486	A	G	+	Ubxn4	intron	TRUE	FALSE	chr1:128274487	TRUE	TRUE	FALSE	TRUE	FALSE	0	0.0533333	0	0.0533333	0.0533333	0	0.04	0	0.0533333	0.0416667	0	3	0	4	1	303	253	149	207	126	chr1_128274487	128274487	mm10	0	0	0	100	0	0	0	Ubxn4	Ubxn4	0	http://genome.ucsc.edu/cgi-bin/hgTracks?db=mm10&position=chr1%3A128274486-128274487
chr1_128274556	chr1	128274556	A	G	+	Ubxn4	intron	TRUE	FALSE	chr1:128274557	TRUE	TRUE	TRUE	FALSE	FALSE	0	0.122222	0	0.122222	0.122222	0	0	0.0714286	0.0791246	0.122222	0	0	2	3	4	301	321	61	123	69	chr1_128274557	128274557	mm10	0	0	0	100	0	0	0	Ubxn4	Ubxn4	0	http://genome.ucsc.edu/cgi-bin/hgTracks?db=mm10&position=chr1%3A128274556-128274557
chr1_132025640	chr1	132025640	A	G	+	Elk4, Mfsd4a	3' end	FALSE	FALSE	chr1:132025641	TRUE	TRUE	TRUE	TRUE	FALSE	0	0.051358	0.0123457	0.051358	0.0390123	0	0.0298101	0.0123457	0.0138889	0.051358	0	5	1	2	4	217	168	120	174	102	chr1_132025641	132025641	mm10	0	200	100	0	0	0	100	Elk4, Mfsd4a	Elk4	0	http://genome.ucsc.edu/cgi-bin/hgTracks?db=mm10&position=chr1%3A132025640-132025641
chr1_132025695	chr1	132025695	T	C	-	Elk4, Mfsd4a	3' end	FALSE	FALSE	chr1:132025696	TRUE	TRUE	TRUE	FALSE	FALSE	0	0.140741	0	0.140741	0.140741	0	0	0.140741	0.0411111	0.0666667	0	0	5	3	2	231	234	83	118	70	chr1_132025696	132025696	mm10	0	200	0	0	100	0	0	Elk4, Mfsd4a	Elk4	10	http://genome.ucsc.edu/cgi-bin/hgTracks?db=mm10&position=chr1%3A132025695-132025696
chr1_132025718	chr1	132025718	A	G	+	Elk4, Mfsd4a	3' end	FALSE	FALSE	chr1:132025719	TRUE	TRUE	TRUE	TRUE	FALSE	0	0.0448842	0.0113027	0.0448842	0.0335815	0	0.0113027	0.0448842	0.0178322	0.0303133	0	2	6	3	5	231	188	149	179	175	chr1_132025719	132025719	mm10	0	200	0	0	100	0	0	Elk4, Mfsd4a	Elk4	33	http://genome.ucsc.edu/cgi-bin/hgTracks?db=mm10&position=chr1%3A132025718-132025719
chr1_132025739	chr1	132025739	T	C	-	Elk4, Mfsd4a	3' end	FALSE	FALSE	chr1:132025740	TRUE	TRUE	FALSE	TRUE	FALSE	0	0.0820106	0	0.0820106	0.0820106	0	0.0820106	0	0.0185185	0.0222222	0	5	0	1	1	225	60	191	151	166	chr1_132025740	132025740	mm10	0	200	0	0	100	0	0	Elk4, Mfsd4a	Elk4	54	http://genome.ucsc.edu/cgi-bin/hgTracks?db=mm10&position=chr1%3A132025739-132025740
chr1_132896196	chr1	132896196	A	G	+	Lrrn2	intron	FALSE	TRUE	chr1:132896197	TRUE	TRUE	TRUE	FALSE	FALSE	0	0.0769231	0	0.0769231	0.0769231	0	0	0.0462963	0.0724206	0.0769231	0	0	2	4	3	430	471	100	54	98	chr1_132896197	132896197	mm10	0	0	0	100	0	100	0	Lrrn2	Lrrn2	0	http://genome.ucsc.edu/cgi-bin/hgTracks?db=mm10&position=chr1%3A132896196-132896197
chr1_132929726	chr1	132929726	A	G	+	Lrrn2	intron	FALSE	TRUE	chr1:132929727	TRUE	TRUE	TRUE	TRUE	FALSE	0	0.203704	0.0333333	0.203704	0.17037	0	0.0333333	0.0555556	0.203704	0.111111	0	1	1	5	1	393	305	124	123	163	chr1_132929727	132929727	mm10	0	0	0	100	0	100	0	Lrrn2	Lrrn2	0	http://genome.ucsc.edu/cgi-bin/hgTracks?db=mm10&position=chr1%3A132929726-132929727
chr1_133137341	chr1	133137341	A	G	+	Ppp1r15b	exon	TRUE	FALSE	chr1:133137342	TRUE	TRUE	TRUE	FALSE	FALSE	0	0.0520131	0	0.0520131	0.0520131	0	0	0.0520131	0.0190279	0.0156256	0	0	11	6	4	281	277	204	311	253	chr1_133137342	133137342	mm10	0	0	100	0	0	0	100	Ppp1r15b	Ppp1r15b	0	http://genome.ucsc.edu/cgi-bin/hgTracks?db=mm10&position=chr1%3A133137341-133137342
chr1_133137962	chr1	133137962	T	C	-	Ppp1r15b	exon	FALSE	FALSE	chr1:133137963	TRUE	TRUE	TRUE	TRUE	TRUE	0.010582	0.0590278	0.010582	0.0590278	0.0484458	0.015882	0.0117538	0.0590278	0.010582	0.025974	2	2	6	2	2	135	148	98	136	85	chr1_133137963	133137963	mm10	0	0	100	0	0	0	100	Ppp1r15b	Ppp1r15b	0	http://genome.ucsc.edu/cgi-bin/hgTracks?db=mm10&position=chr1%3A133137962-133137963
chr1_133197157	chr1	133197157	A	G	+		intergenic	TRUE	FALSE	chr1:133197158	TRUE	TRUE	TRUE	FALSE	FALSE	0	0.214286	0	0.214286	0.214286	0	0	0.214286	0.133333	0.0666667	0	0	3	2	1	168	186	56	124	125	chr1_133197158	133197158	mm10	0	0	0	0	100	0	0		Plekha6	48938	http://genome.ucsc.edu/cgi-bin/hgTracks?db=mm10&position=chr1%3A133197157-133197158
chr1_134565874	chr1	134565874	A	G	+	Kdm5b	intron	TRUE	FALSE	chr1:134565875	TRUE	TRUE	TRUE	TRUE	FALSE	0	0.177778	0.0833333	0.177778	0.0944444	0	0.177778	0.0833333	0.138095	0.111111	0	3	1	5	1	326	135	92	116	122	chr1_134565875	134565875	mm10	0	0	0	100	0	0	0	Kdm5b	Kdm5b	0	http://genome.ucsc.edu/cgi-bin/hgTracks?db=mm10&position=chr1%3A134565874-134565875
chr1_134577188	chr1	134577188	A	G	+	Kdm5b	intron	TRUE	FALSE	chr1:134577189	TRUE	TRUE	TRUE	TRUE	FALSE	0	0.208333	0.047619	0.208333	0.160714	0	0.0814394	0.208333	0.047619	0.141414	0	3	5	1	3	323	159	54	162	68	chr1_134577189	134577189	mm10	0	0	0	100	0	0	0	Kdm5b	Kdm5b	0	http://genome.ucsc.edu/cgi-bin/hgTracks?db=mm10&position=chr1%3A134577188-134577189
chr1_135150152	chr1	135150152	A	G	+	Arl8a	intron	FALSE	FALSE	chr1:135150153	TRUE	TRUE	FALSE	TRUE	FALSE	0	0.0648148	0	0.0648148	0.0648148	0	0.0648148	0	0.0114943	0.0392157	0	7	0	1	2	1169	489	713	773	322	chr1_135150153	135150153	mm10	0	0	0	100	0	0	0	Arl8a	Arl8a	0	http://genome.ucsc.edu/cgi-bin/hgTracks?db=mm10&position=chr1%3A135150152-135150153
chr1_135153821	chr1	135153821	A	G	+	Arl8a	intron	FALSE	FALSE	chr1:135153822	TRUE	TRUE	FALSE	TRUE	TRUE	0	0.12963	0	0.12963	0.12963	0.108333	0.037037	0	0.12963	0.0416667	2	1	0	4	1	486	856	380	409	347	chr1_135153822	135153822	mm10	0	0	0	100	0	0	0	Arl8a	Arl8a	0	http://genome.ucsc.edu/cgi-bin/hgTracks?db=mm10&position=chr1%3A135153821-135153822
chr1_143643101	chr1	143643101	T	C	-	Cdc73, B3galt2	intron	FALSE	FALSE	chr1:143643102	TRUE	TRUE	TRUE	TRUE	TRUE	0.047619	0.388889	0.0555556	0.388889	0.333333	0.047619	0.222222	0.388889	0.0555556	0.0833333	1	2	5	1	1	327	307	103	332	216	chr1_143643102	143643102	mm10	0	0	0	100	0	100	0	Cdc73, B3galt2	Cdc73, B3galt2	0	http://genome.ucsc.edu/cgi-bin/hgTracks?db=mm10&position=chr1%3A143643101-143643102
chr1_143643126	chr1	143643126	T	C	-	Cdc73, B3galt2	intron	FALSE	FALSE	chr1:143643127	TRUE	TRUE	FALSE	TRUE	FALSE	0	0.333333	0	0.333333	0.333333	0	0.194444	0	0.111111	0.333333	0	3	0	1	4	376	150	289	338	101	chr1_143643127	143643127	mm10	0	0	0	100	0	100	0	Cdc73, B3galt2	Cdc73, B3galt2	0	http://genome.ucsc.edu/cgi-bin/hgTracks?db=mm10&position=chr1%3A143643126-143643127
chr1_143643586	chr1	143643586	T	C	-	Cdc73, B3galt2	intron	FALSE	FALSE	chr1:143643587	TRUE	TRUE	TRUE	TRUE	FALSE	0	0.178571	0.0666667	0.178571	0.111905	0	0.178571	0.103175	0.0666667	0.101852	0	3	3	1	3	536	180	112	324	118	chr1_143643587	143643587	mm10	0	0	0	100	0	100	0	Cdc73, B3galt2	Cdc73, B3galt2	0	http://genome.ucsc.edu/cgi-bin/hgTracks?db=mm10&position=chr1%3A143643586-143643587
chr1_143747347	chr1	143747347	A	G	+	Glrx2	exon	TRUE	FALSE	chr1:143747348	TRUE	TRUE	FALSE	FALSE	FALSE	0	0.0457516	0	0.0457516	0.0457516	0	0	0.00653595	0.0123005	0.0457516	0	0	1	2	7	131	137	149	161	136	chr1_143747348	143747348	mm10	0	0	100	0	0	0	100	Glrx2	Glrx2	0	http://genome.ucsc.edu/cgi-bin/hgTracks?db=mm10&position=chr1%3A143747347-143747348
chr1_143749544	chr1	143749544	A	G	+	Glrx2	3' end	TRUE	FALSE	chr1:143749545	TRUE	TRUE	TRUE	FALSE	FALSE	0	0.080301	0	0.080301	0.080301	0	0	0.0549944	0.0283798	0.080301	0	0	4	4	8	104	112	70	122	107	chr1_143749545	143749545	mm10	0	100	100	0	0	0	100	Glrx2	Glrx2	0	http://genome.ucsc.edu/cgi-bin/hgTracks?db=mm10&position=chr1%3A143749544-143749545
chr1_143749561	chr1	143749561	A	G	+	Glrx2	3' end	TRUE	FALSE	chr1:143749562	TRUE	TRUE	FALSE	TRUE	FALSE	0	0.0812371	0	0.0812371	0.0812371	0	0.0812371	0	0.0442266	0.0502976	0	11	0	5	5	110	138	58	107	99	chr1_143749562	143749562	mm10	0	100	100	0	0	0	100	Glrx2	Glrx2	0	http://genome.ucsc.edu/cgi-bin/hgTracks?db=mm10&position=chr1%3A143749561-143749562
chr1_143749567	chr1	143749567	A	G	+	Glrx2	3' end	TRUE	FALSE	chr1:143749568	TRUE	TRUE	TRUE	TRUE	FALSE	0	0.0576866	0.0347222	0.0576866	0.0229644	0	0.0576866	0.0347222	0.0437829	0.042929	0	8	2	5	4	110	128	55	119	96	chr1_143749568	143749568	mm10	0	100	100	0	0	0	100	Glrx2	Glrx2	0	http://genome.ucsc.edu/cgi-bin/hgTracks?db=mm10&position=chr1%3A143749567-143749568
chr1_143749572	chr1	143749572	A	G	+	Glrx2	3' end	TRUE	FALSE	chr1:143749573	TRUE	TRUE	TRUE	FALSE	FALSE	0	0.0804293	0	0.0804293	0.0804293	0	0	0.0804293	0.0528687	0.0507663	0	0	4	6	5	108	112	53	113	98	chr1_143749573	143749573	mm10	0	100	100	0	0	0	100	Glrx2	Glrx2	0	http://genome.ucsc.edu/cgi-bin/hgTracks?db=mm10&position=chr1%3A143749572-143749573
chr1_146516697	chr1	146516697	A	G	+	Brinp3	intron	TRUE	FALSE	chr1:146516698	TRUE	TRUE	TRUE	FALSE	FALSE	0	0.0740741	0	0.0740741	0.0740741	0	0	0.0740741	0.0274972	0.0289855	0	0	5	2	2	197	240	85	104	132	chr1_146516698	146516698	mm10	0	0	0	100	0	100	0	Brinp3	Brinp3	0	http://genome.ucsc.edu/cgi-bin/hgTracks?db=mm10&position=chr1%3A146516697-146516698
chr1_146516723	chr1	146516723	A	G	+	Brinp3	intron	TRUE	FALSE	chr1:146516724	TRUE	TRUE	TRUE	TRUE	FALSE	0	0.0723443	0.0119048	0.0723443	0.0604396	0	0.0723443	0.0453216	0.0123457	0.0119048	0	5	3	1	1	188	71	85	138	129	chr1_146516724	146516724	mm10	0	0	0	100	0	100	0	Brinp3	Brinp3	0	http://genome.ucsc.edu/cgi-bin/hgTracks?db=mm10&position=chr1%3A146516723-146516724
chr1_146538999	chr1	146538999	A	G	+	Brinp3	intron	FALSE	FALSE	chr1:146539000	TRUE	TRUE	FALSE	FALSE	FALSE	0	0.0666667	0	0.0666667	0.0666667	0	0	0	0.047619	0.0666667	0	0	0	1	2	149	184	104	112	50	chr1_146539000	146539000	mm10	0	0	0	100	0	100	0	Brinp3	Brinp3	0	http://genome.ucsc.edu/cgi-bin/hgTracks?db=mm10&position=chr1%3A146538999-146539000
chr1_146547885	chr1	146547885	A	G	+	Brinp3	intron	FALSE	FALSE	chr1:146547886	TRUE	TRUE	TRUE	TRUE	FALSE	0	0.134039	0.0151515	0.134039	0.118887	0	0.0151515	0.025641	0.134039	0.0277778	0	1	1	8	1	161	141	84	59	97	chr1_146547886	146547886	mm10	0	0	0	100	0	100	0	Brinp3	Brinp3	0	http://genome.ucsc.edu/cgi-bin/hgTracks?db=mm10&position=chr1%3A146547885-146547886
chr1_146549091	chr1	146549091	A	G	+	Brinp3	intron	FALSE	FALSE	chr1:146549092	TRUE	TRUE	FALSE	TRUE	FALSE	0	0.12037	0	0.12037	0.12037	0	0.12037	0	0.0277778	0.0494505	0	6	0	1	2	156	102	110	119	58	chr1_146549092	146549092	mm10	0	0	0	100	0	100	0	Brinp3	Brinp3	0	http://genome.ucsc.edu/cgi-bin/hgTracks?db=mm10&position=chr1%3A146549091-146549092
chr1_146561482	chr1	146561482	A	G	+	Brinp3	intron	FALSE	FALSE	chr1:146561483	TRUE	TRUE	TRUE	TRUE	FALSE	0	0.0740741	0.0107527	0.0740741	0.0633214	0	0.0185185	0.0740741	0.0107527	0.0444444	0	1	2	1	2	165	150	85	135	61	chr1_146561483	146561483	mm10	0	0	0	100	0	100	0	Brinp3	Brinp3	0	http://genome.ucsc.edu/cgi-bin/hgTracks?db=mm10&position=chr1%3A146561482-146561483
chr1_146562449	chr1	146562449	A	G	+	Brinp3	intron	FALSE	FALSE	chr1:146562450	TRUE	TRUE	TRUE	TRUE	FALSE	0	0.108225	0.0441595	0.108225	0.0640656	0	0.0666667	0.108225	0.0669935	0.0441595	0	4	5	3	2	162	153	88	78	66	chr1_146562450	146562450	mm10	0	0	0	100	0	100	0	Brinp3	Brinp3	0	http://genome.ucsc.edu/cgi-bin/hgTracks?db=mm10&position=chr1%3A146562449-146562450
chr1_146563084	chr1	146563084	A	G	+	Brinp3	intron	FALSE	FALSE	chr1:146563085	TRUE	TRUE	TRUE	TRUE	FALSE	0	0.0925926	0.0333333	0.0925926	0.0592593	0	0.0444444	0.0333333	0.0925926	0.037037	0	2	1	4	1	160	142	86	93	92	chr1_146563085	146563085	mm10	0	0	0	100	0	100	0	Brinp3	Brinp3	0	http://genome.ucsc.edu/cgi-bin/hgTracks?db=mm10&position=chr1%3A146563084-146563085
chr1_146778336	chr1	146778336	A	G	+	Brinp3	intron	FALSE	FALSE	chr1:146778337	TRUE	TRUE	TRUE	FALSE	FALSE	0	0.2	0	0.2	0.2	0	0	0.2	0.148148	0.103175	0	0	3	5	2	207	212	53	78	53	chr1_146778337	146778337	mm10	0	0	0	100	0	0	0	Brinp3	Brinp3	0	http://genome.ucsc.edu/cgi-bin/hgTracks?db=mm10&position=chr1%3A146778336-146778337
chr1_146778370	chr1	146778370	A	G	+	Brinp3	intron	FALSE	FALSE	chr1:146778371	TRUE	TRUE	TRUE	TRUE	FALSE	0	0.207407	0.0416667	0.207407	0.165741	0	0.0666667	0.207407	0.136905	0.0416667	0	1	4	3	1	205	154	53	71	83	chr1_146778371	146778371	mm10	0	0	0	100	0	0	0	Brinp3	Brinp3	0	http://genome.ucsc.edu/cgi-bin/hgTracks?db=mm10&position=chr1%3A146778370-146778371
chr1_152837571	chr1	152837571	A	G	+	Smg7, Ncf2	3' end	FALSE	FALSE	chr1:152837572	TRUE	TRUE	TRUE	TRUE	TRUE	0.0174897	0.078119	0.020202	0.078119	0.057917	0.0174897	0.036369	0.078119	0.035789	0.020202	4	9	6	8	2	210	248	90	229	108	chr1_152837572	152837572	mm10	0	200	100	0	0	0	100	Smg7, Ncf2	Smg7	0	http://genome.ucsc.edu/cgi-bin/hgTracks?db=mm10&position=chr1%3A152837571-152837572
chr1_153020483	chr1	153020483	A	G	+	Nmnat2	intron	FALSE	TRUE	chr1:153020484	TRUE	TRUE	TRUE	TRUE	FALSE	0	0.0952381	0.047619	0.0952381	0.047619	0	0.0661376	0.047619	0.0512821	0.0952381	0	4	1	2	2	708	343	280	546	405	chr1_153020484	153020484	mm10	0	0	0	100	0	0	0	Nmnat2	Nmnat2	0	http://genome.ucsc.edu/cgi-bin/hgTracks?db=mm10&position=chr1%3A153020483-153020484
chr1_153097639	chr1	153097639	A	G	+	Nmnat2	intron	FALSE	FALSE	chr1:153097640	TRUE	TRUE	TRUE	FALSE	FALSE	0	0.15	0	0.15	0.15	0	0	0.025641	0.0722222	0.15	0	0	1	4	3	781	877	366	288	230	chr1_153097640	153097640	mm10	0	0	0	100	0	0	0	Nmnat2	Nmnat2	0	http://genome.ucsc.edu/cgi-bin/hgTracks?db=mm10&position=chr1%3A153097639-153097640
chr1_153097709	chr1	153097709	A	G	+	Nmnat2	intron	FALSE	FALSE	chr1:153097710	TRUE	TRUE	FALSE	FALSE	FALSE	0	0.333333	0	0.333333	0.333333	0	0	0	0.121212	0.333333	0	0	0	4	4	770	873	485	271	215	chr1_153097710	153097710	mm10	0	0	0	100	0	0	0	Nmnat2	Nmnat2	0	http://genome.ucsc.edu/cgi-bin/hgTracks?db=mm10&position=chr1%3A153097709-153097710
chr1_153106228	chr1	153106228	A	G	+	Nmnat2	intron	FALSE	FALSE	chr1:153106229	TRUE	TRUE	TRUE	TRUE	FALSE	0	0.142857	0.0277778	0.142857	0.115079	0	0.0277778	0.142857	0.0626781	0.133333	0	2	3	2	2	792	615	339	283	401	chr1_153106229	153106229	mm10	0	0	0	100	0	0	0	Nmnat2	Nmnat2	0	http://genome.ucsc.edu/cgi-bin/hgTracks?db=mm10&position=chr1%3A153106228-153106229
chr1_15336348	chr1	15336348	A	G	+	Kcnb2	intron	FALSE	FALSE	chr1:15336349	TRUE	TRUE	TRUE	TRUE	FALSE	0	0.0416667	0.015873	0.0416667	0.0257937	0	0.015873	0.0196078	0.0333333	0.0416667	0	1	1	2	2	112	136	76	108	78	chr1_15336349	15336349	mm10	0	0	0	100	0	0	0	Kcnb2	Kcnb2	0	http://genome.ucsc.edu/cgi-bin/hgTracks?db=mm10&position=chr1%3A15336348-15336349
chr1_15336369	chr1	15336369	A	G	+	Kcnb2	intron	FALSE	FALSE	chr1:15336370	TRUE	TRUE	TRUE	FALSE	FALSE	0	0.108974	0	0.108974	0.108974	0	0	0.0277778	0.0725926	0.108974	0	0	1	4	4	103	140	62	58	54	chr1_15336370	15336370	mm10	0	0	0	100	0	0	0	Kcnb2	Kcnb2	0	http://genome.ucsc.edu/cgi-bin/hgTracks?db=mm10&position=chr1%3A15336369-15336370
chr1_15339195	chr1	15339195	A	G	+	Kcnb2	intron	FALSE	FALSE	chr1:15339196	TRUE	TRUE	TRUE	FALSE	FALSE	0	0.0804094	0	0.0804094	0.0804094	0	0	0.0429293	0.0804094	0.0166667	0	0	2	4	1	110	130	56	64	73	chr1_15339196	15339196	mm10	0	0	0	100	0	0	0	Kcnb2	Kcnb2	0	http://genome.ucsc.edu/cgi-bin/hgTracks?db=mm10&position=chr1%3A15339195-15339196
chr1_15342924	chr1	15342924	A	G	+	Kcnb2	intron	FALSE	FALSE	chr1:15342925	TRUE	TRUE	TRUE	TRUE	FALSE	0	0.0513681	0.0176671	0.0513681	0.033701	0	0.0176671	0.0318182	0.0513681	0.030303	0	2	2	5	1	132	136	81	101	82	chr1_15342925	15342925	mm10	0	0	0	100	0	0	0	Kcnb2	Kcnb2	0	http://genome.ucsc.edu/cgi-bin/hgTracks?db=mm10&position=chr1%3A15342924-15342925
chr1_15345662	chr1	15345662	A	G	+	Kcnb2	intron	FALSE	FALSE	chr1:15345663	TRUE	TRUE	FALSE	TRUE	FALSE	0	0.0958858	0	0.0958858	0.0958858	0	0.0958858	0	0.020202	0.0692869	0	8	0	2	5	124	84	133	104	76	chr1_15345663	15345663	mm10	0	0	0	100	0	0	0	Kcnb2	Kcnb2	0	http://genome.ucsc.edu/cgi-bin/hgTracks?db=mm10&position=chr1%3A15345662-15345663
chr1_15357016	chr1	15357016	A	G	+	Kcnb2	intron	FALSE	FALSE	chr1:15357017	TRUE	TRUE	FALSE	TRUE	FALSE	0	0.0542328	0	0.0542328	0.0542328	0	0.0542328	0	0.0133333	0.0277778	0	4	0	1	1	99	83	100	128	81	chr1_15357017	15357017	mm10	0	0	0	100	0	0	0	Kcnb2	Kcnb2	0	http://genome.ucsc.edu/cgi-bin/hgTracks?db=mm10&position=chr1%3A15357016-15357017
chr1_15357020	chr1	15357020	A	G	+	Kcnb2	intron	FALSE	FALSE	chr1:15357021	TRUE	TRUE	FALSE	TRUE	FALSE	0	0.222222	0	0.222222	0.222222	0	0.222222	0	0.0133333	0.0166667	0	16	0	1	1	104	73	102	132	85	chr1_15357021	15357021	mm10	0	0	0	100	0	0	0	Kcnb2	Kcnb2	0	http://genome.ucsc.edu/cgi-bin/hgTracks?db=mm10&position=chr1%3A15357020-15357021
chr1_15357941	chr1	15357941	A	G	+	Kcnb2	intron	FALSE	FALSE	chr1:15357942	TRUE	TRUE	TRUE	FALSE	FALSE	0	0.0455247	0	0.0455247	0.0455247	0	0	0.030303	0.0455247	0.0266667	0	0	1	4	2	105	136	69	90	83	chr1_15357942	15357942	mm10	0	0	0	100	0	0	0	Kcnb2	Kcnb2	0	http://genome.ucsc.edu/cgi-bin/hgTracks?db=mm10&position=chr1%3A15357941-15357942
chr1_15357955	chr1	15357955	A	G	+	Kcnb2	intron	FALSE	FALSE	chr1:15357956	TRUE	TRUE	TRUE	FALSE	FALSE	0	0.111888	0	0.111888	0.111888	0	0	0.111888	0.045679	0.0361111	0	0	4	4	2	98	141	52	87	61	chr1_15357956	15357956	mm10	0	0	0	100	0	0	0	Kcnb2	Kcnb2	0	http://genome.ucsc.edu/cgi-bin/hgTracks?db=mm10&position=chr1%3A15357955-15357956
chr1_15362507	chr1	15362507	A	G	+	Kcnb2	intron	FALSE	FALSE	chr1:15362508	TRUE	TRUE	TRUE	TRUE	FALSE	0	0.0749894	0.0222222	0.0749894	0.0527671	0	0.0222222	0.025641	0.0749894	0.0416667	0	1	1	6	1	126	127	60	76	79	chr1_15362508	15362508	mm10	0	0	0	100	0	0	0	Kcnb2	Kcnb2	0	http://genome.ucsc.edu/cgi-bin/hgTracks?db=mm10&position=chr1%3A15362507-15362508
chr1_15372866	chr1	15372866	A	G	+	Kcnb2	intron	FALSE	FALSE	chr1:15372867	TRUE	TRUE	FALSE	TRUE	FALSE	0	0.0833333	0	0.0833333	0.0833333	0	0.0246914	0	0.0833333	0.047619	0	2	0	4	2	106	92	84	57	71	chr1_15372867	15372867	mm10	0	0	0	100	0	0	0	Kcnb2	Kcnb2	0	http://genome.ucsc.edu/cgi-bin/hgTracks?db=mm10&position=chr1%3A15372866-15372867
chr1_15372867	chr1	15372867	A	G	+	Kcnb2	intron	FALSE	FALSE	chr1:15372868	TRUE	TRUE	FALSE	TRUE	FALSE	0	0.145382	0	0.145382	0.145382	0	0.145382	0	0.0416667	0.025641	0	10	0	2	1	107	63	82	70	70	chr1_15372868	15372868	mm10	0	0	0	100	0	0	0	Kcnb2	Kcnb2	0	http://genome.ucsc.edu/cgi-bin/hgTracks?db=mm10&position=chr1%3A15372867-15372868
chr1_15399578	chr1	15399578	A	G	+	Kcnb2	intron	FALSE	FALSE	chr1:15399579	TRUE	TRUE	TRUE	TRUE	TRUE	0.0151515	0.148148	0.025641	0.148148	0.122507	0.0151515	0.037037	0.0416667	0.148148	0.025641	1	1	1	4	1	91	78	104	92	75	chr1_15399579	15399579	mm10	0	0	0	100	0	0	0	Kcnb2	Kcnb2	0	http://genome.ucsc.edu/cgi-bin/hgTracks?db=mm10&position=chr1%3A15399578-15399579
chr1_15419823	chr1	15419823	A	G	+	Kcnb2	intron	FALSE	FALSE	chr1:15419824	TRUE	TRUE	TRUE	TRUE	FALSE	0	0.120261	0.040404	0.120261	0.0798574	0	0.040404	0.120261	0.0717853	0.0976431	0	3	6	4	4	116	94	53	79	57	chr1_15419824	15419824	mm10	0	0	0	100	0	0	0	Kcnb2	Kcnb2	0	http://genome.ucsc.edu/cgi-bin/hgTracks?db=mm10&position=chr1%3A15419823-15419824
chr1_15420006	chr1	15420006	A	G	+	Kcnb2	intron	FALSE	FALSE	chr1:15420007	TRUE	TRUE	TRUE	TRUE	FALSE	0	0.0939394	0.0196078	0.0939394	0.0743316	0	0.0781481	0.0196078	0.0252381	0.0939394	0	6	1	2	3	116	73	81	85	60	chr1_15420007	15420007	mm10	0	0	0	100	0	0	0	Kcnb2	Kcnb2	0	http://genome.ucsc.edu/cgi-bin/hgTracks?db=mm10&position=chr1%3A15420006-15420007
chr1_15420009	chr1	15420009	A	G	+	Kcnb2	intron	FALSE	FALSE	chr1:15420010	TRUE	TRUE	FALSE	TRUE	FALSE	0	0.0486295	0	0.0486295	0.0486295	0	0.0285714	0	0.0486295	0.0375	0	3	0	4	2	115	108	107	88	66	chr1_15420010	15420010	mm10	0	0	0	100	0	0	0	Kcnb2	Kcnb2	0	http://genome.ucsc.edu/cgi-bin/hgTracks?db=mm10&position=chr1%3A15420009-15420010
chr1_15425303	chr1	15425303	A	G	+	Kcnb2	intron	FALSE	FALSE	chr1:15425304	TRUE	TRUE	TRUE	FALSE	FALSE	0	0.125641	0	0.125641	0.125641	0	0	0.125641	0.0144928	0.0277778	0	0	4	1	1	106	143	61	83	67	chr1_15425304	15425304	mm10	0	0	0	100	0	0	0	Kcnb2	Kcnb2	0	http://genome.ucsc.edu/cgi-bin/hgTracks?db=mm10&position=chr1%3A15425303-15425304
chr1_15425442	chr1	15425442	A	G	+	Kcnb2	intron	FALSE	FALSE	chr1:15425443	TRUE	TRUE	TRUE	TRUE	FALSE	0	0.0683333	0.0196078	0.0683333	0.0487255	0	0.0683333	0.037037	0.0196078	0.037037	0	4	1	1	1	112	76	65	91	75	chr1_15425443	15425443	mm10	0	0	0	100	0	0	0	Kcnb2	Kcnb2	0	http://genome.ucsc.edu/cgi-bin/hgTracks?db=mm10&position=chr1%3A15425442-15425443
chr1_15453982	chr1	15453982	A	G	+	Kcnb2	intron	FALSE	FALSE	chr1:15453983	TRUE	TRUE	TRUE	TRUE	FALSE	0	0.091358	0.0222222	0.091358	0.0691358	0	0.091358	0.0559441	0.0909091	0.0222222	0	5	2	3	1	100	81	61	79	61	chr1_15453983	15453983	mm10	0	0	0	100	0	0	0	Kcnb2	Kcnb2	0	http://genome.ucsc.edu/cgi-bin/hgTracks?db=mm10&position=chr1%3A15453982-15453983
chr1_15477382	chr1	15477382	A	G	+	Kcnb2	intron	FALSE	FALSE	chr1:15477383	TRUE	TRUE	TRUE	TRUE	FALSE	0	0.103175	0.0175439	0.103175	0.0856307	0	0.0175439	0.103175	0.0238095	0.092803	0	1	3	1	4	86	72	70	65	62	chr1_15477383	15477383	mm10	0	0	0	100	0	0	0	Kcnb2	Kcnb2	0	http://genome.ucsc.edu/cgi-bin/hgTracks?db=mm10&position=chr1%3A15477382-15477383
chr1_15503832	chr1	15503832	A	G	+	Kcnb2	intron	FALSE	FALSE	chr1:15503833	TRUE	TRUE	TRUE	FALSE	FALSE	0	0.122549	0	0.122549	0.122549	0	0	0.0166667	0.037037	0.122549	0	0	1	2	5	85	117	100	81	56	chr1_15503833	15503833	mm10	0	0	0	100	0	0	0	Kcnb2	Kcnb2	0	http://genome.ucsc.edu/cgi-bin/hgTracks?db=mm10&position=chr1%3A15503832-15503833
chr1_15503874	chr1	15503874	A	G	+	Kcnb2	intron	FALSE	FALSE	chr1:15503875	TRUE	TRUE	TRUE	FALSE	FALSE	0	0.0606061	0	0.0606061	0.0606061	0	0	0.0175439	0.0606061	0.0592593	0	0	1	4	3	88	119	88	73	74	chr1_15503875	15503875	mm10	0	0	0	100	0	0	0	Kcnb2	Kcnb2	0	http://genome.ucsc.edu/cgi-bin/hgTracks?db=mm10&position=chr1%3A15503874-15503875
chr1_15503879	chr1	15503879	A	G	+	Kcnb2	intron	FALSE	FALSE	chr1:15503880	TRUE	TRUE	TRUE	TRUE	FALSE	0	0.405072	0.0238095	0.405072	0.381263	0	0.0238095	0.405072	0.270563	0.247712	0	1	26	15	13	88	101	63	58	52	chr1_15503880	15503880	mm10	0	0	0	100	0	0	0	Kcnb2	Kcnb2	0	http://genome.ucsc.edu/cgi-bin/hgTracks?db=mm10&position=chr1%3A15503879-15503880
chr1_15503905	chr1	15503905	A	G	+	Kcnb2	intron	FALSE	FALSE	chr1:15503906	TRUE	TRUE	TRUE	FALSE	FALSE	0	0.102273	0	0.102273	0.102273	0	0	0.0636364	0.102273	0.0511364	0	0	2	4	2	88	119	52	50	64	chr1_15503906	15503906	mm10	0	0	0	100	0	0	0	Kcnb2	Kcnb2	0	http://genome.ucsc.edu/cgi-bin/hgTracks?db=mm10&position=chr1%3A15503905-15503906
chr1_155160742	chr1	155160742	A	G	+	Stx6	intron	FALSE	FALSE	chr1:155160743	TRUE	TRUE	TRUE	FALSE	FALSE	0	0.214286	0	0.214286	0.214286	0	0	0.214286	0.117949	0.0809524	0	0	3	4	2	373	409	52	152	73	chr1_155160743	155160743	mm10	0	0	0	100	0	0	0	Stx6	Stx6	0	http://genome.ucsc.edu/cgi-bin/hgTracks?db=mm10&position=chr1%3A155160742-155160743
chr1_15540352	chr1	15540352	A	G	+	Kcnb2	intron	FALSE	FALSE	chr1:15540353	TRUE	TRUE	TRUE	TRUE	FALSE	0	0.10101	0.0416667	0.10101	0.0593434	0	0.10101	0.0666667	0.0416667	0.0416667	0	6	1	1	1	98	76	62	85	61	chr1_15540353	15540353	mm10	0	0	0	100	0	0	0	Kcnb2	Kcnb2	0	http://genome.ucsc.edu/cgi-bin/hgTracks?db=mm10&position=chr1%3A15540352-15540353
chr1_15540455	chr1	15540455	A	G	+	Kcnb2	intron	FALSE	FALSE	chr1:15540456	TRUE	TRUE	TRUE	TRUE	FALSE	0	0.141414	0.0277778	0.141414	0.113636	0	0.0277778	0.141414	0.121136	0.0833333	0	1	3	7	2	90	111	58	66	67	chr1_15540456	15540456	mm10	0	0	0	100	0	0	0	Kcnb2	Kcnb2	0	http://genome.ucsc.edu/cgi-bin/hgTracks?db=mm10&position=chr1%3A15540455-15540456
chr1_155569256	chr1	155569256	A	G	+	Acbd6	intron	FALSE	TRUE	chr1:155569257	TRUE	TRUE	TRUE	FALSE	FALSE	0	0.194444	0	0.194444	0.194444	0	0	0.194444	0.037037	0.0909091	0	0	3	1	3	561	543	79	353	218	chr1_155569257	155569257	mm10	0	0	0	100	0	0	0	Acbd6	Acbd6	0	http://genome.ucsc.edu/cgi-bin/hgTracks?db=mm10&position=chr1%3A155569256-155569257
chr1_155572154	chr1	155572154	A	G	+	Acbd6	3' end	FALSE	FALSE	chr1:155572155	TRUE	TRUE	FALSE	FALSE	FALSE	0	0.25	0	0.25	0.25	0	0	0	0.171717	0.25	0	0	0	4	3	551	544	241	172	209	chr1_155572155	155572155	mm10	0	100	0	100	0	0	0	Acbd6	Acbd6	0	http://genome.ucsc.edu/cgi-bin/hgTracks?db=mm10&position=chr1%3A155572154-155572155
chr1_155573762	chr1	155573762	A	G	+	Acbd6	intron	TRUE	FALSE	chr1:155573763	TRUE	TRUE	TRUE	TRUE	FALSE	0	0.0923521	0.030303	0.0923521	0.0620491	0	0.030303	0.0833333	0.0923521	0.0555556	0	1	1	4	1	443	296	120	142	150	chr1_155573763	155573763	mm10	0	0	0	100	0	0	0	Acbd6	Acbd6	0	http://genome.ucsc.edu/cgi-bin/hgTracks?db=mm10&position=chr1%3A155573762-155573763
chr1_155637859	chr1	155637859	A	G	+	Acbd6	intron	FALSE	TRUE	chr1:155637860	TRUE	TRUE	FALSE	TRUE	FALSE	0	0.178571	0	0.178571	0.178571	0	0.157738	0	0.178571	0.047619	0	7	0	6	1	159	100	84	89	80	chr1_155637860	155637860	mm10	0	0	0	100	0	0	0	Acbd6	Acbd6	0	http://genome.ucsc.edu/cgi-bin/hgTracks?db=mm10&position=chr1%3A155637859-155637860
chr1_156047563	chr1	156047563	A	G	+	Tor1aip2	intron	TRUE	FALSE	chr1:156047564	TRUE	TRUE	FALSE	FALSE	FALSE	0	0.125541	0	0.125541	0.125541	0	0	0	0.0761905	0.125541	0	0	0	4	3	242	239	147	110	92	chr1_156047564	156047564	mm10	0	0	0	100	0	100	0	Tor1aip2	Tor1aip2	0	http://genome.ucsc.edu/cgi-bin/hgTracks?db=mm10&position=chr1%3A156047563-156047564
chr1_156610131	chr1	156610131	A	G	+	Abl2	intron	FALSE	FALSE	chr1:156610132	TRUE	TRUE	FALSE	FALSE	FALSE	0	0.188034	0	0.188034	0.188034	0	0	0	0.188034	0.0666667	0	0	0	5	1	125	128	109	72	80	chr1_156610132	156610132	mm10	0	0	0	100	0	0	0	Abl2	Abl2	0	http://genome.ucsc.edu/cgi-bin/hgTracks?db=mm10&position=chr1%3A156610131-156610132
chr1_157138061	chr1	157138061	T	C	-	Rasal2	exon	FALSE	FALSE	chr1:157138062	TRUE	TRUE	TRUE	FALSE	FALSE	0	0.0388889	0	0.0388889	0.0388889	0	0	0.0388889	0.0141844	0.0210052	0	0	5	2	3	169	134	134	156	143	chr1_157138062	157138062	mm10	0	0	100	0	0	0	100	Rasal2	Rasal2	0	http://genome.ucsc.edu/cgi-bin/hgTracks?db=mm10&position=chr1%3A157138061-157138062
chr1_158426619	chr1	158426619	A	G	+	Astn1	intron	FALSE	FALSE	chr1:158426620	TRUE	TRUE	TRUE	TRUE	FALSE	0	0.188034	0.0606061	0.188034	0.127428	0	0.0606061	0.188034	0.108669	0.0666667	0	2	6	5	1	886	629	190	299	354	chr1_158426620	158426620	mm10	0	0	0	100	0	0	0	Astn1	Astn1	0	http://genome.ucsc.edu/cgi-bin/hgTracks?db=mm10&position=chr1%3A158426619-158426620
chr1_159311956	chr1	159311956	A	G	+	Cop1	intron	TRUE	FALSE	chr1:159311957	TRUE	TRUE	TRUE	TRUE	FALSE	0	0.161905	0.037037	0.161905	0.124868	0	0.0416667	0.161905	0.0952381	0.037037	0	1	3	2	1	428	300	101	254	186	chr1_159311957	159311957	mm10	0	0	0	100	0	0	0	Cop1	Cop1	0	http://genome.ucsc.edu/cgi-bin/hgTracks?db=mm10&position=chr1%3A159311956-159311957
chr1_159313472	chr1	159313472	A	G	+	Cop1	intron	TRUE	FALSE	chr1:159313473	TRUE	TRUE	TRUE	FALSE	FALSE	0	0.127273	0	0.127273	0.127273	0	0	0.125	0.127273	0.0555556	0	0	2	4	1	442	428	91	137	181	chr1_159313473	159313473	mm10	0	0	0	100	0	0	0	Cop1	Cop1	0	http://genome.ucsc.edu/cgi-bin/hgTracks?db=mm10&position=chr1%3A159313472-159313473
chr1_159529537	chr1	159529537	A	G	+	Tnr	intron	FALSE	FALSE	chr1:159529538	TRUE	TRUE	FALSE	TRUE	FALSE	0	0.14359	0	0.14359	0.14359	0	0.14359	0	0.0719697	0.111111	0	4	0	2	1	349	181	177	119	111	chr1_159529538	159529538	mm10	0	0	0	100	0	100	0	Tnr	Tnr	0	http://genome.ucsc.edu/cgi-bin/hgTracks?db=mm10&position=chr1%3A159529537-159529538
chr1_159627733	chr1	159627733	A	G	+	Tnr	intron	FALSE	FALSE	chr1:159627734	TRUE	TRUE	TRUE	TRUE	FALSE	0	0.166667	0.0123457	0.166667	0.154321	0	0.0123457	0.138528	0.0805565	0.166667	0	1	4	7	4	367	309	87	85	78	chr1_159627734	159627734	mm10	0	0	0	100	0	100	0	Tnr	Tnr	0	http://genome.ucsc.edu/cgi-bin/hgTracks?db=mm10&position=chr1%3A159627733-159627734
chr1_159638817	chr1	159638817	A	G	+	Tnr	intron	FALSE	FALSE	chr1:159638818	TRUE	TRUE	TRUE	FALSE	FALSE	0	0.275758	0	0.275758	0.275758	0	0	0.178571	0.275758	0.132275	0	0	4	15	3	364	408	86	55	73	chr1_159638818	159638818	mm10	0	0	0	100	0	100	0	Tnr	Tnr	0	http://genome.ucsc.edu/cgi-bin/hgTracks?db=mm10&position=chr1%3A159638817-159638818
chr1_159784667	chr1	159784667	A	G	+	Tnr	intron	FALSE	FALSE	chr1:159784668	TRUE	TRUE	FALSE	TRUE	FALSE	0	0.175	0	0.175	0.175	0	0.152778	0	0.175	0.111111	0	4	0	5	1	417	162	246	134	207	chr1_159784668	159784668	mm10	0	0	0	100	0	100	0	Tnr	Tnr	0	http://genome.ucsc.edu/cgi-bin/hgTracks?db=mm10&position=chr1%3A159784667-159784668
chr1_159787265	chr1	159787265	A	G	+	Tnr	intron	FALSE	FALSE	chr1:159787266	TRUE	TRUE	TRUE	TRUE	FALSE	0	0.0858586	0.0367063	0.0858586	0.0491522	0	0.0858586	0.037037	0.0367063	0.0673401	0	4	1	2	2	424	182	202	175	129	chr1_159787266	159787266	mm10	0	0	0	100	0	100	0	Tnr	Tnr	0	http://genome.ucsc.edu/cgi-bin/hgTracks?db=mm10&position=chr1%3A159787265-159787266
chr1_159787278	chr1	159787278	A	G	+	Tnr	intron	FALSE	FALSE	chr1:159787279	TRUE	TRUE	TRUE	FALSE	FALSE	0	0.12037	0	0.12037	0.12037	0	0	0.12037	0.113636	0.0555556	0	0	3	6	2	430	431	118	54	244	chr1_159787279	159787279	mm10	0	0	0	100	0	100	0	Tnr	Tnr	0	http://genome.ucsc.edu/cgi-bin/hgTracks?db=mm10&position=chr1%3A159787278-159787279
chr1_159787355	chr1	159787355	A	G	+	Tnr	intron	FALSE	FALSE	chr1:159787356	TRUE	TRUE	TRUE	TRUE	FALSE	0	0.0777778	0.0333333	0.0777778	0.0444444	0	0.072549	0.0333333	0.0777778	0.0555556	0	4	1	6	2	435	187	177	191	242	chr1_159787356	159787356	mm10	0	0	0	100	0	100	0	Tnr	Tnr	0	http://genome.ucsc.edu/cgi-bin/hgTracks?db=mm10&position=chr1%3A159787355-159787356
chr1_159787383	chr1	159787383	A	G	+	Tnr	intron	FALSE	FALSE	chr1:159787384	TRUE	TRUE	FALSE	TRUE	FALSE	0	0.0802219	0	0.0802219	0.0802219	0	0.0802219	0	0.047619	0.0606061	0	4	0	3	2	435	50	274	301	230	chr1_159787384	159787384	mm10	0	0	0	100	0	100	0	Tnr	Tnr	0	http://genome.ucsc.edu/cgi-bin/hgTracks?db=mm10&position=chr1%3A159787383-159787384
chr1_159787400	chr1	159787400	A	G	+	Tnr	intron	FALSE	FALSE	chr1:159787401	TRUE	TRUE	TRUE	FALSE	FALSE	0	0.148148	0	0.148148	0.148148	0	0	0.1	0.0842105	0.148148	0	0	3	4	4	432	434	92	171	131	chr1_159787401	159787401	mm10	0	0	0	100	0	100	0	Tnr	Tnr	0	http://genome.ucsc.edu/cgi-bin/hgTracks?db=mm10&position=chr1%3A159787400-159787401
chr1_159787475	chr1	159787475	A	G	+	Tnr	intron	FALSE	FALSE	chr1:159787476	TRUE	TRUE	FALSE	TRUE	FALSE	0	0.148352	0	0.148352	0.148352	0	0.148352	0	0.025641	0.0925926	0	6	0	1	2	420	171	263	264	125	chr1_159787476	159787476	mm10	0	0	0	100	0	100	0	Tnr	Tnr	0	http://genome.ucsc.edu/cgi-bin/hgTracks?db=mm10&position=chr1%3A159787475-159787476
chr1_159787479	chr1	159787479	A	G	+	Tnr	intron	FALSE	FALSE	chr1:159787480	TRUE	TRUE	TRUE	FALSE	FALSE	0	0.166667	0	0.166667	0.166667	0	0	0.0740741	0.166667	0.0972222	0	0	2	6	2	420	419	181	142	124	chr1_159787480	159787480	mm10	0	0	0	100	0	100	0	Tnr	Tnr	0	http://genome.ucsc.edu/cgi-bin/hgTracks?db=mm10&position=chr1%3A159787479-159787480
chr1_159820266	chr1	159820266	A	G	+	Tnr	intron	FALSE	FALSE	chr1:159820267	TRUE	TRUE	TRUE	TRUE	FALSE	0	0.233333	0.037037	0.233333	0.196296	0	0.111111	0.233333	0.037037	0.111111	0	2	4	1	1	419	274	99	262	212	chr1_159820267	159820267	mm10	0	0	0	100	0	100	0	Tnr	Tnr	0	http://genome.ucsc.edu/cgi-bin/hgTracks?db=mm10&position=chr1%3A159820266-159820267
chr1_159824778	chr1	159824778	A	G	+	Tnr	intron	FALSE	FALSE	chr1:159824779	TRUE	TRUE	TRUE	FALSE	FALSE	0	0.121212	0	0.121212	0.121212	0	0	0.0555556	0.121212	0.0666667	0	0	1	4	1	415	418	159	270	236	chr1_159824779	159824779	mm10	0	0	0	100	0	100	0	Tnr	Tnr	0	http://genome.ucsc.edu/cgi-bin/hgTracks?db=mm10&position=chr1%3A159824778-159824779
chr1_160269249	chr1	160269249	T	C	-	Rabgap1l	intron	FALSE	TRUE	chr1:160269250	TRUE	TRUE	TRUE	FALSE	FALSE	0	0.25	0	0.25	0.25	0	0	0.25	0.2	0.194444	0	0	3	3	2	799	819	204	474	166	chr1_160269250	160269250	mm10	0	0	0	100	0	0	0	Rabgap1l	Rabgap1l	0	http://genome.ucsc.edu/cgi-bin/hgTracks?db=mm10&position=chr1%3A160269249-160269250
chr1_160315987	chr1	160315987	T	C	-	Rabgap1l	intron	FALSE	TRUE	chr1:160315988	TRUE	TRUE	FALSE	TRUE	FALSE	0	0.106667	0	0.106667	0.106667	0	0.0935051	0	0.106667	0.0512821	0	4	0	7	2	823	60	306	291	339	chr1_160315988	160315988	mm10	0	0	0	100	0	0	0	Rabgap1l	Rabgap1l	0	http://genome.ucsc.edu/cgi-bin/hgTracks?db=mm10&position=chr1%3A160315987-160315988
chr1_160319529	chr1	160319529	A	G	+	Rabgap1l	intron	FALSE	FALSE	chr1:160319530	TRUE	TRUE	FALSE	FALSE	TRUE	0	0.255556	0	0.255556	0.255556	0.047619	0	0	0.255556	0.177778	1	0	0	4	2	604	818	288	228	160	chr1_160319530	160319530	mm10	0	0	0	100	0	0	0	Rabgap1l	Rabgap1l	0	http://genome.ucsc.edu/cgi-bin/hgTracks?db=mm10&position=chr1%3A160319529-160319530
chr1_160320309	chr1	160320309	T	C	-	Rabgap1l	intron	TRUE	FALSE	chr1:160320310	TRUE	TRUE	TRUE	TRUE	FALSE	0	0.118519	0.0333333	0.118519	0.0851852	0	0.118519	0.0333333	0.0416667	0.0333333	0	4	1	1	1	811	315	217	468	326	chr1_160320310	160320310	mm10	0	0	0	100	0	0	0	Rabgap1l	Rabgap1l	0	http://genome.ucsc.edu/cgi-bin/hgTracks?db=mm10&position=chr1%3A160320309-160320310
chr1_160321194	chr1	160321194	T	C	-	Rabgap1l	intron	TRUE	FALSE	chr1:160321195	TRUE	TRUE	FALSE	TRUE	FALSE	0	0.0868421	0	0.0868421	0.0868421	0	0.0868421	0	0.0416667	0.0333333	0	5	0	2	1	825	328	322	538	343	chr1_160321195	160321195	mm10	0	0	0	100	0	0	0	Rabgap1l	Rabgap1l	0	http://genome.ucsc.edu/cgi-bin/hgTracks?db=mm10&position=chr1%3A160321194-160321195
chr1_162223409	chr1	162223409	T	C	-	Mir214	promoter	FALSE	FALSE	chr1:162223410	TRUE	TRUE	TRUE	TRUE	FALSE	0	0.239474	0.0222222	0.239474	0.217251	0	0.239474	0.0416667	0.0222222	0.0555556	0	13	1	1	1	808	54	214	481	272	chr1_162223410	162223410	mm10	100	100	100	100	0	0	0	Dnm3os, Mir214, Dnm3	Dnm3os, Mir214, Dnm3	0	http://genome.ucsc.edu/cgi-bin/hgTracks?db=mm10&position=chr1%3A162223409-162223410
chr1_162584871	chr1	162584871	A	G	+	Vamp4	intron	TRUE	FALSE	chr1:162584872	TRUE	TRUE	TRUE	FALSE	FALSE	0	0.138889	0	0.138889	0.138889	0	0	0.0753968	0.138889	0.0626781	0	0	2	4	3	763	753	140	282	231	chr1_162584872	162584872	mm10	0	0	0	100	0	0	0	Vamp4	Vamp4	0	http://genome.ucsc.edu/cgi-bin/hgTracks?db=mm10&position=chr1%3A162584871-162584872
chr1_171130980	chr1	171130980	T	C	-	Sdhc	intron	TRUE	FALSE	chr1:171130981	TRUE	TRUE	TRUE	TRUE	FALSE	0	0.151515	0.0555556	0.151515	0.0959596	0	0.151515	0.148148	0.104167	0.0555556	0	5	2	5	1	548	390	70	347	128	chr1_171130981	171130981	mm10	0	0	0	100	0	0	0	Sdhc	Sdhc	0	http://genome.ucsc.edu/cgi-bin/hgTracks?db=mm10&position=chr1%3A171130980-171130981
chr1_172096178	chr1	172096178	A	G	+	Copa	intron	FALSE	TRUE	chr1:172096179	TRUE	TRUE	TRUE	FALSE	FALSE	0	0.125	0	0.125	0.125	0	0	0.025641	0.125	0.0555556	0	0	1	4	1	760	875	342	289	409	chr1_172096179	172096179	mm10	0	0	0	100	0	0	0	Copa	Copa	0	http://genome.ucsc.edu/cgi-bin/hgTracks?db=mm10&position=chr1%3A172096178-172096179
chr1_172173935	chr1	172173935	A	G	+	Dcaf8	intron	FALSE	FALSE	chr1:172173936	TRUE	TRUE	TRUE	TRUE	FALSE	0	0.0888889	0.0238095	0.0888889	0.0650794	0	0.075	0.0238095	0.0888889	0.0238095	0	2	1	4	1	366	251	208	204	255	chr1_172173936	172173936	mm10	0	0	0	100	0	0	0	Dcaf8	Dcaf8	0	http://genome.ucsc.edu/cgi-bin/hgTracks?db=mm10&position=chr1%3A172173935-172173936
chr1_172173936	chr1	172173936	T	C	-	Dcaf8	intron	FALSE	FALSE	chr1:172173937	TRUE	TRUE	TRUE	TRUE	FALSE	0	0.0810458	0.0238095	0.0810458	0.0572362	0	0.0648148	0.0238095	0.0810458	0.05	0	2	1	4	2	544	256	209	206	136	chr1_172173937	172173937	mm10	0	0	0	100	0	0	0	Dcaf8	Dcaf8	0	http://genome.ucsc.edu/cgi-bin/hgTracks?db=mm10&position=chr1%3A172173936-172173937
chr1_172274009	chr1	172274009	T	C	-	Atp1a2	exon	FALSE	FALSE	chr1:172274010	TRUE	TRUE	FALSE	FALSE	FALSE	0	0.0271605	0	0.0271605	0.0271605	0.00321135	0.00349521	0	0.0271605	0.0128205	4	5	0	4	1	1250	1490	431	239	389	chr1_172274010	172274010	mm10	0	0	100	0	0	0	100	Atp1a2	Atp1a2	0	http://genome.ucsc.edu/cgi-bin/hgTracks?db=mm10&position=chr1%3A172274009-172274010
chr1_172274020	chr1	172274020	T	C	-	Atp1a2	exon	FALSE	FALSE	chr1:172274021	TRUE	TRUE	TRUE	FALSE	FALSE	0.00327057	0.0311791	0.00634944	0.0311791	0.0248297	0.00327057	0.00634944	0.0311791	0.01486	0.0150404	4	9	2	4	2	1213	1405	257	650	286	chr1_172274021	172274021	mm10	0	0	100	0	0	0	100	Atp1a2	Atp1a2	0	http://genome.ucsc.edu/cgi-bin/hgTracks?db=mm10&position=chr1%3A172274020-172274021
chr1_172274048	chr1	172274048	T	C	-	Atp1a2	exon	FALSE	FALSE	chr1:172274049	TRUE	TRUE	FALSE	FALSE	FALSE	0.00525483	0.0122342	0.00595164	0.0122342	0.00628252	0.00525483	0.00595164	0.00735802	0.0122342	0.0106435	6	8	4	10	7	1131	1272	569	949	677	chr1_172274049	172274049	mm10	0	0	100	0	0	0	100	Atp1a2	Atp1a2	0	http://genome.ucsc.edu/cgi-bin/hgTracks?db=mm10&position=chr1%3A172274048-172274049
chr1_172274066	chr1	172274066	T	C	-	Atp1a2	exon	FALSE	FALSE	chr1:172274067	TRUE	TRUE	TRUE	FALSE	FALSE	0.00597849	0.0202632	0.00758307	0.0202632	0.0126801	0.00597849	0.00758307	0.0166376	0.0116032	0.0202632	7	11	11	11	18	1203	1332	719	1036	863	chr1_172274067	172274067	mm10	0	0	100	0	0	0	100	Atp1a2	Atp1a2	0	http://genome.ucsc.edu/cgi-bin/hgTracks?db=mm10&position=chr1%3A172274066-172274067
chr1_173352706	chr1	173352706	A	G	+	Cadm3	intron	FALSE	FALSE	chr1:173352707	TRUE	TRUE	FALSE	FALSE	TRUE	0	0.125	0	0.102564	0.102564	0.125	0	0	0.102564	0.0666667	2	0	0	4	1	382	1244	387	803	343	chr1_173352707	173352707	mm10	0	0	0	100	0	0	0	Cadm3	Cadm3	0	http://genome.ucsc.edu/cgi-bin/hgTracks?db=mm10&position=chr1%3A173352706-173352707
chr1_174813872	chr1	174813872	A	G	+	Fmn2	intron	FALSE	FALSE	chr1:174813873	TRUE	TRUE	FALSE	TRUE	FALSE	0	0.380952	0	0.380952	0.380952	0	0.152778	0	0.380952	0.133333	0	4	0	4	2	384	150	319	139	120	chr1_174813873	174813873	mm10	0	0	0	100	0	0	0	Fmn2	Fmn2	0	http://genome.ucsc.edu/cgi-bin/hgTracks?db=mm10&position=chr1%3A174813872-174813873
chr1_174813873	chr1	174813873	A	G	+	Fmn2	intron	FALSE	FALSE	chr1:174813874	TRUE	TRUE	FALSE	TRUE	FALSE	0	0.380952	0	0.380952	0.380952	0	0.179894	0	0.380952	0.133333	0	4	0	4	2	384	146	320	139	120	chr1_174813874	174813874	mm10	0	0	0	100	0	0	0	Fmn2	Fmn2	0	http://genome.ucsc.edu/cgi-bin/hgTracks?db=mm10&position=chr1%3A174813873-174813874
chr1_178189723	chr1	178189723	A	G	+	Desi2	intron	FALSE	TRUE	chr1:178189724	TRUE	TRUE	TRUE	FALSE	FALSE	0	0.118873	0	0.118873	0.118873	0	0	0.0333333	0.118873	0.0626781	0	0	1	6	2	83	87	53	59	57	chr1_178189724	178189724	mm10	0	0	0	100	0	0	0	Desi2	Desi2	0	http://genome.ucsc.edu/cgi-bin/hgTracks?db=mm10&position=chr1%3A178189723-178189724
chr1_178207673	chr1	178207673	A	G	+	Desi2	intron	FALSE	FALSE	chr1:178207674	TRUE	TRUE	TRUE	FALSE	FALSE	0	0.0592038	0	0.0592038	0.0592038	0	0	0.0592038	0.0416667	0.0266667	0	0	4	2	2	101	105	69	88	96	chr1_178207674	178207674	mm10	0	0	0	100	0	0	0	Desi2	Desi2	0	http://genome.ucsc.edu/cgi-bin/hgTracks?db=mm10&position=chr1%3A178207673-178207674
chr1_178216321	chr1	178216321	A	G	+	Desi2	intron	TRUE	FALSE	chr1:178216322	TRUE	TRUE	TRUE	TRUE	FALSE	0	0.114286	0.025641	0.114286	0.0886447	0	0.025641	0.103704	0.0444444	0.114286	0	1	5	2	4	99	73	58	79	55	chr1_178216322	178216322	mm10	0	0	0	100	0	0	0	Desi2	Desi2	0	http://genome.ucsc.edu/cgi-bin/hgTracks?db=mm10&position=chr1%3A178216321-178216322
chr1_179985894	chr1	179985894	A	G	+	Cdc42bpa	intron	FALSE	TRUE	chr1:179985895	TRUE	TRUE	FALSE	FALSE	FALSE	0	0.138889	0	0.138889	0.138889	0	0	0	0.138889	0.0277778	0	0	0	5	1	1204	1279	697	392	529	chr1_179985895	179985895	mm10	0	0	0	100	0	100	0	Cdc42bpa	Cdc42bpa	0	http://genome.ucsc.edu/cgi-bin/hgTracks?db=mm10&position=chr1%3A179985894-179985895
chr1_180042274	chr1	180042274	A	G	+	Cdc42bpa	intron	FALSE	FALSE	chr1:180042275	TRUE	TRUE	FALSE	TRUE	FALSE	0	0.0583973	0	0.0583973	0.0583973	0	0.0583973	0	0.0144928	0.047619	0	5	0	1	1	894	376	653	654	516	chr1_180042275	180042275	mm10	0	0	0	100	0	0	0	Cdc42bpa	Cdc42bpa	0	http://genome.ucsc.edu/cgi-bin/hgTracks?db=mm10&position=chr1%3A180042274-180042275
chr1_180085071	chr1	180085071	A	G	+	Cdc42bpa	intron	FALSE	TRUE	chr1:180085072	TRUE	TRUE	TRUE	FALSE	FALSE	0	0.136508	0	0.136508	0.136508	0	0	0.113584	0.136508	0.0701754	0	0	8	5	4	1010	1023	72	349	437	chr1_180085072	180085072	mm10	0	0	0	100	0	0	0	Cdc42bpa	Cdc42bpa	0	http://genome.ucsc.edu/cgi-bin/hgTracks?db=mm10&position=chr1%3A180085071-180085072
chr1_180085092	chr1	180085092	A	G	+	Cdc42bpa	intron	FALSE	TRUE	chr1:180085093	TRUE	TRUE	TRUE	TRUE	FALSE	0	0.0777778	0.0578704	0.0777778	0.0199074	0	0.0578704	0.0675439	0.0777778	0.0595238	0	3	4	2	3	1008	355	222	348	249	chr1_180085093	180085093	mm10	0	0	0	100	0	0	0	Cdc42bpa	Cdc42bpa	0	http://genome.ucsc.edu/cgi-bin/hgTracks?db=mm10&position=chr1%3A180085092-180085093
chr1_180085131	chr1	180085131	A	G	+	Cdc42bpa	intron	FALSE	TRUE	chr1:180085132	TRUE	TRUE	TRUE	FALSE	FALSE	0	0.149864	0	0.149864	0.149864	0	0	0.149864	0.0732601	0.0446429	0	0	11	2	2	1010	1016	68	318	246	chr1_180085132	180085132	mm10	0	0	0	100	0	0	0	Cdc42bpa	Cdc42bpa	0	http://genome.ucsc.edu/cgi-bin/hgTracks?db=mm10&position=chr1%3A180085131-180085132
chr1_180085134	chr1	180085134	A	G	+	Cdc42bpa	intron	FALSE	TRUE	chr1:180085135	TRUE	TRUE	TRUE	FALSE	FALSE	0	0.0811966	0	0.0811966	0.0811966	0	0	0.0656291	0.0811966	0.0222222	0	0	4	2	1	1010	1014	61	318	450	chr1_180085135	180085135	mm10	0	0	0	100	0	0	0	Cdc42bpa	Cdc42bpa	0	http://genome.ucsc.edu/cgi-bin/hgTracks?db=mm10&position=chr1%3A180085134-180085135
chr1_180087121	chr1	180087121	A	G	+	Cdc42bpa	intron	FALSE	TRUE	chr1:180087122	TRUE	TRUE	TRUE	FALSE	FALSE	0	0.15	0	0.15	0.15	0	0	0.102708	0.15	0.047619	0	0	6	3	1	1020	1012	57	315	428	chr1_180087122	180087122	mm10	0	0	0	100	0	0	0	Cdc42bpa	Cdc42bpa	0	http://genome.ucsc.edu/cgi-bin/hgTracks?db=mm10&position=chr1%3A180087121-180087122
chr1_180089885	chr1	180089885	A	G	+	Cdc42bpa	intron	FALSE	TRUE	chr1:180089886	TRUE	TRUE	TRUE	FALSE	FALSE	0	0.0965054	0	0.0965054	0.0965054	0	0	0.0965054	0.0469176	0.025974	0	0	9	6	3	1087	1100	93	421	310	chr1_180089886	180089886	mm10	0	0	0	100	0	0	0	Cdc42bpa	Cdc42bpa	0	http://genome.ucsc.edu/cgi-bin/hgTracks?db=mm10&position=chr1%3A180089885-180089886
chr1_180089893	chr1	180089893	A	G	+	Cdc42bpa	intron	FALSE	TRUE	chr1:180089894	TRUE	TRUE	TRUE	TRUE	FALSE	0	0.123021	0.0555556	0.123021	0.0674657	0	0.0555556	0.123021	0.100665	0.077636	0	7	13	13	10	1085	143	104	138	134	chr1_180089894	180089894	mm10	0	0	0	100	0	0	0	Cdc42bpa	Cdc42bpa	0	http://genome.ucsc.edu/cgi-bin/hgTracks?db=mm10&position=chr1%3A180089893-180089894
chr1_180090418	chr1	180090418	A	G	+	Cdc42bpa	intron	FALSE	FALSE	chr1:180090419	TRUE	TRUE	TRUE	TRUE	FALSE	0	0.0994223	0.0289855	0.0994223	0.0704368	0	0.0994223	0.037037	0.0289855	0.0525253	0	6	1	2	2	1032	58	360	707	229	chr1_180090419	180090419	mm10	0	0	0	100	0	0	0	Cdc42bpa	Cdc42bpa	0	http://genome.ucsc.edu/cgi-bin/hgTracks?db=mm10&position=chr1%3A180090418-180090419
chr1_180093562	chr1	180093562	A	G	+	Cdc42bpa	intron	FALSE	TRUE	chr1:180093563	TRUE	TRUE	FALSE	FALSE	FALSE	0	0.042328	0	0.042328	0.042328	0	0	0.00925926	0.042328	0.0350031	0	0	1	4	3	1091	1083	402	396	86	chr1_180093563	180093563	mm10	0	0	0	100	0	0	0	Cdc42bpa	Cdc42bpa	0	http://genome.ucsc.edu/cgi-bin/hgTracks?db=mm10&position=chr1%3A180093562-180093563
chr1_180097750	chr1	180097750	A	G	+	Cdc42bpa	intron	FALSE	FALSE	chr1:180097751	TRUE	TRUE	TRUE	FALSE	FALSE	0	0.130952	0	0.130952	0.130952	0	0	0.0472222	0.0971251	0.130952	0	0	2	5	3	1124	1172	273	384	320	chr1_180097751	180097751	mm10	0	0	0	100	0	0	0	Cdc42bpa	Cdc42bpa	0	http://genome.ucsc.edu/cgi-bin/hgTracks?db=mm10&position=chr1%3A180097750-180097751
chr1_181096086	chr1	181096086	T	C	-	Nvl	intron	FALSE	TRUE	chr1:181096087	TRUE	TRUE	TRUE	TRUE	FALSE	0	0.0496552	0.0123457	0.0496552	0.0373095	0	0.0123457	0.0123457	0.0229885	0.0496552	0	1	1	2	4	166	126	121	130	113	chr1_181096087	181096087	mm10	0	0	0	100	0	0	0	Nvl	Nvl	0	http://genome.ucsc.edu/cgi-bin/hgTracks?db=mm10&position=chr1%3A181096086-181096087
chr1_181096096	chr1	181096096	T	C	-	Nvl	intron	FALSE	TRUE	chr1:181096097	TRUE	TRUE	TRUE	TRUE	FALSE	0	0.0895322	0.0277778	0.0895322	0.0617544	0	0.0895322	0.0589272	0.0277778	0.0445665	0	7	5	2	3	161	80	84	124	99	chr1_181096097	181096097	mm10	0	0	0	100	0	0	0	Nvl	Nvl	0	http://genome.ucsc.edu/cgi-bin/hgTracks?db=mm10&position=chr1%3A181096096-181096097
chr1_181096470	chr1	181096470	T	C	-	Nvl	intron	FALSE	TRUE	chr1:181096471	TRUE	TRUE	TRUE	FALSE	FALSE	0	0.0944444	0.00854701	0.0944444	0.0858974	0	0.00854701	0.0849206	0.0165239	0.0944444	0	1	5	2	5	183	170	60	127	104	chr1_181096471	181096471	mm10	0	0	0	100	0	0	0	Nvl	Nvl	0	http://genome.ucsc.edu/cgi-bin/hgTracks?db=mm10&position=chr1%3A181096470-181096471
chr1_181157482	chr1	181157482	A	G	+	Cnih4	intron	TRUE	FALSE	chr1:181157483	TRUE	TRUE	TRUE	TRUE	FALSE	0	0.237037	0.0555556	0.237037	0.181481	0	0.0606061	0.237037	0.0555556	0.0833333	0	2	4	1	1	305	224	57	160	142	chr1_181157483	181157483	mm10	0	0	0	100	0	0	0	Cnih4	Cnih4	0	http://genome.ucsc.edu/cgi-bin/hgTracks?db=mm10&position=chr1%3A181157482-181157483
chr1_181157489	chr1	181157489	A	G	+	Cnih4	intron	TRUE	FALSE	chr1:181157490	TRUE	TRUE	TRUE	TRUE	FALSE	0	0.3	0.030303	0.3	0.269697	0	0.030303	0.214286	0.204545	0.3	0	1	6	5	5	303	209	63	83	80	chr1_181157490	181157490	mm10	0	0	0	100	0	0	0	Cnih4	Cnih4	0	http://genome.ucsc.edu/cgi-bin/hgTracks?db=mm10&position=chr1%3A181157489-181157490
chr1_182769898	chr1	182769898	A	G	+	Susd4	intron	FALSE	FALSE	chr1:182769899	TRUE	TRUE	TRUE	TRUE	FALSE	0	0.121212	0.0333333	0.121212	0.0878788	0	0.121212	0.0333333	0.0666667	0.047619	0	4	1	2	1	348	242	148	239	144	chr1_182769899	182769899	mm10	0	0	0	100	0	0	0	Susd4	Susd4	0	http://genome.ucsc.edu/cgi-bin/hgTracks?db=mm10&position=chr1%3A182769898-182769899
chr1_182880001	chr1	182880001	A	G	+	Susd4	intron	FALSE	FALSE	chr1:182880002	TRUE	TRUE	FALSE	TRUE	FALSE	0	0.07343	0	0.07343	0.07343	0	0.07343	0	0.0436508	0.0555556	0	4	0	3	1	315	136	174	148	133	chr1_182880002	182880002	mm10	0	0	0	100	0	0	0	Susd4	Susd4	0	http://genome.ucsc.edu/cgi-bin/hgTracks?db=mm10&position=chr1%3A182880001-182880002
chr1_182880061	chr1	182880061	A	G	+	Susd4	intron	FALSE	FALSE	chr1:182880062	TRUE	TRUE	TRUE	TRUE	FALSE	0	0.0956938	0.0266458	0.0956938	0.069048	0	0.037037	0.0555556	0.0266458	0.0956938	0	3	2	2	4	312	217	120	168	91	chr1_182880062	182880062	mm10	0	0	0	100	0	0	0	Susd4	Susd4	0	http://genome.ucsc.edu/cgi-bin/hgTracks?db=mm10&position=chr1%3A182880061-182880062
chr1_185269633	chr1	185269633	T	C	-	Rab3gap2	intron	FALSE	FALSE	chr1:185269634	TRUE	TRUE	TRUE	TRUE	FALSE	0	0.216667	0.0333333	0.216667	0.183333	0	0.037037	0.0833333	0.0333333	0.216667	0	1	1	1	3	202	141	87	182	69	chr1_185269634	185269634	mm10	0	0	0	100	0	0	0	Rab3gap2	Rab3gap2	0	http://genome.ucsc.edu/cgi-bin/hgTracks?db=mm10&position=chr1%3A185269633-185269634
chr1_185312693	chr1	185312693	T	C	-	Mir215, Mir194-1	promoter	TRUE	FALSE	chr1:185312694	TRUE	TRUE	FALSE	TRUE	FALSE	0	0.138889	0	0.138889	0.138889	0	0.138889	0	0.1	0.133333	0	4	0	3	2	165	89	95	107	106	chr1_185312694	185312694	mm10	100	100	0	100	0	0	0	Iars2, Mir215, Mir194-1	Iars2	0	http://genome.ucsc.edu/cgi-bin/hgTracks?db=mm10&position=chr1%3A185312693-185312694
chr1_185418208	chr1	185418208	T	C	-	Eprs	intron	FALSE	FALSE	chr1:185418209	TRUE	TRUE	FALSE	FALSE	FALSE	0	0.25	0	0.25	0.25	0	0	0	0.15	0.25	0	0	0	2	3	455	531	142	161	74	chr1_185418209	185418209	mm10	0	0	0	100	0	0	0	Eprs	Eprs	0	http://genome.ucsc.edu/cgi-bin/hgTracks?db=mm10&position=chr1%3A185418208-185418209
chr1_187911595	chr1	187911595	A	G	+	Esrrg	intron	FALSE	FALSE	chr1:187911596	TRUE	TRUE	TRUE	TRUE	FALSE	0	0.277778	0.166667	0.277778	0.111111	0	0.277778	0.222222	0.222222	0.166667	0	3	2	2	2	127	61	56	104	68	chr1_187911596	187911596	mm10	0	0	0	100	0	100	0	Esrrg	Esrrg	0	http://genome.ucsc.edu/cgi-bin/hgTracks?db=mm10&position=chr1%3A187911595-187911596
chr1_191722800	chr1	191722800	A	G	+	Lpgat1	intron	FALSE	FALSE	chr1:191722801	TRUE	TRUE	TRUE	FALSE	FALSE	0	0.117949	0	0.117949	0.117949	0	0	0.117949	0.0381264	0.05	0	0	5	2	2	873	931	169	376	232	chr1_191722801	191722801	mm10	0	0	0	100	0	0	0	Lpgat1	Lpgat1	0	http://genome.ucsc.edu/cgi-bin/hgTracks?db=mm10&position=chr1%3A191722800-191722801
chr1_191723449	chr1	191723449	A	G	+	Lpgat1	intron	FALSE	FALSE	chr1:191723450	TRUE	TRUE	TRUE	TRUE	FALSE	0	0.173611	0.015873	0.173611	0.157738	0	0.015873	0.0636364	0.102273	0.173611	0	1	2	3	6	857	651	217	359	253	chr1_191723450	191723450	mm10	0	0	0	100	0	0	0	Lpgat1	Lpgat1	0	http://genome.ucsc.edu/cgi-bin/hgTracks?db=mm10&position=chr1%3A191723449-191723450
chr1_191723475	chr1	191723475	A	G	+	Lpgat1	intron	FALSE	FALSE	chr1:191723476	TRUE	TRUE	TRUE	TRUE	FALSE	0	0.130952	0.0144928	0.130952	0.11646	0	0.0144928	0.111111	0.130952	0.0238095	0	1	4	4	1	857	652	223	325	447	chr1_191723476	191723476	mm10	0	0	0	100	0	0	0	Lpgat1	Lpgat1	0	http://genome.ucsc.edu/cgi-bin/hgTracks?db=mm10&position=chr1%3A191723475-191723476
chr1_191766117	chr1	191766117	A	G	+	Lpgat1	intron	TRUE	FALSE	chr1:191766118	TRUE	TRUE	FALSE	TRUE	FALSE	0	0.0700483	0	0.0700483	0.0700483	0	0.0700483	0	0.0479082	0.0580357	0	4	0	3	3	674	248	580	239	275	chr1_191766118	191766118	mm10	0	0	0	100	0	0	0	Lpgat1	Lpgat1	0	http://genome.ucsc.edu/cgi-bin/hgTracks?db=mm10&position=chr1%3A191766117-191766118
chr1_191766119	chr1	191766119	A	G	+	Lpgat1	intron	TRUE	FALSE	chr1:191766120	TRUE	TRUE	TRUE	TRUE	FALSE	0	0.110031	0.03663	0.110031	0.0734012	0	0.110031	0.03663	0.0679012	0.0951389	0	6	2	4	6	676	55	196	239	63	chr1_191766120	191766120	mm10	0	0	0	100	0	0	0	Lpgat1	Lpgat1	0	http://genome.ucsc.edu/cgi-bin/hgTracks?db=mm10&position=chr1%3A191766119-191766120
chr1_191766136	chr1	191766136	A	G	+	Lpgat1	intron	TRUE	FALSE	chr1:191766137	TRUE	TRUE	TRUE	TRUE	FALSE	0	0.104084	0.0376984	0.104084	0.0663859	0	0.0619048	0.104084	0.0588235	0.0376984	0	3	5	3	2	677	50	190	438	264	chr1_191766137	191766137	mm10	0	0	0	100	0	0	0	Lpgat1	Lpgat1	0	http://genome.ucsc.edu/cgi-bin/hgTracks?db=mm10&position=chr1%3A191766136-191766137
chr1_191766152	chr1	191766152	A	G	+	Lpgat1	intron	TRUE	FALSE	chr1:191766153	TRUE	TRUE	TRUE	FALSE	FALSE	0	0.120635	0	0.120635	0.120635	0	0	0.120635	0.0128205	0.0588838	0	0	6	1	5	676	651	192	430	283	chr1_191766153	191766153	mm10	0	0	0	100	0	0	0	Lpgat1	Lpgat1	0	http://genome.ucsc.edu/cgi-bin/hgTracks?db=mm10&position=chr1%3A191766152-191766153
chr1_191772944	chr1	191772944	A	G	+	Lpgat1	intron	FALSE	FALSE	chr1:191772945	TRUE	TRUE	FALSE	TRUE	FALSE	0	0.0740553	0	0.0740553	0.0740553	0	0.0496011	0	0.0740553	0.0521886	0	6	0	7	3	698	119	560	93	273	chr1_191772945	191772945	mm10	0	0	0	100	0	0	0	Lpgat1	Lpgat1	0	http://genome.ucsc.edu/cgi-bin/hgTracks?db=mm10&position=chr1%3A191772944-191772945
chr1_191773032	chr1	191773032	A	G	+	Lpgat1	intron	FALSE	FALSE	chr1:191773033	TRUE	TRUE	FALSE	TRUE	FALSE	0	0.0904762	0	0.0904762	0.0904762	0	0.0561371	0	0.015873	0.0904762	0	5	0	1	2	682	89	556	441	218	chr1_191773033	191773033	mm10	0	0	0	100	0	0	0	Lpgat1	Lpgat1	0	http://genome.ucsc.edu/cgi-bin/hgTracks?db=mm10&position=chr1%3A191773032-191773033
chr1_191773637	chr1	191773637	A	G	+	Lpgat1	intron	FALSE	FALSE	chr1:191773638	TRUE	TRUE	FALSE	TRUE	FALSE	0	0.0734649	0	0.0734649	0.0734649	0	0.0734649	0	0.0222222	0.037037	0	4	0	1	1	658	246	558	445	430	chr1_191773638	191773638	mm10	0	0	0	100	0	0	0	Lpgat1	Lpgat1	0	http://genome.ucsc.edu/cgi-bin/hgTracks?db=mm10&position=chr1%3A191773637-191773638
chr1_192137011	chr1	192137011	T	C	-	Gm10516	promoter	FALSE	FALSE	chr1:192137012	TRUE	TRUE	FALSE	FALSE	FALSE	0	0.258333	0	0.258333	0.258333	0	0	0	0.258333	0.111111	0	0	0	5	2	101	112	58	52	80	chr1_192137012	192137012	mm10	100	0	100	100	0	100	0	Gm10516, Rcor3	Rcor3, Gm10516	0	http://genome.ucsc.edu/cgi-bin/hgTracks?db=mm10&position=chr1%3A192137011-192137012
chr1_192472192	chr1	192472192	A	G	+	Kcnh1	intron	FALSE	FALSE	chr1:192472193	TRUE	TRUE	TRUE	TRUE	FALSE	0	0.348148	0.0833333	0.348148	0.264815	0	0.348148	0.0833333	0.166667	0.222222	0	7	1	3	2	265	110	97	83	128	chr1_192472193	192472193	mm10	0	0	0	100	0	0	0	Kcnh1	Kcnh1	0	http://genome.ucsc.edu/cgi-bin/hgTracks?db=mm10&position=chr1%3A192472192-192472193
chr1_192472218	chr1	192472218	A	G	+	Kcnh1	intron	FALSE	FALSE	chr1:192472219	TRUE	TRUE	FALSE	TRUE	FALSE	0	0.444444	0	0.444444	0.444444	0	0.142857	0	0.166667	0.444444	0	3	0	2	4	261	207	150	77	65	chr1_192472219	192472219	mm10	0	0	0	100	0	0	0	Kcnh1	Kcnh1	0	http://genome.ucsc.edu/cgi-bin/hgTracks?db=mm10&position=chr1%3A192472218-192472219
chr1_194654135	chr1	194654135	A	G	+	Plxna2	intron	FALSE	FALSE	chr1:194654136	TRUE	TRUE	FALSE	TRUE	FALSE	0	0.166667	0	0.166667	0.166667	0	0.166667	0	0.0277778	0.111111	0	6	0	1	1	257	123	156	192	135	chr1_194654136	194654136	mm10	0	0	0	100	0	0	0	Plxna2	Plxna2	0	http://genome.ucsc.edu/cgi-bin/hgTracks?db=mm10&position=chr1%3A194654135-194654136
chr1_194986001	chr1	194986001	A	G	+		intergenic	FALSE	FALSE	chr1:194986002	TRUE	TRUE	TRUE	FALSE	FALSE	0	0.0425057	0	0.0425057	0.0425057	0	0	0.0114943	0.0291291	0.0425057	0	0	1	3	4	130	152	106	121	95	chr1_194986002	194986002	mm10	0	0	0	0	100	0	0		Gm16897	9041	http://genome.ucsc.edu/cgi-bin/hgTracks?db=mm10&position=chr1%3A194986001-194986002
chr1_194991202	chr1	194991202	A	G	+		intergenic	FALSE	FALSE	chr1:194991203	TRUE	TRUE	FALSE	TRUE	FALSE	0	0.0965608	0	0.0965608	0.0965608	0	0.0719327	0	0.0200084	0.0965608	0	15	0	3	7	188	210	79	200	79	chr1_194991203	194991203	mm10	0	0	0	0	100	0	0		Gm16897	14242	http://genome.ucsc.edu/cgi-bin/hgTracks?db=mm10&position=chr1%3A194991202-194991203
chr1_195002414	chr1	195002414	A	G	+		intergenic	FALSE	FALSE	chr1:195002415	TRUE	TRUE	TRUE	TRUE	FALSE	0	0.0580247	0.0111111	0.0580247	0.0469136	0	0.0111111	0.0123457	0.030719	0.0580247	0	1	1	3	4	120	116	94	127	83	chr1_195002415	195002415	mm10	0	0	0	0	100	0	0		A330023F24Rik	14983	http://genome.ucsc.edu/cgi-bin/hgTracks?db=mm10&position=chr1%3A195002414-195002415
chr1_195030251	chr1	195030251	A	G	+	A330023F24Rik	intron	FALSE	FALSE	chr1:195030252	TRUE	TRUE	FALSE	FALSE	FALSE	0	0.0384322	0.00757576	0.0384322	0.0308564	0	0.00900901	0.00757576	0.0162602	0.0384322	0	1	1	2	5	423	332	244	328	135	chr1_195030252	195030252	mm10	0	0	0	100	0	0	0	A330023F24Rik	A330023F24Rik	0	http://genome.ucsc.edu/cgi-bin/hgTracks?db=mm10&position=chr1%3A195030251-195030252
chr1_20894207	chr1	20894207	T	C	-	Paqr8	intron	FALSE	FALSE	chr1:20894208	TRUE	TRUE	FALSE	TRUE	FALSE	0	0.0175439	0	0.0175439	0.0175439	0	0.0175439	0	0.0144928	0.010101	0	2	0	1	1	398	255	362	248	264	chr1_20894208	20894208	mm10	0	0	0	100	0	100	0	Paqr8	Paqr8	0	http://genome.ucsc.edu/cgi-bin/hgTracks?db=mm10&position=chr1%3A20894207-20894208
chr1_21226831	chr1	21226831	A	G	+	Tmem14a	intron	FALSE	TRUE	chr1:21226832	TRUE	TRUE	FALSE	TRUE	FALSE	0	0.208333	0	0.208333	0.208333	0	0.106838	0	0.208333	0.166667	0	3	0	3	2	273	120	174	98	152	chr1_21226832	21226832	mm10	0	0	0	100	0	0	0	Tmem14a	Tmem14a	0	http://genome.ucsc.edu/cgi-bin/hgTracks?db=mm10&position=chr1%3A21226831-21226832
chr1_21961740	chr1	21961740	T	C	-	Kcnq5	promoter	FALSE	FALSE	chr1:21961741	TRUE	TRUE	FALSE	TRUE	FALSE	0	0.0625846	0	0.0625846	0.0625846	0	0.0625846	0	0.0208333	0.0555556	0	5	0	2	2	80	84	53	78	51	chr1_21961741	21961741	mm10	100	0	100	0	0	100	0	Kcnq5	Kcnq5	0	http://genome.ucsc.edu/cgi-bin/hgTracks?db=mm10&position=chr1%3A21961740-21961741
chr1_24684073	chr1	24684073	A	G	+	Lmbrd1	intron	FALSE	FALSE	chr1:24684074	TRUE	TRUE	FALSE	TRUE	TRUE	0	0.0952381	0	0.0952381	0.0952381	0.0238095	0.047619	0	0.0952381	0.047619	1	2	0	4	1	351	339	274	352	261	chr1_24684074	24684074	mm10	0	0	0	100	0	100	0	Lmbrd1	Lmbrd1	0	http://genome.ucsc.edu/cgi-bin/hgTracks?db=mm10&position=chr1%3A24684073-24684074
chr1_24684209	chr1	24684209	T	C	-	Lmbrd1	intron	FALSE	FALSE	chr1:24684210	TRUE	TRUE	FALSE	TRUE	TRUE	0	0.111111	0	0.111111	0.111111	0.0190476	0.0558786	0	0.0314815	0.111111	2	6	0	3	1	336	106	290	228	265	chr1_24684210	24684210	mm10	0	0	0	100	0	100	0	Lmbrd1	Lmbrd1	0	http://genome.ucsc.edu/cgi-bin/hgTracks?db=mm10&position=chr1%3A24684209-24684210
chr1_24756730	chr1	24756730	A	G	+	Lmbrd1	intron	FALSE	TRUE	chr1:24756731	TRUE	TRUE	TRUE	FALSE	FALSE	0	0.148853	0	0.148853	0.148853	0	0	0.025641	0.148853	0.0555556	0	0	1	8	3	610	607	312	51	410	chr1_24756731	24756731	mm10	0	0	0	100	0	0	0	Lmbrd1	Lmbrd1	0	http://genome.ucsc.edu/cgi-bin/hgTracks?db=mm10&position=chr1%3A24756730-24756731
chr1_3253804	chr1	3253804	T	C	-	Xkr4	intron	TRUE	FALSE	chr1:3253805	TRUE	TRUE	FALSE	FALSE	FALSE	0	0.227273	0	0.227273	0.227273	0	0	0	0.227273	0.037037	0	0	0	4	1	181	180	84	58	63	chr1_3253805	3253805	mm10	0	0	0	100	0	0	0	Xkr4	Xkr4	0	http://genome.ucsc.edu/cgi-bin/hgTracks?db=mm10&position=chr1%3A3253804-3253805
chr1_3253899	chr1	3253899	T	C	-	Xkr4	intron	FALSE	FALSE	chr1:3253900	TRUE	TRUE	TRUE	FALSE	FALSE	0	0.166667	0	0.166667	0.166667	0	0	0.0444444	0.166667	0.0277778	0	0	2	3	1	187	188	84	109	90	chr1_3253900	3253900	mm10	0	0	0	100	0	0	0	Xkr4	Xkr4	0	http://genome.ucsc.edu/cgi-bin/hgTracks?db=mm10&position=chr1%3A3253899-3253900
chr1_33911089	chr1	33911089	A	G	+	Dst	intron	TRUE	FALSE	chr1:33911090	TRUE	TRUE	TRUE	FALSE	FALSE	0	0.133333	0	0.133333	0.133333	0	0	0.111111	0.133333	0.0555556	0	0	1	4	1	434	495	156	304	164	chr1_33911090	33911090	mm10	0	0	0	100	0	0	0	Dst	Dst	0	http://genome.ucsc.edu/cgi-bin/hgTracks?db=mm10&position=chr1%3A33911089-33911090
chr1_33918034	chr1	33918034	A	G	+	Dst	intron	FALSE	FALSE	chr1:33918035	TRUE	TRUE	TRUE	FALSE	FALSE	0	0.236111	0	0.236111	0.236111	0	0	0.233333	0.0333333	0.236111	0	0	5	1	4	427	490	90	281	97	chr1_33918035	33918035	mm10	0	0	0	100	0	0	0	Dst	Dst	0	http://genome.ucsc.edu/cgi-bin/hgTracks?db=mm10&position=chr1%3A33918034-33918035
chr1_34030078	chr1	34030078	A	G	+	Dst	intron	FALSE	FALSE	chr1:34030079	TRUE	TRUE	TRUE	FALSE	FALSE	0	0.194444	0	0.194444	0.194444	0	0	0.030303	0.166667	0.194444	0	0	1	2	3	846	852	403	652	213	chr1_34030079	34030079	mm10	0	0	0	100	0	0	0	Dst	Dst	0	http://genome.ucsc.edu/cgi-bin/hgTracks?db=mm10&position=chr1%3A34030078-34030079
chr1_34135086	chr1	34135086	T	C	-	Dst	intron	FALSE	FALSE	chr1:34135087	TRUE	TRUE	FALSE	TRUE	TRUE	0	0.125	0	0.125	0.125	0.0555556	0.125	0	0.047619	0.111111	1	2	0	1	2	548	270	625	523	204	chr1_34135087	34135087	mm10	0	0	0	100	0	0	0	Dst	Dst	0	http://genome.ucsc.edu/cgi-bin/hgTracks?db=mm10&position=chr1%3A34135086-34135087
chr1_34263491	chr1	34263491	T	C	-	Dst	intron	FALSE	FALSE	chr1:34263492	TRUE	TRUE	TRUE	TRUE	TRUE	0.0466667	0.0666667	0.0466667	0.0666667	0.02	0.0612745	0.0654521	0.0555556	0.0466667	0.0666667	3	4	1	3	1	386	388	468	388	537	chr1_34263492	34263492	mm10	0	0	0	100	0	0	0	Dst	Dst	0	http://genome.ucsc.edu/cgi-bin/hgTracks?db=mm10&position=chr1%3A34263491-34263492
chr1_34853444	chr1	34853444	A	G	+	Plekhb2	intron	FALSE	FALSE	chr1:34853445	TRUE	TRUE	TRUE	FALSE	FALSE	0	0.103175	0	0.103175	0.103175	0	0	0.103175	0.0706522	0.047619	0	0	2	4	1	873	896	243	62	460	chr1_34853445	34853445	mm10	0	0	0	100	0	100	0	Plekhb2	Plekhb2	0	http://genome.ucsc.edu/cgi-bin/hgTracks?db=mm10&position=chr1%3A34853444-34853445
chr1_37383333	chr1	37383333	T	C	-	Inpp4a	intron	FALSE	FALSE	chr1:37383334	TRUE	TRUE	FALSE	TRUE	TRUE	0	0.100733	0	0.100733	0.100733	0.0238095	0.0371517	0	0.100733	0.037037	1	2	0	4	1	361	219	225	176	199	chr1_37383334	37383334	mm10	0	0	0	100	0	0	0	Inpp4a	Inpp4a	0	http://genome.ucsc.edu/cgi-bin/hgTracks?db=mm10&position=chr1%3A37383333-37383334
chr1_39289915	chr1	39289915	A	G	+	Npas2	intron	FALSE	FALSE	chr1:39289916	TRUE	TRUE	TRUE	FALSE	FALSE	0	0.333333	0	0.333333	0.333333	0	0	0.333333	0.0740741	0.0666667	0	0	3	2	1	265	296	56	169	106	chr1_39289916	39289916	mm10	0	0	0	100	0	0	0	Npas2	Npas2	0	http://genome.ucsc.edu/cgi-bin/hgTracks?db=mm10&position=chr1%3A39289915-39289916
chr1_39904364	chr1	39904364	T	C	-	Map4k4	intron	FALSE	FALSE	chr1:39904365	TRUE	TRUE	FALSE	TRUE	TRUE	0	0.152778	0	0.152778	0.152778	0.045679	0.037037	0	0.0277778	0.152778	2	3	0	1	2	246	84	240	325	106	chr1_39904365	39904365	mm10	0	0	0	100	0	0	0	Map4k4	Map4k4	0	http://genome.ucsc.edu/cgi-bin/hgTracks?db=mm10&position=chr1%3A39904364-39904365
chr1_4889277	chr1	4889277	A	G	+	Tcea1	intron	TRUE	FALSE	chr1:4889278	TRUE	TRUE	TRUE	TRUE	FALSE	0	0.127273	0.025641	0.127273	0.101632	0	0.0666667	0.0555556	0.025641	0.127273	0	2	1	1	4	647	232	183	367	109	chr1_4889278	4889278	mm10	0	0	0	100	0	0	0	Tcea1	Tcea1	0	http://genome.ucsc.edu/cgi-bin/hgTracks?db=mm10&position=chr1%3A4889277-4889278
chr1_51010765	chr1	51010765	A	G	+	Tmeff2	intron	FALSE	FALSE	chr1:51010766	TRUE	TRUE	TRUE	FALSE	FALSE	0	0.0711501	0	0.0711501	0.0711501	0	0	0.025641	0.0277778	0.0711501	0	0	1	1	4	561	508	245	319	164	chr1_51010766	51010766	mm10	0	0	0	100	0	0	0	Tmeff2	Tmeff2	0	http://genome.ucsc.edu/cgi-bin/hgTracks?db=mm10&position=chr1%3A51010765-51010766
chr1_51010831	chr1	51010831	A	G	+	Tmeff2	intron	FALSE	FALSE	chr1:51010832	TRUE	TRUE	TRUE	FALSE	FALSE	0	0.116162	0	0.116162	0.116162	0	0	0.114286	0.116162	0.111111	0	0	3	7	3	584	522	128	197	158	chr1_51010832	51010832	mm10	0	0	0	100	0	0	0	Tmeff2	Tmeff2	0	http://genome.ucsc.edu/cgi-bin/hgTracks?db=mm10&position=chr1%3A51010831-51010832
chr1_51010836	chr1	51010836	A	G	+	Tmeff2	intron	FALSE	FALSE	chr1:51010837	TRUE	TRUE	TRUE	FALSE	FALSE	0	0.114367	0	0.114367	0.114367	0	0	0.0333333	0.114367	0.0673401	0	0	1	7	2	590	524	232	65	162	chr1_51010837	51010837	mm10	0	0	0	100	0	0	0	Tmeff2	Tmeff2	0	http://genome.ucsc.edu/cgi-bin/hgTracks?db=mm10&position=chr1%3A51010836-51010837
chr1_51011481	chr1	51011481	A	G	+	Tmeff2	intron	FALSE	FALSE	chr1:51011482	TRUE	TRUE	TRUE	TRUE	FALSE	0	0.302404	0.040404	0.302404	0.262	0	0.040404	0.238931	0.156384	0.302404	0	4	14	11	16	609	371	59	69	54	chr1_51011482	51011482	mm10	0	0	0	100	0	0	0	Tmeff2	Tmeff2	0	http://genome.ucsc.edu/cgi-bin/hgTracks?db=mm10&position=chr1%3A51011481-51011482
chr1_51011489	chr1	51011489	A	G	+	Tmeff2	intron	FALSE	FALSE	chr1:51011490	TRUE	TRUE	TRUE	FALSE	FALSE	0	0.120485	0	0.120485	0.120485	0	0	0.0454545	0.0517949	0.120485	0	0	3	4	6	616	518	159	77	52	chr1_51011490	51011490	mm10	0	0	0	100	0	0	0	Tmeff2	Tmeff2	0	http://genome.ucsc.edu/cgi-bin/hgTracks?db=mm10&position=chr1%3A51011489-51011490
chr1_51011496	chr1	51011496	A	G	+	Tmeff2	intron	FALSE	FALSE	chr1:51011497	TRUE	TRUE	TRUE	TRUE	FALSE	0	0.103968	0.0345679	0.103968	0.0694004	0	0.0345679	0.0551515	0.0432179	0.103968	0	3	4	4	6	624	239	162	91	56	chr1_51011497	51011497	mm10	0	0	0	100	0	0	0	Tmeff2	Tmeff2	0	http://genome.ucsc.edu/cgi-bin/hgTracks?db=mm10&position=chr1%3A51011496-51011497
chr1_51011497	chr1	51011497	A	G	+	Tmeff2	intron	FALSE	FALSE	chr1:51011498	TRUE	TRUE	TRUE	FALSE	FALSE	0	0.266291	0	0.266291	0.266291	0	0	0.132698	0.0452381	0.266291	0	0	9	4	14	622	523	162	222	53	chr1_51011498	51011498	mm10	0	0	0	100	0	0	0	Tmeff2	Tmeff2	0	http://genome.ucsc.edu/cgi-bin/hgTracks?db=mm10&position=chr1%3A51011497-51011498
chr1_51011541	chr1	51011541	A	G	+	Tmeff2	intron	FALSE	FALSE	chr1:51011542	TRUE	TRUE	TRUE	TRUE	FALSE	0	0.156566	0.0104167	0.156566	0.146149	0	0.0104167	0.109557	0.0875595	0.156566	0	1	8	7	12	618	385	166	85	71	chr1_51011542	51011542	mm10	0	0	0	100	0	0	0	Tmeff2	Tmeff2	0	http://genome.ucsc.edu/cgi-bin/hgTracks?db=mm10&position=chr1%3A51011541-51011542
chr1_51011862	chr1	51011862	A	G	+	Tmeff2	intron	FALSE	FALSE	chr1:51011863	TRUE	TRUE	FALSE	FALSE	FALSE	0	0.171429	0	0.171429	0.171429	0	0	0	0.145833	0.171429	0	0	0	7	6	545	482	345	321	136	chr1_51011863	51011863	mm10	0	0	0	100	0	0	0	Tmeff2	Tmeff2	0	http://genome.ucsc.edu/cgi-bin/hgTracks?db=mm10&position=chr1%3A51011862-51011863
chr1_51011885	chr1	51011885	A	G	+	Tmeff2	intron	FALSE	FALSE	chr1:51011886	TRUE	TRUE	FALSE	FALSE	FALSE	0	0.125	0	0.125	0.125	0	0	0	0.125	0.0625	0	0	0	8	2	547	488	351	195	152	chr1_51011886	51011886	mm10	0	0	0	100	0	0	0	Tmeff2	Tmeff2	0	http://genome.ucsc.edu/cgi-bin/hgTracks?db=mm10&position=chr1%3A51011885-51011886
chr1_51011940	chr1	51011940	A	G	+	Tmeff2	intron	FALSE	FALSE	chr1:51011941	TRUE	TRUE	TRUE	FALSE	FALSE	0	0.0575439	0	0.0575439	0.0575439	0	0	0.0324074	0.0175439	0.0575439	0	0	2	1	4	380	498	170	325	198	chr1_51011941	51011941	mm10	0	0	0	100	0	0	0	Tmeff2	Tmeff2	0	http://genome.ucsc.edu/cgi-bin/hgTracks?db=mm10&position=chr1%3A51011940-51011941
chr1_51018860	chr1	51018860	A	G	+	Tmeff2	intron	FALSE	FALSE	chr1:51018861	TRUE	TRUE	FALSE	TRUE	FALSE	0	0.0694793	0	0.0694793	0.0694793	0	0.0416667	0	0.0238095	0.0694793	0	2	0	1	4	570	354	342	326	58	chr1_51018861	51018861	mm10	0	0	0	100	0	0	0	Tmeff2	Tmeff2	0	http://genome.ucsc.edu/cgi-bin/hgTracks?db=mm10&position=chr1%3A51018860-51018861
chr1_51021056	chr1	51021056	A	G	+	Tmeff2	intron	FALSE	FALSE	chr1:51021057	TRUE	TRUE	TRUE	FALSE	FALSE	0	0.0746377	0	0.0746377	0.0746377	0	0	0.0746377	0.0310078	0.0640182	0	0	5	4	4	599	545	166	372	61	chr1_51021057	51021057	mm10	0	0	0	100	0	0	0	Tmeff2	Tmeff2	0	http://genome.ucsc.edu/cgi-bin/hgTracks?db=mm10&position=chr1%3A51021056-51021057
chr1_51021069	chr1	51021069	A	G	+	Tmeff2	intron	FALSE	FALSE	chr1:51021070	TRUE	TRUE	TRUE	FALSE	FALSE	0	0.104532	0	0.104532	0.104532	0	0	0.104532	0.0702981	0.0750916	0	0	7	7	5	595	535	173	96	174	chr1_51021070	51021070	mm10	0	0	0	100	0	0	0	Tmeff2	Tmeff2	0	http://genome.ucsc.edu/cgi-bin/hgTracks?db=mm10&position=chr1%3A51021069-51021070
chr1_51027613	chr1	51027613	A	G	+	Tmeff2	intron	FALSE	FALSE	chr1:51027614	TRUE	TRUE	TRUE	FALSE	FALSE	0	0.185185	0	0.185185	0.185185	0	0	0.185185	0.0333333	0.111111	0	0	5	1	2	552	486	123	304	257	chr1_51027614	51027614	mm10	0	0	0	100	0	0	0	Tmeff2	Tmeff2	0	http://genome.ucsc.edu/cgi-bin/hgTracks?db=mm10&position=chr1%3A51027613-51027614
chr1_51027678	chr1	51027678	A	G	+	Tmeff2	intron	FALSE	FALSE	chr1:51027679	TRUE	TRUE	FALSE	TRUE	FALSE	0	0.105051	0	0.105051	0.105051	0	0.0712523	0	0.0639433	0.105051	0	4	0	3	4	573	59	339	50	149	chr1_51027679	51027679	mm10	0	0	0	100	0	0	0	Tmeff2	Tmeff2	0	http://genome.ucsc.edu/cgi-bin/hgTracks?db=mm10&position=chr1%3A51027678-51027679
chr1_51027703	chr1	51027703	A	G	+	Tmeff2	intron	FALSE	FALSE	chr1:51027704	TRUE	TRUE	TRUE	TRUE	FALSE	0	0.0989011	0.0367677	0.0989011	0.0621334	0	0.0367677	0.047619	0.0989011	0.0888889	0	3	1	5	3	574	223	236	55	152	chr1_51027704	51027704	mm10	0	0	0	100	0	0	0	Tmeff2	Tmeff2	0	http://genome.ucsc.edu/cgi-bin/hgTracks?db=mm10&position=chr1%3A51027703-51027704
chr1_51027712	chr1	51027712	A	G	+	Tmeff2	intron	FALSE	FALSE	chr1:51027713	TRUE	TRUE	FALSE	TRUE	FALSE	0	0.106431	0	0.106431	0.106431	0	0.100171	0	0.106431	0.0592593	0	6	0	7	2	574	68	346	58	168	chr1_51027713	51027713	mm10	0	0	0	100	0	0	0	Tmeff2	Tmeff2	0	http://genome.ucsc.edu/cgi-bin/hgTracks?db=mm10&position=chr1%3A51027712-51027713
chr1_51027717	chr1	51027717	A	G	+	Tmeff2	intron	FALSE	FALSE	chr1:51027718	TRUE	TRUE	TRUE	TRUE	FALSE	0	0.075982	0.025641	0.075982	0.050341	0	0.075982	0.0333333	0.0567901	0.025641	0	6	1	3	1	578	80	239	197	275	chr1_51027718	51027718	mm10	0	0	0	100	0	0	0	Tmeff2	Tmeff2	0	http://genome.ucsc.edu/cgi-bin/hgTracks?db=mm10&position=chr1%3A51027717-51027718
chr1_51027737	chr1	51027737	A	G	+	Tmeff2	intron	FALSE	FALSE	chr1:51027738	TRUE	TRUE	TRUE	TRUE	FALSE	0	0.0802139	0.015873	0.0802139	0.0643409	0	0.0653371	0.0802139	0.0334169	0.015873	0	6	3	2	1	589	96	153	201	291	chr1_51027738	51027738	mm10	0	0	0	100	0	0	0	Tmeff2	Tmeff2	0	http://genome.ucsc.edu/cgi-bin/hgTracks?db=mm10&position=chr1%3A51027737-51027738
chr1_51028861	chr1	51028861	A	G	+	Tmeff2	intron	FALSE	FALSE	chr1:51028862	TRUE	TRUE	FALSE	TRUE	FALSE	0	0.140741	0	0.140741	0.140741	0	0.101208	0	0.0673077	0.140741	0	6	0	2	4	554	58	341	168	134	chr1_51028862	51028862	mm10	0	0	0	100	0	0	0	Tmeff2	Tmeff2	0	http://genome.ucsc.edu/cgi-bin/hgTracks?db=mm10&position=chr1%3A51028861-51028862
chr1_51028863	chr1	51028863	A	G	+	Tmeff2	intron	FALSE	FALSE	chr1:51028864	TRUE	TRUE	TRUE	TRUE	FALSE	0	0.203137	0.0208333	0.203137	0.182303	0	0.203137	0.0208333	0.0673077	0.103175	0	12	1	2	4	553	56	246	168	143	chr1_51028864	51028864	mm10	0	0	0	100	0	0	0	Tmeff2	Tmeff2	0	http://genome.ucsc.edu/cgi-bin/hgTracks?db=mm10&position=chr1%3A51028863-51028864
chr1_51028888	chr1	51028888	A	G	+	Tmeff2	intron	FALSE	FALSE	chr1:51028889	TRUE	TRUE	TRUE	TRUE	FALSE	0	0.0701754	0.030303	0.0701754	0.0398724	0	0.0701754	0.030303	0.0460317	0.0416667	0	4	1	2	1	555	355	256	179	278	chr1_51028889	51028889	mm10	0	0	0	100	0	0	0	Tmeff2	Tmeff2	0	http://genome.ucsc.edu/cgi-bin/hgTracks?db=mm10&position=chr1%3A51028888-51028889
chr1_51028889	chr1	51028889	A	G	+	Tmeff2	intron	FALSE	FALSE	chr1:51028890	TRUE	TRUE	TRUE	TRUE	FALSE	0	0.15	0.0238095	0.15	0.12619	0	0.131756	0.0541126	0.0238095	0.15	0	8	2	1	4	554	59	149	315	146	chr1_51028890	51028890	mm10	0	0	0	100	0	0	0	Tmeff2	Tmeff2	0	http://genome.ucsc.edu/cgi-bin/hgTracks?db=mm10&position=chr1%3A51028889-51028890
chr1_51028916	chr1	51028916	A	G	+	Tmeff2	intron	FALSE	FALSE	chr1:51028917	TRUE	TRUE	TRUE	TRUE	FALSE	0	0.111111	0.0222222	0.111111	0.0888889	0	0.0222222	0.111111	0.030303	0.037037	0	1	4	1	1	556	349	137	320	254	chr1_51028917	51028917	mm10	0	0	0	100	0	0	0	Tmeff2	Tmeff2	0	http://genome.ucsc.edu/cgi-bin/hgTracks?db=mm10&position=chr1%3A51028916-51028917
chr1_51028925	chr1	51028925	A	G	+	Tmeff2	intron	FALSE	FALSE	chr1:51028926	TRUE	TRUE	TRUE	TRUE	FALSE	0	0.25	0.037037	0.25	0.212963	0	0.166667	0.0555556	0.037037	0.25	0	6	1	1	3	551	191	237	311	127	chr1_51028926	51028926	mm10	0	0	0	100	0	0	0	Tmeff2	Tmeff2	0	http://genome.ucsc.edu/cgi-bin/hgTracks?db=mm10&position=chr1%3A51028925-51028926
chr1_51028953	chr1	51028953	A	G	+	Tmeff2	intron	FALSE	FALSE	chr1:51028954	TRUE	TRUE	TRUE	TRUE	FALSE	0	0.177778	0.0238095	0.177778	0.153968	0	0.0238095	0.122222	0.177778	0.116667	0	1	2	6	2	558	343	114	173	126	chr1_51028954	51028954	mm10	0	0	0	100	0	0	0	Tmeff2	Tmeff2	0	http://genome.ucsc.edu/cgi-bin/hgTracks?db=mm10&position=chr1%3A51028953-51028954
chr1_51028955	chr1	51028955	A	G	+	Tmeff2	intron	FALSE	FALSE	chr1:51028956	TRUE	TRUE	TRUE	TRUE	FALSE	0	0.277778	0.0922619	0.277778	0.185516	0	0.0922619	0.133333	0.117949	0.277778	0	4	2	4	3	561	196	113	174	133	chr1_51028956	51028956	mm10	0	0	0	100	0	0	0	Tmeff2	Tmeff2	0	http://genome.ucsc.edu/cgi-bin/hgTracks?db=mm10&position=chr1%3A51028955-51028956
chr1_5102989	chr1	5102989	A	G	+	Atp6v1h	intron	FALSE	FALSE	chr1:5102990	TRUE	TRUE	FALSE	TRUE	FALSE	0	0.25	0	0.25	0.25	0	0.047619	0	0.047619	0.25	0	1	0	1	3	1150	745	605	635	444	chr1_5102990	5102990	mm10	0	0	0	100	0	0	0	Atp6v1h	Atp6v1h	0	http://genome.ucsc.edu/cgi-bin/hgTracks?db=mm10&position=chr1%3A5102989-5102990
chr1_51157921	chr1	51157921	A	G	+	Tmeff2	intron	FALSE	FALSE	chr1:51157922	TRUE	TRUE	TRUE	FALSE	FALSE	0	0.114286	0	0.114286	0.114286	0	0	0.114286	0.0833333	0.0238095	0	0	2	4	1	507	528	125	176	252	chr1_51157922	51157922	mm10	0	0	0	100	0	0	0	Tmeff2	Tmeff2	0	http://genome.ucsc.edu/cgi-bin/hgTracks?db=mm10&position=chr1%3A51157921-51157922
chr1_5138254	chr1	5138254	A	G	+	Atp6v1h	intron	FALSE	TRUE	chr1:5138255	TRUE	TRUE	TRUE	FALSE	FALSE	0	0.0518519	0	0.0518519	0.0518519	0	0	0.025641	0.0518519	0.037037	0	0	1	4	1	777	754	463	278	525	chr1_5138255	5138255	mm10	0	0	0	100	0	0	0	Atp6v1h	Atp6v1h	0	http://genome.ucsc.edu/cgi-bin/hgTracks?db=mm10&position=chr1%3A5138254-5138255
chr1_55424333	chr1	55424333	A	G	+	Plcl1	intron	FALSE	FALSE	chr1:55424334	TRUE	TRUE	FALSE	TRUE	FALSE	0	0.0431934	0	0.0431934	0.0431934	0	0.0431934	0	0.0278249	0.0368192	0	10	0	5	4	221	227	159	193	143	chr1_55424334	55424334	mm10	0	0	0	100	0	0	0	Plcl1	Plcl1	0	http://genome.ucsc.edu/cgi-bin/hgTracks?db=mm10&position=chr1%3A55424333-55424334
chr1_55424334	chr1	55424334	A	G	+	Plcl1	intron	FALSE	FALSE	chr1:55424335	TRUE	TRUE	TRUE	TRUE	FALSE	0	0.101116	0.0192901	0.101116	0.0818263	0	0.101116	0.0192901	0.0381509	0.0783355	0	22	2	7	9	220	200	127	193	117	chr1_55424335	55424335	mm10	0	0	0	100	0	0	0	Plcl1	Plcl1	0	http://genome.ucsc.edu/cgi-bin/hgTracks?db=mm10&position=chr1%3A55424334-55424335
chr1_55449327	chr1	55449327	A	G	+	Plcl1	intron	FALSE	FALSE	chr1:55449328	TRUE	TRUE	FALSE	TRUE	FALSE	0	0.0415173	0	0.0415173	0.0415173	0	0.010101	0	0.0415173	0.0119048	0	1	0	4	1	176	163	101	131	117	chr1_55449328	55449328	mm10	0	0	0	100	0	0	0	Plcl1	Plcl1	0	http://genome.ucsc.edu/cgi-bin/hgTracks?db=mm10&position=chr1%3A55449327-55449328
chr1_55523145	chr1	55523145	A	G	+	Plcl1	intron	FALSE	TRUE	chr1:55523146	TRUE	TRUE	FALSE	TRUE	FALSE	0	0.136564	0	0.136564	0.136564	0	0.136564	0	0.0500313	0.12037	0	15	0	6	4	181	108	92	125	60	chr1_55523146	55523146	mm10	0	0	0	100	0	0	0	Plcl1	Plcl1	0	http://genome.ucsc.edu/cgi-bin/hgTracks?db=mm10&position=chr1%3A55523145-55523146
chr1_55523154	chr1	55523154	A	G	+	Plcl1	intron	FALSE	TRUE	chr1:55523155	TRUE	TRUE	FALSE	FALSE	FALSE	0	0.0888889	0	0.0888889	0.0888889	0	0	0	0.0243902	0.0888889	0	0	0	3	4	186	184	100	159	94	chr1_55523155	55523155	mm10	0	0	0	100	0	0	0	Plcl1	Plcl1	0	http://genome.ucsc.edu/cgi-bin/hgTracks?db=mm10&position=chr1%3A55523154-55523155
chr1_55523155	chr1	55523155	A	G	+	Plcl1	intron	FALSE	TRUE	chr1:55523156	TRUE	TRUE	TRUE	FALSE	FALSE	0	0.0735043	0	0.0735043	0.0735043	0	0	0.0303644	0.0456626	0.0735043	0	0	2	5	3	183	184	69	115	68	chr1_55523156	55523156	mm10	0	0	0	100	0	0	0	Plcl1	Plcl1	0	http://genome.ucsc.edu/cgi-bin/hgTracks?db=mm10&position=chr1%3A55523155-55523156
chr1_55524793	chr1	55524793	A	G	+	Plcl1	intron	FALSE	TRUE	chr1:55524794	TRUE	TRUE	TRUE	FALSE	FALSE	0	0.0730994	0	0.0730994	0.0730994	0	0	0.0622222	0.0730994	0.0397661	0	0	4	7	2	148	162	73	102	75	chr1_55524794	55524794	mm10	0	0	0	100	0	0	0	Plcl1	Plcl1	0	http://genome.ucsc.edu/cgi-bin/hgTracks?db=mm10&position=chr1%3A55524793-55524794
chr1_55525486	chr1	55525486	A	G	+	Plcl1	intron	FALSE	FALSE	chr1:55525487	TRUE	TRUE	FALSE	FALSE	FALSE	0	0.0397661	0	0.0397661	0.0397661	0	0	0	0.0397661	0.0123457	0	0	0	4	1	166	201	112	123	107	chr1_55525487	55525487	mm10	0	0	0	100	0	0	0	Plcl1	Plcl1	0	http://genome.ucsc.edu/cgi-bin/hgTracks?db=mm10&position=chr1%3A55525486-55525487
chr1_55534516	chr1	55534516	A	G	+	Plcl1	intron	FALSE	FALSE	chr1:55534517	TRUE	TRUE	TRUE	FALSE	FALSE	0	0.0888889	0.00833333	0.0888889	0.0805556	0	0.00833333	0.0222222	0.0634921	0.0888889	0	1	1	5	3	168	144	69	114	61	chr1_55534517	55534517	mm10	0	0	0	100	0	0	0	Plcl1	Plcl1	0	http://genome.ucsc.edu/cgi-bin/hgTracks?db=mm10&position=chr1%3A55534516-55534517
chr1_55572727	chr1	55572727	A	G	+	Plcl1	intron	FALSE	FALSE	chr1:55572728	TRUE	TRUE	TRUE	FALSE	FALSE	0	0.100833	0	0.100833	0.100833	0	0	0.100833	0.0861605	0.0839093	0	0	7	7	5	146	145	66	84	59	chr1_55572728	55572728	mm10	0	0	0	100	0	0	0	Plcl1	Plcl1	0	http://genome.ucsc.edu/cgi-bin/hgTracks?db=mm10&position=chr1%3A55572727-55572728
chr1_55572728	chr1	55572728	A	G	+	Plcl1	intron	FALSE	FALSE	chr1:55572729	TRUE	TRUE	TRUE	FALSE	FALSE	0	0.147997	0	0.147997	0.147997	0	0	0.0278261	0.0611111	0.147997	0	0	2	5	9	146	146	78	100	58	chr1_55572729	55572729	mm10	0	0	0	100	0	0	0	Plcl1	Plcl1	0	http://genome.ucsc.edu/cgi-bin/hgTracks?db=mm10&position=chr1%3A55572728-55572729
chr1_55572740	chr1	55572740	A	G	+	Plcl1	intron	FALSE	FALSE	chr1:55572741	TRUE	TRUE	TRUE	TRUE	FALSE	0	0.0810359	0.0454545	0.0810359	0.0355814	0	0.0810359	0.0454545	0.0621118	0.0517544	0	5	3	5	3	149	93	74	99	74	chr1_55572741	55572741	mm10	0	0	0	100	0	0	0	Plcl1	Plcl1	0	http://genome.ucsc.edu/cgi-bin/hgTracks?db=mm10&position=chr1%3A55572740-55572741
chr1_55572741	chr1	55572741	A	G	+	Plcl1	intron	FALSE	FALSE	chr1:55572742	TRUE	TRUE	TRUE	TRUE	FALSE	0	0.472348	0.257576	0.472348	0.214772	0	0.419454	0.257576	0.431178	0.472348	0	26	16	32	28	150	63	61	74	60	chr1_55572742	55572742	mm10	0	0	0	100	0	0	0	Plcl1	Plcl1	0	http://genome.ucsc.edu/cgi-bin/hgTracks?db=mm10&position=chr1%3A55572741-55572742
chr1_55573217	chr1	55573217	A	G	+	Plcl1	intron	FALSE	FALSE	chr1:55573218	TRUE	TRUE	FALSE	TRUE	FALSE	0	0.115079	0	0.115079	0.115079	0	0.115079	0	0.0902564	0.025641	0	6	0	4	1	144	56	91	98	76	chr1_55573218	55573218	mm10	0	0	0	100	0	0	0	Plcl1	Plcl1	0	http://genome.ucsc.edu/cgi-bin/hgTracks?db=mm10&position=chr1%3A55573217-55573218
chr1_58396572	chr1	58396572	A	G	+	Bzw1	intron	TRUE	FALSE	chr1:58396573	TRUE	TRUE	FALSE	TRUE	FALSE	0	0.262821	0	0.262821	0.262821	0	0.262821	0	0.0929487	0.166667	0	11	0	3	2	683	278	398	192	152	chr1_58396573	58396573	mm10	0	0	0	100	0	0	0	Bzw1	Bzw1	0	http://genome.ucsc.edu/cgi-bin/hgTracks?db=mm10&position=chr1%3A58396572-58396573
chr1_58396772	chr1	58396772	A	G	+	Bzw1	intron	TRUE	FALSE	chr1:58396773	TRUE	TRUE	TRUE	FALSE	FALSE	0	0.236111	0	0.236111	0.236111	0	0	0.236111	0.118056	0.0333333	0	0	4	5	1	702	714	183	218	307	chr1_58396773	58396773	mm10	0	0	0	100	0	0	0	Bzw1	Bzw1	0	http://genome.ucsc.edu/cgi-bin/hgTracks?db=mm10&position=chr1%3A58396772-58396773
chr1_58527231	chr1	58527231	T	C	-	Fam126b	exon	FALSE	FALSE	chr1:58527232	TRUE	TRUE	TRUE	TRUE	FALSE	0.00993125	0.0293934	0.0153247	0.0293934	0.0140688	0.00993125	0.0153247	0.0200292	0.0206447	0.0293934	3	4	4	5	5	285	272	194	253	174	chr1_58527232	58527232	mm10	0	0	100	0	0	0	100	Fam126b	Fam126b	0	http://genome.ucsc.edu/cgi-bin/hgTracks?db=mm10&position=chr1%3A58527231-58527232
chr1_59688865	chr1	59688865	A	G	+	Nop58	intron	FALSE	TRUE	chr1:59688866	TRUE	TRUE	TRUE	TRUE	FALSE	0	0.333333	0.0277778	0.333333	0.305556	0	0.0277778	0.122222	0.1	0.333333	0	1	2	3	4	240	148	66	100	56	chr1_59688866	59688866	mm10	0	0	0	100	0	0	0	Nop58	Nop58	0	http://genome.ucsc.edu/cgi-bin/hgTracks?db=mm10&position=chr1%3A59688865-59688866
chr1_59694803	chr1	59694803	A	G	+	Nop58	intron	FALSE	TRUE	chr1:59694804	TRUE	TRUE	FALSE	FALSE	FALSE	0	0.222222	0	0.222222	0.222222	0	0	0	0.0277778	0.222222	0	0	0	1	3	331	356	204	209	93	chr1_59694804	59694804	mm10	0	0	0	100	0	0	0	Nop58	Nop58	0	http://genome.ucsc.edu/cgi-bin/hgTracks?db=mm10&position=chr1%3A59694803-59694804
chr1_59763727	chr1	59763727	T	C	-	Bmpr2	promoter	FALSE	FALSE	chr1:59763728	TRUE	TRUE	TRUE	FALSE	TRUE	0.00333333	0.0433751	0.00333333	0.0433751	0.0400418	0.0164216	0.00333333	0.0433751	0.0177127	0.0143386	4	1	4	4	2	225	256	105	235	150	chr1_59763728	59763728	mm10	100	0	0	0	100	0	0	Bmpr2	Bmpr2	550	http://genome.ucsc.edu/cgi-bin/hgTracks?db=mm10&position=chr1%3A59763727-59763728
chr1_59793185	chr1	59793185	A	G	+	Bmpr2	intron	FALSE	TRUE	chr1:59793186	TRUE	TRUE	TRUE	FALSE	FALSE	0	0.333333	0	0.333333	0.333333	0	0	0.0833333	0.333333	0.047619	0	0	1	4	1	655	667	180	197	264	chr1_59793186	59793186	mm10	0	0	0	100	0	0	0	Bmpr2	Bmpr2	0	http://genome.ucsc.edu/cgi-bin/hgTracks?db=mm10&position=chr1%3A59793185-59793186
chr1_59818725	chr1	59818725	A	G	+	Bmpr2	intron	FALSE	TRUE	chr1:59818726	TRUE	TRUE	TRUE	TRUE	FALSE	0	0.124242	0.025641	0.124242	0.0986014	0	0.030303	0.124242	0.0925926	0.025641	0	2	4	5	1	499	399	111	210	329	chr1_59818726	59818726	mm10	0	0	0	100	0	0	0	Bmpr2	Bmpr2	0	http://genome.ucsc.edu/cgi-bin/hgTracks?db=mm10&position=chr1%3A59818725-59818726
chr1_59818726	chr1	59818726	A	G	+	Bmpr2	intron	FALSE	TRUE	chr1:59818727	TRUE	TRUE	TRUE	FALSE	FALSE	0	0.116667	0	0.116667	0.116667	0	0	0.0939394	0.116667	0.106838	0	0	3	4	3	498	553	111	221	180	chr1_59818727	59818727	mm10	0	0	0	100	0	0	0	Bmpr2	Bmpr2	0	http://genome.ucsc.edu/cgi-bin/hgTracks?db=mm10&position=chr1%3A59818726-59818727
chr1_59818743	chr1	59818743	A	G	+	Bmpr2	intron	FALSE	TRUE	chr1:59818744	TRUE	TRUE	TRUE	TRUE	FALSE	0	0.157407	0.0277778	0.157407	0.12963	0	0.0277778	0.114286	0.101754	0.157407	0	2	3	4	3	499	400	108	221	174	chr1_59818744	59818744	mm10	0	0	0	100	0	0	0	Bmpr2	Bmpr2	0	http://genome.ucsc.edu/cgi-bin/hgTracks?db=mm10&position=chr1%3A59818743-59818744
chr1_59852648	chr1	59852648	A	G	+	Bmpr2	intron	FALSE	TRUE	chr1:59852649	TRUE	TRUE	FALSE	TRUE	FALSE	0	0.244444	0	0.244444	0.244444	0	0.244444	0	0.0666667	0.114286	0	4	0	1	2	530	205	400	328	148	chr1_59852649	59852649	mm10	0	0	0	100	0	0	0	Bmpr2	Bmpr2	0	http://genome.ucsc.edu/cgi-bin/hgTracks?db=mm10&position=chr1%3A59852648-59852649
chr1_59874207	chr1	59874207	A	G	+	Bmpr2	exon	FALSE	TRUE	chr1:59874208	TRUE	TRUE	FALSE	TRUE	FALSE	0	0.318171	0.00725309	0.318171	0.310918	0	0.318171	0.00725309	0.119527	0.224586	0	118	2	42	69	313	372	261	346	310	chr1_59874208	59874208	mm10	0	0	100	0	0	0	100	Bmpr2	Bmpr2	0	http://genome.ucsc.edu/cgi-bin/hgTracks?db=mm10&position=chr1%3A59874207-59874208
chr1_60231841	chr1	60231841	A	G	+	Nbeal1	intron	FALSE	TRUE	chr1:60231842	TRUE	TRUE	TRUE	TRUE	FALSE	0	0.230303	0.0666667	0.230303	0.163636	0	0.0666667	0.0666667	0.230303	0.111111	0	1	1	4	1	138	125	92	63	93	chr1_60231842	60231842	mm10	0	0	0	100	0	0	0	Nbeal1	Nbeal1	0	http://genome.ucsc.edu/cgi-bin/hgTracks?db=mm10&position=chr1%3A60231841-60231842
chr1_60416106	chr1	60416106	A	G	+	Abi2	intron	FALSE	TRUE	chr1:60416107	TRUE	TRUE	FALSE	TRUE	FALSE	0	0.244444	0	0.244444	0.244444	0	0.244444	0	0.0606061	0.166667	0	7	0	2	3	948	322	492	553	248	chr1_60416107	60416107	mm10	0	0	0	100	0	0	0	Abi2	Abi2	0	http://genome.ucsc.edu/cgi-bin/hgTracks?db=mm10&position=chr1%3A60416106-60416107
chr1_60416245	chr1	60416245	A	G	+	Abi2	intron	FALSE	TRUE	chr1:60416246	TRUE	TRUE	TRUE	FALSE	FALSE	0	0.166667	0	0.166667	0.166667	0	0	0.166667	0.0703704	0.0809524	0	0	4	2	2	946	886	187	320	229	chr1_60416246	60416246	mm10	0	0	0	100	0	0	0	Abi2	Abi2	0	http://genome.ucsc.edu/cgi-bin/hgTracks?db=mm10&position=chr1%3A60416245-60416246
chr1_60471576	chr1	60471576	A	G	+	Abi2	intron	TRUE	FALSE	chr1:60471577	TRUE	TRUE	TRUE	FALSE	FALSE	0	0.0884249	0	0.0884249	0.0884249	0	0	0.0416667	0.0388615	0.0884249	0	0	2	3	4	1041	1001	401	380	52	chr1_60471577	60471577	mm10	0	0	0	100	0	0	0	Abi2	Abi2	0	http://genome.ucsc.edu/cgi-bin/hgTracks?db=mm10&position=chr1%3A60471576-60471577
chr1_60478515	chr1	60478515	A	G	+	Abi2	exon	TRUE	FALSE	chr1:60478516	TRUE	TRUE	TRUE	TRUE	FALSE	0.00888192	0.022275	0.0107527	0.022275	0.0115223	0.00888192	0.022275	0.0114943	0.0155039	0.0107527	2	5	2	2	3	216	231	220	132	285	chr1_60478516	60478516	mm10	0	0	100	0	0	0	100	Abi2	Abi2	0	http://genome.ucsc.edu/cgi-bin/hgTracks?db=mm10&position=chr1%3A60478515-60478516
chr1_60478587	chr1	60478587	A	G	+	Abi2	exon	TRUE	FALSE	chr1:60478588	TRUE	TRUE	FALSE	TRUE	FALSE	0	0.460718	0	0.460718	0.460718	0	0.460718	0	0.305263	0.335218	0	32	0	18	33	78	66	139	64	97	chr1_60478588	60478588	mm10	0	0	100	0	0	0	100	Abi2	Abi2	0	http://genome.ucsc.edu/cgi-bin/hgTracks?db=mm10&position=chr1%3A60478587-60478588
chr1_60478589	chr1	60478589	A	G	+	Abi2	exon	TRUE	FALSE	chr1:60478590	TRUE	TRUE	FALSE	TRUE	FALSE	0	0.180207	0	0.180207	0.180207	0	0.180207	0	0.03125	0.093919	0	13	0	2	9	78	70	138	66	95	chr1_60478590	60478590	mm10	0	0	100	0	0	0	100	Abi2	Abi2	0	http://genome.ucsc.edu/cgi-bin/hgTracks?db=mm10&position=chr1%3A60478589-60478590
chr1_60479538	chr1	60479538	T	C	-	Abi2	exon	FALSE	FALSE	chr1:60479539	TRUE	TRUE	FALSE	TRUE	FALSE	0.00260393	0.011749	0.00330033	0.011749	0.00844863	0.00260393	0.011749	0.00330033	0.0113649	0.0105987	2	9	1	8	3	774	774	251	703	290	chr1_60479539	60479539	mm10	0	0	100	0	0	0	100	Abi2	Abi2	0	http://genome.ucsc.edu/cgi-bin/hgTracks?db=mm10&position=chr1%3A60479538-60479539
chr1_63310124	chr1	63310124	T	C	-	Zdbf2	exon	FALSE	FALSE	chr1:63310125	TRUE	TRUE	TRUE	TRUE	TRUE	0.0128205	0.0417074	0.0151515	0.0417074	0.0265559	0.0128205	0.0417074	0.0151515	0.0298692	0.0241605	2	4	1	4	2	103	89	77	120	91	chr1_63310125	63310125	mm10	0	0	100	0	0	0	100	Zdbf2	Zdbf2	0	http://genome.ucsc.edu/cgi-bin/hgTracks?db=mm10&position=chr1%3A63310124-63310125
chr1_63467194	chr1	63467194	T	C	-	Adam23	intron	FALSE	FALSE	chr1:63467195	TRUE	TRUE	FALSE	FALSE	FALSE	0	0.166667	0	0.166667	0.166667	0	0	0	0.166667	0.0833333	0	0	0	2	1	743	769	530	251	455	chr1_63467195	63467195	mm10	0	0	0	100	0	0	0	Adam23	Adam23	0	http://genome.ucsc.edu/cgi-bin/hgTracks?db=mm10&position=chr1%3A63467194-63467195
chr1_63487857	chr1	63487857	A	G	+	Adam23	intron	FALSE	TRUE	chr1:63487858	TRUE	TRUE	TRUE	TRUE	FALSE	0	0.241667	0.0333333	0.241667	0.208333	0	0.0333333	0.241667	0.108333	0.0944444	0	1	6	3	2	698	591	116	268	232	chr1_63487858	63487858	mm10	0	0	0	100	0	0	0	Adam23	Adam23	0	http://genome.ucsc.edu/cgi-bin/hgTracks?db=mm10&position=chr1%3A63487857-63487858
chr1_64032859	chr1	64032859	T	C	-		intergenic	FALSE	FALSE	chr1:64032860	TRUE	TRUE	FALSE	FALSE	TRUE	0	0.0563643	0	0.0563643	0.0563643	0.0155797	0.00628931	0	0.0563643	0.0342566	2	1	0	7	3	111	118	88	123	88	chr1_64032860	64032860	mm10	0	0	0	0	100	0	0		Klf7	2810	http://genome.ucsc.edu/cgi-bin/hgTracks?db=mm10&position=chr1%3A64032859-64032860
chr1_66468369	chr1	66468369	A	G	+	Unc80	promoter	FALSE	FALSE	chr1:66468370	TRUE	TRUE	TRUE	FALSE	FALSE	0	0.209238	0.00628931	0.209238	0.202948	0	0.00628931	0.209238	0.0234962	0.132358	0	1	28	3	17	128	146	137	129	132	chr1_66468370	66468370	mm10	100	0	100	0	0	100	0	Unc80	Unc80	0	http://genome.ucsc.edu/cgi-bin/hgTracks?db=mm10&position=chr1%3A66468369-66468370
chr1_66777093	chr1	66777093	T	C	-	Kansl1l	intron	TRUE	FALSE	chr1:66777094	TRUE	TRUE	TRUE	TRUE	FALSE	0	0.203704	0.047619	0.203704	0.156085	0	0.047619	0.0952381	0.203704	0.144444	0	1	2	4	4	182	154	65	65	55	chr1_66777094	66777094	mm10	0	0	0	100	0	0	0	Kansl1l	Kansl1l	0	http://genome.ucsc.edu/cgi-bin/hgTracks?db=mm10&position=chr1%3A66777093-66777094
chr1_66777492	chr1	66777492	A	G	+	Kansl1l	intron	TRUE	FALSE	chr1:66777493	TRUE	TRUE	FALSE	TRUE	FALSE	0	0.273148	0	0.273148	0.273148	0	0.273148	0	0.138528	0.175	0	10	0	4	3	191	96	96	86	59	chr1_66777493	66777493	mm10	0	0	0	100	0	0	0	Kansl1l	Kansl1l	0	http://genome.ucsc.edu/cgi-bin/hgTracks?db=mm10&position=chr1%3A66777492-66777493
chr1_66777518	chr1	66777518	A	G	+	Kansl1l	intron	TRUE	FALSE	chr1:66777519	TRUE	TRUE	TRUE	TRUE	FALSE	0	0.140741	0.047619	0.140741	0.0931217	0	0.140741	0.047619	0.0939394	0.047619	0	4	1	3	1	188	91	72	89	101	chr1_66777519	66777519	mm10	0	0	0	100	0	0	0	Kansl1l	Kansl1l	0	http://genome.ucsc.edu/cgi-bin/hgTracks?db=mm10&position=chr1%3A66777518-66777519
chr1_66777530	chr1	66777530	A	G	+	Kansl1l	intron	TRUE	FALSE	chr1:66777531	TRUE	TRUE	TRUE	FALSE	FALSE	0	0.1	0	0.1	0.1	0	0	0.047619	0.1	0.0555556	0	0	1	3	2	186	199	75	127	101	chr1_66777531	66777531	mm10	0	0	0	100	0	0	0	Kansl1l	Kansl1l	0	http://genome.ucsc.edu/cgi-bin/hgTracks?db=mm10&position=chr1%3A66777530-66777531
chr1_7107361	chr1	7107361	A	G	+	Pcmtd1	intron	TRUE	FALSE	chr1:7107362	TRUE	TRUE	TRUE	TRUE	FALSE	0	0.319444	0.0555556	0.319444	0.263889	0	0.111111	0.0555556	0.319444	0.222222	0	2	1	7	2	298	220	164	104	103	chr1_7107362	7107362	mm10	0	0	0	100	0	100	0	Pcmtd1	Pcmtd1	0	http://genome.ucsc.edu/cgi-bin/hgTracks?db=mm10&position=chr1%3A7107361-7107362
chr1_7108090	chr1	7108090	A	G	+	Pcmtd1	intron	TRUE	FALSE	chr1:7108091	TRUE	TRUE	TRUE	FALSE	FALSE	0	0.206349	0	0.206349	0.206349	0	0	0.0833333	0.138889	0.206349	0	0	1	3	3	303	300	155	98	109	chr1_7108091	7108091	mm10	0	0	0	100	0	100	0	Pcmtd1	Pcmtd1	0	http://genome.ucsc.edu/cgi-bin/hgTracks?db=mm10&position=chr1%3A7108090-7108091
chr1_7110314	chr1	7110314	A	G	+	Pcmtd1	intron	FALSE	FALSE	chr1:7110315	TRUE	TRUE	TRUE	TRUE	FALSE	0	0.388889	0.0555556	0.388889	0.333333	0	0.0555556	0.188889	0.133333	0.388889	0	1	3	2	4	296	194	93	79	105	chr1_7110315	7110315	mm10	0	0	0	100	0	100	0	Pcmtd1	Pcmtd1	0	http://genome.ucsc.edu/cgi-bin/hgTracks?db=mm10&position=chr1%3A7110314-7110315
chr1_72298534	chr1	72298534	A	G	+	Tmem169	intron	TRUE	FALSE	chr1:72298535	TRUE	TRUE	TRUE	FALSE	FALSE	0	0.111111	0	0.111111	0.111111	0	0	0.111111	0.0888889	0.111111	0	0	1	4	1	128	130	59	115	72	chr1_72298535	72298535	mm10	0	0	0	100	0	0	0	Tmem169	Tmem169	0	http://genome.ucsc.edu/cgi-bin/hgTracks?db=mm10&position=chr1%3A72298534-72298535
chr1_74252911	chr1	74252911	A	G	+	Arpc2	intron	FALSE	TRUE	chr1:74252912	TRUE	TRUE	TRUE	FALSE	FALSE	0	0.222222	0	0.222222	0.222222	0	0	0.122222	0.0222222	0.222222	0	0	2	1	3	1231	1275	168	750	237	chr1_74252912	74252912	mm10	0	0	0	100	0	0	0	Arpc2	Arpc2	0	http://genome.ucsc.edu/cgi-bin/hgTracks?db=mm10&position=chr1%3A74252911-74252912
chr1_74261756	chr1	74261756	A	G	+	Arpc2	intron	FALSE	TRUE	chr1:74261757	TRUE	TRUE	TRUE	TRUE	FALSE	0	0.305556	0.0972222	0.305556	0.208333	0	0.111111	0.305556	0.0972222	0.277778	0	1	3	3	3	1139	790	213	353	269	chr1_74261757	74261757	mm10	0	0	0	100	0	0	0	Arpc2	Arpc2	0	http://genome.ucsc.edu/cgi-bin/hgTracks?db=mm10&position=chr1%3A74261756-74261757
chr1_74305839	chr1	74305839	A	G	+	Pnkd	intron	TRUE	FALSE	chr1:74305840	TRUE	TRUE	TRUE	FALSE	FALSE	0	0.3	0	0.3	0.3	0	0	0.166667	0.037037	0.3	0	0	2	1	4	475	553	160	298	92	chr1_74305840	74305840	mm10	0	0	0	100	0	0	0	Pnkd	Pnkd	0	http://genome.ucsc.edu/cgi-bin/hgTracks?db=mm10&position=chr1%3A74305839-74305840
chr1_78668455	chr1	78668455	A	G	+	Utp14b	3' end	TRUE	FALSE	chr1:78668456	TRUE	TRUE	FALSE	FALSE	FALSE	0	0.0235597	0	0.0235597	0.0235597	0	0	0	0.018711	0.0235597	0	0	0	6	4	953	1035	646	586	189	chr1_78668456	78668456	mm10	0	100	0	100	0	100	0	Acsl3, Utp14b	Acsl3	0	http://genome.ucsc.edu/cgi-bin/hgTracks?db=mm10&position=chr1%3A78668455-78668456
chr1_78686399	chr1	78686399	A	G	+	Acsl3	intron	TRUE	FALSE	chr1:78686400	TRUE	TRUE	TRUE	FALSE	FALSE	0	0.138889	0	0.138889	0.138889	0	0	0.0892857	0.0827068	0.138889	0	0	2	5	3	450	544	219	210	183	chr1_78686400	78686400	mm10	0	0	0	100	0	100	0	Acsl3	Acsl3	0	http://genome.ucsc.edu/cgi-bin/hgTracks?db=mm10&position=chr1%3A78686399-78686400
chr1_78694193	chr1	78694193	A	G	+	Acsl3	intron	FALSE	FALSE	chr1:78694194	TRUE	TRUE	FALSE	FALSE	FALSE	0	0.166667	0	0.166667	0.166667	0	0	0	0.0888889	0.166667	0	0	0	4	2	1090	1270	594	385	456	chr1_78694194	78694194	mm10	0	0	0	100	0	0	0	Acsl3	Acsl3	0	http://genome.ucsc.edu/cgi-bin/hgTracks?db=mm10&position=chr1%3A78694193-78694194
chr1_82875135	chr1	82875135	A	G	+	Agfg1	intron	TRUE	FALSE	chr1:82875136	TRUE	TRUE	TRUE	FALSE	FALSE	0	0.428571	0	0.428571	0.428571	0	0	0.214815	0.428571	0.222222	0	0	5	5	3	392	434	95	167	92	chr1_82875136	82875136	mm10	0	0	0	100	0	0	0	Agfg1	Agfg1	0	http://genome.ucsc.edu/cgi-bin/hgTracks?db=mm10&position=chr1%3A82875135-82875136
chr1_83319237	chr1	83319237	T	C	-	Sphkap	intron	FALSE	FALSE	chr1:83319238	TRUE	TRUE	TRUE	TRUE	FALSE	0	0.0978836	0.0151515	0.0978836	0.0827321	0	0.0151515	0.0333333	0.077425	0.0978836	0	1	1	5	3	716	651	233	68	162	chr1_83319238	83319238	mm10	0	0	0	100	0	0	0	Sphkap	Sphkap	0	http://genome.ucsc.edu/cgi-bin/hgTracks?db=mm10&position=chr1%3A83319237-83319238
chr1_83319243	chr1	83319243	T	C	-	Sphkap	intron	FALSE	FALSE	chr1:83319244	TRUE	TRUE	FALSE	TRUE	FALSE	0	0.0764895	0	0.0764895	0.0764895	0	0.0757576	0	0.0764895	0.0753968	0	4	0	5	2	715	320	366	318	157	chr1_83319244	83319244	mm10	0	0	0	100	0	0	0	Sphkap	Sphkap	0	http://genome.ucsc.edu/cgi-bin/hgTracks?db=mm10&position=chr1%3A83319243-83319244
chr1_85826203	chr1	85826203	A	G	+	Cab39	intron	TRUE	FALSE	chr1:85826204	TRUE	TRUE	FALSE	FALSE	FALSE	0	0.188889	0	0.188889	0.188889	0	0	0	0.188889	0.0666667	0	0	0	3	1	628	706	402	222	344	chr1_85826204	85826204	mm10	0	0	0	100	0	0	0	Cab39	Cab39	0	http://genome.ucsc.edu/cgi-bin/hgTracks?db=mm10&position=chr1%3A85826203-85826204
chr1_86127974	chr1	86127974	A	G	+	Psmd1	intron	TRUE	FALSE	chr1:86127975	TRUE	TRUE	TRUE	FALSE	FALSE	0	0.15	0	0.15	0.15	0	0	0.15	0.030303	0.111111	0	0	3	1	1	492	555	77	333	162	chr1_86127975	86127975	mm10	0	0	0	100	0	0	0	Psmd1	Psmd1	0	http://genome.ucsc.edu/cgi-bin/hgTracks?db=mm10&position=chr1%3A86127974-86127975
chr1_86800568	chr1	86800568	A	G	+	Dis3l2	intron	TRUE	FALSE	chr1:86800569	TRUE	TRUE	FALSE	FALSE	FALSE	0	0.333333	0	0.333333	0.333333	0	0	0	0.333333	0.0666667	0	0	0	4	1	176	180	117	112	100	chr1_86800569	86800569	mm10	0	0	0	100	0	0	0	Dis3l2	Dis3l2	0	http://genome.ucsc.edu/cgi-bin/hgTracks?db=mm10&position=chr1%3A86800568-86800569
chr1_86917245	chr1	86917245	A	G	+	Dis3l2	intron	FALSE	FALSE	chr1:86917246	TRUE	TRUE	TRUE	TRUE	FALSE	0	0.244444	0.0833333	0.244444	0.161111	0	0.244444	0.133333	0.0833333	0.0833333	0	3	2	2	1	127	62	67	97	66	chr1_86917246	86917246	mm10	0	0	0	100	0	0	0	Dis3l2	Dis3l2	0	http://genome.ucsc.edu/cgi-bin/hgTracks?db=mm10&position=chr1%3A86917245-86917246
chr1_87352840	chr1	87352840	A	G	+	Gigyf2	intron	FALSE	TRUE	chr1:87352841	TRUE	TRUE	FALSE	TRUE	FALSE	0	0.234127	0	0.234127	0.234127	0	0.234127	0	0.150794	0.125	0	7	0	3	2	455	172	308	159	131	chr1_87352841	87352841	mm10	0	0	0	100	0	100	0	Gigyf2	Gigyf2	0	http://genome.ucsc.edu/cgi-bin/hgTracks?db=mm10&position=chr1%3A87352840-87352841
chr1_87352843	chr1	87352843	A	G	+	Gigyf2	intron	FALSE	TRUE	chr1:87352844	TRUE	TRUE	TRUE	TRUE	FALSE	0	0.233333	0.047619	0.233333	0.185714	0	0.125541	0.111111	0.047619	0.233333	0	3	1	1	4	455	173	228	306	130	chr1_87352844	87352844	mm10	0	0	0	100	0	100	0	Gigyf2	Gigyf2	0	http://genome.ucsc.edu/cgi-bin/hgTracks?db=mm10&position=chr1%3A87352843-87352844
chr1_87443797	chr1	87443797	A	G	+	Gigyf2	exon	FALSE	FALSE	chr1:87443798	TRUE	TRUE	TRUE	FALSE	FALSE	0.00406504	0.0299921	0.00406504	0.0299921	0.0259271	0.00813008	0.00406504	0.0128205	0.0299921	0.025784	2	1	1	6	3	210	240	76	201	117	chr1_87443798	87443798	mm10	0	0	100	0	0	0	0	Gigyf2	Gigyf2	0	http://genome.ucsc.edu/cgi-bin/hgTracks?db=mm10&position=chr1%3A87443797-87443798
chr1_87891583	chr1	87891583	A	G	+	Dgkd	intron	FALSE	FALSE	chr1:87891584	TRUE	TRUE	TRUE	FALSE	FALSE	0	0.277778	0	0.277778	0.277778	0	0	0.208333	0.277778	0.206349	0	0	3	7	3	348	400	80	134	114	chr1_87891584	87891584	mm10	0	0	0	100	0	0	0	Dgkd	Dgkd	0	http://genome.ucsc.edu/cgi-bin/hgTracks?db=mm10&position=chr1%3A87891583-87891584
chr1_87892378	chr1	87892378	A	G	+	Dgkd	intron	FALSE	FALSE	chr1:87892379	TRUE	TRUE	FALSE	FALSE	FALSE	0	0.233333	0	0.233333	0.233333	0	0	0	0.0809524	0.233333	0	0	0	2	4	341	402	239	128	120	chr1_87892379	87892379	mm10	0	0	0	100	0	0	0	Dgkd	Dgkd	0	http://genome.ucsc.edu/cgi-bin/hgTracks?db=mm10&position=chr1%3A87892378-87892379
chr1_87892409	chr1	87892409	A	G	+	Dgkd	intron	FALSE	FALSE	chr1:87892410	TRUE	TRUE	TRUE	FALSE	FALSE	0	0.158333	0	0.158333	0.158333	0	0	0.12963	0.0833333	0.158333	0	0	3	1	4	341	404	89	244	100	chr1_87892410	87892410	mm10	0	0	0	100	0	0	0	Dgkd	Dgkd	0	http://genome.ucsc.edu/cgi-bin/hgTracks?db=mm10&position=chr1%3A87892409-87892410
chr1_88264070	chr1	88264070	T	C	-	A730008H23Rik, 6430706D22Rik	3' end	TRUE	FALSE	chr1:88264071	TRUE	TRUE	FALSE	TRUE	FALSE	0	0.0556961	0	0.0556961	0.0556961	0	0.0556961	0	0.0207949	0.0296443	0	8	0	3	2	128	141	60	149	66	chr1_88264071	88264071	mm10	0	100	100	0	0	0	100	6430706D22Rik, Hjurp, A730008H23Rik	6430706D22Rik, Hjurp	0	http://genome.ucsc.edu/cgi-bin/hgTracks?db=mm10&position=chr1%3A88264070-88264071
chr1_88267091	chr1	88267091	T	C	-	A730008H23Rik, 6430706D22Rik, Hjurp	intron	FALSE	TRUE	chr1:88267092	TRUE	TRUE	TRUE	TRUE	TRUE	0.0833333	0.416667	0.0833333	0.416667	0.333333	0.166667	0.333333	0.0833333	0.416667	0.133333	2	5	1	5	2	99	55	68	60	77	chr1_88267092	88267092	mm10	0	0	0	100	0	0	0	A730008H23Rik, 6430706D22Rik, Hjurp	A730008H23Rik, 6430706D22Rik, Hjurp	0	http://genome.ucsc.edu/cgi-bin/hgTracks?db=mm10&position=chr1%3A88267091-88267092
chr1_89803701	chr1	89803701	A	G	+	Agap1	intron	FALSE	FALSE	chr1:89803702	TRUE	TRUE	TRUE	TRUE	FALSE	0	0.15873	0.0555556	0.15873	0.103175	0	0.0978836	0.15873	0.102564	0.0555556	0	3	2	4	1	454	182	107	286	197	chr1_89803702	89803702	mm10	0	0	0	100	0	0	0	Agap1	Agap1	0	http://genome.ucsc.edu/cgi-bin/hgTracks?db=mm10&position=chr1%3A89803701-89803702
chr1_91079417	chr1	91079417	A	G	+	Lrrfip1	intron	FALSE	FALSE	chr1:91079418	TRUE	TRUE	FALSE	TRUE	FALSE	0	0.078444	0	0.078444	0.078444	0	0.078444	0	0.0178063	0.0543403	0	9	0	2	5	229	113	140	137	86	chr1_91079418	91079418	mm10	0	0	0	100	0	0	0	Lrrfip1	Lrrfip1	0	http://genome.ucsc.edu/cgi-bin/hgTracks?db=mm10&position=chr1%3A91079417-91079418
chr1_93407029	chr1	93407029	T	C	-	Hdlbp	exon	FALSE	FALSE	chr1:93407030	TRUE	TRUE	TRUE	FALSE	FALSE	0	0.0150332	0.00931072	0.0150332	0.00572251	0	0.00931072	0.0101103	0.0150332	0.0111111	0	5	2	7	2	452	554	187	472	203	chr1_93407030	93407030	mm10	0	0	100	0	0	0	100	Hdlbp	Hdlbp	0	http://genome.ucsc.edu/cgi-bin/hgTracks?db=mm10&position=chr1%3A93407029-93407030
chr1_93509087	chr1	93509087	A	G	+	Sept2	3' end	FALSE	FALSE	chr1:93509088	TRUE	TRUE	FALSE	TRUE	FALSE	0	0.0151074	0.0045045	0.0151074	0.0106029	0	0.0137048	0.0045045	0.0151074	0.0144402	0	6	1	6	3	334	442	209	389	194	chr1_93509088	93509088	mm10	0	100	100	0	0	0	100	Sept2	Sept2	0	http://genome.ucsc.edu/cgi-bin/hgTracks?db=mm10&position=chr1%3A93509087-93509088
chr1_93695367	chr1	93695367	A	G	+	Bok	3' end	FALSE	FALSE	chr1:93695368	TRUE	TRUE	FALSE	TRUE	FALSE	0	0.032177	0	0.032177	0.032177	0	0.032177	0	0.0289433	0.0210287	0	6	0	4	3	175	176	117	135	166	chr1_93695368	93695368	mm10	0	100	100	0	0	0	100	Bok	Bok	0	http://genome.ucsc.edu/cgi-bin/hgTracks?db=mm10&position=chr1%3A93695367-93695368
chr1_93779974	chr1	93779974	A	G	+	Atg4b	intron	FALSE	TRUE	chr1:93779975	TRUE	TRUE	TRUE	TRUE	FALSE	0	0.277778	0.111111	0.277778	0.166667	0	0.277778	0.133333	0.111111	0.222222	0	3	2	1	2	224	82	91	154	117	chr1_93779975	93779975	mm10	0	0	0	100	0	0	0	Atg4b	Atg4b	0	http://genome.ucsc.edu/cgi-bin/hgTracks?db=mm10&position=chr1%3A93779974-93779975
chr10_102096671	chr10	102096671	A	G	+	Mgat4c	intron	FALSE	FALSE	chr10:102096672	TRUE	TRUE	TRUE	FALSE	FALSE	0	0.25	0	0.25	0.25	0	0	0.030303	0.25	0.0222222	0	0	1	5	1	92	83	61	51	75	chr10_102096672	102096672	mm10	0	0	0	100	0	100	0	Mgat4c	Mgat4c	0	http://genome.ucsc.edu/cgi-bin/hgTracks?db=mm10&position=chr10%3A102096671-102096672
chr10_102096679	chr10	102096679	A	G	+	Mgat4c	intron	FALSE	FALSE	chr10:102096680	TRUE	TRUE	FALSE	TRUE	FALSE	0	0.132576	0	0.132576	0.132576	0	0.132576	0	0.0740741	0.030303	0	4	0	2	1	90	51	67	79	71	chr10_102096680	102096680	mm10	0	0	0	100	0	100	0	Mgat4c	Mgat4c	0	http://genome.ucsc.edu/cgi-bin/hgTracks?db=mm10&position=chr10%3A102096679-102096680
chr10_102122424	chr10	102122424	A	G	+	Mgat4c	intron	FALSE	FALSE	chr10:102122425	TRUE	TRUE	TRUE	FALSE	FALSE	0	0.130719	0	0.130719	0.130719	0	0	0.0473856	0.0392157	0.130719	0	0	2	2	5	103	99	56	81	67	chr10_102122425	102122425	mm10	0	0	0	100	0	100	0	Mgat4c	Mgat4c	0	http://genome.ucsc.edu/cgi-bin/hgTracks?db=mm10&position=chr10%3A102122424-102122425
chr10_102122426	chr10	102122426	A	G	+	Mgat4c	intron	FALSE	FALSE	chr10:102122427	TRUE	TRUE	TRUE	FALSE	FALSE	0	0.102315	0	0.102315	0.102315	0	0	0.0418301	0.0392157	0.102315	0	0	2	2	5	105	98	51	81	50	chr10_102122427	102122427	mm10	0	0	0	100	0	100	0	Mgat4c	Mgat4c	0	http://genome.ucsc.edu/cgi-bin/hgTracks?db=mm10&position=chr10%3A102122426-102122427
chr10_102125905	chr10	102125905	A	G	+	Mgat4c	intron	FALSE	FALSE	chr10:102125906	TRUE	TRUE	FALSE	TRUE	FALSE	0	0.0787037	0	0.0787037	0.0787037	0	0.047619	0	0.0787037	0.0333333	0	1	0	4	1	97	58	71	69	70	chr10_102125906	102125906	mm10	0	0	0	100	0	100	0	Mgat4c	Mgat4c	0	http://genome.ucsc.edu/cgi-bin/hgTracks?db=mm10&position=chr10%3A102125905-102125906
chr10_102176801	chr10	102176801	A	G	+	Mgat4c	intron	FALSE	FALSE	chr10:102176802	TRUE	TRUE	TRUE	TRUE	FALSE	0	0.157576	0.0555556	0.157576	0.10202	0	0.119048	0.0555556	0.110517	0.157576	0	5	2	4	5	120	99	84	77	67	chr10_102176802	102176802	mm10	0	0	0	100	0	100	0	Mgat4c	Mgat4c	0	http://genome.ucsc.edu/cgi-bin/hgTracks?db=mm10&position=chr10%3A102176801-102176802
chr10_102181989	chr10	102181989	A	G	+	Mgat4c	intron	FALSE	FALSE	chr10:102181990	TRUE	TRUE	FALSE	TRUE	FALSE	0	0.155303	0	0.155303	0.155303	0	0.0512821	0	0.155303	0.037037	0	2	0	4	1	115	69	98	51	85	chr10_102181990	102181990	mm10	0	0	0	100	0	100	0	Mgat4c	Mgat4c	0	http://genome.ucsc.edu/cgi-bin/hgTracks?db=mm10&position=chr10%3A102181989-102181990
chr10_102258479	chr10	102258479	A	G	+	Mgat4c	intron	FALSE	FALSE	chr10:102258480	TRUE	TRUE	FALSE	FALSE	FALSE	0	0.0952381	0	0.0952381	0.0952381	0	0	0	0.0952381	0.0416667	0	0	0	4	2	111	119	102	86	96	chr10_102258480	102258480	mm10	0	0	0	100	0	100	0	Mgat4c	Mgat4c	0	http://genome.ucsc.edu/cgi-bin/hgTracks?db=mm10&position=chr10%3A102258479-102258480
chr10_106502321	chr10	106502321	A	G	+	Ppfia2	intron	FALSE	FALSE	chr10:106502322	TRUE	TRUE	FALSE	TRUE	FALSE	0	0.166667	0	0.166667	0.166667	0	0.166667	0	0.151515	0.0555556	0	2	0	5	1	431	273	196	254	162	chr10_106502322	106502322	mm10	0	0	0	100	0	0	0	Ppfia2	Ppfia2	0	http://genome.ucsc.edu/cgi-bin/hgTracks?db=mm10&position=chr10%3A106502321-106502322
chr10_106502398	chr10	106502398	A	G	+	Ppfia2	intron	FALSE	FALSE	chr10:106502399	TRUE	TRUE	TRUE	FALSE	FALSE	0	0.333333	0	0.333333	0.333333	0	0	0.25	0.333333	0.0952381	0	0	3	3	2	430	446	78	124	145	chr10_106502399	106502399	mm10	0	0	0	100	0	0	0	Ppfia2	Ppfia2	0	http://genome.ucsc.edu/cgi-bin/hgTracks?db=mm10&position=chr10%3A106502398-106502399
chr10_106632930	chr10	106632930	T	C	-	Ppfia2	promoter	FALSE	FALSE	chr10:106632931	TRUE	TRUE	FALSE	TRUE	TRUE	0	0.131054	0	0.131054	0.131054	0.0367063	0.0721154	0	0.0278261	0.131054	2	6	0	2	8	240	314	292	237	164	chr10_106632931	106632931	mm10	100	0	0	100	0	0	0	Ppfia2	Ppfia2	0	http://genome.ucsc.edu/cgi-bin/hgTracks?db=mm10&position=chr10%3A106632930-106632931
chr10_106705494	chr10	106705494	A	G	+	Ppfia2	intron	FALSE	FALSE	chr10:106705495	TRUE	TRUE	TRUE	TRUE	FALSE	0	0.154684	0.0238095	0.154684	0.130875	0	0.0238095	0.0416667	0.154684	0.047619	0	1	1	7	1	592	390	170	216	202	chr10_106705495	106705495	mm10	0	0	0	100	0	0	0	Ppfia2	Ppfia2	0	http://genome.ucsc.edu/cgi-bin/hgTracks?db=mm10&position=chr10%3A106705494-106705495
chr10_107275050	chr10	107275050	A	G	+	Lin7a	intron	FALSE	FALSE	chr10:107275051	TRUE	TRUE	FALSE	FALSE	FALSE	0	0.0693182	0	0.0693182	0.0693182	0	0	0	0.0693182	0.0541667	0	0	0	4	2	371	414	269	58	127	chr10_107275051	107275051	mm10	0	0	0	100	0	100	0	Lin7a	Lin7a	0	http://genome.ucsc.edu/cgi-bin/hgTracks?db=mm10&position=chr10%3A107275050-107275051
chr10_107284060	chr10	107284060	A	G	+	Lin7a	intron	FALSE	FALSE	chr10:107284061	TRUE	TRUE	TRUE	TRUE	FALSE	0	0.231111	0.0695187	0.231111	0.161592	0	0.0695187	0.218182	0.231111	0.184524	0	4	7	11	7	363	165	84	143	147	chr10_107284061	107284061	mm10	0	0	0	100	0	100	0	Lin7a	Lin7a	0	http://genome.ucsc.edu/cgi-bin/hgTracks?db=mm10&position=chr10%3A107284060-107284061
chr10_107284064	chr10	107284064	A	G	+	Lin7a	intron	FALSE	FALSE	chr10:107284065	TRUE	TRUE	TRUE	FALSE	FALSE	0	0.0673077	0	0.0673077	0.0673077	0	0	0.0673077	0.0555556	0.0392157	0	0	3	4	2	363	386	93	268	242	chr10_107284065	107284065	mm10	0	0	0	100	0	100	0	Lin7a	Lin7a	0	http://genome.ucsc.edu/cgi-bin/hgTracks?db=mm10&position=chr10%3A107284064-107284065
chr10_107313297	chr10	107313297	A	G	+	Lin7a	intron	FALSE	FALSE	chr10:107313298	TRUE	TRUE	TRUE	FALSE	FALSE	0	0.27619	0	0.27619	0.27619	0	0	0.233333	0.130952	0.27619	0	0	4	5	5	346	385	68	162	132	chr10_107313298	107313298	mm10	0	0	0	100	0	100	0	Lin7a	Lin7a	0	http://genome.ucsc.edu/cgi-bin/hgTracks?db=mm10&position=chr10%3A107313297-107313298
chr10_107350230	chr10	107350230	T	C	-	Lin7a	intron	FALSE	FALSE	chr10:107350231	TRUE	TRUE	FALSE	TRUE	TRUE	0	0.112121	0	0.112121	0.112121	0.0722222	0.112121	0	0.0133333	0.111111	3	5	0	1	1	145	157	180	269	151	chr10_107350231	107350231	mm10	0	0	0	100	0	100	0	Lin7a	Lin7a	0	http://genome.ucsc.edu/cgi-bin/hgTracks?db=mm10&position=chr10%3A107350230-107350231
chr10_108168525	chr10	108168525	A	G	+	Ppp1r12a	intron	TRUE	FALSE	chr10:108168526	TRUE	TRUE	TRUE	TRUE	FALSE	0	0.180952	0.0185185	0.180952	0.162434	0	0.0196078	0.0555556	0.0185185	0.180952	0	1	1	1	3	350	272	136	276	89	chr10_108168526	108168526	mm10	0	0	0	100	0	0	0	Ppp1r12a	Ppp1r12a	0	http://genome.ucsc.edu/cgi-bin/hgTracks?db=mm10&position=chr10%3A108168525-108168526
chr10_108222921	chr10	108222921	A	G	+	Ppp1r12a	intron	FALSE	FALSE	chr10:108222922	TRUE	TRUE	TRUE	FALSE	FALSE	0	0.208333	0	0.208333	0.208333	0	0	0.0740741	0.0833333	0.208333	0	0	2	1	8	598	613	250	430	181	chr10_108222922	108222922	mm10	0	0	0	100	0	0	0	Ppp1r12a	Ppp1r12a	0	http://genome.ucsc.edu/cgi-bin/hgTracks?db=mm10&position=chr10%3A108222921-108222922
chr10_110079474	chr10	110079474	T	C	-		intergenic	FALSE	FALSE	chr10:110079475	TRUE	TRUE	FALSE	TRUE	FALSE	0	0.125	0	0.125	0.125	0	0.0392157	0	0.125	0.0833333	0	2	0	4	1	246	185	144	116	115	chr10_110079475	110079475	mm10	0	0	0	0	100	0	0		Nav3	79083	http://genome.ucsc.edu/cgi-bin/hgTracks?db=mm10&position=chr10%3A110079474-110079475
chr10_110102794	chr10	110102794	T	C	-		intergenic	FALSE	FALSE	chr10:110102795	TRUE	TRUE	TRUE	TRUE	FALSE	0	0.263889	0.047619	0.263889	0.21627	0	0.0833333	0.0666667	0.263889	0.047619	0	1	1	3	1	254	179	116	78	118	chr10_110102795	110102795	mm10	0	0	0	0	100	0	0		Nav3	102403	http://genome.ucsc.edu/cgi-bin/hgTracks?db=mm10&position=chr10%3A110102794-110102795
chr10_111175527	chr10	111175527	A	G	+	Osbpl8	intron	FALSE	FALSE	chr10:111175528	TRUE	TRUE	TRUE	FALSE	FALSE	0	0.15	0	0.15	0.15	0	0	0.15	0.133333	0.111111	0	0	3	2	2	301	259	76	210	137	chr10_111175528	111175528	mm10	0	0	0	100	0	100	0	Osbpl8	Osbpl8	0	http://genome.ucsc.edu/cgi-bin/hgTracks?db=mm10&position=chr10%3A111175527-111175528
chr10_111175536	chr10	111175536	A	G	+	Osbpl8	intron	FALSE	FALSE	chr10:111175537	TRUE	TRUE	TRUE	FALSE	FALSE	0	0.25	0	0.25	0.25	0	0	0.0952381	0.133333	0.25	0	0	2	2	4	302	261	124	210	79	chr10_111175537	111175537	mm10	0	0	0	100	0	100	0	Osbpl8	Osbpl8	0	http://genome.ucsc.edu/cgi-bin/hgTracks?db=mm10&position=chr10%3A111175536-111175537
chr10_111177774	chr10	111177774	A	G	+	Osbpl8	intron	FALSE	FALSE	chr10:111177775	TRUE	TRUE	TRUE	FALSE	FALSE	0	0.102564	0	0.102564	0.102564	0	0	0.0833333	0.102564	0.0555556	0	0	1	4	1	318	267	117	234	137	chr10_111177775	111177775	mm10	0	0	0	100	0	100	0	Osbpl8	Osbpl8	0	http://genome.ucsc.edu/cgi-bin/hgTracks?db=mm10&position=chr10%3A111177774-111177775
chr10_111208070	chr10	111208070	A	G	+	Osbpl8	intron	FALSE	FALSE	chr10:111208071	TRUE	TRUE	FALSE	TRUE	FALSE	0	0.155556	0	0.155556	0.155556	0	0.155556	0	0.0395299	0.0555556	0	6	0	2	1	460	185	245	196	191	chr10_111208071	111208071	mm10	0	0	0	100	0	100	0	Osbpl8	Osbpl8	0	http://genome.ucsc.edu/cgi-bin/hgTracks?db=mm10&position=chr10%3A111208070-111208071
chr10_111208123	chr10	111208123	A	G	+	Osbpl8	intron	FALSE	FALSE	chr10:111208124	TRUE	TRUE	TRUE	TRUE	FALSE	0	0.129167	0.0277778	0.129167	0.101389	0	0.0277778	0.0488215	0.057265	0.129167	0	1	2	3	5	469	325	127	204	112	chr10_111208124	111208124	mm10	0	0	0	100	0	100	0	Osbpl8	Osbpl8	0	http://genome.ucsc.edu/cgi-bin/hgTracks?db=mm10&position=chr10%3A111208123-111208124
chr10_111239033	chr10	111239033	A	G	+	Osbpl8	intron	FALSE	FALSE	chr10:111239034	TRUE	TRUE	TRUE	FALSE	FALSE	0	0.0721154	0	0.0721154	0.0721154	0	0	0.0222222	0.0721154	0.0666667	0	0	1	5	3	391	413	212	157	144	chr10_111239034	111239034	mm10	0	0	0	100	0	0	0	Osbpl8	Osbpl8	0	http://genome.ucsc.edu/cgi-bin/hgTracks?db=mm10&position=chr10%3A111239033-111239034
chr10_111239061	chr10	111239061	A	G	+	Osbpl8	intron	FALSE	FALSE	chr10:111239062	TRUE	TRUE	TRUE	FALSE	FALSE	0	0.172222	0	0.172222	0.172222	0	0	0.0444444	0.0666667	0.172222	0	0	2	1	8	387	407	141	319	145	chr10_111239062	111239062	mm10	0	0	0	100	0	0	0	Osbpl8	Osbpl8	0	http://genome.ucsc.edu/cgi-bin/hgTracks?db=mm10&position=chr10%3A111239061-111239062
chr10_111478914	chr10	111478914	A	G	+	Nap1l1	intron	TRUE	FALSE	chr10:111478915	TRUE	TRUE	FALSE	FALSE	FALSE	0	0.0969697	0	0.0969697	0.0969697	0	0	0	0.0969697	0.0952381	0	0	0	4	2	758	886	434	291	218	chr10_111478915	111478915	mm10	0	0	0	100	0	100	0	Nap1l1	Nap1l1	0	http://genome.ucsc.edu/cgi-bin/hgTracks?db=mm10&position=chr10%3A111478914-111478915
chr10_111508446	chr10	111508446	A	G	+	Phlda1	3' end	FALSE	FALSE	chr10:111508447	TRUE	TRUE	FALSE	FALSE	FALSE	0	0.0263583	0	0.0263583	0.0263583	0.00888889	0.00766284	0	0.0263583	0.0185185	2	2	0	6	2	190	189	118	233	151	chr10_111508447	111508447	mm10	0	100	100	0	0	0	100	Phlda1	Phlda1	0	http://genome.ucsc.edu/cgi-bin/hgTracks?db=mm10&position=chr10%3A111508446-111508447
chr10_11199545	chr10	11199545	A	G	+	Shprh	intron	FALSE	FALSE	chr10:11199546	TRUE	TRUE	TRUE	FALSE	FALSE	0	0.0784314	0	0.0784314	0.0784314	0	0	0.0784314	0.0222222	0.030303	0	0	4	1	1	255	291	126	211	125	chr10_11199546	11199546	mm10	0	0	0	100	0	0	0	Shprh	Shprh	0	http://genome.ucsc.edu/cgi-bin/hgTracks?db=mm10&position=chr10%3A11199545-11199546
chr10_112273806	chr10	112273806	A	G	+	Kcnc2	intron	TRUE	FALSE	chr10:112273807	TRUE	TRUE	FALSE	FALSE	FALSE	0	0.0992063	0	0.0992063	0.0992063	0	0	0	0.0408903	0.0992063	0	0	0	3	4	285	309	131	132	85	chr10_112273807	112273807	mm10	0	0	0	100	0	0	0	Kcnc2	Kcnc2	0	http://genome.ucsc.edu/cgi-bin/hgTracks?db=mm10&position=chr10%3A112273806-112273807
chr10_112287615	chr10	112287615	A	G	+	Kcnc2	intron	FALSE	FALSE	chr10:112287616	TRUE	TRUE	TRUE	TRUE	FALSE	0	0.111111	0.0333333	0.111111	0.0777778	0	0.111111	0.1	0.0333333	0.0833333	0	4	3	1	1	268	187	71	171	108	chr10_112287616	112287616	mm10	0	0	0	100	0	0	0	Kcnc2	Kcnc2	0	http://genome.ucsc.edu/cgi-bin/hgTracks?db=mm10&position=chr10%3A112287615-112287616
chr10_112287726	chr10	112287726	A	G	+	Kcnc2	intron	FALSE	FALSE	chr10:112287727	TRUE	TRUE	TRUE	TRUE	FALSE	0	0.115741	0.0611111	0.115741	0.0546296	0	0.0666667	0.113095	0.0611111	0.115741	0	1	4	2	3	267	205	54	111	74	chr10_112287727	112287727	mm10	0	0	0	100	0	0	0	Kcnc2	Kcnc2	0	http://genome.ucsc.edu/cgi-bin/hgTracks?db=mm10&position=chr10%3A112287726-112287727
chr10_112291213	chr10	112291213	A	G	+	Kcnc2	intron	FALSE	FALSE	chr10:112291214	TRUE	TRUE	TRUE	TRUE	FALSE	0	0.147041	0.0185185	0.147041	0.128523	0	0.147041	0.0777778	0.0185185	0.025641	0	8	3	1	1	280	63	59	196	135	chr10_112291214	112291214	mm10	0	0	0	100	0	0	0	Kcnc2	Kcnc2	0	http://genome.ucsc.edu/cgi-bin/hgTracks?db=mm10&position=chr10%3A112291213-112291214
chr10_112291303	chr10	112291303	A	G	+	Kcnc2	intron	FALSE	FALSE	chr10:112291304	TRUE	TRUE	TRUE	TRUE	FALSE	0	0.11859	0.030303	0.11859	0.0882867	0	0.113636	0.0416667	0.11859	0.030303	0	4	1	4	1	283	129	97	108	127	chr10_112291304	112291304	mm10	0	0	0	100	0	0	0	Kcnc2	Kcnc2	0	http://genome.ucsc.edu/cgi-bin/hgTracks?db=mm10&position=chr10%3A112291303-112291304
chr10_112291320	chr10	112291320	A	G	+	Kcnc2	intron	FALSE	FALSE	chr10:112291321	TRUE	TRUE	FALSE	TRUE	FALSE	0	0.108497	0	0.108497	0.108497	0	0.0608466	0	0.103175	0.108497	0	2	0	4	5	282	118	119	114	88	chr10_112291321	112291321	mm10	0	0	0	100	0	0	0	Kcnc2	Kcnc2	0	http://genome.ucsc.edu/cgi-bin/hgTracks?db=mm10&position=chr10%3A112291320-112291321
chr10_112295710	chr10	112295710	A	G	+	Kcnc2	intron	FALSE	FALSE	chr10:112295711	TRUE	TRUE	TRUE	TRUE	FALSE	0	0.0833333	0.0416667	0.0833333	0.0416667	0	0.0568182	0.0833333	0.0473488	0.0416667	0	3	2	4	2	299	120	112	86	144	chr10_112295711	112295711	mm10	0	0	0	100	0	0	0	Kcnc2	Kcnc2	0	http://genome.ucsc.edu/cgi-bin/hgTracks?db=mm10&position=chr10%3A112295710-112295711
chr10_112295739	chr10	112295739	A	G	+	Kcnc2	intron	FALSE	FALSE	chr10:112295740	TRUE	TRUE	TRUE	TRUE	FALSE	0	0.0398818	0.0208333	0.0398818	0.0190485	0	0.027972	0.033179	0.0398818	0.0208333	0	2	2	4	1	295	134	79	98	154	chr10_112295740	112295740	mm10	0	0	0	100	0	0	0	Kcnc2	Kcnc2	0	http://genome.ucsc.edu/cgi-bin/hgTracks?db=mm10&position=chr10%3A112295739-112295740
chr10_112295809	chr10	112295809	A	G	+	Kcnc2	intron	FALSE	FALSE	chr10:112295810	TRUE	TRUE	TRUE	TRUE	FALSE	0	0.0435185	0.0266667	0.0435185	0.0168519	0	0.0435185	0.0266667	0.0269841	0.0384615	0	5	2	3	3	306	116	133	179	161	chr10_112295810	112295810	mm10	0	0	0	100	0	0	0	Kcnc2	Kcnc2	0	http://genome.ucsc.edu/cgi-bin/hgTracks?db=mm10&position=chr10%3A112295809-112295810
chr10_112332309	chr10	112332309	A	G	+	Kcnc2	intron	FALSE	FALSE	chr10:112332310	TRUE	TRUE	TRUE	FALSE	FALSE	0	0.0735354	0	0.0735354	0.0735354	0	0	0.0133333	0.0144928	0.0735354	0	0	1	1	6	324	339	119	218	83	chr10_112332310	112332310	mm10	0	0	0	100	0	0	0	Kcnc2	Kcnc2	0	http://genome.ucsc.edu/cgi-bin/hgTracks?db=mm10&position=chr10%3A112332309-112332310
chr10_114776280	chr10	114776280	T	C	-	Trhde	intron	FALSE	FALSE	chr10:114776281	TRUE	TRUE	TRUE	TRUE	FALSE	0	0.177778	0.047619	0.177778	0.130159	0	0.0833333	0.0666667	0.047619	0.177778	0	2	1	2	4	210	200	91	166	82	chr10_114776281	114776281	mm10	0	0	0	100	0	0	0	Trhde	Trhde	0	http://genome.ucsc.edu/cgi-bin/hgTracks?db=mm10&position=chr10%3A114776280-114776281
chr10_114776958	chr10	114776958	T	C	-	Trhde	intron	FALSE	FALSE	chr10:114776959	TRUE	TRUE	FALSE	TRUE	FALSE	0	0.216667	0	0.216667	0.216667	0	0.160714	0	0.047619	0.216667	0	6	0	1	4	198	93	135	152	63	chr10_114776959	114776959	mm10	0	0	0	100	0	0	0	Trhde	Trhde	0	http://genome.ucsc.edu/cgi-bin/hgTracks?db=mm10&position=chr10%3A114776958-114776959
chr10_114776961	chr10	114776961	T	C	-	Trhde	intron	FALSE	FALSE	chr10:114776962	TRUE	TRUE	FALSE	TRUE	FALSE	0	0.196429	0	0.196429	0.196429	0	0.196429	0	0.177778	0.0666667	0	6	0	3	1	198	94	135	81	115	chr10_114776962	114776962	mm10	0	0	0	100	0	0	0	Trhde	Trhde	0	http://genome.ucsc.edu/cgi-bin/hgTracks?db=mm10&position=chr10%3A114776961-114776962
chr10_114787080	chr10	114787080	T	C	-	Trhde	intron	FALSE	FALSE	chr10:114787081	TRUE	TRUE	TRUE	TRUE	FALSE	0	0.163636	0.0333333	0.163636	0.130303	0	0.163636	0.047619	0.0833333	0.0333333	0	5	1	3	1	203	103	123	153	124	chr10_114787081	114787081	mm10	0	0	0	100	0	0	0	Trhde	Trhde	0	http://genome.ucsc.edu/cgi-bin/hgTracks?db=mm10&position=chr10%3A114787080-114787081
chr10_116574816	chr10	116574816	T	C	-	Cnot2	intron	TRUE	FALSE	chr10:116574817	TRUE	TRUE	TRUE	FALSE	FALSE	0	0.166667	0	0.166667	0.166667	0	0	0.0512821	0.122222	0.166667	0	0	2	4	3	209	233	105	98	65	chr10_116574817	116574817	mm10	0	0	0	100	0	100	0	Cnot2	Cnot2	0	http://genome.ucsc.edu/cgi-bin/hgTracks?db=mm10&position=chr10%3A116574816-116574817
chr10_119489438	chr10	119489438	A	G	+	Grip1	intron	FALSE	TRUE	chr10:119489439	TRUE	TRUE	FALSE	TRUE	FALSE	0	0.0952381	0	0.0952381	0.0952381	0	0.0229885	0	0.0556522	0.0952381	0	2	0	4	2	79	88	55	74	50	chr10_119489439	119489439	mm10	0	0	0	100	0	0	0	Grip1	Grip1	0	http://genome.ucsc.edu/cgi-bin/hgTracks?db=mm10&position=chr10%3A119489438-119489439
chr10_119583088	chr10	119583088	A	G	+	Grip1	intron	FALSE	FALSE	chr10:119583089	TRUE	TRUE	TRUE	TRUE	FALSE	0	0.128908	0.0138889	0.128908	0.115019	0	0.0138889	0.0175439	0.128908	0.037037	0	1	1	7	1	77	86	57	56	50	chr10_119583089	119583089	mm10	0	0	0	100	0	0	0	Grip1	Grip1	0	http://genome.ucsc.edu/cgi-bin/hgTracks?db=mm10&position=chr10%3A119583088-119583089
chr10_119733997	chr10	119733997	A	G	+	Grip1	intron	FALSE	FALSE	chr10:119733998	TRUE	TRUE	TRUE	FALSE	FALSE	0	0.121368	0	0.121368	0.121368	0	0	0.121368	0.0888889	0.0606061	0	0	5	3	2	114	113	51	50	57	chr10_119733998	119733998	mm10	0	0	0	100	0	0	0	Grip1	Grip1	0	http://genome.ucsc.edu/cgi-bin/hgTracks?db=mm10&position=chr10%3A119733997-119733998
chr10_122690707	chr10	122690707	A	G	+	Ppm1h	intron	FALSE	FALSE	chr10:122690708	TRUE	TRUE	TRUE	FALSE	FALSE	0	0.160256	0	0.160256	0.160256	0	0	0.160256	0.114171	0.0787037	0	0	5	7	2	405	380	83	61	89	chr10_122690708	122690708	mm10	0	0	0	100	0	0	0	Ppm1h	Ppm1h	0	http://genome.ucsc.edu/cgi-bin/hgTracks?db=mm10&position=chr10%3A122690707-122690708
chr10_122690711	chr10	122690711	A	G	+	Ppm1h	intron	FALSE	FALSE	chr10:122690712	TRUE	TRUE	TRUE	FALSE	FALSE	0	0.111111	0	0.111111	0.111111	0	0	0.0833333	0.0789513	0.111111	0	0	3	5	2	404	376	80	63	146	chr10_122690712	122690712	mm10	0	0	0	100	0	0	0	Ppm1h	Ppm1h	0	http://genome.ucsc.edu/cgi-bin/hgTracks?db=mm10&position=chr10%3A122690711-122690712
chr10_122690737	chr10	122690737	A	G	+	Ppm1h	intron	FALSE	FALSE	chr10:122690738	TRUE	TRUE	TRUE	TRUE	FALSE	0	0.111255	0.037037	0.111255	0.0742184	0	0.0532407	0.047619	0.111255	0.037037	0	3	2	6	1	406	58	125	56	139	chr10_122690738	122690738	mm10	0	0	0	100	0	0	0	Ppm1h	Ppm1h	0	http://genome.ucsc.edu/cgi-bin/hgTracks?db=mm10&position=chr10%3A122690737-122690738
chr10_122690780	chr10	122690780	A	G	+	Ppm1h	intron	FALSE	FALSE	chr10:122690781	TRUE	TRUE	FALSE	TRUE	FALSE	0	0.102941	0	0.102941	0.102941	0	0.102941	0	0.0238095	0.0888889	0	5	0	1	2	387	156	173	265	67	chr10_122690781	122690781	mm10	0	0	0	100	0	0	0	Ppm1h	Ppm1h	0	http://genome.ucsc.edu/cgi-bin/hgTracks?db=mm10&position=chr10%3A122690780-122690781
chr10_122691247	chr10	122691247	A	G	+	Ppm1h	intron	FALSE	FALSE	chr10:122691248	TRUE	TRUE	TRUE	TRUE	FALSE	0	0.281481	0.0648148	0.281481	0.216667	0	0.0891266	0.0666667	0.0648148	0.281481	0	5	1	2	8	378	163	125	114	91	chr10_122691248	122691248	mm10	0	0	0	100	0	0	0	Ppm1h	Ppm1h	0	http://genome.ucsc.edu/cgi-bin/hgTracks?db=mm10&position=chr10%3A122691247-122691248
chr10_122889293	chr10	122889293	A	G	+	Ppm1h	intron	FALSE	FALSE	chr10:122889294	TRUE	TRUE	FALSE	TRUE	FALSE	0	0.154762	0	0.154762	0.154762	0	0.154762	0	0.037037	0.0666667	0	5	0	1	1	420	148	220	304	223	chr10_122889294	122889294	mm10	0	0	0	100	0	0	0	Ppm1h	Ppm1h	0	http://genome.ucsc.edu/cgi-bin/hgTracks?db=mm10&position=chr10%3A122889293-122889294
chr10_122905832	chr10	122905832	A	G	+	Ppm1h	intron	FALSE	FALSE	chr10:122905833	TRUE	TRUE	TRUE	TRUE	FALSE	0	0.311688	0.111111	0.311688	0.200577	0	0.311688	0.111111	0.233333	0.177778	0	8	1	3	2	391	162	198	136	123	chr10_122905833	122905833	mm10	0	0	0	100	0	0	0	Ppm1h	Ppm1h	0	http://genome.ucsc.edu/cgi-bin/hgTracks?db=mm10&position=chr10%3A122905832-122905833
chr10_122922318	chr10	122922318	A	G	+	Ppm1h	3' end	FALSE	FALSE	chr10:122922319	TRUE	TRUE	TRUE	TRUE	FALSE	0	0.266667	0.170833	0.266667	0.0958333	0	0.180952	0.266667	0.170833	0.266667	0	5	4	6	4	383	144	138	156	135	chr10_122922319	122922319	mm10	0	100	0	100	0	0	0	Ppm1h	Ppm1h	0	http://genome.ucsc.edu/cgi-bin/hgTracks?db=mm10&position=chr10%3A122922318-122922319
chr10_122923482	chr10	122923482	A	G	+	Ppm1h	intron	FALSE	TRUE	chr10:122923483	TRUE	TRUE	FALSE	TRUE	FALSE	0	0.108187	0	0.108187	0.108187	0	0.108187	0	0.0151515	0.037037	0	5	0	1	1	387	178	192	265	143	chr10_122923483	122923483	mm10	0	0	0	100	0	0	0	Ppm1h	Ppm1h	0	http://genome.ucsc.edu/cgi-bin/hgTracks?db=mm10&position=chr10%3A122923482-122923483
chr10_123300927	chr10	123300927	A	G	+	Tafa2	intron	FALSE	FALSE	chr10:123300928	TRUE	TRUE	TRUE	FALSE	FALSE	0	0.150794	0	0.150794	0.150794	0	0	0.150794	0.0871212	0.0333333	0	0	3	6	1	201	208	56	114	92	chr10_123300928	123300928	mm10	0	0	0	100	0	100	0	Tafa2	Tafa2	0	http://genome.ucsc.edu/cgi-bin/hgTracks?db=mm10&position=chr10%3A123300927-123300928
chr10_123370572	chr10	123370572	A	G	+	Tafa2	intron	FALSE	FALSE	chr10:123370573	TRUE	TRUE	TRUE	TRUE	FALSE	0	0.132576	0.025641	0.132576	0.106935	0	0.025641	0.132576	0.037037	0.0888889	0	1	4	1	2	172	129	52	115	54	chr10_123370573	123370573	mm10	0	0	0	100	0	100	0	Tafa2	Tafa2	0	http://genome.ucsc.edu/cgi-bin/hgTracks?db=mm10&position=chr10%3A123370572-123370573
chr10_123408817	chr10	123408817	A	G	+	Tafa2	intron	FALSE	FALSE	chr10:123408818	TRUE	TRUE	FALSE	TRUE	FALSE	0	0.132576	0	0.132576	0.132576	0	0.0833333	0	0.132576	0.0833333	0	2	0	4	1	181	141	101	70	93	chr10_123408818	123408818	mm10	0	0	0	100	0	100	0	Tafa2	Tafa2	0	http://genome.ucsc.edu/cgi-bin/hgTracks?db=mm10&position=chr10%3A123408817-123408818
chr10_123448597	chr10	123448597	A	G	+	Tafa2	intron	FALSE	FALSE	chr10:123448598	TRUE	TRUE	FALSE	TRUE	FALSE	0	0.0666667	0	0.0666667	0.0666667	0	0.0666667	0	0.0606061	0.0416667	0	3	0	4	1	200	146	127	140	101	chr10_123448598	123448598	mm10	0	0	0	100	0	100	0	Tafa2	Tafa2	0	http://genome.ucsc.edu/cgi-bin/hgTracks?db=mm10&position=chr10%3A123448597-123448598
chr10_123448607	chr10	123448607	A	G	+	Tafa2	intron	FALSE	FALSE	chr10:123448608	TRUE	TRUE	FALSE	TRUE	FALSE	0	0.154762	0	0.154762	0.154762	0	0.154762	0	0.0809524	0.037037	0	5	0	4	1	192	90	124	90	101	chr10_123448608	123448608	mm10	0	0	0	100	0	100	0	Tafa2	Tafa2	0	http://genome.ucsc.edu/cgi-bin/hgTracks?db=mm10&position=chr10%3A123448607-123448608
chr10_123482424	chr10	123482424	A	G	+	Tafa2	intron	FALSE	TRUE	chr10:123482425	TRUE	TRUE	FALSE	TRUE	FALSE	0	0.194444	0	0.194444	0.194444	0	0.138889	0	0.194444	0.0833333	0	5	0	6	1	182	82	128	74	108	chr10_123482425	123482425	mm10	0	0	0	100	0	100	0	Tafa2	Tafa2	0	http://genome.ucsc.edu/cgi-bin/hgTracks?db=mm10&position=chr10%3A123482424-123482425
chr10_127067880	chr10	127067880	T	C	-	Cdk4, Tspan31	3' end	TRUE	FALSE	chr10:127067881	TRUE	TRUE	FALSE	TRUE	FALSE	0	0.0674553	0	0.0674553	0.0674553	0	0.0674553	0	0.0202822	0.0107527	0	7	0	2	1	80	103	52	86	66	chr10_127067881	127067881	mm10	0	200	100	0	0	0	100	Cdk4, Tspan31	Tspan31	0	http://genome.ucsc.edu/cgi-bin/hgTracks?db=mm10&position=chr10%3A127067880-127067881
chr10_127169178	chr10	127169178	A	G	+	B4galnt1	3' end	TRUE	FALSE	chr10:127169179	TRUE	TRUE	TRUE	TRUE	FALSE	0	0.111111	0.0315126	0.111111	0.0795985	0	0.0843776	0.111111	0.0315126	0.103704	0	5	2	2	2	480	215	107	211	71	chr10_127169179	127169179	mm10	0	100	0	100	0	0	0	B4galnt1	B4galnt1	0	http://genome.ucsc.edu/cgi-bin/hgTracks?db=mm10&position=chr10%3A127169178-127169179
chr10_127169204	chr10	127169204	A	G	+	B4galnt1	3' end	TRUE	FALSE	chr10:127169205	TRUE	TRUE	FALSE	TRUE	FALSE	0	0.12963	0	0.12963	0.12963	0	0.0766046	0	0.0208333	0.12963	0	4	0	1	3	485	223	148	332	72	chr10_127169205	127169205	mm10	0	100	0	100	0	0	0	B4galnt1	B4galnt1	0	http://genome.ucsc.edu/cgi-bin/hgTracks?db=mm10&position=chr10%3A127169204-127169205
chr10_127169207	chr10	127169207	A	G	+	B4galnt1	3' end	TRUE	FALSE	chr10:127169208	TRUE	TRUE	FALSE	FALSE	FALSE	0	0.0952381	0	0.0952381	0.0952381	0	0	0	0.0665123	0.0952381	0	0	0	4	2	485	533	146	63	74	chr10_127169208	127169208	mm10	0	100	0	100	0	0	0	B4galnt1	B4galnt1	0	http://genome.ucsc.edu/cgi-bin/hgTracks?db=mm10&position=chr10%3A127169207-127169208
chr10_127201765	chr10	127201765	T	C	-	F420014N23Rik	3' end	FALSE	TRUE	chr10:127201766	TRUE	TRUE	TRUE	TRUE	FALSE	0	0.139216	0.0625	0.139216	0.0767157	0	0.0625	0.0833333	0.139216	0.111111	0	3	1	5	1	402	214	215	168	233	chr10_127201766	127201766	mm10	0	100	100	100	0	0	0	F420014N23Rik, Pip4k2c	F420014N23Rik, Pip4k2c	0	http://genome.ucsc.edu/cgi-bin/hgTracks?db=mm10&position=chr10%3A127201765-127201766
chr10_127398346	chr10	127398346	A	G	+	R3hdm2	intron	FALSE	FALSE	chr10:127398347	TRUE	TRUE	FALSE	TRUE	FALSE	0	0.166667	0	0.166667	0.166667	0	0.025641	0	0.15873	0.166667	0	1	0	4	2	462	335	276	172	120	chr10_127398347	127398347	mm10	0	0	0	100	0	100	0	R3hdm2	R3hdm2	0	http://genome.ucsc.edu/cgi-bin/hgTracks?db=mm10&position=chr10%3A127398346-127398347
chr10_127398485	chr10	127398485	A	G	+	R3hdm2	intron	FALSE	FALSE	chr10:127398486	TRUE	TRUE	FALSE	TRUE	FALSE	0	0.0833333	0	0.0833333	0.0833333	0	0.025641	0	0.0611111	0.0833333	0	1	0	4	2	467	330	279	188	139	chr10_127398486	127398486	mm10	0	0	0	100	0	100	0	R3hdm2	R3hdm2	0	http://genome.ucsc.edu/cgi-bin/hgTracks?db=mm10&position=chr10%3A127398485-127398486
chr10_127423711	chr10	127423711	A	G	+	R3hdm2	intron	FALSE	TRUE	chr10:127423712	TRUE	TRUE	TRUE	FALSE	FALSE	0	0.133333	0	0.133333	0.133333	0	0	0.133333	0.0795816	0.0833333	0	0	4	6	3	1115	1129	319	79	596	chr10_127423712	127423712	mm10	0	0	0	100	0	100	0	R3hdm2	R3hdm2	0	http://genome.ucsc.edu/cgi-bin/hgTracks?db=mm10&position=chr10%3A127423711-127423712
chr10_127437274	chr10	127437274	A	G	+	R3hdm2	intron	FALSE	TRUE	chr10:127437275	TRUE	TRUE	FALSE	TRUE	FALSE	0	0.0883838	0	0.0883838	0.0883838	0	0.0883838	0	0.0833333	0.047619	0	4	0	3	1	1102	441	744	731	558	chr10_127437275	127437275	mm10	0	0	0	100	0	100	0	R3hdm2	R3hdm2	0	http://genome.ucsc.edu/cgi-bin/hgTracks?db=mm10&position=chr10%3A127437274-127437275
chr10_127437315	chr10	127437315	A	G	+	R3hdm2	intron	FALSE	TRUE	chr10:127437316	TRUE	TRUE	TRUE	TRUE	FALSE	0	0.123106	0.0512821	0.123106	0.071824	0	0.0956938	0.0833333	0.0512821	0.123106	0	4	1	2	5	1107	435	453	402	310	chr10_127437316	127437316	mm10	0	0	0	100	0	100	0	R3hdm2	R3hdm2	0	http://genome.ucsc.edu/cgi-bin/hgTracks?db=mm10&position=chr10%3A127437315-127437316
chr10_127438049	chr10	127438049	A	G	+	R3hdm2	intron	FALSE	TRUE	chr10:127438050	TRUE	TRUE	TRUE	FALSE	FALSE	0	0.208333	0	0.208333	0.208333	0	0	0.194444	0.208333	0.208333	0	0	2	6	5	1100	1113	217	367	578	chr10_127438050	127438050	mm10	0	0	0	100	0	100	0	R3hdm2	R3hdm2	0	http://genome.ucsc.edu/cgi-bin/hgTracks?db=mm10&position=chr10%3A127438049-127438050
chr10_127466482	chr10	127466482	A	G	+	R3hdm2	intron	FALSE	TRUE	chr10:127466483	TRUE	TRUE	FALSE	TRUE	FALSE	0	0.0803258	0	0.0803258	0.0803258	0	0.0775877	0	0.0322581	0.0803258	0	6	0	3	5	836	84	533	612	67	chr10_127466483	127466483	mm10	0	0	0	100	0	0	0	R3hdm2	R3hdm2	0	http://genome.ucsc.edu/cgi-bin/hgTracks?db=mm10&position=chr10%3A127466482-127466483
chr10_127467383	chr10	127467383	A	G	+	R3hdm2	intron	FALSE	TRUE	chr10:127467384	TRUE	TRUE	TRUE	TRUE	FALSE	0	0.158249	0.0238095	0.158249	0.13444	0	0.0297089	0.158249	0.0428571	0.0238095	0	3	5	4	1	820	381	152	371	391	chr10_127467384	127467384	mm10	0	0	0	100	0	0	0	R3hdm2	R3hdm2	0	http://genome.ucsc.edu/cgi-bin/hgTracks?db=mm10&position=chr10%3A127467383-127467384
chr10_127467384	chr10	127467384	A	G	+	R3hdm2	intron	FALSE	TRUE	chr10:127467385	TRUE	TRUE	TRUE	TRUE	FALSE	0	0.103732	0.0730947	0.103732	0.0306371	0	0.103732	0.0883838	0.0730947	0.0833333	0	10	3	7	2	817	363	172	98	223	chr10_127467385	127467385	mm10	0	0	0	100	0	0	0	R3hdm2	R3hdm2	0	http://genome.ucsc.edu/cgi-bin/hgTracks?db=mm10&position=chr10%3A127467384-127467385
chr10_127477097	chr10	127477097	A	G	+	R3hdm2	intron	TRUE	FALSE	chr10:127477098	TRUE	TRUE	TRUE	TRUE	FALSE	0	0.0870811	0.0144928	0.0870811	0.0725884	0	0.023399	0.0144928	0.0215054	0.0870811	0	2	1	2	6	734	302	259	471	65	chr10_127477098	127477098	mm10	0	0	0	100	0	0	0	R3hdm2	R3hdm2	0	http://genome.ucsc.edu/cgi-bin/hgTracks?db=mm10&position=chr10%3A127477097-127477098
chr10_127477114	chr10	127477114	A	G	+	R3hdm2	intron	TRUE	FALSE	chr10:127477115	TRUE	TRUE	TRUE	FALSE	FALSE	0	0.0532915	0	0.0532915	0.0532915	0	0	0.028655	0.0490196	0.0532915	0	0	2	4	4	741	724	143	250	211	chr10_127477115	127477115	mm10	0	0	0	100	0	0	0	R3hdm2	R3hdm2	0	http://genome.ucsc.edu/cgi-bin/hgTracks?db=mm10&position=chr10%3A127477114-127477115
chr10_127479827	chr10	127479827	A	G	+	R3hdm2	intron	TRUE	FALSE	chr10:127479828	TRUE	TRUE	TRUE	TRUE	FALSE	0	0.289209	0.0166667	0.289209	0.272543	0	0.289209	0.0166667	0.15894	0.15731	0	42	1	23	8	785	145	270	142	51	chr10_127479828	127479828	mm10	0	0	0	100	0	0	0	R3hdm2	R3hdm2	0	http://genome.ucsc.edu/cgi-bin/hgTracks?db=mm10&position=chr10%3A127479827-127479828
chr10_127479877	chr10	127479877	A	G	+	R3hdm2	intron	TRUE	FALSE	chr10:127479878	TRUE	TRUE	FALSE	FALSE	FALSE	0	0.251282	0	0.251282	0.251282	0	0	0	0.0381313	0.251282	0	0	0	5	5	775	775	343	129	176	chr10_127479878	127479878	mm10	0	0	0	100	0	0	0	R3hdm2	R3hdm2	0	http://genome.ucsc.edu/cgi-bin/hgTracks?db=mm10&position=chr10%3A127479877-127479878
chr10_127480096	chr10	127480096	A	G	+	R3hdm2	intron	TRUE	FALSE	chr10:127480097	TRUE	TRUE	FALSE	TRUE	FALSE	0	0.0901722	0	0.0901722	0.0901722	0	0.0901722	0	0.0222222	0.0196078	0	13	0	2	1	744	136	259	503	334	chr10_127480097	127480097	mm10	0	0	0	100	0	0	0	R3hdm2	R3hdm2	0	http://genome.ucsc.edu/cgi-bin/hgTracks?db=mm10&position=chr10%3A127480096-127480097
chr10_127480107	chr10	127480107	A	G	+	R3hdm2	intron	TRUE	FALSE	chr10:127480108	TRUE	TRUE	TRUE	TRUE	FALSE	0	0.0280797	0.0111111	0.0280797	0.0169686	0	0.0280797	0.0196078	0.0111111	0.0123457	0	3	1	1	1	736	333	232	447	346	chr10_127480108	127480108	mm10	0	0	0	100	0	0	0	R3hdm2	R3hdm2	0	http://genome.ucsc.edu/cgi-bin/hgTracks?db=mm10&position=chr10%3A127480107-127480108
chr10_127480112	chr10	127480112	A	G	+	R3hdm2	intron	TRUE	FALSE	chr10:127480113	TRUE	TRUE	TRUE	FALSE	FALSE	0	0.0577342	0	0.0577342	0.0577342	0	0	0.0577342	0.0562988	0.0388615	0	0	3	4	3	733	745	133	72	205	chr10_127480113	127480113	mm10	0	0	0	100	0	0	0	R3hdm2	R3hdm2	0	http://genome.ucsc.edu/cgi-bin/hgTracks?db=mm10&position=chr10%3A127480112-127480113
chr10_127480114	chr10	127480114	A	G	+	R3hdm2	intron	TRUE	FALSE	chr10:127480115	TRUE	TRUE	TRUE	TRUE	FALSE	0	0.0777778	0.0333333	0.0777778	0.0444444	0	0.0434379	0.0777778	0.0423188	0.0333333	0	5	3	3	2	730	113	171	263	350	chr10_127480115	127480115	mm10	0	0	0	100	0	0	0	R3hdm2	R3hdm2	0	http://genome.ucsc.edu/cgi-bin/hgTracks?db=mm10&position=chr10%3A127480114-127480115
chr10_127495524	chr10	127495524	A	G	+	R3hdm2	intron	TRUE	FALSE	chr10:127495525	TRUE	TRUE	TRUE	FALSE	FALSE	0	0.110119	0	0.110119	0.110119	0	0	0.0833333	0.110119	0.0833333	0	0	1	4	1	782	898	192	319	228	chr10_127495525	127495525	mm10	0	0	0	100	0	0	0	R3hdm2	R3hdm2	0	http://genome.ucsc.edu/cgi-bin/hgTracks?db=mm10&position=chr10%3A127495524-127495525
chr10_127496636	chr10	127496636	A	G	+	R3hdm2	intron	FALSE	TRUE	chr10:127496637	TRUE	TRUE	TRUE	FALSE	FALSE	0	0.3	0	0.3	0.3	0	0	0.0666667	0.3	0.111111	0	0	1	4	1	775	885	190	300	224	chr10_127496637	127496637	mm10	0	0	0	100	0	0	0	R3hdm2	R3hdm2	0	http://genome.ucsc.edu/cgi-bin/hgTracks?db=mm10&position=chr10%3A127496636-127496637
chr10_127496675	chr10	127496675	A	G	+	R3hdm2	intron	FALSE	TRUE	chr10:127496676	TRUE	TRUE	TRUE	FALSE	FALSE	0	0.305556	0	0.305556	0.305556	0	0	0.166667	0.305556	0.244444	0	0	2	3	3	781	891	191	253	130	chr10_127496676	127496676	mm10	0	0	0	100	0	0	0	R3hdm2	R3hdm2	0	http://genome.ucsc.edu/cgi-bin/hgTracks?db=mm10&position=chr10%3A127496675-127496676
chr10_128088080	chr10	128088080	A	G	+	Atp5b	intron	FALSE	FALSE	chr10:128088081	TRUE	TRUE	TRUE	TRUE	FALSE	0	0.144231	0.0246914	0.144231	0.119539	0	0.0246914	0.103175	0.031746	0.144231	0	2	3	2	5	4074	3116	1077	2697	1136	chr10_128088081	128088081	mm10	0	0	0	100	0	0	0	Atp5b	Atp5b	0	http://genome.ucsc.edu/cgi-bin/hgTracks?db=mm10&position=chr10%3A128088080-128088081
chr10_128105463	chr10	128105463	A	G	+	Baz2a	intron	TRUE	FALSE	chr10:128105464	TRUE	TRUE	TRUE	FALSE	FALSE	0	0.0978836	0	0.0978836	0.0978836	0	0	0.0978836	0.0769231	0.0846154	0	0	5	3	3	140	175	89	97	54	chr10_128105464	128105464	mm10	0	0	0	100	0	100	0	Baz2a	Baz2a	0	http://genome.ucsc.edu/cgi-bin/hgTracks?db=mm10&position=chr10%3A128105463-128105464
chr10_128106238	chr10	128106238	A	G	+	Baz2a	intron	TRUE	FALSE	chr10:128106239	TRUE	TRUE	FALSE	FALSE	FALSE	0	0.0779221	0	0.0779221	0.0779221	0	0	0	0.0779221	0.0416667	0	0	0	4	1	155	194	115	76	69	chr10_128106239	128106239	mm10	0	0	0	100	0	100	0	Baz2a	Baz2a	0	http://genome.ucsc.edu/cgi-bin/hgTracks?db=mm10&position=chr10%3A128106238-128106239
chr10_128106271	chr10	128106271	A	G	+	Baz2a	intron	TRUE	FALSE	chr10:128106272	TRUE	TRUE	TRUE	TRUE	FALSE	0	0.105051	0.0347594	0.105051	0.0702911	0	0.0347594	0.105051	0.0708899	0.0844156	0	2	4	5	3	159	113	67	84	62	chr10_128106272	128106272	mm10	0	0	0	100	0	100	0	Baz2a	Baz2a	0	http://genome.ucsc.edu/cgi-bin/hgTracks?db=mm10&position=chr10%3A128106271-128106272
chr10_128108379	chr10	128108379	A	G	+	Baz2a	intron	TRUE	FALSE	chr10:128108380	TRUE	TRUE	TRUE	FALSE	FALSE	0	0.116162	0	0.116162	0.116162	0	0	0.0333333	0.0444444	0.116162	0	0	1	2	3	155	182	98	77	53	chr10_128108380	128108380	mm10	0	0	0	100	0	100	0	Baz2a	Baz2a	0	http://genome.ucsc.edu/cgi-bin/hgTracks?db=mm10&position=chr10%3A128108379-128108380
chr10_128117661	chr10	128117661	A	G	+	Baz2a	intron	TRUE	FALSE	chr10:128117662	TRUE	TRUE	FALSE	FALSE	FALSE	0	0.194444	0	0.194444	0.194444	0	0	0	0.0555556	0.194444	0	0	0	1	2	449	465	214	164	96	chr10_128117662	128117662	mm10	0	0	0	100	0	0	0	Baz2a	Baz2a	0	http://genome.ucsc.edu/cgi-bin/hgTracks?db=mm10&position=chr10%3A128117661-128117662
chr10_128406330	chr10	128406330	T	C	-	Nabp2	intron	FALSE	TRUE	chr10:128406331	TRUE	TRUE	FALSE	FALSE	FALSE	0	0.2	0	0.2	0.2	0	0	0	0.2	0.111111	0	0	0	6	1	453	544	83	329	55	chr10_128406331	128406331	mm10	0	0	0	100	0	0	0	Nabp2	Nabp2	0	http://genome.ucsc.edu/cgi-bin/hgTracks?db=mm10&position=chr10%3A128406330-128406331
chr10_128475456	chr10	128475456	A	G	+	Smarcc2	intron	TRUE	FALSE	chr10:128475457	TRUE	TRUE	TRUE	TRUE	TRUE	0.0277778	0.227273	0.0555556	0.227273	0.171717	0.0277778	0.0555556	0.0666667	0.227273	0.0833333	1	2	1	4	1	568	627	275	280	336	chr10_128475457	128475457	mm10	0	0	0	100	0	0	0	Smarcc2	Smarcc2	0	http://genome.ucsc.edu/cgi-bin/hgTracks?db=mm10&position=chr10%3A128475456-128475457
chr10_128823572	chr10	128823572	A	G	+	Sarnp	intron	TRUE	FALSE	chr10:128823573	TRUE	TRUE	TRUE	FALSE	FALSE	0	0.214286	0	0.214286	0.214286	0	0	0.0811966	0.214286	0.108333	0	0	2	4	3	328	327	78	97	88	chr10_128823573	128823573	mm10	0	0	0	100	0	100	0	Sarnp	Sarnp	0	http://genome.ucsc.edu/cgi-bin/hgTracks?db=mm10&position=chr10%3A128823572-128823573
chr10_128823578	chr10	128823578	A	G	+	Sarnp	intron	TRUE	FALSE	chr10:128823579	TRUE	TRUE	TRUE	FALSE	FALSE	0	0.203704	0	0.203704	0.203704	0	0	0.166667	0.203704	0.12963	0	0	2	4	3	329	328	129	98	84	chr10_128823579	128823579	mm10	0	0	0	100	0	100	0	Sarnp	Sarnp	0	http://genome.ucsc.edu/cgi-bin/hgTracks?db=mm10&position=chr10%3A128823578-128823579
chr10_128825608	chr10	128825608	A	G	+	Sarnp	intron	TRUE	FALSE	chr10:128825609	TRUE	TRUE	TRUE	TRUE	FALSE	0	0.125	0.0333333	0.125	0.0916667	0	0.0333333	0.125	0.125	0.0833333	0	1	2	6	2	431	334	76	277	71	chr10_128825609	128825609	mm10	0	0	0	100	0	100	0	Sarnp	Sarnp	0	http://genome.ucsc.edu/cgi-bin/hgTracks?db=mm10&position=chr10%3A128825608-128825609
chr10_128852277	chr10	128852277	A	G	+	Sarnp	intron	TRUE	FALSE	chr10:128852278	TRUE	TRUE	TRUE	TRUE	FALSE	0	0.311111	0.047619	0.311111	0.263492	0	0.047619	0.0833333	0.0555556	0.311111	0	1	1	1	5	239	149	135	160	85	chr10_128852278	128852278	mm10	0	0	0	100	0	0	0	Sarnp	Sarnp	0	http://genome.ucsc.edu/cgi-bin/hgTracks?db=mm10&position=chr10%3A128852277-128852278
chr10_128866403	chr10	128866403	A	G	+	Sarnp	intron	TRUE	FALSE	chr10:128866404	TRUE	TRUE	TRUE	TRUE	FALSE	0	0.361111	0.0833333	0.361111	0.277778	0	0.111111	0.111111	0.361111	0.0833333	0	1	1	5	1	370	286	66	131	62	chr10_128866404	128866404	mm10	0	0	0	100	0	0	0	Sarnp	Sarnp	0	http://genome.ucsc.edu/cgi-bin/hgTracks?db=mm10&position=chr10%3A128866403-128866404
chr10_13130512	chr10	13130512	T	C	-	Plagl1	exon	FALSE	FALSE	chr10:13130513	TRUE	TRUE	TRUE	TRUE	FALSE	0	0.0424603	0.015873	0.0424603	0.0265873	0	0.015873	0.030303	0.0424603	0.0185185	0	2	1	4	1	97	104	55	88	66	chr10_13130513	13130513	mm10	0	0	100	0	0	0	100	Plagl1	Plagl1	0	http://genome.ucsc.edu/cgi-bin/hgTracks?db=mm10&position=chr10%3A13130512-13130513
chr10_13970741	chr10	13970741	A	G	+	Hivep2	intron	FALSE	TRUE	chr10:13970742	TRUE	TRUE	TRUE	TRUE	FALSE	0	0.0426861	0.0107527	0.0426861	0.0319334	0	0.0246357	0.0281609	0.0426861	0.0107527	0	3	2	6	1	525	123	202	142	377	chr10_13970742	13970742	mm10	0	0	0	100	0	100	0	Hivep2	Hivep2	0	http://genome.ucsc.edu/cgi-bin/hgTracks?db=mm10&position=chr10%3A13970741-13970742
chr10_13985238	chr10	13985238	A	G	+	Hivep2	intron	FALSE	TRUE	chr10:13985239	TRUE	TRUE	TRUE	FALSE	FALSE	0	0.0559257	0	0.0559257	0.0559257	0	0	0.0253831	0.0559257	0.0133333	0	0	2	7	1	511	548	78	125	369	chr10_13985239	13985239	mm10	0	0	0	100	0	100	0	Hivep2	Hivep2	0	http://genome.ucsc.edu/cgi-bin/hgTracks?db=mm10&position=chr10%3A13985238-13985239
chr10_13989646	chr10	13989646	A	G	+	Hivep2	intron	FALSE	TRUE	chr10:13989647	TRUE	TRUE	TRUE	TRUE	FALSE	0	0.0930108	0.0246914	0.0930108	0.0683194	0	0.0246914	0.0704925	0.0672269	0.0930108	0	4	5	9	7	540	444	70	135	221	chr10_13989647	13989647	mm10	0	0	0	100	0	100	0	Hivep2	Hivep2	0	http://genome.ucsc.edu/cgi-bin/hgTracks?db=mm10&position=chr10%3A13989646-13989647
chr10_14015386	chr10	14015386	A	G	+	Hivep2	intron	TRUE	FALSE	chr10:14015387	TRUE	TRUE	TRUE	FALSE	FALSE	0	0.0506173	0	0.0506173	0.0506173	0	0	0.049413	0.0325108	0.0506173	0	0	5	3	4	597	642	229	261	83	chr10_14015387	14015387	mm10	0	0	0	100	0	100	0	Hivep2	Hivep2	0	http://genome.ucsc.edu/cgi-bin/hgTracks?db=mm10&position=chr10%3A14015386-14015387
chr10_14015391	chr10	14015391	A	G	+	Hivep2	intron	TRUE	FALSE	chr10:14015392	TRUE	TRUE	TRUE	FALSE	FALSE	0	0.102904	0	0.102904	0.102904	0	0	0.0770202	0.0742063	0.102904	0	0	8	7	9	596	643	101	99	88	chr10_14015392	14015392	mm10	0	0	0	100	0	100	0	Hivep2	Hivep2	0	http://genome.ucsc.edu/cgi-bin/hgTracks?db=mm10&position=chr10%3A14015391-14015392
chr10_14106880	chr10	14106880	A	G	+	Hivep2	intron	FALSE	FALSE	chr10:14106881	TRUE	TRUE	FALSE	FALSE	FALSE	0	0.0618891	0	0.0618891	0.0618891	0	0	0	0.0175439	0.0618891	0	0	0	1	4	560	591	507	407	69	chr10_14106881	14106881	mm10	0	0	0	100	0	100	0	Hivep2	Hivep2	0	http://genome.ucsc.edu/cgi-bin/hgTracks?db=mm10&position=chr10%3A14106880-14106881
chr10_20178001	chr10	20178001	A	G	+	Map7	intron	FALSE	FALSE	chr10:20178002	TRUE	TRUE	FALSE	TRUE	FALSE	0	0.114286	0	0.114286	0.114286	0	0.0392157	0	0.114286	0.0555556	0	2	0	5	1	522	391	159	220	157	chr10_20178002	20178002	mm10	0	0	0	100	0	0	0	Map7	Map7	0	http://genome.ucsc.edu/cgi-bin/hgTracks?db=mm10&position=chr10%3A20178001-20178002
chr10_20178154	chr10	20178154	A	G	+	Map7	intron	FALSE	FALSE	chr10:20178155	TRUE	TRUE	TRUE	TRUE	FALSE	0	0.152447	0.037037	0.152447	0.11541	0	0.152447	0.0464744	0.037037	0.0571429	0	8	2	2	3	533	55	102	381	108	chr10_20178155	20178155	mm10	0	0	0	100	0	0	0	Map7	Map7	0	http://genome.ucsc.edu/cgi-bin/hgTracks?db=mm10&position=chr10%3A20178154-20178155
chr10_20178163	chr10	20178163	A	G	+	Map7	intron	FALSE	FALSE	chr10:20178164	TRUE	TRUE	TRUE	TRUE	FALSE	0	0.150327	0.0175439	0.150327	0.132783	0	0.150327	0.0444444	0.0175439	0.0222222	0	9	2	1	1	533	59	132	383	188	chr10_20178164	20178164	mm10	0	0	0	100	0	0	0	Map7	Map7	0	http://genome.ucsc.edu/cgi-bin/hgTracks?db=mm10&position=chr10%3A20178163-20178164
chr10_20178196	chr10	20178196	A	G	+	Map7	intron	FALSE	FALSE	chr10:20178197	TRUE	TRUE	TRUE	TRUE	FALSE	0	0.103175	0.0151515	0.103175	0.0880231	0	0.03367	0.0833333	0.0151515	0.103175	0	2	2	1	4	535	228	123	385	112	chr10_20178197	20178197	mm10	0	0	0	100	0	0	0	Map7	Map7	0	http://genome.ucsc.edu/cgi-bin/hgTracks?db=mm10&position=chr10%3A20178196-20178197
chr10_20181031	chr10	20181031	A	G	+	Map7	intron	FALSE	FALSE	chr10:20181032	TRUE	TRUE	TRUE	FALSE	FALSE	0	0.0846561	0	0.0846561	0.0846561	0	0	0.025641	0.0551515	0.0846561	0	0	1	4	4	541	582	136	219	114	chr10_20181032	20181032	mm10	0	0	0	100	0	0	0	Map7	Map7	0	http://genome.ucsc.edu/cgi-bin/hgTracks?db=mm10&position=chr10%3A20181031-20181032
chr10_20215311	chr10	20215311	A	G	+	Map7	intron	FALSE	FALSE	chr10:20215312	TRUE	TRUE	FALSE	FALSE	FALSE	0	0.0740741	0	0.0740741	0.0740741	0	0	0	0.0740741	0.0185185	0	0	0	2	1	543	570	166	212	192	chr10_20215312	20215312	mm10	0	0	0	100	0	0	0	Map7	Map7	0	http://genome.ucsc.edu/cgi-bin/hgTracks?db=mm10&position=chr10%3A20215311-20215312
chr10_20253055	chr10	20253055	A	G	+	Map7	intron	TRUE	FALSE	chr10:20253056	TRUE	TRUE	TRUE	TRUE	FALSE	0	0.216631	0.0144989	0.216631	0.202132	0	0.0144989	0.216631	0.115299	0.0962458	0	3	14	20	9	434	315	67	182	96	chr10_20253056	20253056	mm10	0	0	0	100	0	0	0	Map7	Map7	0	http://genome.ucsc.edu/cgi-bin/hgTracks?db=mm10&position=chr10%3A20253055-20253056
chr10_20253088	chr10	20253088	A	G	+	Map7	intron	TRUE	FALSE	chr10:20253089	TRUE	TRUE	TRUE	TRUE	FALSE	0	0.0569122	0.0136739	0.0569122	0.0432383	0	0.0136739	0.0569122	0.0353794	0.0479625	0	3	4	6	4	437	314	74	163	86	chr10_20253089	20253089	mm10	0	0	0	100	0	0	0	Map7	Map7	0	http://genome.ucsc.edu/cgi-bin/hgTracks?db=mm10&position=chr10%3A20253088-20253089
chr10_20253111	chr10	20253111	A	G	+	Map7	intron	TRUE	FALSE	chr10:20253112	TRUE	TRUE	TRUE	FALSE	FALSE	0	0.0816667	0.00793651	0.0816667	0.0737302	0	0.00793651	0.0816667	0.0451662	0.044086	0	2	7	8	4	437	417	139	182	137	chr10_20253112	20253112	mm10	0	0	0	100	0	0	0	Map7	Map7	0	http://genome.ucsc.edu/cgi-bin/hgTracks?db=mm10&position=chr10%3A20253111-20253112
chr10_20253112	chr10	20253112	A	G	+	Map7	intron	TRUE	FALSE	chr10:20253113	TRUE	TRUE	TRUE	TRUE	FALSE	0	0.0650505	0.0177124	0.0650505	0.0473381	0	0.0177124	0.0517949	0.0487872	0.0650505	0	4	4	9	6	435	228	118	182	94	chr10_20253113	20253113	mm10	0	0	0	100	0	0	0	Map7	Map7	0	http://genome.ucsc.edu/cgi-bin/hgTracks?db=mm10&position=chr10%3A20253112-20253113
chr10_20254485	chr10	20254485	A	G	+	Map7	intron	TRUE	FALSE	chr10:20254486	TRUE	TRUE	FALSE	TRUE	FALSE	0	0.0972222	0	0.0972222	0.0972222	0	0.0888889	0	0.0972222	0.047619	0	4	0	3	1	320	139	148	118	102	chr10_20254486	20254486	mm10	0	0	0	100	0	0	0	Map7	Map7	0	http://genome.ucsc.edu/cgi-bin/hgTracks?db=mm10&position=chr10%3A20254485-20254486
chr10_20254618	chr10	20254618	A	G	+	Map7	intron	FALSE	FALSE	chr10:20254619	TRUE	TRUE	FALSE	TRUE	FALSE	0	0.0419307	0	0.0419307	0.0419307	0	0.0419307	0	0.0208333	0.0123457	0	6	0	2	1	391	142	232	272	165	chr10_20254619	20254619	mm10	0	0	0	100	0	0	0	Map7	Map7	0	http://genome.ucsc.edu/cgi-bin/hgTracks?db=mm10&position=chr10%3A20254618-20254619
chr10_20255563	chr10	20255563	A	G	+	Map7	intron	TRUE	FALSE	chr10:20255564	TRUE	TRUE	FALSE	TRUE	FALSE	0	0.12505	0	0.12505	0.12505	0	0.12505	0	0.0563648	0.0592593	0	11	0	5	3	370	91	173	100	87	chr10_20255564	20255564	mm10	0	0	0	100	0	0	0	Map7	Map7	0	http://genome.ucsc.edu/cgi-bin/hgTracks?db=mm10&position=chr10%3A20255563-20255564
chr10_20315781	chr10	20315781	A	G	+	Bclaf1	intron	TRUE	FALSE	chr10:20315782	TRUE	TRUE	TRUE	FALSE	FALSE	0	0.111111	0	0.111111	0.111111	0	0	0.111111	0.041514	0.0333333	0	0	7	2	2	408	419	59	180	391	chr10_20315782	20315782	mm10	0	0	0	100	0	100	0	Bclaf1	Bclaf1	0	http://genome.ucsc.edu/cgi-bin/hgTracks?db=mm10&position=chr10%3A20315781-20315782
chr10_20315799	chr10	20315799	A	G	+	Bclaf1	intron	TRUE	FALSE	chr10:20315800	TRUE	TRUE	TRUE	FALSE	FALSE	0	0.275529	0	0.275529	0.275529	0	0	0.184732	0.275529	0.244971	0	0	15	18	15	397	415	71	67	60	chr10_20315800	20315800	mm10	0	0	0	100	0	100	0	Bclaf1	Bclaf1	0	http://genome.ucsc.edu/cgi-bin/hgTracks?db=mm10&position=chr10%3A20315799-20315800
chr10_20315804	chr10	20315804	A	G	+	Bclaf1	intron	TRUE	FALSE	chr10:20315805	TRUE	TRUE	TRUE	FALSE	FALSE	0	0.132129	0	0.132129	0.132129	0	0	0.0798535	0.132129	0.107417	0	0	5	7	6	396	409	195	65	57	chr10_20315805	20315805	mm10	0	0	0	100	0	100	0	Bclaf1	Bclaf1	0	http://genome.ucsc.edu/cgi-bin/hgTracks?db=mm10&position=chr10%3A20315804-20315805
chr10_20315809	chr10	20315809	A	G	+	Bclaf1	intron	TRUE	FALSE	chr10:20315810	TRUE	TRUE	TRUE	FALSE	FALSE	0	0.264706	0	0.264706	0.264706	0	0	0.204775	0.145322	0.264706	0	0	11	11	13	393	409	60	69	50	chr10_20315810	20315810	mm10	0	0	0	100	0	100	0	Bclaf1	Bclaf1	0	http://genome.ucsc.edu/cgi-bin/hgTracks?db=mm10&position=chr10%3A20315809-20315810
chr10_20321145	chr10	20321145	A	G	+	Bclaf1	intron	FALSE	FALSE	chr10:20321146	TRUE	TRUE	FALSE	TRUE	FALSE	0	0.216667	0	0.216667	0.216667	0	0.037037	0	0.216667	0.108333	0	1	0	3	2	273	186	261	77	95	chr10_20321146	20321146	mm10	0	0	0	100	0	100	0	Bclaf1	Bclaf1	0	http://genome.ucsc.edu/cgi-bin/hgTracks?db=mm10&position=chr10%3A20321145-20321146
chr10_21062839	chr10	21062839	A	G	+	Ahi1	intron	FALSE	FALSE	chr10:21062840	TRUE	TRUE	FALSE	FALSE	FALSE	0	0.0555556	0	0.0555556	0.0555556	0	0	0	0.0555556	0.010101	0	0	0	4	1	1226	1093	594	752	484	chr10_21062840	21062840	mm10	0	0	0	100	0	0	0	Ahi1	Ahi1	0	http://genome.ucsc.edu/cgi-bin/hgTracks?db=mm10&position=chr10%3A21062839-21062840
chr10_28099837	chr10	28099837	A	G	+	Ptprk	intron	FALSE	FALSE	chr10:28099838	TRUE	TRUE	FALSE	TRUE	FALSE	0	0.166667	0	0.166667	0.166667	0	0.128205	0	0.0555556	0.166667	0	5	0	2	4	233	97	73	137	59	chr10_28099838	28099838	mm10	0	0	0	100	0	0	0	Ptprk	Ptprk	0	http://genome.ucsc.edu/cgi-bin/hgTracks?db=mm10&position=chr10%3A28099837-28099838
chr10_29160242	chr10	29160242	A	G	+	Soga3	intron	FALSE	FALSE	chr10:29160243	TRUE	TRUE	TRUE	FALSE	FALSE	0	0.5	0	0.5	0.5	0	0	0.177778	0.5	0.0952381	0	0	3	5	2	1126	1114	166	366	418	chr10_29160243	29160243	mm10	0	0	0	100	0	0	0	Soga3	Soga3	0	http://genome.ucsc.edu/cgi-bin/hgTracks?db=mm10&position=chr10%3A29160242-29160243
chr10_29160255	chr10	29160255	A	G	+	Soga3	intron	FALSE	FALSE	chr10:29160256	TRUE	TRUE	TRUE	FALSE	FALSE	0	0.45	0	0.45	0.45	0	0	0.206349	0.0666667	0.45	0	0	4	1	9	1126	1113	228	690	219	chr10_29160256	29160256	mm10	0	0	0	100	0	0	0	Soga3	Soga3	0	http://genome.ucsc.edu/cgi-bin/hgTracks?db=mm10&position=chr10%3A29160255-29160256
chr10_29160264	chr10	29160264	A	G	+	Soga3	intron	FALSE	FALSE	chr10:29160265	TRUE	TRUE	TRUE	FALSE	FALSE	0	0.254545	0	0.254545	0.254545	0	0	0.2	0.111111	0.254545	0	0	3	2	6	1126	1112	166	691	222	chr10_29160265	29160265	mm10	0	0	0	100	0	0	0	Soga3	Soga3	0	http://genome.ucsc.edu/cgi-bin/hgTracks?db=mm10&position=chr10%3A29160264-29160265
chr10_29160731	chr10	29160731	A	G	+	Soga3	intron	FALSE	FALSE	chr10:29160732	TRUE	TRUE	TRUE	FALSE	FALSE	0	0.228571	0	0.228571	0.228571	0	0	0.204545	0.228571	0.0666667	0	0	6	4	1	1128	1115	172	372	389	chr10_29160732	29160732	mm10	0	0	0	100	0	0	0	Soga3	Soga3	0	http://genome.ucsc.edu/cgi-bin/hgTracks?db=mm10&position=chr10%3A29160731-29160732
chr10_29201218	chr10	29201218	A	G	+		intergenic	FALSE	FALSE	chr10:29201219	TRUE	TRUE	FALSE	TRUE	TRUE	0	0.0369624	0	0.0369624	0.0369624	0.0122672	0.0152983	0	0.0369624	0.0225926	2	2	0	6	2	304	333	299	290	151	chr10_29201219	29201219	mm10	0	0	0	0	100	0	0		Soga3	1589	http://genome.ucsc.edu/cgi-bin/hgTracks?db=mm10&position=chr10%3A29201218-29201219
chr10_29209903	chr10	29209903	A	G	+		intergenic	FALSE	FALSE	chr10:29209904	TRUE	TRUE	TRUE	FALSE	FALSE	0	0.0387369	0	0.0387369	0.0387369	0	0	0.0130719	0.0177709	0.0387369	0	0	2	3	5	674	635	301	335	124	chr10_29209904	29209904	mm10	0	0	0	0	100	0	0		9330159F19Rik	1738	http://genome.ucsc.edu/cgi-bin/hgTracks?db=mm10&position=chr10%3A29209903-29209904
chr10_29228094	chr10	29228094	A	G	+	9330159F19Rik	exon	TRUE	FALSE	chr10:29228095	TRUE	TRUE	TRUE	TRUE	FALSE	0	0.089693	0.0278141	0.089693	0.0618789	0	0.0821871	0.0278141	0.0428651	0.089693	0	14	6	8	19	174	162	214	186	205	chr10_29228095	29228095	mm10	0	0	100	0	0	0	100	9330159F19Rik	9330159F19Rik	0	http://genome.ucsc.edu/cgi-bin/hgTracks?db=mm10&position=chr10%3A29228094-29228095
chr10_29228118	chr10	29228118	A	G	+	9330159F19Rik	exon	TRUE	FALSE	chr10:29228119	TRUE	TRUE	TRUE	FALSE	FALSE	0	0.0250329	0	0.0250329	0.0250329	0	0	0.0217031	0.0250329	0.0174478	0	0	4	5	4	179	173	206	194	219	chr10_29228119	29228119	mm10	0	0	100	0	0	0	100	9330159F19Rik	9330159F19Rik	0	http://genome.ucsc.edu/cgi-bin/hgTracks?db=mm10&position=chr10%3A29228118-29228119
chr10_39460520	chr10	39460520	A	G	+	Fyn	intron	FALSE	TRUE	chr10:39460521	TRUE	TRUE	FALSE	FALSE	FALSE	0	0.183333	0	0.183333	0.183333	0	0	0	0.0529101	0.183333	0	0	0	3	6	683	761	363	258	197	chr10_39460521	39460521	mm10	0	0	0	100	0	100	0	Fyn	Fyn	0	http://genome.ucsc.edu/cgi-bin/hgTracks?db=mm10&position=chr10%3A39460520-39460521
chr10_39651469	chr10	39651469	T	C	-	E130307A14Rik, Traf3ip2	intron	FALSE	FALSE	chr10:39651470	TRUE	TRUE	FALSE	TRUE	FALSE	0	0.0895916	0	0.0895916	0.0895916	0	0.0895916	0	0.0541667	0.0416667	0	6	0	2	1	127	89	84	69	83	chr10_39651470	39651470	mm10	0	0	0	100	0	0	0	E130307A14Rik, Traf3ip2	Traf3ip2, E130307A14Rik	0	http://genome.ucsc.edu/cgi-bin/hgTracks?db=mm10&position=chr10%3A39651469-39651470
chr10_39748281	chr10	39748281	A	G	+	Rev3l	intron	TRUE	FALSE	chr10:39748282	TRUE	TRUE	TRUE	FALSE	FALSE	0	0.209524	0	0.209524	0.209524	0	0	0.047619	0.209524	0.0833333	0	0	1	4	1	121	133	72	59	73	chr10_39748282	39748282	mm10	0	0	0	100	0	0	0	Rev3l	Rev3l	0	http://genome.ucsc.edu/cgi-bin/hgTracks?db=mm10&position=chr10%3A39748281-39748282
chr10_39748286	chr10	39748286	A	G	+	Rev3l	intron	TRUE	FALSE	chr10:39748287	TRUE	TRUE	TRUE	FALSE	FALSE	0	0.222222	0	0.222222	0.222222	0	0	0.222222	0.0666667	0.0666667	0	0	4	1	1	121	133	53	101	74	chr10_39748287	39748287	mm10	0	0	0	100	0	0	0	Rev3l	Rev3l	0	http://genome.ucsc.edu/cgi-bin/hgTracks?db=mm10&position=chr10%3A39748286-39748287
chr10_39858731	chr10	39858731	A	G	+	Rev3l	intron	FALSE	FALSE	chr10:39858732	TRUE	TRUE	FALSE	TRUE	FALSE	0	0.0816667	0	0.0816667	0.0816667	0	0.0290404	0	0.0816667	0.0404412	0	2	0	5	2	139	103	114	81	66	chr10_39858732	39858732	mm10	0	0	0	100	0	0	0	Rev3l	Rev3l	0	http://genome.ucsc.edu/cgi-bin/hgTracks?db=mm10&position=chr10%3A39858731-39858732
chr10_39858733	chr10	39858733	A	G	+	Rev3l	intron	FALSE	FALSE	chr10:39858734	TRUE	TRUE	TRUE	TRUE	FALSE	0	0.104072	0.0133333	0.104072	0.0907391	0	0.0133333	0.0277778	0.1025	0.104072	0	1	1	6	5	139	133	84	66	69	chr10_39858734	39858734	mm10	0	0	0	100	0	0	0	Rev3l	Rev3l	0	http://genome.ucsc.edu/cgi-bin/hgTracks?db=mm10&position=chr10%3A39858733-39858734
chr10_40258506	chr10	40258506	A	G	+	Gtf3c6, Rnu3a	promoter	FALSE	FALSE	chr10:40258507	TRUE	TRUE	FALSE	TRUE	FALSE	0	0.027102	0.00641922	0.027102	0.0206827	0	0.0200694	0.00641922	0.0114943	0.027102	0	8	9	3	41	223	405	1390	234	1527	chr10_40258507	40258507	mm10	200	100	100	0	0	0	0	Gtf3c6, Rnu3a	Rnu3a	0	http://genome.ucsc.edu/cgi-bin/hgTracks?db=mm10&position=chr10%3A40258506-40258507
chr10_40258511	chr10	40258511	A	G	+	Gtf3c6, Rnu3a	promoter	FALSE	FALSE	chr10:40258512	TRUE	TRUE	FALSE	TRUE	FALSE	0	0.111183	0.00219735	0.111183	0.108986	0	0.111183	0.00219735	0.063012	0.0823539	0	46	4	23	151	235	417	1772	365	1871	chr10_40258512	40258512	mm10	200	100	100	0	0	0	0	Gtf3c6, Rnu3a	Rnu3a	0	http://genome.ucsc.edu/cgi-bin/hgTracks?db=mm10&position=chr10%3A40258511-40258512
chr10_42769593	chr10	42769593	A	G	+	Sec63	intron	TRUE	FALSE	chr10:42769594	TRUE	TRUE	FALSE	TRUE	FALSE	0	0.169312	0	0.169312	0.169312	0	0.156962	0	0.030303	0.169312	0	8	0	1	4	300	53	185	182	107	chr10_42769594	42769594	mm10	0	0	0	100	0	100	0	Sec63	Sec63	0	http://genome.ucsc.edu/cgi-bin/hgTracks?db=mm10&position=chr10%3A42769593-42769594
chr10_42775077	chr10	42775077	A	G	+	Sec63	intron	TRUE	FALSE	chr10:42775078	TRUE	TRUE	FALSE	TRUE	FALSE	0	0.133333	0	0.133333	0.133333	0	0.133333	0	0.0833333	0.0777778	0	2	0	1	2	283	197	177	161	112	chr10_42775078	42775078	mm10	0	0	0	100	0	100	0	Sec63	Sec63	0	http://genome.ucsc.edu/cgi-bin/hgTracks?db=mm10&position=chr10%3A42775077-42775078
chr10_4280204	chr10	4280204	A	G	+	Akap12	intron	TRUE	FALSE	chr10:4280205	TRUE	TRUE	FALSE	FALSE	FALSE	0	0.550505	0	0.550505	0.550505	0	0	0	0.550505	0.111111	0	0	0	14	1	147	168	55	66	52	chr10_4280205	4280205	mm10	0	0	0	100	0	0	0	Akap12	Akap12	0	http://genome.ucsc.edu/cgi-bin/hgTracks?db=mm10&position=chr10%3A4280204-4280205
chr10_4280217	chr10	4280217	A	G	+	Akap12	intron	TRUE	FALSE	chr10:4280218	TRUE	TRUE	FALSE	FALSE	FALSE	0	0.121212	0	0.121212	0.121212	0	0	0	0.121212	0.111111	0	0	0	4	1	147	167	56	97	51	chr10_4280218	4280218	mm10	0	0	0	100	0	0	0	Akap12	Akap12	0	http://genome.ucsc.edu/cgi-bin/hgTracks?db=mm10&position=chr10%3A4280217-4280218
chr10_43404257	chr10	43404257	A	G	+	Pdss2	intron	FALSE	TRUE	chr10:43404258	TRUE	TRUE	TRUE	TRUE	FALSE	0	0.166667	0.0833333	0.166667	0.0833333	0	0.1	0.0833333	0.166667	0.103704	0	2	1	8	2	118	50	55	73	54	chr10_43404258	43404258	mm10	0	0	0	100	0	0	0	Pdss2	Pdss2	0	http://genome.ucsc.edu/cgi-bin/hgTracks?db=mm10&position=chr10%3A43404257-43404258
chr10_43412453	chr10	43412453	A	G	+	Pdss2	intron	TRUE	FALSE	chr10:43412454	TRUE	TRUE	FALSE	FALSE	FALSE	0	0.174074	0	0.174074	0.174074	0	0	0	0.174074	0.133333	0	0	0	5	2	109	118	88	53	72	chr10_43412454	43412454	mm10	0	0	0	100	0	0	0	Pdss2	Pdss2	0	http://genome.ucsc.edu/cgi-bin/hgTracks?db=mm10&position=chr10%3A43412453-43412454
chr10_43412812	chr10	43412812	A	G	+	Pdss2	intron	FALSE	TRUE	chr10:43412813	TRUE	TRUE	FALSE	FALSE	FALSE	0	0.206349	0	0.206349	0.206349	0	0	0	0.206349	0.0666667	0	0	0	4	1	105	117	91	52	67	chr10_43412813	43412813	mm10	0	0	0	100	0	0	0	Pdss2	Pdss2	0	http://genome.ucsc.edu/cgi-bin/hgTracks?db=mm10&position=chr10%3A43412812-43412813
chr10_43533115	chr10	43533115	T	C	-	1700021F05Rik	exon	FALSE	FALSE	chr10:43533116	TRUE	TRUE	FALSE	FALSE	FALSE	0	0.144144	0	0.144144	0.144144	0	0	0	0.0107527	0.144144	0	0	0	1	16	129	131	128	117	129	chr10_43533116	43533116	mm10	0	0	100	0	0	0	0	1700021F05Rik	1700021F05Rik	0	http://genome.ucsc.edu/cgi-bin/hgTracks?db=mm10&position=chr10%3A43533115-43533116
chr10_4427906	chr10	4427906	T	C	-	Rmnd1, Gm5512	intron	TRUE	FALSE	chr10:4427907	TRUE	TRUE	TRUE	TRUE	FALSE	0	0.0611111	0.0208333	0.0611111	0.0402778	0	0.0611111	0.0208333	0.0509259	0.0571429	0	5	1	2	2	140	107	77	75	75	chr10_4427907	4427907	mm10	0	0	0	100	0	100	0	Rmnd1, Gm5512	Gm5512, Rmnd1	0	http://genome.ucsc.edu/cgi-bin/hgTracks?db=mm10&position=chr10%3A4427906-4427907
chr10_4428256	chr10	4428256	T	C	-	Rmnd1, Gm5512	intron	TRUE	FALSE	chr10:4428257	TRUE	TRUE	FALSE	TRUE	FALSE	0	0.984848	0	0.984848	0.984848	0	0.966768	0	0.811928	0.984848	0	110	0	71	60	149	114	127	88	61	chr10_4428257	4428257	mm10	0	0	0	100	0	100	0	Rmnd1, Gm5512	Gm5512, Rmnd1	0	http://genome.ucsc.edu/cgi-bin/hgTracks?db=mm10&position=chr10%3A4428256-4428257
chr10_50694694	chr10	50694694	A	G	+	Ascc3	intron	FALSE	FALSE	chr10:50694695	TRUE	TRUE	TRUE	FALSE	FALSE	0	0.216667	0	0.216667	0.216667	0	0	0.111111	0.216667	0.0666667	0	0	1	3	1	113	121	55	63	61	chr10_50694695	50694695	mm10	0	0	0	100	0	0	0	Ascc3	Ascc3	0	http://genome.ucsc.edu/cgi-bin/hgTracks?db=mm10&position=chr10%3A50694694-50694695
chr10_50738219	chr10	50738219	A	G	+	Ascc3	intron	FALSE	FALSE	chr10:50738220	TRUE	TRUE	TRUE	TRUE	FALSE	0	0.361111	0.030303	0.361111	0.330808	0	0.361111	0.133333	0.030303	0.0666667	0	11	2	1	1	145	74	63	89	77	chr10_50738220	50738220	mm10	0	0	0	100	0	0	0	Ascc3	Ascc3	0	http://genome.ucsc.edu/cgi-bin/hgTracks?db=mm10&position=chr10%3A50738219-50738220
chr10_50739659	chr10	50739659	A	G	+	Ascc3	intron	FALSE	FALSE	chr10:50739660	TRUE	TRUE	FALSE	TRUE	FALSE	0	0.2	0	0.2	0.2	0	0.140741	0	0.0362745	0.2	0	5	0	2	3	154	85	90	76	53	chr10_50739660	50739660	mm10	0	0	0	100	0	0	0	Ascc3	Ascc3	0	http://genome.ucsc.edu/cgi-bin/hgTracks?db=mm10&position=chr10%3A50739659-50739660
chr10_50739673	chr10	50739673	A	G	+	Ascc3	intron	FALSE	FALSE	chr10:50739674	TRUE	TRUE	FALSE	TRUE	FALSE	0	0.125	0	0.125	0.125	0	0.0185185	0	0.0808374	0.125	0	1	0	4	2	155	150	95	51	55	chr10_50739674	50739674	mm10	0	0	0	100	0	0	0	Ascc3	Ascc3	0	http://genome.ucsc.edu/cgi-bin/hgTracks?db=mm10&position=chr10%3A50739673-50739674
chr10_52694898	chr10	52694898	A	G	+	Slc35f1	intron	FALSE	FALSE	chr10:52694899	TRUE	TRUE	TRUE	TRUE	FALSE	0	0.114379	0.0277778	0.114379	0.0866013	0	0.0277778	0.0636364	0.0446429	0.114379	0	2	3	2	5	250	170	56	98	77	chr10_52694899	52694899	mm10	0	0	0	100	0	0	0	Slc35f1	Slc35f1	0	http://genome.ucsc.edu/cgi-bin/hgTracks?db=mm10&position=chr10%3A52694898-52694899
chr10_52698298	chr10	52698298	A	G	+	Slc35f1	intron	FALSE	FALSE	chr10:52698299	TRUE	TRUE	TRUE	FALSE	FALSE	0	0.15	0	0.15	0.15	0	0	0.0833333	0.15	0.030303	0	0	1	6	1	226	204	61	106	85	chr10_52698299	52698299	mm10	0	0	0	100	0	0	0	Slc35f1	Slc35f1	0	http://genome.ucsc.edu/cgi-bin/hgTracks?db=mm10&position=chr10%3A52698298-52698299
chr10_52706717	chr10	52706717	A	G	+	Slc35f1	intron	FALSE	FALSE	chr10:52706718	TRUE	TRUE	TRUE	TRUE	FALSE	0	0.0573871	0.0196078	0.0573871	0.0377792	0	0.0573871	0.0196078	0.025641	0.0196078	0	4	1	2	1	258	68	74	184	112	chr10_52706718	52706718	mm10	0	0	0	100	0	0	0	Slc35f1	Slc35f1	0	http://genome.ucsc.edu/cgi-bin/hgTracks?db=mm10&position=chr10%3A52706717-52706718
chr10_5357237	chr10	5357237	T	C	-	Syne1	intron	FALSE	FALSE	chr10:5357238	TRUE	TRUE	TRUE	FALSE	FALSE	0	0.0796491	0	0.0796491	0.0796491	0	0	0.0423077	0.0796491	0.0396825	0	0	3	7	2	1178	1336	188	418	229	chr10_5357238	5357238	mm10	0	0	0	100	0	0	0	Syne1	Syne1	0	http://genome.ucsc.edu/cgi-bin/hgTracks?db=mm10&position=chr10%3A5357237-5357238
chr10_58262811	chr10	58262811	A	G	+	Gcc2	intron	TRUE	FALSE	chr10:58262812	TRUE	TRUE	TRUE	TRUE	FALSE	0	0.166667	0.047619	0.166667	0.119048	0	0.101732	0.0833333	0.047619	0.166667	0	4	1	1	2	291	136	95	187	87	chr10_58262812	58262812	mm10	0	0	0	100	0	0	0	Gcc2	Gcc2	0	http://genome.ucsc.edu/cgi-bin/hgTracks?db=mm10&position=chr10%3A58262811-58262812
chr10_58277357	chr10	58277357	A	G	+	Gcc2	intron	FALSE	TRUE	chr10:58277358	TRUE	TRUE	TRUE	FALSE	FALSE	0	0.27381	0	0.27381	0.27381	0	0	0.047619	0.27381	0.111111	0	0	1	5	1	363	350	138	158	176	chr10_58277358	58277358	mm10	0	0	0	100	0	0	0	Gcc2	Gcc2	0	http://genome.ucsc.edu/cgi-bin/hgTracks?db=mm10&position=chr10%3A58277357-58277358
chr10_58277369	chr10	58277369	A	G	+	Gcc2	intron	FALSE	TRUE	chr10:58277370	TRUE	TRUE	FALSE	FALSE	FALSE	0	0.22619	0	0.22619	0.22619	0	0	0	0.22619	0.222222	0	0	0	4	2	363	350	232	158	176	chr10_58277370	58277370	mm10	0	0	0	100	0	0	0	Gcc2	Gcc2	0	http://genome.ucsc.edu/cgi-bin/hgTracks?db=mm10&position=chr10%3A58277369-58277370
chr10_58277378	chr10	58277378	A	G	+	Gcc2	intron	FALSE	TRUE	chr10:58277379	TRUE	TRUE	FALSE	FALSE	FALSE	0	0.258333	0	0.258333	0.258333	0	0	0	0.258333	0.111111	0	0	0	5	1	364	351	232	160	175	chr10_58277379	58277379	mm10	0	0	0	100	0	0	0	Gcc2	Gcc2	0	http://genome.ucsc.edu/cgi-bin/hgTracks?db=mm10&position=chr10%3A58277378-58277379
chr10_58488282	chr10	58488282	A	G	+	Ranbp2	intron	FALSE	TRUE	chr10:58488283	TRUE	TRUE	TRUE	TRUE	FALSE	0	0.184615	0.0809524	0.184615	0.103663	0	0.0809524	0.144444	0.184615	0.133333	0	3	5	4	3	386	179	131	192	117	chr10_58488283	58488283	mm10	0	0	0	100	0	0	0	Ranbp2	Ranbp2	0	http://genome.ucsc.edu/cgi-bin/hgTracks?db=mm10&position=chr10%3A58488282-58488283
chr10_59761921	chr10	59761921	A	G	+	Micu1	intron	TRUE	FALSE	chr10:59761922	TRUE	TRUE	FALSE	TRUE	FALSE	0	0.0602309	0	0.0602309	0.0602309	0	0.0602309	0	0.0526316	0.025641	0	4	0	3	1	316	68	168	135	170	chr10_59761922	59761922	mm10	0	0	0	100	0	0	0	Micu1	Micu1	0	http://genome.ucsc.edu/cgi-bin/hgTracks?db=mm10&position=chr10%3A59761921-59761922
chr10_59899021	chr10	59899021	T	C	-		intergenic	FALSE	FALSE	chr10:59899022	TRUE	TRUE	TRUE	TRUE	TRUE	0.012043	0.0375458	0.012043	0.0375458	0.0255028	0.0228571	0.012043	0.0375458	0.0181941	0.0151515	3	2	3	2	1	140	152	76	126	98	chr10_59899022	59899022	mm10	0	0	0	0	100	0	0		Dnajb12	1004	http://genome.ucsc.edu/cgi-bin/hgTracks?db=mm10&position=chr10%3A59899021-59899022
chr10_60114579	chr10	60114579	A	G	+	Spock2	intron	FALSE	FALSE	chr10:60114580	TRUE	TRUE	FALSE	FALSE	FALSE	0	0.0350877	0	0.0350877	0.0350877	0	0	0	0.0350877	0.0298895	0	0	0	2	2	2315	2377	757	1521	529	chr10_60114580	60114580	mm10	0	0	0	100	0	0	0	Spock2	Spock2	0	http://genome.ucsc.edu/cgi-bin/hgTracks?db=mm10&position=chr10%3A60114579-60114580
chr10_60133277	chr10	60133277	A	G	+	Spock2	3' end	FALSE	FALSE	chr10:60133278	TRUE	TRUE	FALSE	TRUE	FALSE	0	0.0359121	0	0.0359121	0.0359121	0	0.0359121	0	0.0106548	0.0268817	0	81	0	22	28	1904	2288	901	2078	1030	chr10_60133278	60133278	mm10	0	100	100	0	0	0	100	Spock2	Spock2	0	http://genome.ucsc.edu/cgi-bin/hgTracks?db=mm10&position=chr10%3A60133277-60133278
chr10_60133278	chr10	60133278	A	G	+	Spock2	3' end	FALSE	FALSE	chr10:60133279	TRUE	TRUE	FALSE	TRUE	FALSE	0.000488759	0.0353654	0.00297196	0.0353654	0.0323934	0.000488759	0.0353654	0.00297196	0.0255271	0.0320427	1	81	3	53	34	2052	2286	909	2090	1020	chr10_60133279	60133279	mm10	0	100	100	0	0	0	100	Spock2	Spock2	0	http://genome.ucsc.edu/cgi-bin/hgTracks?db=mm10&position=chr10%3A60133278-60133279
chr10_61664499	chr10	61664499	A	G	+	Ppa1	intron	FALSE	TRUE	chr10:61664500	TRUE	TRUE	FALSE	FALSE	FALSE	0	0.240741	0	0.240741	0.240741	0	0	0	0.240741	0.133333	0	0	0	4	2	819	823	374	250	324	chr10_61664500	61664500	mm10	0	0	0	100	0	0	0	Ppa1	Ppa1	0	http://genome.ucsc.edu/cgi-bin/hgTracks?db=mm10&position=chr10%3A61664499-61664500
chr10_62997202	chr10	62997202	A	G	+	Rufy2	intron	FALSE	TRUE	chr10:62997203	TRUE	TRUE	FALSE	TRUE	FALSE	0	0.305556	0	0.305556	0.305556	0	0.0416667	0	0.305556	0.166667	0	1	0	4	2	339	298	219	131	174	chr10_62997203	62997203	mm10	0	0	0	100	0	0	0	Rufy2	Rufy2	0	http://genome.ucsc.edu/cgi-bin/hgTracks?db=mm10&position=chr10%3A62997202-62997203
chr10_62999157	chr10	62999157	A	G	+	Rufy2	intron	TRUE	FALSE	chr10:62999158	TRUE	TRUE	FALSE	FALSE	FALSE	0	0.277778	0	0.277778	0.277778	0	0	0	0.277778	0.111111	0	0	0	4	1	369	434	189	116	143	chr10_62999158	62999158	mm10	0	0	0	100	0	0	0	Rufy2	Rufy2	0	http://genome.ucsc.edu/cgi-bin/hgTracks?db=mm10&position=chr10%3A62999157-62999158
chr10_63252346	chr10	63252346	A	G	+	Herc4	intron	FALSE	TRUE	chr10:63252347	TRUE	TRUE	TRUE	TRUE	FALSE	0	0.120261	0.0289855	0.120261	0.0912759	0	0.0289855	0.037037	0.120261	0.0787037	0	2	1	6	2	208	143	91	87	55	chr10_63252347	63252347	mm10	0	0	0	100	0	0	0	Herc4	Herc4	0	http://genome.ucsc.edu/cgi-bin/hgTracks?db=mm10&position=chr10%3A63252346-63252347
chr10_63298437	chr10	63298437	A	G	+	Herc4	intron	FALSE	TRUE	chr10:63298438	TRUE	TRUE	TRUE	FALSE	FALSE	0	0.194444	0	0.194444	0.194444	0	0	0.15873	0.037037	0.194444	0	0	3	1	2	308	284	97	175	71	chr10_63298438	63298438	mm10	0	0	0	100	0	0	0	Herc4	Herc4	0	http://genome.ucsc.edu/cgi-bin/hgTracks?db=mm10&position=chr10%3A63298437-63298438
chr10_63983827	chr10	63983827	T	C	-	Ctnna3, Lrrtm3	intron	FALSE	FALSE	chr10:63983828	TRUE	TRUE	FALSE	TRUE	FALSE	0	0.0755149	0	0.0755149	0.0755149	0	0.0755149	0	0.0333333	0.0559441	0	5	0	2	2	262	65	116	180	80	chr10_63983828	63983828	mm10	0	0	0	100	0	0	0	Ctnna3, Lrrtm3	Ctnna3, Lrrtm3	0	http://genome.ucsc.edu/cgi-bin/hgTracks?db=mm10&position=chr10%3A63983827-63983828
chr10_63989967	chr10	63989967	T	C	-	Ctnna3, Lrrtm3	intron	FALSE	TRUE	chr10:63989968	TRUE	TRUE	TRUE	TRUE	FALSE	0	0.1	0.030303	0.1	0.069697	0	0.0368687	0.1	0.030303	0.0784314	0	3	3	1	4	273	155	86	164	95	chr10_63989968	63989968	mm10	0	0	0	100	0	0	0	Ctnna3, Lrrtm3	Ctnna3, Lrrtm3	0	http://genome.ucsc.edu/cgi-bin/hgTracks?db=mm10&position=chr10%3A63989967-63989968
chr10_63991669	chr10	63991669	T	C	-	Ctnna3, Lrrtm3	intron	FALSE	TRUE	chr10:63991670	TRUE	TRUE	FALSE	FALSE	FALSE	0	0.0833333	0	0.0833333	0.0833333	0	0	0	0.0418301	0.0833333	0	0	0	4	3	273	317	150	157	139	chr10_63991670	63991670	mm10	0	0	0	100	0	0	0	Ctnna3, Lrrtm3	Ctnna3, Lrrtm3	0	http://genome.ucsc.edu/cgi-bin/hgTracks?db=mm10&position=chr10%3A63991669-63991670
chr10_63997128	chr10	63997128	T	C	-	Ctnna3, Lrrtm3	intron	FALSE	FALSE	chr10:63997129	TRUE	TRUE	TRUE	TRUE	TRUE	0.0222222	0.144444	0.0790823	0.144444	0.0653621	0.0222222	0.144444	0.111111	0.0790823	0.111111	1	7	1	5	1	185	139	66	73	106	chr10_63997129	63997129	mm10	0	0	0	100	0	0	0	Ctnna3, Lrrtm3	Ctnna3, Lrrtm3	0	http://genome.ucsc.edu/cgi-bin/hgTracks?db=mm10&position=chr10%3A63997128-63997129
chr10_64035685	chr10	64035685	A	G	+	Ctnna3, Lrrtm3	intron	FALSE	FALSE	chr10:64035686	TRUE	TRUE	TRUE	FALSE	FALSE	0	0.0648148	0	0.0648148	0.0648148	0	0	0.037037	0.0208333	0.0648148	0	0	1	1	2	283	326	100	193	73	chr10_64035686	64035686	mm10	0	0	0	100	0	0	0	Ctnna3, Lrrtm3	Ctnna3, Lrrtm3	0	http://genome.ucsc.edu/cgi-bin/hgTracks?db=mm10&position=chr10%3A64035685-64035686
chr10_64045327	chr10	64045327	T	C	-	Ctnna3, Lrrtm3	intron	FALSE	TRUE	chr10:64045328	TRUE	TRUE	TRUE	TRUE	FALSE	0	0.137529	0.047619	0.137529	0.0899101	0	0.0666667	0.137529	0.047619	0.111111	0	1	5	1	3	232	158	62	147	111	chr10_64045328	64045328	mm10	0	0	0	100	0	0	0	Ctnna3, Lrrtm3	Ctnna3, Lrrtm3	0	http://genome.ucsc.edu/cgi-bin/hgTracks?db=mm10&position=chr10%3A64045327-64045328
chr10_64073733	chr10	64073733	T	C	-	Ctnna3, Lrrtm3	intron	FALSE	FALSE	chr10:64073734	TRUE	TRUE	TRUE	TRUE	FALSE	0	0.14741	0.0314227	0.14741	0.115987	0	0.0314227	0.0333333	0.0583146	0.14741	0	6	5	10	14	324	187	176	177	94	chr10_64073734	64073734	mm10	0	0	0	100	0	0	0	Ctnna3, Lrrtm3	Ctnna3, Lrrtm3	0	http://genome.ucsc.edu/cgi-bin/hgTracks?db=mm10&position=chr10%3A64073733-64073734
chr10_64073738	chr10	64073738	T	C	-	Ctnna3, Lrrtm3	intron	FALSE	FALSE	chr10:64073739	TRUE	TRUE	TRUE	TRUE	FALSE	0	0.112733	0.0400202	0.112733	0.0727125	0	0.112733	0.0520833	0.0400202	0.0403881	0	22	6	7	4	342	206	147	185	159	chr10_64073739	64073739	mm10	0	0	0	100	0	0	0	Ctnna3, Lrrtm3	Ctnna3, Lrrtm3	0	http://genome.ucsc.edu/cgi-bin/hgTracks?db=mm10&position=chr10%3A64073738-64073739
chr10_64073739	chr10	64073739	T	C	-	Ctnna3, Lrrtm3	intron	FALSE	FALSE	chr10:64073740	TRUE	TRUE	TRUE	FALSE	FALSE	0	0.0707918	0.00401606	0.0707918	0.0667757	0	0.00401606	0.0584173	0.0433171	0.0707918	0	1	7	8	8	342	364	126	190	117	chr10_64073740	64073740	mm10	0	0	0	100	0	0	0	Ctnna3, Lrrtm3	Ctnna3, Lrrtm3	0	http://genome.ucsc.edu/cgi-bin/hgTracks?db=mm10&position=chr10%3A64073739-64073740
chr10_64073742	chr10	64073742	T	C	-	Ctnna3, Lrrtm3	intron	FALSE	FALSE	chr10:64073743	TRUE	TRUE	FALSE	TRUE	FALSE	0	0.0962602	0	0.0962602	0.0962602	0	0.0962602	0	0.0180288	0.0562805	0	18	0	3	6	285	202	240	240	113	chr10_64073743	64073743	mm10	0	0	0	100	0	0	0	Ctnna3, Lrrtm3	Ctnna3, Lrrtm3	0	http://genome.ucsc.edu/cgi-bin/hgTracks?db=mm10&position=chr10%3A64073742-64073743
chr10_64074623	chr10	64074623	T	C	-	Ctnna3, Lrrtm3	intron	FALSE	FALSE	chr10:64074624	TRUE	TRUE	TRUE	FALSE	FALSE	0	0.0395623	0	0.0395623	0.0395623	0	0	0.0289855	0.0277816	0.0395623	0	0	2	5	3	315	375	161	175	133	chr10_64074624	64074624	mm10	0	0	0	100	0	0	0	Ctnna3, Lrrtm3	Ctnna3, Lrrtm3	0	http://genome.ucsc.edu/cgi-bin/hgTracks?db=mm10&position=chr10%3A64074623-64074624
chr10_64074625	chr10	64074625	T	C	-	Ctnna3, Lrrtm3	intron	FALSE	FALSE	chr10:64074626	TRUE	TRUE	TRUE	TRUE	FALSE	0	0.0547316	0.0210181	0.0547316	0.0337136	0	0.0547316	0.0210181	0.028322	0.0487033	0	10	2	5	4	317	226	143	179	81	chr10_64074626	64074626	mm10	0	0	0	100	0	0	0	Ctnna3, Lrrtm3	Ctnna3, Lrrtm3	0	http://genome.ucsc.edu/cgi-bin/hgTracks?db=mm10&position=chr10%3A64074625-64074626
chr10_64074656	chr10	64074656	T	C	-	Ctnna3, Lrrtm3	intron	FALSE	FALSE	chr10:64074657	TRUE	TRUE	TRUE	TRUE	FALSE	0	0.20835	0.0104268	0.20835	0.197923	0	0.0104268	0.167914	0.0667051	0.20835	0	2	19	13	14	336	236	108	188	66	chr10_64074657	64074657	mm10	0	0	0	100	0	0	0	Ctnna3, Lrrtm3	Ctnna3, Lrrtm3	0	http://genome.ucsc.edu/cgi-bin/hgTracks?db=mm10&position=chr10%3A64074656-64074657
chr10_64074687	chr10	64074687	T	C	-	Ctnna3, Lrrtm3	intron	FALSE	FALSE	chr10:64074688	TRUE	TRUE	FALSE	TRUE	FALSE	0	0.200348	0	0.200348	0.200348	0	0.200348	0	0.0634477	0.0536988	0	37	0	11	4	342	186	229	170	74	chr10_64074688	64074688	mm10	0	0	0	100	0	0	0	Ctnna3, Lrrtm3	Ctnna3, Lrrtm3	0	http://genome.ucsc.edu/cgi-bin/hgTracks?db=mm10&position=chr10%3A64074687-64074688
chr10_64074752	chr10	64074752	T	C	-	Ctnna3, Lrrtm3	intron	FALSE	FALSE	chr10:64074753	TRUE	TRUE	TRUE	TRUE	FALSE	0	0.0545809	0.0232046	0.0545809	0.0313763	0	0.0277221	0.0469136	0.0232046	0.0545809	0	4	4	3	4	319	141	137	202	108	chr10_64074753	64074753	mm10	0	0	0	100	0	0	0	Ctnna3, Lrrtm3	Ctnna3, Lrrtm3	0	http://genome.ucsc.edu/cgi-bin/hgTracks?db=mm10&position=chr10%3A64074752-64074753
chr10_67022564	chr10	67022564	T	C	-	Gm31763, Reep3	intron	FALSE	TRUE	chr10:67022565	TRUE	TRUE	TRUE	FALSE	FALSE	0	0.0740741	0	0.0740741	0.0740741	0	0	0.0277778	0.0740741	0.030303	0	0	1	4	1	194	213	115	170	126	chr10_67022565	67022565	mm10	0	0	0	100	0	0	0	Gm31763, Reep3	Gm31763, Reep3	0	http://genome.ucsc.edu/cgi-bin/hgTracks?db=mm10&position=chr10%3A67022564-67022565
chr10_67024881	chr10	67024881	T	C	-	Reep3, Gm31763	intron	FALSE	TRUE	chr10:67024882	TRUE	TRUE	FALSE	FALSE	TRUE	0	0.15	0	0.15	0.15	0.0175439	0	0	0.064411	0.15	2	0	0	6	2	163	250	129	92	81	chr10_67024882	67024882	mm10	0	0	0	100	0	0	0	Reep3, Gm31763	Gm31763, Reep3	0	http://genome.ucsc.edu/cgi-bin/hgTracks?db=mm10&position=chr10%3A67024881-67024882
chr10_67024931	chr10	67024931	T	C	-	Reep3, Gm31763	intron	FALSE	TRUE	chr10:67024932	TRUE	TRUE	TRUE	TRUE	FALSE	0	0.148148	0.0555556	0.148148	0.0925926	0	0.0894765	0.148148	0.0555556	0.0555556	0	7	2	3	1	201	82	65	178	110	chr10_67024932	67024932	mm10	0	0	0	100	0	0	0	Reep3, Gm31763	Gm31763, Reep3	0	http://genome.ucsc.edu/cgi-bin/hgTracks?db=mm10&position=chr10%3A67024931-67024932
chr10_67103554	chr10	67103554	A	G	+		intergenic	TRUE	FALSE	chr10:67103555	TRUE	TRUE	FALSE	TRUE	FALSE	0	0.0888889	0	0.0888889	0.0888889	0	0.0421627	0	0.0719697	0.0888889	0	3	0	5	2	261	160	153	123	85	chr10_67103555	67103555	mm10	0	0	0	0	100	0	0		Reep3	6565	http://genome.ucsc.edu/cgi-bin/hgTracks?db=mm10&position=chr10%3A67103554-67103555
chr10_67103645	chr10	67103645	A	G	+		intergenic	TRUE	FALSE	chr10:67103646	TRUE	TRUE	TRUE	TRUE	FALSE	0	0.0452107	0.0111111	0.0452107	0.0340996	0	0.0111111	0.0208333	0.0452107	0.015873	0	1	1	4	1	274	269	134	147	167	chr10_67103646	67103646	mm10	0	0	0	0	100	0	0		Reep3	6656	http://genome.ucsc.edu/cgi-bin/hgTracks?db=mm10&position=chr10%3A67103645-67103646
chr10_67208953	chr10	67208953	A	G	+	Jmjd1c	intron	TRUE	FALSE	chr10:67208954	TRUE	TRUE	TRUE	FALSE	FALSE	0	0.123746	0	0.123746	0.123746	0	0	0.0416667	0.123746	0.11396	0	0	2	7	4	375	369	222	156	147	chr10_67208954	67208954	mm10	0	0	0	100	0	100	0	Jmjd1c	Jmjd1c	0	http://genome.ucsc.edu/cgi-bin/hgTracks?db=mm10&position=chr10%3A67208953-67208954
chr10_67245311	chr10	67245311	A	G	+	Jmjd1c	intron	TRUE	FALSE	chr10:67245312	TRUE	TRUE	FALSE	TRUE	FALSE	0	0.0676592	0	0.0676592	0.0676592	0	0.0676592	0	0.030303	0.0350877	0	6	0	3	2	237	87	212	192	113	chr10_67245312	67245312	mm10	0	0	0	100	0	0	0	Jmjd1c	Jmjd1c	0	http://genome.ucsc.edu/cgi-bin/hgTracks?db=mm10&position=chr10%3A67245311-67245312
chr10_69597137	chr10	69597137	A	G	+	Ank3	intron	FALSE	TRUE	chr10:69597138	TRUE	TRUE	FALSE	TRUE	TRUE	0	0.0607315	0	0.0607315	0.0607315	0.0238095	0.0559441	0	0.0607315	0.0277778	1	3	0	4	1	301	171	296	205	264	chr10_69597138	69597138	mm10	0	0	0	100	0	0	0	Ank3	Ank3	0	http://genome.ucsc.edu/cgi-bin/hgTracks?db=mm10&position=chr10%3A69597137-69597138
chr10_69597229	chr10	69597229	A	G	+	Ank3	intron	FALSE	TRUE	chr10:69597230	TRUE	TRUE	TRUE	TRUE	FALSE	0	0.145833	0.0175439	0.145833	0.128289	0	0.0222222	0.0606061	0.0175439	0.145833	0	2	2	1	5	444	342	203	323	138	chr10_69597230	69597230	mm10	0	0	0	100	0	0	0	Ank3	Ank3	0	http://genome.ucsc.edu/cgi-bin/hgTracks?db=mm10&position=chr10%3A69597229-69597230
chr10_69600272	chr10	69600272	A	G	+	Ank3	intron	FALSE	FALSE	chr10:69600273	TRUE	TRUE	TRUE	FALSE	FALSE	0	0.0630861	0	0.0630861	0.0630861	0	0	0.0289855	0.0114943	0.0630861	0	0	2	1	4	474	498	239	360	166	chr10_69600273	69600273	mm10	0	0	0	100	0	0	0	Ank3	Ank3	0	http://genome.ucsc.edu/cgi-bin/hgTracks?db=mm10&position=chr10%3A69600272-69600273
chr10_69600645	chr10	69600645	A	G	+	Ank3	intron	FALSE	FALSE	chr10:69600646	TRUE	TRUE	TRUE	TRUE	FALSE	0	0.0631529	0.0104167	0.0631529	0.0527362	0	0.0128205	0.0631529	0.0119048	0.0104167	0	1	5	1	1	459	384	192	347	290	chr10_69600646	69600646	mm10	0	0	0	100	0	0	0	Ank3	Ank3	0	http://genome.ucsc.edu/cgi-bin/hgTracks?db=mm10&position=chr10%3A69600645-69600646
chr10_69600708	chr10	69600708	A	G	+	Ank3	intron	FALSE	FALSE	chr10:69600709	TRUE	TRUE	TRUE	FALSE	FALSE	0	0.0738095	0.00900901	0.0738095	0.0648005	0	0.00900901	0.0350877	0.0540123	0.0738095	0	1	2	5	5	481	368	227	225	68	chr10_69600709	69600709	mm10	0	0	0	100	0	0	0	Ank3	Ank3	0	http://genome.ucsc.edu/cgi-bin/hgTracks?db=mm10&position=chr10%3A69600708-69600709
chr10_69604518	chr10	69604518	A	G	+	Ank3	intron	FALSE	FALSE	chr10:69604519	TRUE	TRUE	FALSE	TRUE	FALSE	0	0.112103	0	0.112103	0.112103	0	0.112103	0	0.0496324	0.087809	0	10	0	5	5	472	90	346	239	167	chr10_69604519	69604519	mm10	0	0	0	100	0	0	0	Ank3	Ank3	0	http://genome.ucsc.edu/cgi-bin/hgTracks?db=mm10&position=chr10%3A69604518-69604519
chr10_69604541	chr10	69604541	A	G	+	Ank3	intron	FALSE	FALSE	chr10:69604542	TRUE	TRUE	FALSE	FALSE	FALSE	0	0.0940171	0	0.0940171	0.0940171	0	0	0	0.0404412	0.0940171	0	0	0	4	8	472	508	357	225	212	chr10_69604542	69604542	mm10	0	0	0	100	0	0	0	Ank3	Ank3	0	http://genome.ucsc.edu/cgi-bin/hgTracks?db=mm10&position=chr10%3A69604541-69604542
chr10_69611741	chr10	69611741	A	G	+	Ank3	intron	FALSE	FALSE	chr10:69611742	TRUE	TRUE	TRUE	TRUE	FALSE	0	0.045176	0.014666	0.045176	0.03051	0	0.014666	0.045176	0.0383221	0.0324284	0	2	4	5	3	481	296	88	128	222	chr10_69611742	69611742	mm10	0	0	0	100	0	0	0	Ank3	Ank3	0	http://genome.ucsc.edu/cgi-bin/hgTracks?db=mm10&position=chr10%3A69611741-69611742
chr10_69643091	chr10	69643091	A	G	+	Ank3	intron	FALSE	TRUE	chr10:69643092	TRUE	TRUE	TRUE	TRUE	FALSE	0	0.0883838	0.0215054	0.0883838	0.0668785	0	0.0215054	0.042328	0.0490196	0.0883838	0	2	2	6	3	466	345	161	250	144	chr10_69643092	69643092	mm10	0	0	0	100	0	0	0	Ank3	Ank3	0	http://genome.ucsc.edu/cgi-bin/hgTracks?db=mm10&position=chr10%3A69643091-69643092
chr10_69651389	chr10	69651389	A	G	+	Ank3	intron	FALSE	TRUE	chr10:69651390	TRUE	TRUE	FALSE	TRUE	FALSE	0	0.0650624	0	0.0650624	0.0650624	0	0.0196078	0	0.0650624	0.0238095	0	1	0	4	1	432	357	301	191	272	chr10_69651390	69651390	mm10	0	0	0	100	0	0	0	Ank3	Ank3	0	http://genome.ucsc.edu/cgi-bin/hgTracks?db=mm10&position=chr10%3A69651389-69651390
chr10_69651409	chr10	69651409	A	G	+	Ank3	intron	FALSE	TRUE	chr10:69651410	TRUE	TRUE	FALSE	TRUE	FALSE	0	0.0694444	0	0.0694444	0.0694444	0	0.0666667	0	0.0694444	0.037037	0	3	0	5	1	429	328	293	340	277	chr10_69651410	69651410	mm10	0	0	0	100	0	0	0	Ank3	Ank3	0	http://genome.ucsc.edu/cgi-bin/hgTracks?db=mm10&position=chr10%3A69651409-69651410
chr10_69659140	chr10	69659140	A	G	+	Ank3	intron	TRUE	FALSE	chr10:69659141	TRUE	TRUE	TRUE	FALSE	FALSE	0	0.151881	0	0.151881	0.151881	0	0	0.151881	0.0111111	0.104386	0	0	9	1	6	456	517	63	357	154	chr10_69659141	69659141	mm10	0	0	0	100	0	0	0	Ank3	Ank3	0	http://genome.ucsc.edu/cgi-bin/hgTracks?db=mm10&position=chr10%3A69659140-69659141
chr10_69673563	chr10	69673563	A	G	+	Ank3	intron	FALSE	TRUE	chr10:69673564	TRUE	TRUE	FALSE	FALSE	FALSE	0	0.0506238	0	0.0506238	0.0506238	0	0	0	0.0506238	0.0166667	0	0	0	5	1	453	480	317	100	275	chr10_69673564	69673564	mm10	0	0	0	100	0	0	0	Ank3	Ank3	0	http://genome.ucsc.edu/cgi-bin/hgTracks?db=mm10&position=chr10%3A69673563-69673564
chr10_69683309	chr10	69683309	A	G	+	Ank3	intron	FALSE	TRUE	chr10:69683310	TRUE	TRUE	TRUE	TRUE	FALSE	0	0.104379	0.030303	0.104379	0.0740756	0	0.0992778	0.030303	0.0684848	0.104379	0	9	1	5	5	438	83	252	216	50	chr10_69683310	69683310	mm10	0	0	0	100	0	0	0	Ank3	Ank3	0	http://genome.ucsc.edu/cgi-bin/hgTracks?db=mm10&position=chr10%3A69683309-69683310
chr10_69688427	chr10	69688427	A	G	+	Ank3	intron	TRUE	FALSE	chr10:69688428	TRUE	TRUE	TRUE	TRUE	TRUE	0.0185185	0.194167	0.0606061	0.194167	0.133561	0.0185185	0.193006	0.0606061	0.194167	0.11329	1	20	2	15	4	300	96	201	82	140	chr10_69688428	69688428	mm10	0	0	0	100	0	0	0	Ank3	Ank3	0	http://genome.ucsc.edu/cgi-bin/hgTracks?db=mm10&position=chr10%3A69688427-69688428
chr10_69852807	chr10	69852807	A	G	+	Ank3	intron	FALSE	FALSE	chr10:69852808	TRUE	TRUE	TRUE	FALSE	FALSE	0	0.0844444	0	0.0844444	0.0844444	0	0	0.0811966	0.0844444	0.0787037	0	0	2	5	4	911	981	235	379	265	chr10_69852808	69852808	mm10	0	0	0	100	0	0	0	Ank3	Ank3	0	http://genome.ucsc.edu/cgi-bin/hgTracks?db=mm10&position=chr10%3A69852807-69852808
chr10_69852840	chr10	69852840	A	G	+	Ank3	intron	FALSE	FALSE	chr10:69852841	TRUE	TRUE	FALSE	FALSE	FALSE	0	0.0723077	0	0.0723077	0.0723077	0	0	0	0.0723077	0.030303	0	0	0	4	1	914	983	587	61	495	chr10_69852841	69852841	mm10	0	0	0	100	0	0	0	Ank3	Ank3	0	http://genome.ucsc.edu/cgi-bin/hgTracks?db=mm10&position=chr10%3A69852840-69852841
chr10_69852841	chr10	69852841	A	G	+	Ank3	intron	FALSE	FALSE	chr10:69852842	TRUE	TRUE	TRUE	FALSE	FALSE	0	0.0969697	0	0.0969697	0.0969697	0	0	0.0969697	0.07132	0.0222222	0	0	2	4	1	914	983	230	63	486	chr10_69852842	69852842	mm10	0	0	0	100	0	0	0	Ank3	Ank3	0	http://genome.ucsc.edu/cgi-bin/hgTracks?db=mm10&position=chr10%3A69852841-69852842
chr10_69852850	chr10	69852850	A	G	+	Ank3	intron	FALSE	FALSE	chr10:69852851	TRUE	TRUE	TRUE	TRUE	FALSE	0	0.117308	0.0144928	0.117308	0.102815	0	0.0144928	0.0666667	0.117308	0.0416667	0	1	2	6	2	911	674	233	54	481	chr10_69852851	69852851	mm10	0	0	0	100	0	0	0	Ank3	Ank3	0	http://genome.ucsc.edu/cgi-bin/hgTracks?db=mm10&position=chr10%3A69852850-69852851
chr10_69852861	chr10	69852861	A	G	+	Ank3	intron	FALSE	FALSE	chr10:69852862	TRUE	TRUE	TRUE	TRUE	FALSE	0	0.107212	0.0208333	0.107212	0.0863791	0	0.0208333	0.0333333	0.107212	0.0809524	0	1	1	5	3	911	630	384	375	263	chr10_69852862	69852862	mm10	0	0	0	100	0	0	0	Ank3	Ank3	0	http://genome.ucsc.edu/cgi-bin/hgTracks?db=mm10&position=chr10%3A69852861-69852862
chr10_69852893	chr10	69852893	A	G	+	Ank3	intron	FALSE	FALSE	chr10:69852894	TRUE	TRUE	TRUE	FALSE	FALSE	0	0.222222	0	0.222222	0.222222	0	0	0.0846561	0.219189	0.222222	0	0	2	16	7	914	1001	186	71	243	chr10_69852894	69852894	mm10	0	0	0	100	0	0	0	Ank3	Ank3	0	http://genome.ucsc.edu/cgi-bin/hgTracks?db=mm10&position=chr10%3A69852893-69852894
chr10_69852895	chr10	69852895	A	G	+	Ank3	intron	FALSE	FALSE	chr10:69852896	TRUE	TRUE	TRUE	TRUE	FALSE	0	0.101533	0.0104167	0.101533	0.0911159	0	0.0104167	0.0787037	0.101533	0.0909091	0	1	2	7	3	915	656	187	289	484	chr10_69852896	69852896	mm10	0	0	0	100	0	0	0	Ank3	Ank3	0	http://genome.ucsc.edu/cgi-bin/hgTracks?db=mm10&position=chr10%3A69852895-69852896
chr10_69852910	chr10	69852910	A	G	+	Ank3	intron	FALSE	FALSE	chr10:69852911	TRUE	TRUE	TRUE	TRUE	FALSE	0	0.134615	0.030303	0.134615	0.104312	0	0.0469136	0.030303	0.112762	0.134615	0	3	1	7	5	901	330	390	64	246	chr10_69852911	69852911	mm10	0	0	0	100	0	0	0	Ank3	Ank3	0	http://genome.ucsc.edu/cgi-bin/hgTracks?db=mm10&position=chr10%3A69852910-69852911
chr10_69856549	chr10	69856549	A	G	+	Ank3	intron	TRUE	FALSE	chr10:69856550	TRUE	TRUE	FALSE	TRUE	FALSE	0	0.16453	0	0.16453	0.16453	0	0.16453	0	0.0805556	0.0833333	0	12	0	5	2	908	76	588	69	481	chr10_69856550	69856550	mm10	0	0	0	100	0	0	0	Ank3	Ank3	0	http://genome.ucsc.edu/cgi-bin/hgTracks?db=mm10&position=chr10%3A69856549-69856550
chr10_69856565	chr10	69856565	A	G	+	Ank3	intron	TRUE	FALSE	chr10:69856566	TRUE	TRUE	FALSE	FALSE	FALSE	0	0.169192	0	0.169192	0.169192	0	0	0	0.0969828	0.169192	0	0	0	6	6	907	994	586	388	250	chr10_69856566	69856566	mm10	0	0	0	100	0	0	0	Ank3	Ank3	0	http://genome.ucsc.edu/cgi-bin/hgTracks?db=mm10&position=chr10%3A69856565-69856566
chr10_69905384	chr10	69905384	A	G	+	Ank3	intron	TRUE	FALSE	chr10:69905385	TRUE	TRUE	TRUE	FALSE	FALSE	0	0.217949	0	0.217949	0.217949	0	0	0.047619	0.047619	0.217949	0	0	2	1	4	1302	1485	598	852	376	chr10_69905385	69905385	mm10	0	0	0	100	0	0	0	Ank3	Ank3	0	http://genome.ucsc.edu/cgi-bin/hgTracks?db=mm10&position=chr10%3A69905384-69905385
chr10_70022025	chr10	70022025	A	G	+	Ank3	intron	FALSE	FALSE	chr10:70022026	TRUE	TRUE	FALSE	TRUE	FALSE	0	0.0979487	0	0.0979487	0.0979487	0	0.0979487	0	0.0444444	0.025641	0	5	0	2	1	1308	58	1053	915	918	chr10_70022026	70022026	mm10	0	0	0	100	0	0	100	Ank3	Ank3	0	http://genome.ucsc.edu/cgi-bin/hgTracks?db=mm10&position=chr10%3A70022025-70022026
chr10_70547956	chr10	70547956	A	G	+	Fam13c	intron	FALSE	FALSE	chr10:70547957	TRUE	TRUE	TRUE	FALSE	FALSE	0	0.0846561	0	0.0846561	0.0846561	0	0	0.047619	0.0846561	0.0512821	0	0	1	6	2	257	273	88	108	85	chr10_70547957	70547957	mm10	0	0	0	100	0	0	0	Fam13c	Fam13c	0	http://genome.ucsc.edu/cgi-bin/hgTracks?db=mm10&position=chr10%3A70547956-70547957
chr10_72665852	chr10	72665852	A	G	+	Zwint	intron	FALSE	FALSE	chr10:72665853	TRUE	TRUE	TRUE	TRUE	FALSE	0	0.0826035	0.0271998	0.0826035	0.0554038	0	0.0271998	0.0826035	0.0277778	0.082381	0	4	7	3	7	3018	1204	86	2015	83	chr10_72665853	72665853	mm10	0	0	0	100	0	0	100	Zwint	Zwint	0	http://genome.ucsc.edu/cgi-bin/hgTracks?db=mm10&position=chr10%3A72665852-72665853
chr10_73283244	chr10	73283244	A	G	+		intergenic	FALSE	FALSE	chr10:73283245	TRUE	TRUE	FALSE	TRUE	FALSE	0	0.0574713	0	0.0574713	0.0574713	0	0.0574713	0	0.0138889	0.0289855	0	5	0	1	2	180	118	120	142	98	chr10_73283245	73283245	mm10	0	0	0	0	100	0	0		A330049N07Rik	196538	http://genome.ucsc.edu/cgi-bin/hgTracks?db=mm10&position=chr10%3A73283244-73283245
chr10_75280104	chr10	75280104	A	G	+	Specc1l	intron	TRUE	FALSE	chr10:75280105	TRUE	TRUE	FALSE	FALSE	FALSE	0	0.2	0	0.2	0.2	0	0	0	0.0555556	0.2	0	0	0	1	3	171	215	81	136	52	chr10_75280105	75280105	mm10	0	0	0	100	0	0	0	Specc1l	Specc1l	0	http://genome.ucsc.edu/cgi-bin/hgTracks?db=mm10&position=chr10%3A75280104-75280105
chr10_7597537	chr10	7597537	A	G	+	Lrp11	intron	FALSE	FALSE	chr10:7597538	TRUE	TRUE	TRUE	TRUE	FALSE	0	0.333333	0.0833333	0.333333	0.25	0	0.329365	0.0833333	0.125	0.333333	0	9	1	3	3	350	157	156	195	78	chr10_7597538	7597538	mm10	0	0	0	100	0	0	0	Lrp11	Lrp11	0	http://genome.ucsc.edu/cgi-bin/hgTracks?db=mm10&position=chr10%3A7597537-7597538
chr10_7597538	chr10	7597538	A	G	+	Lrp11	intron	FALSE	FALSE	chr10:7597539	TRUE	TRUE	FALSE	TRUE	FALSE	0	0.293651	0	0.293651	0.293651	0	0.293651	0	0.208333	0.222222	0	7	0	5	2	349	157	215	195	78	chr10_7597539	7597539	mm10	0	0	0	100	0	0	0	Lrp11	Lrp11	0	http://genome.ucsc.edu/cgi-bin/hgTracks?db=mm10&position=chr10%3A7597538-7597539
chr10_77645098	chr10	77645098	A	G	+	Ube2g2	3' end	FALSE	FALSE	chr10:77645099	TRUE	TRUE	TRUE	FALSE	FALSE	0	0.119369	0	0.119369	0.119369	0	0	0.0814815	0.0258529	0.119369	0	0	6	5	11	170	160	90	169	100	chr10_77645099	77645099	mm10	0	100	100	0	0	0	100	Ube2g2	Ube2g2	0	http://genome.ucsc.edu/cgi-bin/hgTracks?db=mm10&position=chr10%3A77645098-77645099
chr10_78439944	chr10	78439944	T	C	-	Pdxk	exon	TRUE	FALSE	chr10:78439945	TRUE	TRUE	FALSE	TRUE	FALSE	0	0.0313582	0	0.0313582	0.0313582	0.00254453	0.0217253	0	0.0143042	0.0313582	1	8	0	5	8	363	361	175	320	237	chr10_78439945	78439945	mm10	0	0	100	0	0	0	100	Pdxk	Pdxk	0	http://genome.ucsc.edu/cgi-bin/hgTracks?db=mm10&position=chr10%3A78439944-78439945
chr10_79798853	chr10	79798853	A	G	+	Bc1, Palm	intron	TRUE	FALSE	chr10:79798854	TRUE	TRUE	FALSE	TRUE	FALSE	0	0.333333	0	0.333333	0.333333	0	0.333333	0	0.0555556	0.111111	0	4	0	1	1	1017	347	314	593	253	chr10_79798854	79798854	mm10	0	0	0	100	0	0	0	Bc1, Palm	Palm, Bc1	0	http://genome.ucsc.edu/cgi-bin/hgTracks?db=mm10&position=chr10%3A79798853-79798854
chr10_80300424	chr10	80300424	A	G	+	Bc1	intron	FALSE	FALSE	chr10:80300425	TRUE	TRUE	TRUE	TRUE	FALSE	0	0.140694	0.0208333	0.140694	0.119861	0	0.140694	0.0208333	0.0238095	0.134921	0	11	1	2	3	214	81	102	170	81	chr10_80300425	80300425	mm10	0	0	0	100	0	0	0	Bc1	Bc1	0	http://genome.ucsc.edu/cgi-bin/hgTracks?db=mm10&position=chr10%3A80300424-80300425
chr10_80304401	chr10	80304401	A	G	+	Bc1, Apc2	intron	FALSE	TRUE	chr10:80304402	TRUE	TRUE	TRUE	TRUE	FALSE	0	0.166667	0.0740741	0.166667	0.0925926	0	0.124242	0.0740741	0.166667	0.12037	0	4	2	3	2	476	196	195	312	122	chr10_80304402	80304402	mm10	0	0	0	100	0	0	0	Bc1, Apc2	Apc2, Bc1	0	http://genome.ucsc.edu/cgi-bin/hgTracks?db=mm10&position=chr10%3A80304401-80304402
chr10_80304410	chr10	80304410	A	G	+	Bc1, Apc2	intron	FALSE	TRUE	chr10:80304411	TRUE	TRUE	FALSE	TRUE	FALSE	0	0.15873	0	0.15873	0.15873	0	0.133333	0	0.15873	0.111111	0	4	0	3	1	477	195	292	149	255	chr10_80304411	80304411	mm10	0	0	0	100	0	0	0	Bc1, Apc2	Apc2, Bc1	0	http://genome.ucsc.edu/cgi-bin/hgTracks?db=mm10&position=chr10%3A80304410-80304411
chr10_80304520	chr10	80304520	A	G	+	Bc1, Apc2	intron	FALSE	TRUE	chr10:80304521	TRUE	TRUE	FALSE	TRUE	FALSE	0	0.233333	0	0.233333	0.233333	0	0.216667	0	0.233333	0.166667	0	3	0	7	2	472	196	276	179	219	chr10_80304521	80304521	mm10	0	0	0	100	0	0	0	Bc1, Apc2	Apc2, Bc1	0	http://genome.ucsc.edu/cgi-bin/hgTracks?db=mm10&position=chr10%3A80304520-80304521
chr10_80634906	chr10	80634906	A	G	+	Csnk1g2	intron	FALSE	FALSE	chr10:80634907	TRUE	TRUE	TRUE	TRUE	FALSE	0	0.277778	0.030303	0.277778	0.247475	0	0.0978836	0.0666667	0.030303	0.277778	0	3	1	1	3	629	235	212	412	154	chr10_80634907	80634907	mm10	0	0	0	100	0	0	0	Csnk1g2	Csnk1g2	0	http://genome.ucsc.edu/cgi-bin/hgTracks?db=mm10&position=chr10%3A80634906-80634907
chr10_81237684	chr10	81237684	A	G	+	Zfr2	intron	FALSE	TRUE	chr10:81237685	TRUE	TRUE	FALSE	TRUE	FALSE	0	0.178571	0	0.178571	0.178571	0	0.037037	0	0.178571	0.0666667	0	1	0	4	1	167	113	64	67	65	chr10_81237685	81237685	mm10	0	0	0	100	0	0	0	Zfr2	Zfr2	0	http://genome.ucsc.edu/cgi-bin/hgTracks?db=mm10&position=chr10%3A81237684-81237685
chr10_81242054	chr10	81242054	A	G	+	Zfr2	exon	FALSE	FALSE	chr10:81242055	TRUE	TRUE	TRUE	FALSE	FALSE	0	0.0519818	0.00938967	0.0519818	0.0425921	0	0.00938967	0.0166667	0.0166667	0.0519818	0	2	1	3	5	223	212	95	181	101	chr10_81242055	81242055	mm10	0	0	100	0	0	0	0	Zfr2	Zfr2	0	http://genome.ucsc.edu/cgi-bin/hgTracks?db=mm10&position=chr10%3A81242054-81242055
chr10_81461382	chr10	81461382	A	G	+	Celf5	exon	FALSE	FALSE	chr10:81461383	TRUE	TRUE	FALSE	TRUE	FALSE	0	0.0168829	0	0.0168829	0.0168829	0.00996298	0.0161766	0	0.0154048	0.0168829	5	9	0	7	4	507	543	175	472	239	chr10_81461383	81461383	mm10	0	0	100	0	0	0	100	Celf5	Celf5	0	http://genome.ucsc.edu/cgi-bin/hgTracks?db=mm10&position=chr10%3A81461382-81461383
chr10_81562837	chr10	81562837	A	G	+	Tle5	intron	TRUE	FALSE	chr10:81562838	TRUE	TRUE	FALSE	FALSE	FALSE	0	0.111111	0	0.111111	0.111111	0	0	0	0.111111	0.0333333	0	0	0	4	1	1858	2106	1279	607	1034	chr10_81562838	81562838	mm10	0	0	0	100	0	0	0	Tle5	Tle5	0	http://genome.ucsc.edu/cgi-bin/hgTracks?db=mm10&position=chr10%3A81562837-81562838
chr10_82370855	chr10	82370855	T	C	-		intergenic	FALSE	FALSE	chr10:82370856	TRUE	TRUE	FALSE	TRUE	TRUE	0	0.333333	0	0.333333	0.333333	0.166667	0.25	0	0.333333	0.111111	2	3	0	3	1	83	106	89	92	66	chr10_82370856	82370856	mm10	0	0	0	0	100	0	0		Gm1553	115676	http://genome.ucsc.edu/cgi-bin/hgTracks?db=mm10&position=chr10%3A82370855-82370856
chr10_82647830	chr10	82647830	T	C	-	Tdg, Gm9855	intron	FALSE	TRUE	chr10:82647831	TRUE	TRUE	FALSE	TRUE	TRUE	0	0.222222	0	0.190476	0.190476	0.222222	0.140741	0	0.190476	0.111111	2	3	0	4	1	140	65	146	131	104	chr10_82647831	82647831	mm10	0	0	0	100	0	0	0	Tdg, Gm9855	Tdg, Gm9855	0	http://genome.ucsc.edu/cgi-bin/hgTracks?db=mm10&position=chr10%3A82647830-82647831
chr10_82647841	chr10	82647841	A	G	+	Tdg, Gm9855	intron	FALSE	FALSE	chr10:82647842	TRUE	TRUE	FALSE	TRUE	TRUE	0	0.222222	0	0.166667	0.166667	0.222222	0.157407	0	0.166667	0.111111	2	3	0	3	1	142	63	144	129	100	chr10_82647842	82647842	mm10	0	0	0	100	0	0	0	Tdg, Gm9855	Tdg, Gm9855	0	http://genome.ucsc.edu/cgi-bin/hgTracks?db=mm10&position=chr10%3A82647841-82647842
chr10_82648372	chr10	82648372	T	C	-	Tdg, Gm9855	intron	FALSE	FALSE	chr10:82648373	TRUE	TRUE	FALSE	TRUE	FALSE	0	0.261905	0	0.261905	0.261905	0	0.236111	0	0.208333	0.261905	0	4	0	5	4	218	61	135	173	61	chr10_82648373	82648373	mm10	0	0	0	100	0	0	0	Tdg, Gm9855	Tdg, Gm9855	0	http://genome.ucsc.edu/cgi-bin/hgTracks?db=mm10&position=chr10%3A82648372-82648373
chr10_82863861	chr10	82863861	A	G	+	Txnrd1	intron	FALSE	FALSE	chr10:82863862	TRUE	TRUE	FALSE	TRUE	FALSE	0	0.444444	0	0.444444	0.444444	0	0.333333	0	0.111111	0.444444	0	5	0	2	5	183	57	135	151	77	chr10_82863862	82863862	mm10	0	0	0	100	0	100	0	Txnrd1	Txnrd1	0	http://genome.ucsc.edu/cgi-bin/hgTracks?db=mm10&position=chr10%3A82863861-82863862
chr10_82871094	chr10	82871094	A	G	+	Txnrd1	intron	FALSE	FALSE	chr10:82871095	TRUE	TRUE	FALSE	TRUE	FALSE	0	0.35	0	0.35	0.35	0	0.35	0	0.166667	0.166667	0	5	0	2	2	186	59	140	156	114	chr10_82871095	82871095	mm10	0	0	0	100	0	100	0	Txnrd1	Txnrd1	0	http://genome.ucsc.edu/cgi-bin/hgTracks?db=mm10&position=chr10%3A82871094-82871095
chr10_82875162	chr10	82875162	T	C	-	Txnrd1	intron	FALSE	FALSE	chr10:82875163	TRUE	TRUE	FALSE	TRUE	FALSE	0	0.285714	0	0.285714	0.285714	0	0.216667	0	0.285714	0.166667	0	3	0	6	2	262	91	99	186	99	chr10_82875163	82875163	mm10	0	0	0	100	0	0	0	Txnrd1	Txnrd1	0	http://genome.ucsc.edu/cgi-bin/hgTracks?db=mm10&position=chr10%3A82875162-82875163
chr10_82884937	chr10	82884937	A	G	+	Txnrd1	intron	FALSE	FALSE	chr10:82884938	TRUE	TRUE	FALSE	TRUE	TRUE	0	0.416667	0	0.416667	0.416667	0.333333	0.416667	0	0.333333	0.25	3	6	0	3	3	302	159	177	255	186	chr10_82884938	82884938	mm10	0	0	0	100	0	0	0	Txnrd1	Txnrd1	0	http://genome.ucsc.edu/cgi-bin/hgTracks?db=mm10&position=chr10%3A82884937-82884938
chr10_83554260	chr10	83554260	A	G	+	Washc4	intron	TRUE	FALSE	chr10:83554261	TRUE	TRUE	FALSE	TRUE	FALSE	0	0.116667	0	0.116667	0.116667	0	0.0416667	0	0.116667	0.0555556	0	1	0	4	1	274	173	137	104	103	chr10_83554261	83554261	mm10	0	0	0	100	0	0	0	Washc4	Washc4	0	http://genome.ucsc.edu/cgi-bin/hgTracks?db=mm10&position=chr10%3A83554260-83554261
chr10_83577021	chr10	83577021	A	G	+	Washc4	intron	FALSE	TRUE	chr10:83577022	TRUE	TRUE	TRUE	FALSE	FALSE	0	0.2	0	0.2	0.2	0	0	0.2	0.194444	0.0555556	0	0	4	3	1	241	272	64	81	98	chr10_83577022	83577022	mm10	0	0	0	100	0	0	0	Washc4	Washc4	0	http://genome.ucsc.edu/cgi-bin/hgTracks?db=mm10&position=chr10%3A83577021-83577022
chr10_85112029	chr10	85112029	A	G	+	Tmem263	intron	TRUE	FALSE	chr10:85112030	TRUE	TRUE	TRUE	FALSE	FALSE	0	0.152778	0	0.152778	0.152778	0	0	0.111111	0.152778	0.0666667	0	0	3	3	1	134	166	86	60	95	chr10_85112030	85112030	mm10	0	0	0	100	0	0	0	Tmem263	Tmem263	0	http://genome.ucsc.edu/cgi-bin/hgTracks?db=mm10&position=chr10%3A85112029-85112030
chr10_85632147	chr10	85632147	T	C	-	Btbd11	exon	FALSE	FALSE	chr10:85632148	TRUE	TRUE	TRUE	FALSE	FALSE	0	0.0421053	0.00900901	0.0421053	0.0330963	0	0.00900901	0.0175439	0.0421053	0.037037	0	1	1	4	2	141	113	60	113	63	chr10_85632148	85632148	mm10	0	0	100	0	0	0	0	Btbd11	Btbd11	0	http://genome.ucsc.edu/cgi-bin/hgTracks?db=mm10&position=chr10%3A85632147-85632148
chr10_86836294	chr10	86836294	A	G	+	Nt5dc3	exon	TRUE	FALSE	chr10:86836295	TRUE	TRUE	FALSE	TRUE	FALSE	0	0.110539	0	0.110539	0.110539	0	0.110539	0	0.0355974	0.0504386	0	37	0	10	7	281	334	96	280	134	chr10_86836295	86836295	mm10	0	0	100	0	0	0	100	Nt5dc3	Nt5dc3	0	http://genome.ucsc.edu/cgi-bin/hgTracks?db=mm10&position=chr10%3A86836294-86836295
chr10_86836319	chr10	86836319	A	G	+	Nt5dc3	exon	TRUE	FALSE	chr10:86836320	TRUE	TRUE	FALSE	TRUE	FALSE	0	0.0363479	0	0.0363479	0.0363479	0	0.0363479	0	0.0295659	0.014881	0	13	0	9	2	282	358	114	300	136	chr10_86836320	86836320	mm10	0	0	100	0	0	0	100	Nt5dc3	Nt5dc3	0	http://genome.ucsc.edu/cgi-bin/hgTracks?db=mm10&position=chr10%3A86836319-86836320
chr10_86836337	chr10	86836337	A	G	+	Nt5dc3	exon	TRUE	FALSE	chr10:86836338	TRUE	TRUE	TRUE	TRUE	FALSE	0	0.0948266	0.0425459	0.0948266	0.0522807	0	0.0948266	0.0520657	0.070657	0.0425459	0	32	5	22	6	303	338	111	309	145	chr10_86836338	86836338	mm10	0	0	100	0	0	0	100	Nt5dc3	Nt5dc3	0	http://genome.ucsc.edu/cgi-bin/hgTracks?db=mm10&position=chr10%3A86836337-86836338
chr10_86836343	chr10	86836343	A	G	+	Nt5dc3	exon	TRUE	FALSE	chr10:86836344	TRUE	TRUE	TRUE	FALSE	FALSE	0	0.403914	0.002849	0.403914	0.401065	0	0.002849	0.403914	0.36947	0.349711	0	1	44	111	49	296	305	109	300	141	chr10_86836344	86836344	mm10	0	0	100	0	0	0	100	Nt5dc3	Nt5dc3	0	http://genome.ucsc.edu/cgi-bin/hgTracks?db=mm10&position=chr10%3A86836343-86836344
chr10_86836356	chr10	86836356	A	G	+	Nt5dc3	exon	TRUE	FALSE	chr10:86836357	TRUE	TRUE	TRUE	TRUE	FALSE	0.00326797	0.102539	0.0229885	0.102539	0.0795508	0.00326797	0.102539	0.0229885	0.0853342	0.0881619	1	31	2	25	13	281	307	109	291	145	chr10_86836357	86836357	mm10	0	0	100	0	0	0	100	Nt5dc3	Nt5dc3	0	http://genome.ucsc.edu/cgi-bin/hgTracks?db=mm10&position=chr10%3A86836356-86836357
chr10_86836367	chr10	86836367	A	G	+	Nt5dc3	exon	TRUE	FALSE	chr10:86836368	TRUE	TRUE	TRUE	TRUE	FALSE	0.00589971	0.0737653	0.0151822	0.0737653	0.0585831	0.00589971	0.0151822	0.040293	0.0469348	0.0737653	2	5	6	13	13	293	291	137	284	180	chr10_86836368	86836368	mm10	0	0	100	0	0	0	100	Nt5dc3	Nt5dc3	0	http://genome.ucsc.edu/cgi-bin/hgTracks?db=mm10&position=chr10%3A86836367-86836368
chr10_88470159	chr10	88470159	T	C	-	Sycp3	intron	FALSE	FALSE	chr10:88470160	TRUE	TRUE	FALSE	TRUE	FALSE	0	0.0621943	0	0.0621943	0.0621943	0	0.01192	0	0.0328462	0.0621943	0	2	0	4	10	113	153	137	120	166	chr10_88470160	88470160	mm10	0	0	0	100	0	0	0	Sycp3	Sycp3	0	http://genome.ucsc.edu/cgi-bin/hgTracks?db=mm10&position=chr10%3A88470159-88470160
chr10_88470161	chr10	88470161	T	C	-	Sycp3	intron	FALSE	FALSE	chr10:88470162	TRUE	TRUE	FALSE	TRUE	FALSE	0	0.0934786	0	0.0934786	0.0934786	0	0.0908897	0	0.0934786	0.0307816	0	14	0	11	5	111	157	142	116	162	chr10_88470162	88470162	mm10	0	0	0	100	0	0	0	Sycp3	Sycp3	0	http://genome.ucsc.edu/cgi-bin/hgTracks?db=mm10&position=chr10%3A88470161-88470162
chr10_88470467	chr10	88470467	T	C	-	Sycp3	intron	FALSE	FALSE	chr10:88470468	TRUE	TRUE	FALSE	TRUE	FALSE	0	0.0477388	0.00462963	0.0477388	0.0431092	0	0.0252874	0.00462963	0.0348176	0.0477388	0	4	1	5	11	102	158	244	148	231	chr10_88470468	88470468	mm10	0	0	0	100	0	0	0	Sycp3	Sycp3	0	http://genome.ucsc.edu/cgi-bin/hgTracks?db=mm10&position=chr10%3A88470467-88470468
chr10_88470468	chr10	88470468	T	C	-	Sycp3	intron	FALSE	FALSE	chr10:88470469	TRUE	TRUE	FALSE	TRUE	FALSE	0	0.0472727	0	0.0472727	0.0472727	0	0.0259119	0	0.0472727	0.0304961	0	4	0	7	7	102	154	236	149	228	chr10_88470469	88470469	mm10	0	0	0	100	0	0	0	Sycp3	Sycp3	0	http://genome.ucsc.edu/cgi-bin/hgTracks?db=mm10&position=chr10%3A88470468-88470469
chr10_88470469	chr10	88470469	T	C	-	Sycp3	intron	FALSE	FALSE	chr10:88470470	TRUE	TRUE	FALSE	TRUE	FALSE	0	0.0307018	0	0.0307018	0.0307018	0	0.0264103	0	0.0136054	0.0307018	0	4	0	2	7	102	153	235	140	224	chr10_88470470	88470470	mm10	0	0	0	100	0	0	0	Sycp3	Sycp3	0	http://genome.ucsc.edu/cgi-bin/hgTracks?db=mm10&position=chr10%3A88470469-88470470
chr10_88470481	chr10	88470481	T	C	-	Sycp3	intron	FALSE	FALSE	chr10:88470482	TRUE	TRUE	FALSE	TRUE	FALSE	0	0.0966667	0	0.0966667	0.0966667	0	0.0966667	0	0.0713641	0.0380247	0	15	0	10	9	98	155	236	144	224	chr10_88470482	88470482	mm10	0	0	0	100	0	0	0	Sycp3	Sycp3	0	http://genome.ucsc.edu/cgi-bin/hgTracks?db=mm10&position=chr10%3A88470481-88470482
chr10_89753328	chr10	89753328	T	C	-	Uhrf1bp1l	intron	FALSE	FALSE	chr10:89753329	TRUE	TRUE	FALSE	TRUE	FALSE	0	0.454545	0	0.454545	0.454545	0	0.454545	0	0.125	0.166667	0	7	0	3	2	236	91	136	147	127	chr10_89753329	89753329	mm10	0	0	0	100	0	0	0	Uhrf1bp1l	Uhrf1bp1l	0	http://genome.ucsc.edu/cgi-bin/hgTracks?db=mm10&position=chr10%3A89753328-89753329
chr10_89784503	chr10	89784503	T	C	-	Uhrf1bp1l	intron	FALSE	FALSE	chr10:89784504	TRUE	TRUE	FALSE	TRUE	FALSE	0	0.25	0	0.25	0.25	0	0.228571	0	0.25	0.166667	0	4	0	3	2	361	145	203	243	167	chr10_89784504	89784504	mm10	0	0	0	100	0	0	0	Uhrf1bp1l	Uhrf1bp1l	0	http://genome.ucsc.edu/cgi-bin/hgTracks?db=mm10&position=chr10%3A89784503-89784504
chr10_89796237	chr10	89796237	A	G	+	Uhrf1bp1l	intron	FALSE	TRUE	chr10:89796238	TRUE	TRUE	FALSE	TRUE	TRUE	0	0.507937	0	0.507937	0.507937	0.333333	0.507937	0	0.208333	0.472222	4	8	0	5	5	135	108	180	185	95	chr10_89796238	89796238	mm10	0	0	0	100	0	0	0	Uhrf1bp1l	Uhrf1bp1l	0	http://genome.ucsc.edu/cgi-bin/hgTracks?db=mm10&position=chr10%3A89796237-89796238
chr10_89815598	chr10	89815598	T	C	-	Uhrf1bp1l	intron	FALSE	FALSE	chr10:89815599	TRUE	TRUE	FALSE	TRUE	FALSE	0	0.377778	0	0.377778	0.377778	0	0.377778	0	0.0833333	0.322222	0	12	0	3	5	270	118	165	181	58	chr10_89815599	89815599	mm10	0	0	0	100	0	0	0	Uhrf1bp1l	Uhrf1bp1l	0	http://genome.ucsc.edu/cgi-bin/hgTracks?db=mm10&position=chr10%3A89815598-89815599
chr10_89880429	chr10	89880429	A	G	+	Anks1b	intron	FALSE	FALSE	chr10:89880430	TRUE	TRUE	TRUE	TRUE	FALSE	0	0.115497	0.030303	0.115497	0.085194	0	0.115497	0.030303	0.0777778	0.0333333	0	6	1	4	1	321	50	131	165	147	chr10_89880430	89880430	mm10	0	0	0	100	0	0	0	Anks1b	Anks1b	0	http://genome.ucsc.edu/cgi-bin/hgTracks?db=mm10&position=chr10%3A89880429-89880430
chr10_89880449	chr10	89880449	A	G	+	Anks1b	intron	FALSE	FALSE	chr10:89880450	TRUE	TRUE	FALSE	FALSE	FALSE	0	0.0976431	0	0.0976431	0.0976431	0	0	0	0.0277778	0.0976431	0	0	0	1	4	322	320	158	256	89	chr10_89880450	89880450	mm10	0	0	0	100	0	0	0	Anks1b	Anks1b	0	http://genome.ucsc.edu/cgi-bin/hgTracks?db=mm10&position=chr10%3A89880449-89880450
chr10_89889003	chr10	89889003	A	G	+	Anks1b	intron	FALSE	FALSE	chr10:89889004	TRUE	TRUE	FALSE	TRUE	TRUE	0	0.355556	0	0.355556	0.355556	0.0238095	0.355556	0	0.151515	0.333333	1	4	0	5	5	248	83	158	231	77	chr10_89889004	89889004	mm10	0	0	0	100	0	0	0	Anks1b	Anks1b	0	http://genome.ucsc.edu/cgi-bin/hgTracks?db=mm10&position=chr10%3A89889003-89889004
chr10_89898316	chr10	89898316	A	G	+	Anks1b	intron	FALSE	TRUE	chr10:89898317	TRUE	TRUE	TRUE	FALSE	FALSE	0	0.305556	0	0.305556	0.305556	0	0	0.178571	0.125	0.305556	0	0	4	3	3	314	310	59	110	76	chr10_89898317	89898317	mm10	0	0	0	100	0	0	0	Anks1b	Anks1b	0	http://genome.ucsc.edu/cgi-bin/hgTracks?db=mm10&position=chr10%3A89898316-89898317
chr10_89910813	chr10	89910813	A	G	+	Anks1b	intron	TRUE	FALSE	chr10:89910814	TRUE	TRUE	TRUE	FALSE	FALSE	0	0.125604	0	0.125604	0.125604	0	0	0.108225	0.125604	0.0555556	0	0	5	6	1	324	320	80	141	135	chr10_89910814	89910814	mm10	0	0	0	100	0	0	0	Anks1b	Anks1b	0	http://genome.ucsc.edu/cgi-bin/hgTracks?db=mm10&position=chr10%3A89910813-89910814
chr10_89910814	chr10	89910814	A	G	+	Anks1b	intron	TRUE	FALSE	chr10:89910815	TRUE	TRUE	FALSE	TRUE	FALSE	0	0.111111	0	0.111111	0.111111	0	0.0942928	0	0.0625	0.111111	0	6	0	3	1	323	150	179	257	133	chr10_89910815	89910815	mm10	0	0	0	100	0	0	0	Anks1b	Anks1b	0	http://genome.ucsc.edu/cgi-bin/hgTracks?db=mm10&position=chr10%3A89910814-89910815
chr10_89915559	chr10	89915559	A	G	+	Anks1b	intron	FALSE	FALSE	chr10:89915560	TRUE	TRUE	FALSE	TRUE	FALSE	0	0.27619	0	0.27619	0.27619	0	0.27619	0	0.025641	0.1875	0	5	0	1	7	314	122	151	232	91	chr10_89915560	89915560	mm10	0	0	0	100	0	0	0	Anks1b	Anks1b	0	http://genome.ucsc.edu/cgi-bin/hgTracks?db=mm10&position=chr10%3A89915559-89915560
chr10_89919474	chr10	89919474	T	C	-	Anks1b	intron	FALSE	FALSE	chr10:89919475	TRUE	TRUE	FALSE	TRUE	TRUE	0	0.437939	0	0.437939	0.437939	0.121212	0.437939	0	0.142857	0.0606061	4	22	0	6	2	217	50	157	253	138	chr10_89919475	89919475	mm10	0	0	0	100	0	0	0	Anks1b	Anks1b	0	http://genome.ucsc.edu/cgi-bin/hgTracks?db=mm10&position=chr10%3A89919474-89919475
chr10_89926799	chr10	89926799	T	C	-	Anks1b	intron	FALSE	FALSE	chr10:89926800	TRUE	TRUE	FALSE	TRUE	TRUE	0	0.355556	0	0.355556	0.355556	0.212121	0.355556	0	0.266667	0.194444	7	6	0	4	3	207	112	154	230	81	chr10_89926800	89926800	mm10	0	0	0	100	0	0	0	Anks1b	Anks1b	0	http://genome.ucsc.edu/cgi-bin/hgTracks?db=mm10&position=chr10%3A89926799-89926800
chr10_89934083	chr10	89934083	T	C	-	Anks1b	intron	FALSE	FALSE	chr10:89934084	TRUE	TRUE	FALSE	TRUE	TRUE	0	0.305556	0	0.305556	0.305556	0.166667	0.228571	0	0.111111	0.305556	3	6	0	1	7	202	93	146	222	78	chr10_89934084	89934084	mm10	0	0	0	100	0	0	0	Anks1b	Anks1b	0	http://genome.ucsc.edu/cgi-bin/hgTracks?db=mm10&position=chr10%3A89934083-89934084
chr10_89937902	chr10	89937902	T	C	-	Anks1b	intron	FALSE	FALSE	chr10:89937903	TRUE	TRUE	FALSE	TRUE	FALSE	0	0.388889	0	0.388889	0.388889	0	0.188889	0	0.0833333	0.388889	0	3	0	1	8	308	120	165	226	84	chr10_89937903	89937903	mm10	0	0	0	100	0	0	0	Anks1b	Anks1b	0	http://genome.ucsc.edu/cgi-bin/hgTracks?db=mm10&position=chr10%3A89937902-89937903
chr10_89948107	chr10	89948107	A	G	+	Anks1b	intron	FALSE	FALSE	chr10:89948108	TRUE	TRUE	FALSE	TRUE	FALSE	0	0.111111	0	0.111111	0.111111	0	0.108466	0	0.0869565	0.111111	0	4	0	6	1	313	107	149	286	118	chr10_89948108	89948108	mm10	0	0	0	100	0	0	0	Anks1b	Anks1b	0	http://genome.ucsc.edu/cgi-bin/hgTracks?db=mm10&position=chr10%3A89948107-89948108
chr10_89949215	chr10	89949215	A	G	+	Anks1b	intron	FALSE	FALSE	chr10:89949216	TRUE	TRUE	FALSE	TRUE	TRUE	0	0.355556	0	0.355556	0.355556	0.133333	0.246032	0	0.166667	0.355556	2	5	0	5	6	200	116	149	232	76	chr10_89949216	89949216	mm10	0	0	0	100	0	0	0	Anks1b	Anks1b	0	http://genome.ucsc.edu/cgi-bin/hgTracks?db=mm10&position=chr10%3A89949215-89949216
chr10_89967802	chr10	89967802	T	C	-	Anks1b	intron	FALSE	FALSE	chr10:89967803	TRUE	TRUE	FALSE	TRUE	TRUE	0	0.333333	0	0.333333	0.333333	0.166667	0.290404	0	0.238095	0.333333	5	10	0	5	3	207	101	152	228	72	chr10_89967803	89967803	mm10	0	0	0	100	0	0	0	Anks1b	Anks1b	0	http://genome.ucsc.edu/cgi-bin/hgTracks?db=mm10&position=chr10%3A89967802-89967803
chr10_89974415	chr10	89974415	T	C	-	Anks1b	intron	FALSE	FALSE	chr10:89974416	TRUE	TRUE	FALSE	TRUE	TRUE	0	0.333333	0	0.333333	0.333333	0.166667	0.333333	0	0.111111	0.111111	3	6	0	4	2	207	89	156	234	126	chr10_89974416	89974416	mm10	0	0	0	100	0	0	0	Anks1b	Anks1b	0	http://genome.ucsc.edu/cgi-bin/hgTracks?db=mm10&position=chr10%3A89974415-89974416
chr10_89975730	chr10	89975730	A	G	+	Anks1b	intron	FALSE	FALSE	chr10:89975731	TRUE	TRUE	FALSE	TRUE	TRUE	0	0.611111	0	0.611111	0.611111	0.222222	0.611111	0	0.128205	0.111111	2	9	0	5	1	202	87	143	233	116	chr10_89975731	89975731	mm10	0	0	0	100	0	0	0	Anks1b	Anks1b	0	http://genome.ucsc.edu/cgi-bin/hgTracks?db=mm10&position=chr10%3A89975730-89975731
chr10_89975786	chr10	89975786	A	G	+	Anks1b	intron	FALSE	FALSE	chr10:89975787	TRUE	TRUE	FALSE	TRUE	FALSE	0	0.25	0	0.25	0.25	0	0.25	0	0.185185	0.111111	0	3	0	5	1	309	188	149	233	123	chr10_89975787	89975787	mm10	0	0	0	100	0	0	0	Anks1b	Anks1b	0	http://genome.ucsc.edu/cgi-bin/hgTracks?db=mm10&position=chr10%3A89975786-89975787
chr10_89977813	chr10	89977813	T	C	-	Anks1b	intron	FALSE	FALSE	chr10:89977814	TRUE	TRUE	FALSE	TRUE	TRUE	0	0.25	0	0.25	0.25	0.0555556	0.133333	0	0.166667	0.25	1	4	0	5	3	204	191	148	231	128	chr10_89977814	89977814	mm10	0	0	0	100	0	0	0	Anks1b	Anks1b	0	http://genome.ucsc.edu/cgi-bin/hgTracks?db=mm10&position=chr10%3A89977813-89977814
chr10_89978413	chr10	89978413	T	C	-	Anks1b	intron	FALSE	FALSE	chr10:89978414	TRUE	TRUE	FALSE	TRUE	TRUE	0	0.37037	0	0.37037	0.37037	0.222222	0.37037	0	0.125	0.25	2	6	0	3	3	196	114	141	224	125	chr10_89978414	89978414	mm10	0	0	0	100	0	0	0	Anks1b	Anks1b	0	http://genome.ucsc.edu/cgi-bin/hgTracks?db=mm10&position=chr10%3A89978413-89978414
chr10_89979125	chr10	89979125	A	G	+	Anks1b	intron	FALSE	FALSE	chr10:89979126	TRUE	TRUE	FALSE	TRUE	TRUE	0	0.261905	0	0.261905	0.261905	0.047619	0.261905	0	0.111111	0.244444	1	7	0	1	3	200	93	156	231	78	chr10_89979126	89979126	mm10	0	0	0	100	0	0	0	Anks1b	Anks1b	0	http://genome.ucsc.edu/cgi-bin/hgTracks?db=mm10&position=chr10%3A89979125-89979126
chr10_89980989	chr10	89980989	A	G	+	Anks1b	intron	FALSE	FALSE	chr10:89980990	TRUE	TRUE	FALSE	TRUE	FALSE	0	0.291667	0	0.291667	0.291667	0	0.277778	0	0.291667	0.111111	0	5	0	7	1	307	121	160	228	120	chr10_89980990	89980990	mm10	0	0	0	100	0	0	0	Anks1b	Anks1b	0	http://genome.ucsc.edu/cgi-bin/hgTracks?db=mm10&position=chr10%3A89980989-89980990
chr10_89986400	chr10	89986400	A	G	+	Anks1b	intron	FALSE	FALSE	chr10:89986401	TRUE	TRUE	FALSE	TRUE	FALSE	0	0.179894	0	0.179894	0.179894	0	0.179894	0	0.0952381	0.161905	0	4	0	2	3	319	100	150	236	68	chr10_89986401	89986401	mm10	0	0	0	100	0	0	0	Anks1b	Anks1b	0	http://genome.ucsc.edu/cgi-bin/hgTracks?db=mm10&position=chr10%3A89986400-89986401
chr10_89989112	chr10	89989112	T	C	-	Anks1b	intron	FALSE	FALSE	chr10:89989113	TRUE	TRUE	FALSE	TRUE	TRUE	0	0.266667	0	0.266667	0.266667	0.222222	0.166667	0	0.266667	0.111111	2	2	0	4	1	193	182	150	226	121	chr10_89989113	89989113	mm10	0	0	0	100	0	0	0	Anks1b	Anks1b	0	http://genome.ucsc.edu/cgi-bin/hgTracks?db=mm10&position=chr10%3A89989112-89989113
chr10_89992449	chr10	89992449	A	G	+	Anks1b	intron	FALSE	FALSE	chr10:89992450	TRUE	TRUE	FALSE	TRUE	TRUE	0	0.50303	0	0.50303	0.50303	0.111111	0.50303	0	0.259259	0.333333	1	13	0	7	3	199	94	149	227	73	chr10_89992450	89992450	mm10	0	0	0	100	0	0	0	Anks1b	Anks1b	0	http://genome.ucsc.edu/cgi-bin/hgTracks?db=mm10&position=chr10%3A89992449-89992450
chr10_89994304	chr10	89994304	T	C	-	Anks1b	intron	FALSE	FALSE	chr10:89994305	TRUE	TRUE	FALSE	TRUE	TRUE	0	0.422222	0	0.422222	0.422222	0.222222	0.422222	0	0.166667	0.166667	2	5	0	3	3	194	116	148	220	119	chr10_89994305	89994305	mm10	0	0	0	100	0	0	0	Anks1b	Anks1b	0	http://genome.ucsc.edu/cgi-bin/hgTracks?db=mm10&position=chr10%3A89994304-89994305
chr10_90040208	chr10	90040208	A	G	+	Anks1b	intron	FALSE	FALSE	chr10:90040209	TRUE	TRUE	FALSE	TRUE	FALSE	0	0.333333	0	0.333333	0.333333	0	0.111111	0	0.333333	0.111111	0	1	0	4	1	271	185	163	167	113	chr10_90040209	90040209	mm10	0	0	0	100	0	0	0	Anks1b	Anks1b	0	http://genome.ucsc.edu/cgi-bin/hgTracks?db=mm10&position=chr10%3A90040208-90040209
chr10_90043838	chr10	90043838	T	C	-	Anks1b	intron	FALSE	FALSE	chr10:90043839	TRUE	TRUE	FALSE	TRUE	TRUE	0	0.460317	0	0.460317	0.460317	0.222222	0.125	0	0.190476	0.460317	4	3	0	4	7	239	284	206	237	70	chr10_90043839	90043839	mm10	0	0	0	100	0	0	0	Anks1b	Anks1b	0	http://genome.ucsc.edu/cgi-bin/hgTracks?db=mm10&position=chr10%3A90043838-90043839
chr10_90063384	chr10	90063384	A	G	+	Anks1b	intron	FALSE	TRUE	chr10:90063385	TRUE	TRUE	FALSE	TRUE	FALSE	0	0.208333	0	0.208333	0.208333	0	0.208333	0	0.111111	0.0753968	0	3	0	1	2	535	229	358	425	144	chr10_90063385	90063385	mm10	0	0	0	100	0	0	0	Anks1b	Anks1b	0	http://genome.ucsc.edu/cgi-bin/hgTracks?db=mm10&position=chr10%3A90063384-90063385
chr10_90104100	chr10	90104100	T	C	-	Anks1b	intron	FALSE	FALSE	chr10:90104101	TRUE	TRUE	FALSE	TRUE	TRUE	0	0.39881	0	0.39881	0.39881	0.2	0.39881	0	0.333333	0.148148	3	9	0	8	4	342	198	313	376	233	chr10_90104101	90104101	mm10	0	0	0	100	0	0	0	Anks1b	Anks1b	0	http://genome.ucsc.edu/cgi-bin/hgTracks?db=mm10&position=chr10%3A90104100-90104101
chr10_90131025	chr10	90131025	A	G	+	Anks1b	intron	FALSE	FALSE	chr10:90131026	TRUE	TRUE	FALSE	TRUE	FALSE	0	0.25	0	0.25	0.25	0	0.144444	0	0.133333	0.25	0	5	0	2	3	473	204	299	364	124	chr10_90131026	90131026	mm10	0	0	0	100	0	0	0	Anks1b	Anks1b	0	http://genome.ucsc.edu/cgi-bin/hgTracks?db=mm10&position=chr10%3A90131025-90131026
chr10_90138477	chr10	90138477	T	C	-	Anks1b	intron	FALSE	FALSE	chr10:90138478	TRUE	TRUE	FALSE	TRUE	FALSE	0	0.342105	0	0.342105	0.342105	0	0.342105	0	0.181818	0.301587	0	14	0	6	6	474	229	302	365	130	chr10_90138478	90138478	mm10	0	0	0	100	0	0	0	Anks1b	Anks1b	0	http://genome.ucsc.edu/cgi-bin/hgTracks?db=mm10&position=chr10%3A90138477-90138478
chr10_90139229	chr10	90139229	A	G	+	Anks1b	intron	FALSE	FALSE	chr10:90139230	TRUE	TRUE	FALSE	TRUE	TRUE	0	0.422222	0	0.422222	0.422222	0.2	0.422222	0	0.185185	0.188889	3	10	0	5	3	333	198	307	366	128	chr10_90139230	90139230	mm10	0	0	0	100	0	0	0	Anks1b	Anks1b	0	http://genome.ucsc.edu/cgi-bin/hgTracks?db=mm10&position=chr10%3A90139229-90139230
chr10_90147904	chr10	90147904	A	G	+	Anks1b	intron	FALSE	FALSE	chr10:90147905	TRUE	TRUE	FALSE	TRUE	FALSE	0	0.281481	0	0.281481	0.281481	0	0.281481	0	0.190476	0.277778	0	6	0	4	4	465	193	306	363	126	chr10_90147905	90147905	mm10	0	0	0	100	0	0	0	Anks1b	Anks1b	0	http://genome.ucsc.edu/cgi-bin/hgTracks?db=mm10&position=chr10%3A90147904-90147905
chr10_90148198	chr10	90148198	A	G	+	Anks1b	intron	FALSE	FALSE	chr10:90148199	TRUE	TRUE	FALSE	TRUE	TRUE	0	0.33631	0	0.33631	0.33631	0.0833333	0.255556	0	0.133333	0.33631	1	4	0	2	11	335	189	308	361	142	chr10_90148199	90148199	mm10	0	0	0	100	0	0	0	Anks1b	Anks1b	0	http://genome.ucsc.edu/cgi-bin/hgTracks?db=mm10&position=chr10%3A90148198-90148199
chr10_90148218	chr10	90148218	T	C	-	Anks1b	intron	FALSE	FALSE	chr10:90148219	TRUE	TRUE	FALSE	TRUE	TRUE	0	0.422222	0	0.422222	0.422222	0.0666667	0.255556	0	0.166667	0.422222	1	4	0	2	8	336	188	299	356	131	chr10_90148219	90148219	mm10	0	0	0	100	0	0	0	Anks1b	Anks1b	0	http://genome.ucsc.edu/cgi-bin/hgTracks?db=mm10&position=chr10%3A90148218-90148219
chr10_90151727	chr10	90151727	T	C	-	Anks1b	intron	FALSE	FALSE	chr10:90151728	TRUE	TRUE	FALSE	TRUE	TRUE	0	0.466667	0	0.466667	0.466667	0.0666667	0.466667	0	0.2	0.222222	1	11	0	3	2	331	163	292	368	222	chr10_90151728	90151728	mm10	0	0	0	100	0	0	0	Anks1b	Anks1b	0	http://genome.ucsc.edu/cgi-bin/hgTracks?db=mm10&position=chr10%3A90151727-90151728
chr10_90166238	chr10	90166238	T	C	-	Anks1b	intron	FALSE	FALSE	chr10:90166239	TRUE	TRUE	FALSE	TRUE	TRUE	0	0.416667	0	0.416667	0.416667	0.222222	0.416667	0	0.266667	0.333333	2	5	0	4	5	203	117	158	188	75	chr10_90166239	90166239	mm10	0	0	0	100	0	0	0	Anks1b	Anks1b	0	http://genome.ucsc.edu/cgi-bin/hgTracks?db=mm10&position=chr10%3A90166238-90166239
chr10_90178321	chr10	90178321	A	G	+	Anks1b	intron	FALSE	FALSE	chr10:90178322	TRUE	TRUE	FALSE	TRUE	FALSE	0	0.401515	0	0.401515	0.401515	0	0.401515	0	0.233333	0.142857	0	11	0	7	3	288	107	165	197	131	chr10_90178322	90178322	mm10	0	0	0	100	0	0	0	Anks1b	Anks1b	0	http://genome.ucsc.edu/cgi-bin/hgTracks?db=mm10&position=chr10%3A90178321-90178322
chr10_90204552	chr10	90204552	A	G	+	Anks1b	intron	FALSE	FALSE	chr10:90204553	TRUE	TRUE	FALSE	TRUE	TRUE	0	0.392857	0	0.392857	0.392857	0.166667	0.251852	0	0.047619	0.392857	2	6	0	1	6	208	101	163	199	77	chr10_90204553	90204553	mm10	0	0	0	100	0	0	0	Anks1b	Anks1b	0	http://genome.ucsc.edu/cgi-bin/hgTracks?db=mm10&position=chr10%3A90204552-90204553
chr10_90206396	chr10	90206396	A	G	+	Anks1b	intron	FALSE	FALSE	chr10:90206397	TRUE	TRUE	FALSE	TRUE	TRUE	0	0.277778	0	0.277778	0.277778	0.047619	0.0809524	0	0.0512821	0.277778	1	2	0	2	5	209	121	154	203	131	chr10_90206397	90206397	mm10	0	0	0	100	0	0	0	Anks1b	Anks1b	0	http://genome.ucsc.edu/cgi-bin/hgTracks?db=mm10&position=chr10%3A90206396-90206397
chr10_90206583	chr10	90206583	T	C	-	Anks1b	intron	FALSE	FALSE	chr10:90206584	TRUE	TRUE	FALSE	TRUE	TRUE	0	0.265152	0	0.265152	0.265152	0.166667	0.133333	0	0.166667	0.265152	2	2	0	4	8	207	197	154	190	85	chr10_90206584	90206584	mm10	0	0	0	100	0	0	0	Anks1b	Anks1b	0	http://genome.ucsc.edu/cgi-bin/hgTracks?db=mm10&position=chr10%3A90206583-90206584
chr10_90208700	chr10	90208700	A	G	+	Anks1b	intron	FALSE	FALSE	chr10:90208701	TRUE	TRUE	FALSE	TRUE	FALSE	0	0.392857	0	0.392857	0.392857	0	0.392857	0	0.333333	0.125	0	6	0	3	3	284	114	152	185	128	chr10_90208701	90208701	mm10	0	0	0	100	0	0	0	Anks1b	Anks1b	0	http://genome.ucsc.edu/cgi-bin/hgTracks?db=mm10&position=chr10%3A90208700-90208701
chr10_90208720	chr10	90208720	T	C	-	Anks1b	intron	FALSE	FALSE	chr10:90208721	TRUE	TRUE	FALSE	TRUE	FALSE	0	0.365079	0	0.365079	0.365079	0	0.365079	0	0.2	0.177778	0	5	0	3	2	284	114	153	186	71	chr10_90208721	90208721	mm10	0	0	0	100	0	0	0	Anks1b	Anks1b	0	http://genome.ucsc.edu/cgi-bin/hgTracks?db=mm10&position=chr10%3A90208720-90208721
chr10_90208783	chr10	90208783	T	C	-	Anks1b	intron	FALSE	FALSE	chr10:90208784	TRUE	TRUE	FALSE	TRUE	TRUE	0	0.315476	0	0.315476	0.315476	0.133333	0.315476	0	0.238095	0.133333	2	7	0	5	2	209	118	156	189	125	chr10_90208784	90208784	mm10	0	0	0	100	0	0	0	Anks1b	Anks1b	0	http://genome.ucsc.edu/cgi-bin/hgTracks?db=mm10&position=chr10%3A90208783-90208784
chr10_90211845	chr10	90211845	T	C	-	Anks1b	intron	FALSE	FALSE	chr10:90211846	TRUE	TRUE	FALSE	TRUE	FALSE	0	0.166667	0	0.166667	0.166667	0	0.0952381	0	0.166667	0.166667	0	2	0	6	2	288	205	163	195	131	chr10_90211846	90211846	mm10	0	0	0	100	0	0	0	Anks1b	Anks1b	0	http://genome.ucsc.edu/cgi-bin/hgTracks?db=mm10&position=chr10%3A90211845-90211846
chr10_90211853	chr10	90211853	T	C	-	Anks1b	intron	FALSE	FALSE	chr10:90211854	TRUE	TRUE	FALSE	TRUE	FALSE	0	0.2	0	0.2	0.2	0	0.166667	0	0.166667	0.2	0	3	0	6	3	288	204	165	193	133	chr10_90211854	90211854	mm10	0	0	0	100	0	0	0	Anks1b	Anks1b	0	http://genome.ucsc.edu/cgi-bin/hgTracks?db=mm10&position=chr10%3A90211853-90211854
chr10_90212066	chr10	90212066	T	C	-	Anks1b	intron	FALSE	FALSE	chr10:90212067	TRUE	TRUE	FALSE	TRUE	TRUE	0	0.311111	0	0.311111	0.311111	0.037037	0.311111	0	0.125	0.111111	1	10	0	6	1	215	113	156	204	129	chr10_90212067	90212067	mm10	0	0	0	100	0	0	0	Anks1b	Anks1b	0	http://genome.ucsc.edu/cgi-bin/hgTracks?db=mm10&position=chr10%3A90212066-90212067
chr10_90215240	chr10	90215240	A	G	+	Anks1b	intron	FALSE	FALSE	chr10:90215241	TRUE	TRUE	FALSE	TRUE	TRUE	0	0.305556	0	0.305556	0.305556	0.133333	0.305556	0	0.181818	0.233333	4	3	0	6	3	213	109	161	196	77	chr10_90215241	90215241	mm10	0	0	0	100	0	0	0	Anks1b	Anks1b	0	http://genome.ucsc.edu/cgi-bin/hgTracks?db=mm10&position=chr10%3A90215240-90215241
chr10_90215276	chr10	90215276	A	G	+	Anks1b	intron	FALSE	FALSE	chr10:90215277	TRUE	TRUE	FALSE	TRUE	TRUE	0	0.166667	0	0.166667	0.166667	0.111111	0.0666667	0	0.166667	0.0952381	3	1	0	3	2	210	195	157	194	129	chr10_90215277	90215277	mm10	0	0	0	100	0	0	0	Anks1b	Anks1b	0	http://genome.ucsc.edu/cgi-bin/hgTracks?db=mm10&position=chr10%3A90215276-90215277
chr10_90219186	chr10	90219186	A	G	+	Anks1b	intron	FALSE	FALSE	chr10:90219187	TRUE	TRUE	FALSE	TRUE	TRUE	0	0.277778	0	0.277778	0.277778	0.166667	0.2	0	0.166667	0.277778	2	3	0	5	5	206	215	162	197	79	chr10_90219187	90219187	mm10	0	0	0	100	0	0	0	Anks1b	Anks1b	0	http://genome.ucsc.edu/cgi-bin/hgTracks?db=mm10&position=chr10%3A90219186-90219187
chr10_90264336	chr10	90264336	A	G	+	Anks1b	intron	FALSE	FALSE	chr10:90264337	TRUE	TRUE	FALSE	TRUE	TRUE	0	0.222222	0	0.222222	0.222222	0.0952381	0.194444	0	0.222222	0.111111	2	4	0	4	1	324	207	213	448	180	chr10_90264337	90264337	mm10	0	0	0	100	0	0	0	Anks1b	Anks1b	0	http://genome.ucsc.edu/cgi-bin/hgTracks?db=mm10&position=chr10%3A90264336-90264337
chr10_90270713	chr10	90270713	A	G	+	Anks1b	intron	FALSE	FALSE	chr10:90270714	TRUE	TRUE	FALSE	TRUE	TRUE	0	0.408333	0	0.408333	0.408333	0.0666667	0.408333	0	0.166667	0.25	1	8	0	5	3	315	194	214	450	156	chr10_90270714	90270714	mm10	0	0	0	100	0	0	0	Anks1b	Anks1b	0	http://genome.ucsc.edu/cgi-bin/hgTracks?db=mm10&position=chr10%3A90270713-90270714
chr10_90271812	chr10	90271812	T	C	-	Anks1b	intron	FALSE	FALSE	chr10:90271813	TRUE	TRUE	FALSE	TRUE	FALSE	0	0.222222	0	0.222222	0.222222	0	0.222222	0	0.166667	0.0952381	0	5	0	7	2	495	196	211	440	159	chr10_90271813	90271813	mm10	0	0	0	100	0	0	0	Anks1b	Anks1b	0	http://genome.ucsc.edu/cgi-bin/hgTracks?db=mm10&position=chr10%3A90271812-90271813
chr10_90275364	chr10	90275364	T	C	-	Anks1b	intron	FALSE	FALSE	chr10:90275365	TRUE	TRUE	FALSE	TRUE	TRUE	0	0.2	0	0.177778	0.177778	0.2	0.177778	0	0.166667	0.111111	3	3	0	3	1	315	193	212	434	181	chr10_90275365	90275365	mm10	0	0	0	100	0	0	0	Anks1b	Anks1b	0	http://genome.ucsc.edu/cgi-bin/hgTracks?db=mm10&position=chr10%3A90275364-90275365
chr10_90277258	chr10	90277258	A	G	+	Anks1b	intron	FALSE	FALSE	chr10:90277259	TRUE	TRUE	FALSE	TRUE	FALSE	0	0.355556	0	0.355556	0.355556	0	0.355556	0	0.142857	0.166667	0	4	0	3	3	489	200	204	433	183	chr10_90277259	90277259	mm10	0	0	0	100	0	0	0	Anks1b	Anks1b	0	http://genome.ucsc.edu/cgi-bin/hgTracks?db=mm10&position=chr10%3A90277258-90277259
chr10_90277324	chr10	90277324	A	G	+	Anks1b	intron	FALSE	FALSE	chr10:90277325	TRUE	TRUE	FALSE	TRUE	FALSE	0	0.355556	0	0.355556	0.355556	0	0.355556	0	0.133333	0.261905	0	4	0	2	4	486	200	213	435	96	chr10_90277325	90277325	mm10	0	0	0	100	0	0	0	Anks1b	Anks1b	0	http://genome.ucsc.edu/cgi-bin/hgTracks?db=mm10&position=chr10%3A90277324-90277325
chr10_90278828	chr10	90278828	T	C	-	Anks1b	intron	FALSE	FALSE	chr10:90278829	TRUE	TRUE	FALSE	TRUE	FALSE	0	0.375	0	0.375	0.375	0	0.222222	0	0.0833333	0.375	0	2	0	1	7	491	413	206	434	104	chr10_90278829	90278829	mm10	0	0	0	100	0	0	0	Anks1b	Anks1b	0	http://genome.ucsc.edu/cgi-bin/hgTracks?db=mm10&position=chr10%3A90278828-90278829
chr10_90281079	chr10	90281079	T	C	-	Anks1b	intron	FALSE	FALSE	chr10:90281080	TRUE	TRUE	FALSE	TRUE	FALSE	0	0.25	0	0.25	0.25	0	0.0555556	0	0.133333	0.25	0	1	0	2	4	486	381	208	434	98	chr10_90281080	90281080	mm10	0	0	0	100	0	0	0	Anks1b	Anks1b	0	http://genome.ucsc.edu/cgi-bin/hgTracks?db=mm10&position=chr10%3A90281079-90281080
chr10_90283472	chr10	90283472	A	G	+	Anks1b	intron	FALSE	FALSE	chr10:90283473	TRUE	TRUE	FALSE	TRUE	TRUE	0	0.472222	0	0.472222	0.472222	0.111111	0.472222	0	0.333333	0.177778	1	5	0	3	2	320	197	205	430	93	chr10_90283473	90283473	mm10	0	0	0	100	0	0	0	Anks1b	Anks1b	0	http://genome.ucsc.edu/cgi-bin/hgTracks?db=mm10&position=chr10%3A90283472-90283473
chr10_90284860	chr10	90284860	T	C	-	Anks1b	intron	FALSE	FALSE	chr10:90284861	TRUE	TRUE	FALSE	TRUE	TRUE	0	0.388889	0	0.388889	0.388889	0.111111	0.388889	0	0.142857	0.166667	1	7	0	3	2	312	206	213	437	183	chr10_90284861	90284861	mm10	0	0	0	100	0	0	0	Anks1b	Anks1b	0	http://genome.ucsc.edu/cgi-bin/hgTracks?db=mm10&position=chr10%3A90284860-90284861
chr10_90289651	chr10	90289651	T	C	-	Anks1b	intron	FALSE	FALSE	chr10:90289652	TRUE	TRUE	FALSE	TRUE	TRUE	0	0.4	0	0.4	0.4	0.0833333	0.4	0	0.133333	0.133333	1	8	0	4	2	312	233	205	442	157	chr10_90289652	90289652	mm10	0	0	0	100	0	0	0	Anks1b	Anks1b	0	http://genome.ucsc.edu/cgi-bin/hgTracks?db=mm10&position=chr10%3A90289651-90289652
chr10_90289939	chr10	90289939	A	G	+	Anks1b	intron	FALSE	FALSE	chr10:90289940	TRUE	TRUE	FALSE	TRUE	FALSE	0	0.376068	0	0.376068	0.376068	0	0.376068	0	0.222222	0.2	0	8	0	4	3	495	238	211	438	98	chr10_90289940	90289940	mm10	0	0	0	100	0	0	0	Anks1b	Anks1b	0	http://genome.ucsc.edu/cgi-bin/hgTracks?db=mm10&position=chr10%3A90289939-90289940
chr10_90316330	chr10	90316330	T	C	-	Anks1b	intron	FALSE	FALSE	chr10:90316331	TRUE	TRUE	FALSE	TRUE	TRUE	0	0.3	0	0.3	0.3	0.222222	0.288889	0	0.0833333	0.3	2	3	0	1	4	251	159	190	322	81	chr10_90316331	90316331	mm10	0	0	0	100	0	0	0	Anks1b	Anks1b	0	http://genome.ucsc.edu/cgi-bin/hgTracks?db=mm10&position=chr10%3A90316330-90316331
chr10_90374725	chr10	90374725	A	G	+	Anks1b	intron	TRUE	FALSE	chr10:90374726	TRUE	TRUE	TRUE	FALSE	FALSE	0	0.236111	0	0.236111	0.236111	0	0	0.236111	0.153846	0.0666667	0	0	4	6	1	269	331	69	200	148	chr10_90374726	90374726	mm10	0	0	0	100	0	0	0	Anks1b	Anks1b	0	http://genome.ucsc.edu/cgi-bin/hgTracks?db=mm10&position=chr10%3A90374725-90374726
chr10_90378298	chr10	90378298	A	G	+	Anks1b	intron	FALSE	FALSE	chr10:90378299	TRUE	TRUE	FALSE	FALSE	FALSE	0	0.158333	0	0.158333	0.158333	0	0	0	0.0238095	0.158333	0	0	0	1	4	284	348	235	242	94	chr10_90378299	90378299	mm10	0	0	0	100	0	0	0	Anks1b	Anks1b	0	http://genome.ucsc.edu/cgi-bin/hgTracks?db=mm10&position=chr10%3A90378298-90378299
chr10_90379417	chr10	90379417	A	G	+	Anks1b	intron	FALSE	FALSE	chr10:90379418	TRUE	TRUE	TRUE	FALSE	FALSE	0	0.111111	0	0.111111	0.111111	0	0	0.0666667	0.0656566	0.111111	0	0	2	4	2	294	378	129	68	89	chr10_90379418	90379418	mm10	0	0	0	100	0	0	0	Anks1b	Anks1b	0	http://genome.ucsc.edu/cgi-bin/hgTracks?db=mm10&position=chr10%3A90379417-90379418
chr10_90379435	chr10	90379435	A	G	+	Anks1b	intron	FALSE	FALSE	chr10:90379436	TRUE	TRUE	FALSE	TRUE	FALSE	0	0.0972222	0	0.0972222	0.0972222	0	0.0696296	0	0.0624625	0.0972222	0	5	0	4	2	295	73	229	169	85	chr10_90379436	90379436	mm10	0	0	0	100	0	0	0	Anks1b	Anks1b	0	http://genome.ucsc.edu/cgi-bin/hgTracks?db=mm10&position=chr10%3A90379435-90379436
chr10_90379443	chr10	90379443	A	G	+	Anks1b	intron	FALSE	FALSE	chr10:90379444	TRUE	TRUE	TRUE	TRUE	FALSE	0	0.139971	0.0138889	0.139971	0.126082	0	0.0138889	0.025641	0.139971	0.0580808	0	1	1	11	2	294	287	139	72	96	chr10_90379444	90379444	mm10	0	0	0	100	0	0	0	Anks1b	Anks1b	0	http://genome.ucsc.edu/cgi-bin/hgTracks?db=mm10&position=chr10%3A90379443-90379444
chr10_90379467	chr10	90379467	A	G	+	Anks1b	intron	FALSE	FALSE	chr10:90379468	TRUE	TRUE	FALSE	TRUE	FALSE	0	0.057971	0	0.057971	0.057971	0	0.031746	0	0.057971	0.0416667	0	2	0	4	1	287	272	232	262	164	chr10_90379468	90379468	mm10	0	0	0	100	0	0	0	Anks1b	Anks1b	0	http://genome.ucsc.edu/cgi-bin/hgTracks?db=mm10&position=chr10%3A90379467-90379468
chr10_90379477	chr10	90379477	A	G	+	Anks1b	intron	FALSE	FALSE	chr10:90379478	TRUE	TRUE	TRUE	FALSE	FALSE	0	0.0888889	0	0.0888889	0.0888889	0	0	0.0350877	0.0700483	0.0888889	0	0	2	6	2	283	357	192	145	98	chr10_90379478	90379478	mm10	0	0	0	100	0	0	0	Anks1b	Anks1b	0	http://genome.ucsc.edu/cgi-bin/hgTracks?db=mm10&position=chr10%3A90379477-90379478
chr10_90379498	chr10	90379498	A	G	+	Anks1b	intron	FALSE	FALSE	chr10:90379499	TRUE	TRUE	TRUE	FALSE	FALSE	0	0.0811966	0	0.0811966	0.0811966	0	0	0.0811966	0.0481481	0.0416667	0	0	4	2	1	281	358	100	155	159	chr10_90379499	90379499	mm10	0	0	0	100	0	0	0	Anks1b	Anks1b	0	http://genome.ucsc.edu/cgi-bin/hgTracks?db=mm10&position=chr10%3A90379498-90379499
chr10_90379532	chr10	90379532	A	G	+	Anks1b	intron	FALSE	FALSE	chr10:90379533	TRUE	TRUE	TRUE	TRUE	FALSE	0	0.120879	0.0333333	0.120879	0.0875458	0	0.120879	0.0861111	0.0892857	0.0333333	0	3	3	5	1	280	130	84	127	170	chr10_90379533	90379533	mm10	0	0	0	100	0	0	0	Anks1b	Anks1b	0	http://genome.ucsc.edu/cgi-bin/hgTracks?db=mm10&position=chr10%3A90379532-90379533
chr10_90394877	chr10	90394877	T	C	-	Anks1b	intron	FALSE	FALSE	chr10:90394878	TRUE	TRUE	FALSE	TRUE	TRUE	0	0.214815	0	0.214815	0.214815	0.0555556	0.214815	0	0.047619	0.166667	1	5	0	1	4	195	148	228	238	90	chr10_90394878	90394878	mm10	0	0	0	100	0	0	0	Anks1b	Anks1b	0	http://genome.ucsc.edu/cgi-bin/hgTracks?db=mm10&position=chr10%3A90394877-90394878
chr10_90395481	chr10	90395481	A	G	+	Anks1b	intron	FALSE	TRUE	chr10:90395482	TRUE	TRUE	FALSE	TRUE	TRUE	0	0.210256	0	0.210256	0.210256	0.111111	0.15	0	0.0833333	0.210256	3	2	0	2	5	189	110	237	229	90	chr10_90395482	90395482	mm10	0	0	0	100	0	0	0	Anks1b	Anks1b	0	http://genome.ucsc.edu/cgi-bin/hgTracks?db=mm10&position=chr10%3A90395481-90395482
chr10_90401623	chr10	90401623	A	G	+	Anks1b	intron	FALSE	FALSE	chr10:90401624	TRUE	TRUE	FALSE	TRUE	TRUE	0	0.268519	0	0.268519	0.268519	0.0512821	0.268519	0	0.148148	0.111111	2	8	0	4	1	195	121	234	240	160	chr10_90401624	90401624	mm10	0	0	0	100	0	0	0	Anks1b	Anks1b	0	http://genome.ucsc.edu/cgi-bin/hgTracks?db=mm10&position=chr10%3A90401623-90401624
chr10_90404561	chr10	90404561	T	C	-	Anks1b	intron	FALSE	FALSE	chr10:90404562	TRUE	TRUE	FALSE	FALSE	FALSE	0	0.284848	0	0.284848	0.284848	0	0	0	0.133333	0.284848	0	0	0	2	9	256	323	217	208	95	chr10_90404562	90404562	mm10	0	0	0	100	0	0	0	Anks1b	Anks1b	0	http://genome.ucsc.edu/cgi-bin/hgTracks?db=mm10&position=chr10%3A90404561-90404562
chr10_90530549	chr10	90530549	A	G	+	Anks1b	intron	FALSE	FALSE	chr10:90530550	TRUE	TRUE	FALSE	TRUE	TRUE	0	0.333333	0	0.333333	0.333333	0.0833333	0.301587	0	0.266667	0.333333	2	7	0	4	3	199	135	211	236	156	chr10_90530550	90530550	mm10	0	0	0	100	0	0	0	Anks1b	Anks1b	0	http://genome.ucsc.edu/cgi-bin/hgTracks?db=mm10&position=chr10%3A90530549-90530550
chr10_90530559	chr10	90530559	A	G	+	Anks1b	intron	FALSE	FALSE	chr10:90530560	TRUE	TRUE	FALSE	TRUE	TRUE	0	0.333333	0	0.333333	0.333333	0.0833333	0.296296	0	0.266667	0.333333	2	8	0	4	4	200	138	214	238	156	chr10_90530560	90530560	mm10	0	0	0	100	0	0	0	Anks1b	Anks1b	0	http://genome.ucsc.edu/cgi-bin/hgTracks?db=mm10&position=chr10%3A90530559-90530560
chr10_90564453	chr10	90564453	T	C	-	Anks1b	intron	FALSE	FALSE	chr10:90564454	TRUE	TRUE	FALSE	TRUE	TRUE	0	0.444444	0	0.444444	0.444444	0.333333	0.1	0	0.111111	0.444444	3	3	0	1	4	201	258	220	243	82	chr10_90564454	90564454	mm10	0	0	0	100	0	0	0	Anks1b	Anks1b	0	http://genome.ucsc.edu/cgi-bin/hgTracks?db=mm10&position=chr10%3A90564453-90564454
chr10_90586176	chr10	90586176	A	G	+	Anks1b	intron	FALSE	FALSE	chr10:90586177	TRUE	TRUE	FALSE	TRUE	TRUE	0	0.0666667	0	0.0666667	0.0666667	0.0133333	0.0268384	0	0.047619	0.0666667	1	2	0	1	3	314	345	590	308	496	chr10_90586177	90586177	mm10	0	0	0	100	0	0	0	Anks1b	Anks1b	0	http://genome.ucsc.edu/cgi-bin/hgTracks?db=mm10&position=chr10%3A90586176-90586177
chr10_90629056	chr10	90629056	A	G	+	Anks1b	intron	FALSE	FALSE	chr10:90629057	TRUE	TRUE	FALSE	TRUE	TRUE	0	0.333333	0	0.333333	0.333333	0.0833333	0.0740741	0	0.0555556	0.333333	1	2	0	1	3	470	547	524	499	215	chr10_90629057	90629057	mm10	0	0	0	100	0	0	0	Anks1b	Anks1b	0	http://genome.ucsc.edu/cgi-bin/hgTracks?db=mm10&position=chr10%3A90629056-90629057
chr10_90633781	chr10	90633781	T	C	-	Anks1b	intron	FALSE	FALSE	chr10:90633782	TRUE	TRUE	FALSE	TRUE	TRUE	0	0.277778	0	0.277778	0.277778	0.047619	0.206349	0	0.222222	0.277778	1	4	0	2	4	479	264	531	494	211	chr10_90633782	90633782	mm10	0	0	0	100	0	0	0	Anks1b	Anks1b	0	http://genome.ucsc.edu/cgi-bin/hgTracks?db=mm10&position=chr10%3A90633781-90633782
chr10_90633793	chr10	90633793	T	C	-	Anks1b	intron	FALSE	FALSE	chr10:90633794	TRUE	TRUE	FALSE	TRUE	TRUE	0	0.222222	0	0.222222	0.222222	0.0416667	0.220238	0	0.222222	0.166667	1	5	0	2	2	481	266	533	498	420	chr10_90633794	90633794	mm10	0	0	0	100	0	0	0	Anks1b	Anks1b	0	http://genome.ucsc.edu/cgi-bin/hgTracks?db=mm10&position=chr10%3A90633793-90633794
chr10_90652934	chr10	90652934	T	C	-	Anks1b	intron	FALSE	FALSE	chr10:90652935	TRUE	TRUE	FALSE	TRUE	TRUE	0	0.183333	0	0.183333	0.183333	0.0769231	0.0694444	0	0.025641	0.183333	3	2	0	1	5	416	273	434	411	168	chr10_90652935	90652935	mm10	0	0	0	100	0	0	0	Anks1b	Anks1b	0	http://genome.ucsc.edu/cgi-bin/hgTracks?db=mm10&position=chr10%3A90652934-90652935
chr10_90653511	chr10	90653511	T	C	-	Anks1b	intron	FALSE	FALSE	chr10:90653512	TRUE	TRUE	FALSE	TRUE	FALSE	0	0.127946	0	0.127946	0.127946	0	0.127946	0	0.037037	0.0833333	0	4	0	2	2	642	286	427	400	320	chr10_90653512	90653512	mm10	0	0	0	100	0	0	0	Anks1b	Anks1b	0	http://genome.ucsc.edu/cgi-bin/hgTracks?db=mm10&position=chr10%3A90653511-90653512
chr10_90658252	chr10	90658252	A	G	+	Anks1b	intron	FALSE	FALSE	chr10:90658253	TRUE	TRUE	FALSE	TRUE	TRUE	0	0.458333	0	0.458333	0.458333	0.222222	0.458333	0	0.222222	0.444444	2	6	0	2	4	391	254	419	383	153	chr10_90658253	90658253	mm10	0	0	0	100	0	0	0	Anks1b	Anks1b	0	http://genome.ucsc.edu/cgi-bin/hgTracks?db=mm10&position=chr10%3A90658252-90658253
chr10_90668198	chr10	90668198	A	G	+	Anks1b	intron	FALSE	FALSE	chr10:90668199	TRUE	TRUE	FALSE	TRUE	FALSE	0	0.104167	0	0.104167	0.104167	0	0.0583333	0	0.104167	0.0666667	0	2	0	5	1	638	286	435	397	327	chr10_90668199	90668199	mm10	0	0	0	100	0	0	0	Anks1b	Anks1b	0	http://genome.ucsc.edu/cgi-bin/hgTracks?db=mm10&position=chr10%3A90668198-90668199
chr10_90682919	chr10	90682919	T	C	-	Anks1b	intron	FALSE	FALSE	chr10:90682920	TRUE	TRUE	FALSE	TRUE	FALSE	0	0.0484848	0	0.0484848	0.0484848	0	0.030303	0	0.0166667	0.0484848	0	3	0	2	4	921	639	363	606	243	chr10_90682920	90682920	mm10	0	0	0	100	0	0	0	Anks1b	Anks1b	0	http://genome.ucsc.edu/cgi-bin/hgTracks?db=mm10&position=chr10%3A90682919-90682920
chr10_90684923	chr10	90684923	A	G	+	Anks1b	intron	FALSE	FALSE	chr10:90684924	TRUE	TRUE	FALSE	FALSE	FALSE	0	0.0367063	0	0.0367063	0.0367063	0	0	0	0.0110704	0.0367063	0	0	0	3	5	969	754	493	471	314	chr10_90684924	90684924	mm10	0	0	0	100	0	0	0	Anks1b	Anks1b	0	http://genome.ucsc.edu/cgi-bin/hgTracks?db=mm10&position=chr10%3A90684923-90684924
chr10_90686140	chr10	90686140	A	G	+	Anks1b	intron	FALSE	FALSE	chr10:90686141	TRUE	TRUE	FALSE	TRUE	TRUE	0	0.376475	0	0.376475	0.376475	0.0175439	0.376475	0	0.190476	0.344322	1	28	0	8	14	523	72	417	536	199	chr10_90686141	90686141	mm10	0	0	0	100	0	0	0	Anks1b	Anks1b	0	http://genome.ucsc.edu/cgi-bin/hgTracks?db=mm10&position=chr10%3A90686140-90686141
chr10_90686154	chr10	90686154	T	C	-	Anks1b	intron	FALSE	FALSE	chr10:90686155	TRUE	TRUE	FALSE	TRUE	TRUE	0	0.361823	0	0.361823	0.361823	0.0454545	0.361823	0	0.196078	0.299081	3	26	0	10	18	527	70	429	537	214	chr10_90686155	90686155	mm10	0	0	0	100	0	0	0	Anks1b	Anks1b	0	http://genome.ucsc.edu/cgi-bin/hgTracks?db=mm10&position=chr10%3A90686154-90686155
chr10_90686295	chr10	90686295	A	G	+	Anks1b	intron	FALSE	FALSE	chr10:90686296	TRUE	TRUE	TRUE	TRUE	FALSE	0	0.0745489	0.0178571	0.0745489	0.0566918	0	0.0178571	0.0185185	0.0607143	0.0745489	0	2	1	7	6	848	323	333	344	229	chr10_90686296	90686296	mm10	0	0	0	100	0	0	0	Anks1b	Anks1b	0	http://genome.ucsc.edu/cgi-bin/hgTracks?db=mm10&position=chr10%3A90686295-90686296
chr10_90692018	chr10	90692018	A	G	+	Anks1b	intron	FALSE	TRUE	chr10:90692019	TRUE	TRUE	TRUE	TRUE	FALSE	0	0.0718546	0.0229215	0.0718546	0.0489331	0	0.025641	0.0371429	0.0718546	0.0229215	0	2	3	4	2	843	564	238	64	241	chr10_90692019	90692019	mm10	0	0	0	100	0	0	0	Anks1b	Anks1b	0	http://genome.ucsc.edu/cgi-bin/hgTracks?db=mm10&position=chr10%3A90692018-90692019
chr10_90693092	chr10	90693092	A	G	+	Anks1b	intron	FALSE	FALSE	chr10:90693093	TRUE	TRUE	FALSE	TRUE	FALSE	0	0.0335558	0	0.0335558	0.0335558	0.00694444	0.0209055	0	0.0335558	0.0123457	1	4	0	6	1	677	191	436	176	410	chr10_90693093	90693093	mm10	0	0	0	100	0	0	0	Anks1b	Anks1b	0	http://genome.ucsc.edu/cgi-bin/hgTracks?db=mm10&position=chr10%3A90693092-90693093
chr10_90693274	chr10	90693274	A	G	+	Anks1b	intron	FALSE	FALSE	chr10:90693275	TRUE	TRUE	FALSE	TRUE	TRUE	0	0.06125	0	0.06125	0.06125	0.0175439	0.06125	0	0.0300059	0.0222222	2	6	0	3	1	347	97	270	345	389	chr10_90693275	90693275	mm10	0	0	0	100	0	0	0	Anks1b	Anks1b	0	http://genome.ucsc.edu/cgi-bin/hgTracks?db=mm10&position=chr10%3A90693274-90693275
chr10_90700796	chr10	90700796	A	G	+	Anks1b	intron	FALSE	FALSE	chr10:90700797	TRUE	TRUE	TRUE	FALSE	FALSE	0	0.0869467	0.00537634	0.0869467	0.0815704	0	0.00537634	0.0869467	0.0259369	0.0394558	0	1	10	7	5	956	721	224	282	284	chr10_90700797	90700797	mm10	0	0	0	100	0	0	0	Anks1b	Anks1b	0	http://genome.ucsc.edu/cgi-bin/hgTracks?db=mm10&position=chr10%3A90700796-90700797
chr10_90700809	chr10	90700809	A	G	+	Anks1b	intron	FALSE	FALSE	chr10:90700810	TRUE	TRUE	TRUE	FALSE	FALSE	0	0.0488479	0.0070922	0.0488479	0.0417557	0	0.0070922	0.0488479	0.0182512	0.036433	0	1	5	4	5	942	660	257	462	128	chr10_90700810	90700810	mm10	0	0	0	100	0	0	0	Anks1b	Anks1b	0	http://genome.ucsc.edu/cgi-bin/hgTracks?db=mm10&position=chr10%3A90700809-90700810
chr10_90700810	chr10	90700810	A	G	+	Anks1b	intron	FALSE	FALSE	chr10:90700811	TRUE	TRUE	TRUE	TRUE	FALSE	0	0.125478	0.0178529	0.125478	0.107625	0	0.125478	0.0178529	0.0483609	0.0994527	0	19	2	11	12	940	168	227	232	132	chr10_90700811	90700811	mm10	0	0	0	100	0	0	0	Anks1b	Anks1b	0	http://genome.ucsc.edu/cgi-bin/hgTracks?db=mm10&position=chr10%3A90700810-90700811
chr10_90707746	chr10	90707746	A	G	+	Anks1b	intron	FALSE	TRUE	chr10:90707747	TRUE	TRUE	FALSE	TRUE	FALSE	0	0.046798	0	0.046798	0.046798	0	0.046798	0	0.0323891	0.0432099	0	7	0	5	3	879	417	433	398	225	chr10_90707747	90707747	mm10	0	0	0	100	0	0	0	Anks1b	Anks1b	0	http://genome.ucsc.edu/cgi-bin/hgTracks?db=mm10&position=chr10%3A90707746-90707747
chr10_90707749	chr10	90707749	A	G	+	Anks1b	intron	FALSE	TRUE	chr10:90707750	TRUE	TRUE	TRUE	TRUE	FALSE	0	0.0929332	0.02375	0.0929332	0.0691832	0	0.0929332	0.0651629	0.0345174	0.02375	0	14	4	6	2	885	152	178	167	236	chr10_90707750	90707750	mm10	0	0	0	100	0	0	0	Anks1b	Anks1b	0	http://genome.ucsc.edu/cgi-bin/hgTracks?db=mm10&position=chr10%3A90707749-90707750
chr10_90707783	chr10	90707783	A	G	+	Anks1b	intron	FALSE	TRUE	chr10:90707784	TRUE	TRUE	TRUE	TRUE	FALSE	0	0.0395207	0.0123094	0.0395207	0.0272113	0	0.0123094	0.0228979	0.0395207	0.0238246	0	2	2	8	3	908	440	210	195	279	chr10_90707784	90707784	mm10	0	0	0	100	0	0	0	Anks1b	Anks1b	0	http://genome.ucsc.edu/cgi-bin/hgTracks?db=mm10&position=chr10%3A90707783-90707784
chr10_90711092	chr10	90711092	T	C	-	Anks1b	intron	FALSE	FALSE	chr10:90711093	TRUE	TRUE	FALSE	TRUE	FALSE	0	0.12381	0	0.12381	0.12381	0	0.0282842	0	0.010101	0.12381	0	5	0	2	13	918	178	458	632	260	chr10_90711093	90711093	mm10	0	0	0	100	0	0	0	Anks1b	Anks1b	0	http://genome.ucsc.edu/cgi-bin/hgTracks?db=mm10&position=chr10%3A90711092-90711093
chr10_90727277	chr10	90727277	A	G	+	Anks1b	intron	FALSE	FALSE	chr10:90727278	TRUE	TRUE	TRUE	TRUE	FALSE	0	0.172441	0.0547902	0.172441	0.117651	0	0.0547902	0.172441	0.120014	0.123737	0	8	15	17	12	896	149	89	136	96	chr10_90727278	90727278	mm10	0	0	0	100	0	0	0	Anks1b	Anks1b	0	http://genome.ucsc.edu/cgi-bin/hgTracks?db=mm10&position=chr10%3A90727277-90727278
chr10_90727281	chr10	90727281	A	G	+	Anks1b	intron	FALSE	FALSE	chr10:90727282	TRUE	TRUE	TRUE	FALSE	FALSE	0	0.045562	0	0.045562	0.045562	0	0	0.0337165	0.045562	0.0326636	0	0	3	6	3	895	920	89	128	92	chr10_90727282	90727282	mm10	0	0	0	100	0	0	0	Anks1b	Anks1b	0	http://genome.ucsc.edu/cgi-bin/hgTracks?db=mm10&position=chr10%3A90727281-90727282
chr10_90735721	chr10	90735721	A	G	+	Anks1b	intron	TRUE	FALSE	chr10:90735722	TRUE	TRUE	TRUE	TRUE	FALSE	0	0.0351852	0.0185185	0.0351852	0.0166667	0	0.0185185	0.0238095	0.0297411	0.0351852	0	4	1	6	2	919	733	278	197	224	chr10_90735722	90735722	mm10	0	0	0	100	0	0	0	Anks1b	Anks1b	0	http://genome.ucsc.edu/cgi-bin/hgTracks?db=mm10&position=chr10%3A90735721-90735722
chr10_90735738	chr10	90735738	A	G	+	Anks1b	intron	TRUE	FALSE	chr10:90735739	TRUE	TRUE	TRUE	TRUE	FALSE	0	0.0585372	0.0236928	0.0585372	0.0348444	0	0.0585372	0.0236928	0.0566197	0.035444	0	13	2	12	3	929	223	233	213	243	chr10_90735739	90735739	mm10	0	0	0	100	0	0	0	Anks1b	Anks1b	0	http://genome.ucsc.edu/cgi-bin/hgTracks?db=mm10&position=chr10%3A90735738-90735739
chr10_90735739	chr10	90735739	A	G	+	Anks1b	intron	TRUE	FALSE	chr10:90735740	TRUE	TRUE	TRUE	TRUE	FALSE	0	0.052464	0.0212121	0.052464	0.0312519	0	0.0275264	0.0231373	0.052464	0.0212121	0	6	2	11	2	929	477	235	211	251	chr10_90735740	90735740	mm10	0	0	0	100	0	0	0	Anks1b	Anks1b	0	http://genome.ucsc.edu/cgi-bin/hgTracks?db=mm10&position=chr10%3A90735739-90735740
chr10_90735745	chr10	90735745	A	G	+	Anks1b	intron	TRUE	FALSE	chr10:90735746	TRUE	TRUE	TRUE	TRUE	FALSE	0	0.0494737	0.0139559	0.0494737	0.0355178	0	0.0139559	0.0494737	0.0225233	0.0222222	0	3	5	5	2	933	215	97	427	253	chr10_90735746	90735746	mm10	0	0	0	100	0	0	0	Anks1b	Anks1b	0	http://genome.ucsc.edu/cgi-bin/hgTracks?db=mm10&position=chr10%3A90735745-90735746
chr10_90735750	chr10	90735750	A	G	+	Anks1b	intron	TRUE	FALSE	chr10:90735751	TRUE	TRUE	TRUE	FALSE	FALSE	0	0.0367391	0	0.0367391	0.0367391	0	0	0.0367391	0.0288228	0.0310091	0	0	5	6	4	935	963	134	215	131	chr10_90735751	90735751	mm10	0	0	0	100	0	0	0	Anks1b	Anks1b	0	http://genome.ucsc.edu/cgi-bin/hgTracks?db=mm10&position=chr10%3A90735750-90735751
chr10_90735755	chr10	90735755	A	G	+	Anks1b	intron	TRUE	FALSE	chr10:90735756	TRUE	TRUE	TRUE	FALSE	FALSE	0.00865801	0.0672679	0.00865801	0.0672679	0.0586099	0.00938967	0.00865801	0.0672679	0.0434766	0.0142258	2	2	9	9	2	617	747	134	219	289	chr10_90735756	90735756	mm10	0	0	0	100	0	0	0	Anks1b	Anks1b	0	http://genome.ucsc.edu/cgi-bin/hgTracks?db=mm10&position=chr10%3A90735755-90735756
chr10_90769972	chr10	90769972	A	G	+	Anks1b	intron	TRUE	FALSE	chr10:90769973	TRUE	TRUE	FALSE	TRUE	FALSE	0	0.0444444	0	0.0444444	0.0444444	0	0.0357143	0	0.038172	0.0444444	0	6	0	4	2	840	602	404	325	204	chr10_90769973	90769973	mm10	0	0	0	100	0	0	0	Anks1b	Anks1b	0	http://genome.ucsc.edu/cgi-bin/hgTracks?db=mm10&position=chr10%3A90769972-90769973
chr10_90794926	chr10	90794926	A	G	+	Anks1b	intron	FALSE	FALSE	chr10:90794927	TRUE	TRUE	FALSE	FALSE	FALSE	0	0.101852	0	0.101852	0.101852	0	0	0	0.0842105	0.101852	0	0	0	4	3	811	839	405	290	193	chr10_90794927	90794927	mm10	0	0	0	100	0	0	0	Anks1b	Anks1b	0	http://genome.ucsc.edu/cgi-bin/hgTracks?db=mm10&position=chr10%3A90794926-90794927
chr10_90797835	chr10	90797835	A	G	+	Anks1b	intron	FALSE	FALSE	chr10:90797836	TRUE	TRUE	FALSE	TRUE	FALSE	0	0.0938883	0	0.0938883	0.0938883	0	0.0938883	0	0.0180312	0.0107527	0	16	0	2	1	870	157	436	357	411	chr10_90797836	90797836	mm10	0	0	0	100	0	0	0	Anks1b	Anks1b	0	http://genome.ucsc.edu/cgi-bin/hgTracks?db=mm10&position=chr10%3A90797835-90797836
chr10_90797870	chr10	90797870	A	G	+	Anks1b	intron	FALSE	FALSE	chr10:90797871	TRUE	TRUE	TRUE	TRUE	FALSE	0	0.0523077	0.0152983	0.0523077	0.0370094	0	0.0152983	0.0380247	0.0236676	0.0523077	0	2	3	3	4	857	353	212	350	234	chr10_90797871	90797871	mm10	0	0	0	100	0	0	0	Anks1b	Anks1b	0	http://genome.ucsc.edu/cgi-bin/hgTracks?db=mm10&position=chr10%3A90797870-90797871
chr10_90797883	chr10	90797883	A	G	+	Anks1b	intron	FALSE	FALSE	chr10:90797884	TRUE	TRUE	FALSE	TRUE	FALSE	0	0.0695495	0	0.0695495	0.0695495	0	0.0695495	0	0.042094	0.0446429	0	8	0	5	2	832	121	420	335	202	chr10_90797884	90797884	mm10	0	0	0	100	0	0	0	Anks1b	Anks1b	0	http://genome.ucsc.edu/cgi-bin/hgTracks?db=mm10&position=chr10%3A90797883-90797884
chr10_90797896	chr10	90797896	A	G	+	Anks1b	intron	FALSE	FALSE	chr10:90797897	TRUE	TRUE	FALSE	TRUE	FALSE	0	0.154463	0	0.154463	0.154463	0	0.154463	0	0.047229	0.0333333	0	14	0	5	1	831	100	415	107	357	chr10_90797897	90797897	mm10	0	0	0	100	0	0	0	Anks1b	Anks1b	0	http://genome.ucsc.edu/cgi-bin/hgTracks?db=mm10&position=chr10%3A90797896-90797897
chr10_90797897	chr10	90797897	A	G	+	Anks1b	intron	FALSE	FALSE	chr10:90797898	TRUE	TRUE	FALSE	TRUE	FALSE	0	0.0425044	0	0.0425044	0.0425044	0	0.0425044	0	0.0289495	0.0416667	0	4	0	3	1	830	99	415	104	355	chr10_90797898	90797898	mm10	0	0	0	100	0	0	0	Anks1b	Anks1b	0	http://genome.ucsc.edu/cgi-bin/hgTracks?db=mm10&position=chr10%3A90797897-90797898
chr10_90797991	chr10	90797991	A	G	+	Anks1b	intron	FALSE	FALSE	chr10:90797992	TRUE	TRUE	FALSE	TRUE	FALSE	0	0.0770609	0	0.0770609	0.0770609	0	0.0144928	0	0.0166667	0.0770609	0	2	0	2	4	852	606	432	570	216	chr10_90797992	90797992	mm10	0	0	0	100	0	0	0	Anks1b	Anks1b	0	http://genome.ucsc.edu/cgi-bin/hgTracks?db=mm10&position=chr10%3A90797991-90797992
chr10_90798011	chr10	90798011	A	G	+	Anks1b	intron	FALSE	FALSE	chr10:90798012	TRUE	TRUE	TRUE	FALSE	FALSE	0	0.103391	0.00694444	0.103391	0.0964466	0	0.00694444	0.103391	0.0491863	0.0952381	0	1	7	6	5	866	612	65	128	215	chr10_90798012	90798012	mm10	0	0	0	100	0	0	0	Anks1b	Anks1b	0	http://genome.ucsc.edu/cgi-bin/hgTracks?db=mm10&position=chr10%3A90798011-90798012
chr10_90798068	chr10	90798068	A	G	+	Anks1b	intron	FALSE	FALSE	chr10:90798069	TRUE	TRUE	FALSE	TRUE	FALSE	0	0.0862206	0	0.0862206	0.0862206	0	0.0594043	0	0.0174466	0.0862206	0	10	0	3	7	902	146	444	382	76	chr10_90798069	90798069	mm10	0	0	0	100	0	0	0	Anks1b	Anks1b	0	http://genome.ucsc.edu/cgi-bin/hgTracks?db=mm10&position=chr10%3A90798068-90798069
chr10_90798087	chr10	90798087	A	G	+	Anks1b	intron	FALSE	FALSE	chr10:90798088	TRUE	TRUE	TRUE	TRUE	FALSE	0	0.103562	0.072406	0.103562	0.0311561	0	0.072406	0.0953159	0.103562	0.0758377	0	13	8	20	6	912	182	76	195	79	chr10_90798088	90798088	mm10	0	0	0	100	0	0	0	Anks1b	Anks1b	0	http://genome.ucsc.edu/cgi-bin/hgTracks?db=mm10&position=chr10%3A90798087-90798088
chr10_90798099	chr10	90798099	A	G	+	Anks1b	intron	FALSE	FALSE	chr10:90798100	TRUE	TRUE	TRUE	FALSE	FALSE	0	0.0775929	0	0.0775929	0.0775929	0	0	0.0775929	0.0178789	0.0507663	0	0	5	3	4	595	926	68	413	235	chr10_90798100	90798100	mm10	0	0	0	100	0	0	0	Anks1b	Anks1b	0	http://genome.ucsc.edu/cgi-bin/hgTracks?db=mm10&position=chr10%3A90798099-90798100
chr10_90798102	chr10	90798102	A	G	+	Anks1b	intron	FALSE	FALSE	chr10:90798103	TRUE	TRUE	TRUE	TRUE	FALSE	0	0.340502	0.143726	0.340502	0.196776	0	0.143726	0.340502	0.201899	0.274153	0	26	24	34	21	901	172	70	177	77	chr10_90798103	90798103	mm10	0	0	0	100	0	0	0	Anks1b	Anks1b	0	http://genome.ucsc.edu/cgi-bin/hgTracks?db=mm10&position=chr10%3A90798102-90798103
chr10_90798104	chr10	90798104	A	G	+	Anks1b	intron	FALSE	FALSE	chr10:90798105	TRUE	TRUE	FALSE	FALSE	FALSE	0	0.0463203	0	0.0463203	0.0463203	0	0	0	0.0463203	0.0138889	0	0	0	8	1	902	926	439	177	403	chr10_90798105	90798105	mm10	0	0	0	100	0	0	0	Anks1b	Anks1b	0	http://genome.ucsc.edu/cgi-bin/hgTracks?db=mm10&position=chr10%3A90798104-90798105
chr10_90798122	chr10	90798122	A	G	+	Anks1b	intron	FALSE	FALSE	chr10:90798123	TRUE	TRUE	TRUE	TRUE	FALSE	0	0.0987654	0.0499753	0.0987654	0.0487901	0	0.0499753	0.084009	0.0549581	0.0987654	0	9	6	9	8	910	174	81	166	87	chr10_90798123	90798123	mm10	0	0	0	100	0	0	0	Anks1b	Anks1b	0	http://genome.ucsc.edu/cgi-bin/hgTracks?db=mm10&position=chr10%3A90798122-90798123
chr10_90820569	chr10	90820569	A	G	+	Anks1b	intron	FALSE	FALSE	chr10:90820570	TRUE	TRUE	TRUE	TRUE	FALSE	0	0.0888889	0.0185185	0.0888889	0.0703704	0	0.0185185	0.025641	0.0418275	0.0888889	0	2	2	5	5	855	599	330	337	218	chr10_90820570	90820570	mm10	0	0	0	100	0	0	0	Anks1b	Anks1b	0	http://genome.ucsc.edu/cgi-bin/hgTracks?db=mm10&position=chr10%3A90820569-90820570
chr10_90882575	chr10	90882575	T	C	-	Anks1b	intron	FALSE	FALSE	chr10:90882576	TRUE	TRUE	FALSE	TRUE	TRUE	0	0.411199	0	0.411199	0.411199	0.0444444	0.411199	0	0.138889	0.290553	2	28	0	10	18	775	68	675	773	307	chr10_90882576	90882576	mm10	0	0	0	100	0	100	0	Anks1b	Anks1b	0	http://genome.ucsc.edu/cgi-bin/hgTracks?db=mm10&position=chr10%3A90882575-90882576
chr10_90891890	chr10	90891890	A	G	+	Anks1b	intron	TRUE	FALSE	chr10:90891891	TRUE	TRUE	FALSE	TRUE	FALSE	0	0.0567633	0	0.0567633	0.0567633	0	0.0567633	0	0.0473856	0.0555556	0	4	0	4	2	1222	488	649	440	556	chr10_90891891	90891891	mm10	0	0	0	100	0	100	0	Anks1b	Anks1b	0	http://genome.ucsc.edu/cgi-bin/hgTracks?db=mm10&position=chr10%3A90891890-90891891
chr10_90910040	chr10	90910040	T	C	-	Anks1b	intron	FALSE	FALSE	chr10:90910041	TRUE	TRUE	FALSE	TRUE	FALSE	0	0.119658	0	0.119658	0.119658	0	0.0814701	0	0.0114943	0.119658	0	6	0	1	5	1453	79	743	935	51	chr10_90910041	90910041	mm10	0	0	0	100	0	0	0	Anks1b	Anks1b	0	http://genome.ucsc.edu/cgi-bin/hgTracks?db=mm10&position=chr10%3A90910040-90910041
chr10_90919868	chr10	90919868	T	C	-	Anks1b	intron	FALSE	FALSE	chr10:90919869	TRUE	TRUE	FALSE	TRUE	TRUE	0	0.107407	0	0.107407	0.107407	0.0714286	0.040397	0	0.037037	0.107407	3	3	0	2	5	974	76	838	949	326	chr10_90919869	90919869	mm10	0	0	0	100	0	0	0	Anks1b	Anks1b	0	http://genome.ucsc.edu/cgi-bin/hgTracks?db=mm10&position=chr10%3A90919868-90919869
chr10_90924703	chr10	90924703	A	G	+	Anks1b	intron	TRUE	FALSE	chr10:90924704	TRUE	TRUE	FALSE	TRUE	FALSE	0	0.126068	0	0.126068	0.126068	0	0.126068	0	0.0357244	0.087619	0	18	0	5	4	1451	143	810	152	369	chr10_90924704	90924704	mm10	0	0	0	100	0	0	0	Anks1b	Anks1b	0	http://genome.ucsc.edu/cgi-bin/hgTracks?db=mm10&position=chr10%3A90924703-90924704
chr10_90924748	chr10	90924748	A	G	+	Anks1b	intron	TRUE	FALSE	chr10:90924749	TRUE	TRUE	TRUE	TRUE	FALSE	0	0.0538721	0.0141844	0.0538721	0.0396877	0	0.0538721	0.0196078	0.0141844	0.0151515	0	8	1	2	1	1464	643	536	945	691	chr10_90924749	90924749	mm10	0	0	0	100	0	0	0	Anks1b	Anks1b	0	http://genome.ucsc.edu/cgi-bin/hgTracks?db=mm10&position=chr10%3A90924748-90924749
chr10_90937126	chr10	90937126	T	C	-	Anks1b	intron	FALSE	FALSE	chr10:90937127	TRUE	TRUE	FALSE	TRUE	TRUE	0	0.0296717	0	0.0296717	0.0296717	0.0220794	0.0296651	0	0.0296717	0.0250277	4	5	0	4	3	179	652	841	493	442	chr10_90937127	90937127	mm10	0	0	0	100	0	0	0	Anks1b	Anks1b	0	http://genome.ucsc.edu/cgi-bin/hgTracks?db=mm10&position=chr10%3A90937126-90937127
chr10_90952974	chr10	90952974	A	G	+	Anks1b	intron	FALSE	FALSE	chr10:90952975	TRUE	TRUE	TRUE	FALSE	FALSE	0	0.0969697	0	0.0969697	0.0969697	0	0	0.0969697	0.0555556	0.0648567	0	0	2	4	3	1699	1704	204	1070	313	chr10_90952975	90952975	mm10	0	0	0	100	0	0	0	Anks1b	Anks1b	0	http://genome.ucsc.edu/cgi-bin/hgTracks?db=mm10&position=chr10%3A90952974-90952975
chr10_90952981	chr10	90952981	A	G	+	Anks1b	intron	FALSE	FALSE	chr10:90952982	TRUE	TRUE	FALSE	TRUE	FALSE	0	0.114052	0	0.114052	0.114052	0	0.114052	0	0.0651709	0.0208333	0	6	0	3	1	1696	52	757	567	573	chr10_90952982	90952982	mm10	0	0	0	100	0	0	0	Anks1b	Anks1b	0	http://genome.ucsc.edu/cgi-bin/hgTracks?db=mm10&position=chr10%3A90952981-90952982
chr10_94221354	chr10	94221354	A	G	+	Ndufa12	3' end	TRUE	FALSE	chr10:94221355	TRUE	TRUE	TRUE	FALSE	FALSE	0	0.0793651	0	0.0793651	0.0793651	0	0	0.030303	0.0793651	0.0444444	0	0	1	6	4	58	54	57	76	79	chr10_94221355	94221355	mm10	0	100	100	0	0	0	100	Ndufa12	Ndufa12	0	http://genome.ucsc.edu/cgi-bin/hgTracks?db=mm10&position=chr10%3A94221354-94221355
chr10_94588803	chr10	94588803	A	G	+	Tmcc3	exon	FALSE	FALSE	chr10:94588804	TRUE	TRUE	FALSE	TRUE	FALSE	0	0.0607211	0	0.0607211	0.0607211	0	0.0125786	0	0.0285062	0.0607211	0	2	0	5	4	169	175	59	182	80	chr10_94588804	94588804	mm10	0	0	100	0	0	0	100	Tmcc3	Tmcc3	0	http://genome.ucsc.edu/cgi-bin/hgTracks?db=mm10&position=chr10%3A94588803-94588804
chr10_95537408	chr10	95537408	A	G	+	Ube2n	intron	TRUE	FALSE	chr10:95537409	TRUE	TRUE	TRUE	FALSE	FALSE	0	0.259259	0	0.259259	0.259259	0	0	0.194444	0.259259	0.25	0	0	3	5	3	313	299	54	121	114	chr10_95537409	95537409	mm10	0	0	0	100	0	0	0	Ube2n	Ube2n	0	http://genome.ucsc.edu/cgi-bin/hgTracks?db=mm10&position=chr10%3A95537408-95537409
chr10_95944117	chr10	95944117	A	G	+	Eea1	intron	FALSE	FALSE	chr10:95944118	TRUE	TRUE	TRUE	TRUE	FALSE	0	0.204762	0.0416667	0.204762	0.163095	0	0.0416667	0.0666667	0.130952	0.204762	0	1	1	2	7	115	107	87	52	62	chr10_95944118	95944118	mm10	0	0	0	100	0	0	0	Eea1	Eea1	0	http://genome.ucsc.edu/cgi-bin/hgTracks?db=mm10&position=chr10%3A95944117-95944118
chr10_95975367	chr10	95975367	A	G	+	Eea1	intron	FALSE	FALSE	chr10:95975368	TRUE	TRUE	TRUE	FALSE	FALSE	0	0.17037	0	0.17037	0.17037	0	0	0.17037	0.105556	0.0277778	0	0	3	6	1	174	225	54	95	107	chr10_95975368	95975368	mm10	0	0	0	100	0	0	0	Eea1	Eea1	0	http://genome.ucsc.edu/cgi-bin/hgTracks?db=mm10&position=chr10%3A95975367-95975368
chr10_96011778	chr10	96011778	A	G	+	Eea1	intron	FALSE	TRUE	chr10:96011779	TRUE	TRUE	TRUE	FALSE	FALSE	0	0.277778	0	0.277778	0.277778	0	0	0.133333	0.277778	0.111111	0	0	2	3	1	197	198	82	66	106	chr10_96011779	96011779	mm10	0	0	0	100	0	0	0	Eea1	Eea1	0	http://genome.ucsc.edu/cgi-bin/hgTracks?db=mm10&position=chr10%3A96011778-96011779
chr10_98925829	chr10	98925829	A	G	+	Atp2b1	intron	FALSE	FALSE	chr10:98925830	TRUE	TRUE	TRUE	TRUE	FALSE	0	0.10049	0.0185185	0.10049	0.0819717	0	0.027027	0.0185185	0.0372066	0.10049	0	3	1	4	5	1237	860	562	107	374	chr10_98925830	98925830	mm10	0	0	0	100	0	100	0	Atp2b1	Atp2b1	0	http://genome.ucsc.edu/cgi-bin/hgTracks?db=mm10&position=chr10%3A98925829-98925830
chr10_98926371	chr10	98926371	A	G	+	Atp2b1	intron	FALSE	FALSE	chr10:98926372	TRUE	TRUE	TRUE	TRUE	FALSE	0	0.138095	0.046176	0.138095	0.0919192	0	0.138095	0.046176	0.0743915	0.111994	0	10	3	5	9	1204	428	299	64	79	chr10_98926372	98926372	mm10	0	0	0	100	0	100	0	Atp2b1	Atp2b1	0	http://genome.ucsc.edu/cgi-bin/hgTracks?db=mm10&position=chr10%3A98926371-98926372
chr10_98926453	chr10	98926453	A	G	+	Atp2b1	intron	FALSE	FALSE	chr10:98926454	TRUE	TRUE	TRUE	TRUE	TRUE	0.0166667	0.263214	0.0773116	0.263214	0.185902	0.0166667	0.0773116	0.184314	0.134713	0.263214	2	8	9	12	15	857	98	334	88	56	chr10_98926454	98926454	mm10	0	0	0	100	0	100	0	Atp2b1	Atp2b1	0	http://genome.ucsc.edu/cgi-bin/hgTracks?db=mm10&position=chr10%3A98926453-98926454
chr10_98926461	chr10	98926461	A	G	+	Atp2b1	intron	FALSE	FALSE	chr10:98926462	TRUE	TRUE	TRUE	TRUE	FALSE	0	0.0719697	0.0107527	0.0719697	0.061217	0	0.020202	0.0536062	0.0107527	0.0719697	0	2	3	1	4	1228	871	56	771	379	chr10_98926462	98926462	mm10	0	0	0	100	0	100	0	Atp2b1	Atp2b1	0	http://genome.ucsc.edu/cgi-bin/hgTracks?db=mm10&position=chr10%3A98926461-98926462
chr10_98926471	chr10	98926471	A	G	+	Atp2b1	intron	FALSE	FALSE	chr10:98926472	TRUE	TRUE	FALSE	TRUE	FALSE	0	0.0838889	0	0.0838889	0.0838889	0	0.018018	0	0.0333333	0.0838889	0	2	0	3	6	1223	949	818	709	69	chr10_98926472	98926472	mm10	0	0	0	100	0	100	0	Atp2b1	Atp2b1	0	http://genome.ucsc.edu/cgi-bin/hgTracks?db=mm10&position=chr10%3A98926471-98926472
chr10_98926478	chr10	98926478	A	G	+	Atp2b1	intron	FALSE	FALSE	chr10:98926479	TRUE	TRUE	TRUE	TRUE	FALSE	0	0.108949	0.0339744	0.108949	0.0749749	0	0.0339744	0.0719697	0.108949	0.10097	0	4	5	9	8	1225	473	356	90	76	chr10_98926479	98926479	mm10	0	0	0	100	0	100	0	Atp2b1	Atp2b1	0	http://genome.ucsc.edu/cgi-bin/hgTracks?db=mm10&position=chr10%3A98926478-98926479
chr10_98926480	chr10	98926480	A	G	+	Atp2b1	intron	FALSE	FALSE	chr10:98926481	TRUE	TRUE	FALSE	TRUE	FALSE	0	0.0656396	0	0.0656396	0.0656396	0	0.0595551	0	0.0656396	0.0626984	0	7	0	6	5	836	115	828	92	78	chr10_98926481	98926481	mm10	0	0	0	100	0	100	0	Atp2b1	Atp2b1	0	http://genome.ucsc.edu/cgi-bin/hgTracks?db=mm10&position=chr10%3A98926480-98926481
chr10_98926498	chr10	98926498	A	G	+	Atp2b1	intron	FALSE	FALSE	chr10:98926499	TRUE	TRUE	TRUE	FALSE	FALSE	0	0.0547475	0	0.0547475	0.0547475	0	0	0.0123457	0.0114943	0.0547475	0	0	1	1	4	1220	1297	599	700	77	chr10_98926499	98926499	mm10	0	0	0	100	0	100	0	Atp2b1	Atp2b1	0	http://genome.ucsc.edu/cgi-bin/hgTracks?db=mm10&position=chr10%3A98926498-98926499
chr10_98931119	chr10	98931119	T	C	-	Atp2b1	intron	FALSE	FALSE	chr10:98931120	TRUE	TRUE	FALSE	TRUE	TRUE	0	0.0541667	0	0.0541667	0.0541667	0.0277778	0.0541667	0	0.0185185	0.037037	1	2	0	1	1	794	399	787	669	352	chr10_98931120	98931120	mm10	0	0	0	100	0	100	0	Atp2b1	Atp2b1	0	http://genome.ucsc.edu/cgi-bin/hgTracks?db=mm10&position=chr10%3A98931119-98931120
chr11_100584365	chr11	100584365	A	G	+	Dnajc7	intron	FALSE	FALSE	chr11:100584366	TRUE	TRUE	TRUE	TRUE	TRUE	0.0666667	0.277778	0.111111	0.277778	0.166667	0.0666667	0.277778	0.194444	0.111111	0.125	1	5	4	1	3	874	429	437	975	946	chr11_100584366	100584366	mm10	0	0	0	100	0	0	0	Dnajc7	Dnajc7	0	http://genome.ucsc.edu/cgi-bin/hgTracks?db=mm10&position=chr11%3A100584365-100584366
chr11_101029699	chr11	101029699	T	C	-	Mir6928	promoter	FALSE	FALSE	chr11:101029700	TRUE	TRUE	FALSE	TRUE	FALSE	0	0.037037	0	0.037037	0.037037	0	0.015873	0	0.0333333	0.037037	0	1	0	2	1	1466	1081	692	1047	231	chr11_101029700	101029700	mm10	100	100	0	100	0	0	0	Atp6v0a1, Mir6928	Atp6v0a1	0	http://genome.ucsc.edu/cgi-bin/hgTracks?db=mm10&position=chr11%3A101029699-101029700
chr11_101031684	chr11	101031684	A	G	+	Atp6v0a1	intron	FALSE	TRUE	chr11:101031685	TRUE	TRUE	TRUE	TRUE	FALSE	0	0.0850168	0.0303187	0.0850168	0.0546981	0	0.041562	0.0850168	0.0303187	0.0642941	0	6	5	4	4	1668	141	63	643	65	chr11_101031685	101031685	mm10	0	0	0	100	0	0	0	Atp6v0a1	Atp6v0a1	0	http://genome.ucsc.edu/cgi-bin/hgTracks?db=mm10&position=chr11%3A101031684-101031685
chr11_101031689	chr11	101031689	A	G	+	Atp6v0a1	intron	FALSE	TRUE	chr11:101031690	TRUE	TRUE	TRUE	TRUE	FALSE	0	0.0471762	0.0119048	0.0471762	0.0352714	0	0.0471762	0.0238095	0.0222222	0.0119048	0	7	1	3	1	1670	142	723	1208	740	chr11_101031690	101031690	mm10	0	0	0	100	0	0	0	Atp6v0a1	Atp6v0a1	0	http://genome.ucsc.edu/cgi-bin/hgTracks?db=mm10&position=chr11%3A101031689-101031690
chr11_101031701	chr11	101031701	A	G	+	Atp6v0a1	intron	FALSE	TRUE	chr11:101031702	TRUE	TRUE	TRUE	FALSE	FALSE	0	0.213027	0	0.213027	0.213027	0	0	0.16002	0.0873895	0.213027	0	0	11	11	15	1664	1924	68	127	73	chr11_101031702	101031702	mm10	0	0	0	100	0	0	0	Atp6v0a1	Atp6v0a1	0	http://genome.ucsc.edu/cgi-bin/hgTracks?db=mm10&position=chr11%3A101031701-101031702
chr11_101031724	chr11	101031724	A	G	+	Atp6v0a1	intron	FALSE	TRUE	chr11:101031725	TRUE	TRUE	TRUE	TRUE	FALSE	0	0.134934	0.062729	0.134934	0.0722054	0	0.134934	0.062729	0.077168	0.0859649	0	19	4	10	5	1657	138	62	126	58	chr11_101031725	101031725	mm10	0	0	0	100	0	0	0	Atp6v0a1	Atp6v0a1	0	http://genome.ucsc.edu/cgi-bin/hgTracks?db=mm10&position=chr11%3A101031724-101031725
chr11_101031738	chr11	101031738	A	G	+	Atp6v0a1	intron	FALSE	TRUE	chr11:101031739	TRUE	TRUE	TRUE	TRUE	FALSE	0	0.0753968	0.0125786	0.0753968	0.0628182	0	0.0125786	0.040755	0.0590023	0.0753968	0	2	3	8	5	1672	1391	447	140	411	chr11_101031739	101031739	mm10	0	0	0	100	0	0	0	Atp6v0a1	Atp6v0a1	0	http://genome.ucsc.edu/cgi-bin/hgTracks?db=mm10&position=chr11%3A101031738-101031739
chr11_101031753	chr11	101031753	A	G	+	Atp6v0a1	intron	FALSE	TRUE	chr11:101031754	TRUE	TRUE	TRUE	TRUE	FALSE	0	0.155786	0.0114943	0.155786	0.144292	0	0.0114943	0.113917	0.146289	0.155786	0	2	9	27	13	1687	1337	89	184	83	chr11_101031754	101031754	mm10	0	0	0	100	0	0	0	Atp6v0a1	Atp6v0a1	0	http://genome.ucsc.edu/cgi-bin/hgTracks?db=mm10&position=chr11%3A101031753-101031754
chr11_101031756	chr11	101031756	A	G	+	Atp6v0a1	intron	FALSE	TRUE	chr11:101031757	TRUE	TRUE	TRUE	FALSE	FALSE	0	0.0719148	0	0.0719148	0.0719148	0	0	0.0719148	0.0417819	0.0686494	0	0	7	8	6	1692	1955	92	721	86	chr11_101031757	101031757	mm10	0	0	0	100	0	0	0	Atp6v0a1	Atp6v0a1	0	http://genome.ucsc.edu/cgi-bin/hgTracks?db=mm10&position=chr11%3A101031756-101031757
chr11_101031771	chr11	101031771	A	G	+	Atp6v0a1	intron	FALSE	TRUE	chr11:101031772	TRUE	TRUE	TRUE	TRUE	FALSE	0	0.0883191	0.0291288	0.0883191	0.0591903	0	0.0291288	0.0369906	0.0736155	0.0883191	0	6	3	14	7	1695	200	86	185	79	chr11_101031772	101031772	mm10	0	0	0	100	0	0	0	Atp6v0a1	Atp6v0a1	0	http://genome.ucsc.edu/cgi-bin/hgTracks?db=mm10&position=chr11%3A101031771-101031772
chr11_101031794	chr11	101031794	A	G	+	Atp6v0a1	intron	FALSE	TRUE	chr11:101031795	TRUE	TRUE	TRUE	TRUE	FALSE	0	0.0508287	0.0350877	0.0508287	0.0157409	0	0.0360178	0.0350877	0.0508287	0.0427893	0	7	2	9	3	1697	195	723	181	73	chr11_101031795	101031795	mm10	0	0	0	100	0	0	0	Atp6v0a1	Atp6v0a1	0	http://genome.ucsc.edu/cgi-bin/hgTracks?db=mm10&position=chr11%3A101031794-101031795
chr11_101054336	chr11	101054336	A	G	+	Atp6v0a1	intron	TRUE	FALSE	chr11:101054337	TRUE	TRUE	FALSE	TRUE	FALSE	0	0.0920635	0	0.0920635	0.0920635	0	0.0756201	0	0.0246914	0.0920635	0	8	0	2	4	1625	105	698	1083	312	chr11_101054337	101054337	mm10	0	0	0	100	0	0	0	Atp6v0a1	Atp6v0a1	0	http://genome.ucsc.edu/cgi-bin/hgTracks?db=mm10&position=chr11%3A101054336-101054337
chr11_101054588	chr11	101054588	A	G	+	Atp6v0a1	intron	TRUE	FALSE	chr11:101054589	TRUE	TRUE	TRUE	FALSE	FALSE	0	0.0565095	0	0.0565095	0.0565095	0	0	0.0362745	0.0133333	0.0565095	0	0	2	2	4	1664	1882	225	1130	69	chr11_101054589	101054589	mm10	0	0	0	100	0	0	0	Atp6v0a1	Atp6v0a1	0	http://genome.ucsc.edu/cgi-bin/hgTracks?db=mm10&position=chr11%3A101054588-101054589
chr11_101570538	chr11	101570538	A	G	+	Nbr1	intron	TRUE	FALSE	chr11:101570539	TRUE	TRUE	TRUE	TRUE	FALSE	0	0.194444	0.0666667	0.194444	0.127778	0	0.0740741	0.194444	0.0666667	0.138889	0	2	2	2	3	656	448	171	370	156	chr11_101570539	101570539	mm10	0	0	0	100	0	0	0	Nbr1	Nbr1	0	http://genome.ucsc.edu/cgi-bin/hgTracks?db=mm10&position=chr11%3A101570538-101570539
chr11_101972550	chr11	101972550	T	C	-	Dusp3	exon	TRUE	FALSE	chr11:101972551	TRUE	TRUE	TRUE	FALSE	FALSE	0	0.0852242	0	0.0852242	0.0852242	0	0	0.0709064	0.0584284	0.0852242	0	0	15	40	24	628	653	204	693	281	chr11_101972551	101972551	mm10	0	0	100	0	0	0	100	Dusp3	Dusp3	0	http://genome.ucsc.edu/cgi-bin/hgTracks?db=mm10&position=chr11%3A101972550-101972551
chr11_101972668	chr11	101972668	T	C	-	Dusp3	exon	TRUE	FALSE	chr11:101972669	TRUE	TRUE	TRUE	TRUE	FALSE	0	0.0667485	0.0120861	0.0667485	0.0546623	0	0.0120861	0.0667485	0.0421717	0.0639507	0	7	23	25	25	496	559	329	590	393	chr11_101972669	101972669	mm10	0	0	100	0	0	0	100	Dusp3	Dusp3	0	http://genome.ucsc.edu/cgi-bin/hgTracks?db=mm10&position=chr11%3A101972668-101972669
chr11_101972683	chr11	101972683	T	C	-	Dusp3	exon	TRUE	FALSE	chr11:101972684	TRUE	TRUE	TRUE	FALSE	FALSE	0	0.0285665	0.0030722	0.0285665	0.0254943	0	0.0030722	0.0259666	0.0126907	0.0285665	0	2	10	8	13	482	562	372	579	443	chr11_101972684	101972684	mm10	0	0	100	0	0	0	100	Dusp3	Dusp3	0	http://genome.ucsc.edu/cgi-bin/hgTracks?db=mm10&position=chr11%3A101972683-101972684
chr11_102287647	chr11	102287647	A	G	+	Tmub2	exon	FALSE	FALSE	chr11:102287648	TRUE	TRUE	TRUE	TRUE	FALSE	0	0.101426	0.0238813	0.101426	0.0775447	0	0.0238813	0.0838907	0.0854501	0.101426	0	5	10	16	15	193	217	112	187	146	chr11_102287648	102287648	mm10	0	0	100	0	0	0	0	Tmub2	Tmub2	0	http://genome.ucsc.edu/cgi-bin/hgTracks?db=mm10&position=chr11%3A102287647-102287648
chr11_103011557	chr11	103011557	T	C	-	Dcakd	intron	TRUE	FALSE	chr11:103011558	TRUE	TRUE	TRUE	FALSE	FALSE	0	0.166667	0	0.166667	0.166667	0	0	0.0666667	0.166667	0.111111	0	0	1	3	1	137	115	53	76	59	chr11_103011558	103011558	mm10	0	0	0	100	0	100	0	Dcakd	Dcakd	0	http://genome.ucsc.edu/cgi-bin/hgTracks?db=mm10&position=chr11%3A103011557-103011558
chr11_104250541	chr11	104250541	A	G	+	Mapt	intron	TRUE	FALSE	chr11:104250542	TRUE	TRUE	FALSE	TRUE	FALSE	0	0.14187	0	0.14187	0.14187	0	0.121667	0	0.0384615	0.14187	0	6	0	3	6	1433	56	732	544	51	chr11_104250542	104250542	mm10	0	0	0	100	0	100	0	Mapt	Mapt	0	http://genome.ucsc.edu/cgi-bin/hgTracks?db=mm10&position=chr11%3A104250541-104250542
chr11_104250547	chr11	104250547	A	G	+	Mapt	intron	TRUE	FALSE	chr11:104250548	TRUE	TRUE	FALSE	TRUE	FALSE	0	0.126984	0	0.126984	0.126984	0	0.0777778	0	0.0555556	0.126984	0	4	0	4	5	1432	50	727	921	358	chr11_104250548	104250548	mm10	0	0	0	100	0	100	0	Mapt	Mapt	0	http://genome.ucsc.edu/cgi-bin/hgTracks?db=mm10&position=chr11%3A104250547-104250548
chr11_104267157	chr11	104267157	A	G	+	Mapt	intron	TRUE	FALSE	chr11:104267158	TRUE	TRUE	TRUE	TRUE	FALSE	0	0.175926	0.06	0.175926	0.115926	0	0.175926	0.0606061	0.06	0.0883838	0	5	2	3	3	1424	546	536	529	344	chr11_104267158	104267158	mm10	0	0	0	100	0	100	0	Mapt	Mapt	0	http://genome.ucsc.edu/cgi-bin/hgTracks?db=mm10&position=chr11%3A104267157-104267158
chr11_104280871	chr11	104280871	A	G	+	Mapt	intron	FALSE	TRUE	chr11:104280872	TRUE	TRUE	TRUE	TRUE	FALSE	0	0.244444	0.0555556	0.244444	0.188889	0	0.0555556	0.222222	0.244444	0.0833333	0	1	2	3	1	1403	999	468	491	622	chr11_104280872	104280872	mm10	0	0	0	100	0	100	0	Mapt	Mapt	0	http://genome.ucsc.edu/cgi-bin/hgTracks?db=mm10&position=chr11%3A104280871-104280872
chr11_104286901	chr11	104286901	A	G	+	Mapt	intron	TRUE	FALSE	chr11:104286902	TRUE	TRUE	TRUE	TRUE	FALSE	0	0.156411	0.0277778	0.156411	0.128633	0	0.156411	0.0277778	0.0292063	0.0333333	0	8	1	2	2	1992	52	702	766	791	chr11_104286902	104286902	mm10	0	0	0	100	0	0	0	Mapt	Mapt	0	http://genome.ucsc.edu/cgi-bin/hgTracks?db=mm10&position=chr11%3A104286901-104286902
chr11_104293806	chr11	104293806	A	G	+	Mapt	intron	TRUE	FALSE	chr11:104293807	TRUE	TRUE	TRUE	TRUE	FALSE	0	0.144444	0.0185185	0.144444	0.125926	0	0.0185185	0.0626781	0.144444	0.025641	0	1	2	4	1	2102	1526	327	769	856	chr11_104293807	104293807	mm10	0	0	0	100	0	0	0	Mapt	Mapt	0	http://genome.ucsc.edu/cgi-bin/hgTracks?db=mm10&position=chr11%3A104293806-104293807
chr11_104313092	chr11	104313092	A	G	+	Mapt	intron	FALSE	TRUE	chr11:104313093	TRUE	TRUE	TRUE	FALSE	FALSE	0	0.0573671	0	0.0573671	0.0573671	0	0	0.0573671	0.0320401	0.0430556	0	0	4	8	2	1478	1526	226	236	371	chr11_104313093	104313093	mm10	0	0	0	100	0	0	0	Mapt	Mapt	0	http://genome.ucsc.edu/cgi-bin/hgTracks?db=mm10&position=chr11%3A104313092-104313093
chr11_104324731	chr11	104324731	A	G	+	Mapt	intron	FALSE	FALSE	chr11:104324732	TRUE	TRUE	TRUE	TRUE	FALSE	0	0.10811	0.0238095	0.10811	0.0843006	0	0.0571429	0.0238095	0.0418301	0.10811	0	3	1	2	5	1337	539	707	467	52	chr11_104324732	104324732	mm10	0	0	0	100	0	0	0	Mapt	Mapt	0	http://genome.ucsc.edu/cgi-bin/hgTracks?db=mm10&position=chr11%3A104324731-104324732
chr11_104327757	chr11	104327757	A	G	+	Mapt	intron	TRUE	FALSE	chr11:104327758	TRUE	TRUE	TRUE	TRUE	FALSE	0	0.305556	0.041806	0.305556	0.26375	0	0.041806	0.138889	0.0637626	0.305556	0	3	3	4	4	1348	563	435	62	384	chr11_104327758	104327758	mm10	0	0	0	100	0	0	0	Mapt	Mapt	0	http://genome.ucsc.edu/cgi-bin/hgTracks?db=mm10&position=chr11%3A104327757-104327758
chr11_104587104	chr11	104587104	A	G	+	Myl4	3' end	FALSE	FALSE	chr11:104587105	TRUE	TRUE	TRUE	FALSE	FALSE	0	0.0588972	0	0.0588972	0.0588972	0	0	0.0123457	0.0289855	0.0588972	0	0	1	4	3	98	83	88	109	57	chr11_104587105	104587105	mm10	0	100	100	0	0	0	100	Myl4	Myl4	0	http://genome.ucsc.edu/cgi-bin/hgTracks?db=mm10&position=chr11%3A104587104-104587105
chr11_104587108	chr11	104587108	A	G	+	Myl4	3' end	FALSE	FALSE	chr11:104587109	TRUE	TRUE	TRUE	FALSE	FALSE	0	0.094347	0	0.094347	0.094347	0	0	0.039272	0.0351117	0.094347	0	0	3	3	5	98	83	82	105	52	chr11_104587109	104587109	mm10	0	100	100	0	0	0	100	Myl4	Myl4	0	http://genome.ucsc.edu/cgi-bin/hgTracks?db=mm10&position=chr11%3A104587108-104587109
chr11_105187203	chr11	105187203	A	G	+	Tlk2	intron	TRUE	FALSE	chr11:105187204	TRUE	TRUE	FALSE	TRUE	FALSE	0	0.214286	0	0.214286	0.214286	0	0.214286	0	0.206349	0.0888889	0	5	0	4	2	316	148	124	125	70	chr11_105187204	105187204	mm10	0	0	0	100	0	100	0	Tlk2	Tlk2	0	http://genome.ucsc.edu/cgi-bin/hgTracks?db=mm10&position=chr11%3A105187203-105187204
chr11_105198171	chr11	105198171	A	G	+	Tlk2	intron	TRUE	FALSE	chr11:105198172	TRUE	TRUE	FALSE	TRUE	FALSE	0	0.166667	0	0.166667	0.166667	0	0.0666667	0	0.114719	0.166667	0	1	0	4	2	317	239	124	121	117	chr11_105198172	105198172	mm10	0	0	0	100	0	100	0	Tlk2	Tlk2	0	http://genome.ucsc.edu/cgi-bin/hgTracks?db=mm10&position=chr11%3A105198171-105198172
chr11_105277659	chr11	105277659	A	G	+	Tlk2	3' end	TRUE	FALSE	chr11:105277660	TRUE	TRUE	FALSE	TRUE	FALSE	0	0.166667	0	0.166667	0.166667	0	0.0904762	0	0.108225	0.166667	0	3	0	4	3	229	112	132	92	113	chr11_105277660	105277660	mm10	0	100	0	100	0	0	0	Tlk2	Tlk2	0	http://genome.ucsc.edu/cgi-bin/hgTracks?db=mm10&position=chr11%3A105277659-105277660
chr11_105610114	chr11	105610114	A	G	+	Tanc2	intron	TRUE	FALSE	chr11:105610115	TRUE	TRUE	FALSE	TRUE	FALSE	0	0.111111	0	0.111111	0.111111	0	0.025641	0	0.073975	0.111111	0	1	0	4	1	307	260	150	175	126	chr11_105610115	105610115	mm10	0	0	0	100	0	100	0	Tanc2	Tanc2	0	http://genome.ucsc.edu/cgi-bin/hgTracks?db=mm10&position=chr11%3A105610114-105610115
chr11_105611051	chr11	105611051	A	G	+	Tanc2	intron	FALSE	FALSE	chr11:105611052	TRUE	TRUE	TRUE	TRUE	FALSE	0	0.255556	0.0673077	0.255556	0.188248	0	0.0673077	0.128571	0.255556	0.0858586	0	2	3	5	2	313	144	71	136	78	chr11_105611052	105611052	mm10	0	0	0	100	0	100	0	Tanc2	Tanc2	0	http://genome.ucsc.edu/cgi-bin/hgTracks?db=mm10&position=chr11%3A105611051-105611052
chr11_105629738	chr11	105629738	A	G	+	Tanc2	intron	TRUE	FALSE	chr11:105629739	TRUE	TRUE	TRUE	TRUE	FALSE	0	0.141204	0.025641	0.141204	0.115563	0	0.122367	0.0944444	0.025641	0.141204	0	6	4	1	7	355	51	116	259	50	chr11_105629739	105629739	mm10	0	0	0	100	0	0	0	Tanc2	Tanc2	0	http://genome.ucsc.edu/cgi-bin/hgTracks?db=mm10&position=chr11%3A105629738-105629739
chr11_105633522	chr11	105633522	A	G	+	Tanc2	intron	TRUE	FALSE	chr11:105633523	TRUE	TRUE	TRUE	TRUE	FALSE	0	0.1147	0.0222222	0.1147	0.0924776	0	0.1147	0.0222222	0.0666667	0.0606061	0	7	1	3	2	363	59	156	266	142	chr11_105633523	105633523	mm10	0	0	0	100	0	0	0	Tanc2	Tanc2	0	http://genome.ucsc.edu/cgi-bin/hgTracks?db=mm10&position=chr11%3A105633522-105633523
chr11_105668781	chr11	105668781	A	G	+	Tanc2	intron	TRUE	FALSE	chr11:105668782	TRUE	TRUE	TRUE	FALSE	FALSE	0	0.222222	0	0.222222	0.222222	0	0	0.0833333	0.0833333	0.222222	0	0	1	1	4	340	393	152	236	148	chr11_105668782	105668782	mm10	0	0	0	100	0	0	0	Tanc2	Tanc2	0	http://genome.ucsc.edu/cgi-bin/hgTracks?db=mm10&position=chr11%3A105668781-105668782
chr11_105689629	chr11	105689629	A	G	+	Tanc2	intron	FALSE	FALSE	chr11:105689630	TRUE	TRUE	TRUE	TRUE	FALSE	0	0.233333	0.0976431	0.233333	0.13569	0	0.0976431	0.166667	0.15	0.233333	0	3	2	3	5	386	141	67	128	53	chr11_105689630	105689630	mm10	0	0	0	100	0	0	0	Tanc2	Tanc2	0	http://genome.ucsc.edu/cgi-bin/hgTracks?db=mm10&position=chr11%3A105689629-105689630
chr11_105689663	chr11	105689663	A	G	+	Tanc2	intron	FALSE	FALSE	chr11:105689664	TRUE	TRUE	TRUE	FALSE	FALSE	0	0.0952381	0	0.0952381	0.0952381	0	0	0.037037	0.0333333	0.0952381	0	0	1	1	4	387	398	74	247	86	chr11_105689664	105689664	mm10	0	0	0	100	0	0	0	Tanc2	Tanc2	0	http://genome.ucsc.edu/cgi-bin/hgTracks?db=mm10&position=chr11%3A105689663-105689664
chr11_105720700	chr11	105720700	A	G	+	Tanc2	intron	FALSE	FALSE	chr11:105720701	TRUE	TRUE	TRUE	TRUE	FALSE	0	0.0833333	0.047619	0.0833333	0.0357143	0	0.0638441	0.047619	0.0666667	0.0833333	0	5	1	2	1	559	243	191	333	243	chr11_105720701	105720701	mm10	0	0	0	100	0	0	0	Tanc2	Tanc2	0	http://genome.ucsc.edu/cgi-bin/hgTracks?db=mm10&position=chr11%3A105720700-105720701
chr11_105724150	chr11	105724150	A	G	+	Tanc2	intron	FALSE	FALSE	chr11:105724151	TRUE	TRUE	TRUE	TRUE	FALSE	0	0.0984127	0.0574713	0.0984127	0.0409414	0	0.0758726	0.0650624	0.0574713	0.0984127	0	5	4	5	5	598	70	143	381	162	chr11_105724151	105724151	mm10	0	0	0	100	0	0	0	Tanc2	Tanc2	0	http://genome.ucsc.edu/cgi-bin/hgTracks?db=mm10&position=chr11%3A105724150-105724151
chr11_105789468	chr11	105789468	A	G	+	Tanc2	intron	TRUE	FALSE	chr11:105789469	TRUE	TRUE	TRUE	TRUE	FALSE	0	0.180556	0.0416667	0.180556	0.138889	0	0.180556	0.0740741	0.0416667	0.125	0	5	2	1	3	595	234	177	362	275	chr11_105789469	105789469	mm10	0	0	0	100	0	0	0	Tanc2	Tanc2	0	http://genome.ucsc.edu/cgi-bin/hgTracks?db=mm10&position=chr11%3A105789468-105789469
chr11_105894214	chr11	105894214	A	G	+	Tanc2	intron	TRUE	FALSE	chr11:105894215	TRUE	TRUE	FALSE	FALSE	FALSE	0	0.121212	0	0.121212	0.121212	0	0	0	0.0151515	0.121212	0	0	0	1	4	385	389	284	286	247	chr11_105894215	105894215	mm10	0	0	0	100	0	0	0	Tanc2	Tanc2	0	http://genome.ucsc.edu/cgi-bin/hgTracks?db=mm10&position=chr11%3A105894214-105894215
chr11_105928079	chr11	105928079	A	G	+	Tanc2	exon	FALSE	FALSE	chr11:105928080	TRUE	TRUE	FALSE	TRUE	FALSE	0	0.125307	0	0.125307	0.125307	0	0.125307	0	0.0488644	0.0761741	0	62	0	23	25	414	501	306	473	325	chr11_105928080	105928080	mm10	0	0	100	0	0	0	100	Tanc2	Tanc2	0	http://genome.ucsc.edu/cgi-bin/hgTracks?db=mm10&position=chr11%3A105928079-105928080
chr11_106226645	chr11	106226645	A	G	+	Ddx42	intron	FALSE	TRUE	chr11:106226646	TRUE	TRUE	TRUE	TRUE	FALSE	0	0.158333	0.0833333	0.158333	0.075	0	0.141414	0.0833333	0.158333	0.111111	0	3	1	4	1	388	172	159	142	238	chr11_106226646	106226646	mm10	0	0	0	100	0	100	0	Ddx42	Ddx42	0	http://genome.ucsc.edu/cgi-bin/hgTracks?db=mm10&position=chr11%3A106226645-106226646
chr11_107575898	chr11	107575898	A	G	+	Helz	intron	TRUE	FALSE	chr11:107575899	TRUE	TRUE	TRUE	TRUE	FALSE	0	0.236111	0.141414	0.236111	0.094697	0	0.194444	0.236111	0.141414	0.2	0	5	4	3	3	182	88	61	68	120	chr11_107575899	107575899	mm10	0	0	0	100	0	0	0	Helz	Helz	0	http://genome.ucsc.edu/cgi-bin/hgTracks?db=mm10&position=chr11%3A107575898-107575899
chr11_107579089	chr11	107579089	A	G	+	Helz	intron	FALSE	TRUE	chr11:107579090	TRUE	TRUE	TRUE	TRUE	FALSE	0	0.243386	0.0544928	0.243386	0.188893	0	0.0544928	0.243386	0.190131	0.190476	0	4	6	12	4	265	147	70	62	64	chr11_107579090	107579090	mm10	0	0	0	100	0	0	0	Helz	Helz	0	http://genome.ucsc.edu/cgi-bin/hgTracks?db=mm10&position=chr11%3A107579089-107579090
chr11_109374339	chr11	109374339	A	G	+	Gna13	intron	TRUE	FALSE	chr11:109374340	TRUE	TRUE	TRUE	TRUE	FALSE	0	0.142857	0.030303	0.142857	0.112554	0	0.047619	0.111111	0.030303	0.142857	0	1	1	1	3	207	158	68	141	92	chr11_109374340	109374340	mm10	0	0	0	100	0	0	0	Gna13	Gna13	0	http://genome.ucsc.edu/cgi-bin/hgTracks?db=mm10&position=chr11%3A109374339-109374340
chr11_109383924	chr11	109383924	T	C	-	Gna13	intron	FALSE	FALSE	chr11:109383925	TRUE	TRUE	FALSE	TRUE	TRUE	0	0.222222	0	0.222222	0.222222	0.0666667	0.103704	0	0.222222	0.047619	1	2	0	4	1	136	75	92	69	83	chr11_109383925	109383925	mm10	0	0	0	100	0	0	0	Gna13	Gna13	0	http://genome.ucsc.edu/cgi-bin/hgTracks?db=mm10&position=chr11%3A109383924-109383925
chr11_115798940	chr11	115798940	T	C	-	Tmem94, Caskin2	3' end	FALSE	FALSE	chr11:115798941	TRUE	TRUE	TRUE	TRUE	TRUE	0.0112994	0.0300814	0.0112994	0.0300814	0.018782	0.0121791	0.0112994	0.0300814	0.0125786	0.0142716	2	2	5	2	3	183	193	164	193	212	chr11_115798941	115798941	mm10	0	200	100	0	0	0	100	Tmem94, Caskin2	Tmem94	0	http://genome.ucsc.edu/cgi-bin/hgTracks?db=mm10&position=chr11%3A115798940-115798941
chr11_117360572	chr11	117360572	A	G	+	Sept9	exon	FALSE	FALSE	chr11:117360573	TRUE	TRUE	FALSE	TRUE	TRUE	0	0.0252381	0	0.0252381	0.0252381	0.0155198	0.0252381	0	0.0154582	0.0119048	3	6	0	4	1	208	251	79	258	82	chr11_117360573	117360573	mm10	0	0	100	0	0	0	100	Sept9	Sept9	0	http://genome.ucsc.edu/cgi-bin/hgTracks?db=mm10&position=chr11%3A117360572-117360573
chr11_117665787	chr11	117665787	A	G	+	Tnrc6c	intron	TRUE	FALSE	chr11:117665788	TRUE	TRUE	FALSE	TRUE	FALSE	0	0.0669935	0	0.0669935	0.0669935	0	0.020202	0	0.0444444	0.0669935	0	2	0	5	3	198	200	106	125	87	chr11_117665788	117665788	mm10	0	0	0	100	0	100	0	Tnrc6c	Tnrc6c	0	http://genome.ucsc.edu/cgi-bin/hgTracks?db=mm10&position=chr11%3A117665787-117665788
chr11_117666151	chr11	117666151	A	G	+	Tnrc6c	intron	TRUE	FALSE	chr11:117666152	TRUE	TRUE	TRUE	TRUE	FALSE	0	0.0897833	0.0267677	0.0897833	0.0630156	0	0.0267677	0.0333333	0.0897833	0.037037	0	2	2	6	1	209	134	80	120	63	chr11_117666152	117666152	mm10	0	0	0	100	0	100	0	Tnrc6c	Tnrc6c	0	http://genome.ucsc.edu/cgi-bin/hgTracks?db=mm10&position=chr11%3A117666151-117666152
chr11_117670344	chr11	117670344	A	G	+	Tnrc6c	intron	FALSE	TRUE	chr11:117670345	TRUE	TRUE	TRUE	FALSE	FALSE	0	0.138328	0	0.138328	0.138328	0	0	0.0416667	0.138328	0.0625	0	0	1	8	2	186	200	83	65	60	chr11_117670345	117670345	mm10	0	0	0	100	0	100	0	Tnrc6c	Tnrc6c	0	http://genome.ucsc.edu/cgi-bin/hgTracks?db=mm10&position=chr11%3A117670344-117670345
chr11_117670953	chr11	117670953	A	G	+	Tnrc6c	intron	FALSE	TRUE	chr11:117670954	TRUE	TRUE	TRUE	TRUE	FALSE	0	0.125	0.010101	0.125	0.114899	0	0.010101	0.0350877	0.125	0.0526316	0	1	2	6	3	191	152	88	108	80	chr11_117670954	117670954	mm10	0	0	0	100	0	100	0	Tnrc6c	Tnrc6c	0	http://genome.ucsc.edu/cgi-bin/hgTracks?db=mm10&position=chr11%3A117670953-117670954
chr11_117670984	chr11	117670984	A	G	+	Tnrc6c	intron	FALSE	TRUE	chr11:117670985	TRUE	TRUE	TRUE	TRUE	FALSE	0	0.0949074	0.0185185	0.0949074	0.0763889	0	0.0215953	0.0185185	0.0877193	0.0949074	0	2	1	5	3	194	133	86	161	86	chr11_117670985	117670985	mm10	0	0	0	100	0	100	0	Tnrc6c	Tnrc6c	0	http://genome.ucsc.edu/cgi-bin/hgTracks?db=mm10&position=chr11%3A117670984-117670985
chr11_117671266	chr11	117671266	A	G	+	Tnrc6c	intron	FALSE	TRUE	chr11:117671267	TRUE	TRUE	TRUE	TRUE	FALSE	0	0.134964	0.0128205	0.134964	0.122143	0	0.134964	0.0128205	0.104615	0.0776515	0	8	1	6	4	182	80	108	112	54	chr11_117671267	117671267	mm10	0	0	0	100	0	100	0	Tnrc6c	Tnrc6c	0	http://genome.ucsc.edu/cgi-bin/hgTracks?db=mm10&position=chr11%3A117671266-117671267
chr11_117678914	chr11	117678914	A	G	+	Tnrc6c	intron	FALSE	TRUE	chr11:117678915	TRUE	TRUE	FALSE	FALSE	FALSE	0	0.293651	0	0.293651	0.293651	0	0	0	0.293651	0.111111	0	0	0	6	1	151	161	92	55	69	chr11_117678915	117678915	mm10	0	0	0	100	0	100	0	Tnrc6c	Tnrc6c	0	http://genome.ucsc.edu/cgi-bin/hgTracks?db=mm10&position=chr11%3A117678914-117678915
chr11_117694954	chr11	117694954	A	G	+	Tnrc6c	intron	TRUE	FALSE	chr11:117694955	TRUE	TRUE	TRUE	FALSE	FALSE	0	0.0846561	0	0.0846561	0.0846561	0	0	0.047619	0.0846561	0.047619	0	0	1	6	1	190	198	64	110	84	chr11_117694955	117694955	mm10	0	0	0	100	0	100	0	Tnrc6c	Tnrc6c	0	http://genome.ucsc.edu/cgi-bin/hgTracks?db=mm10&position=chr11%3A117694954-117694955
chr11_119272160	chr11	119272160	A	G	+	Gaa	intron	FALSE	TRUE	chr11:119272161	TRUE	TRUE	TRUE	TRUE	FALSE	0	0.333333	0.0833333	0.333333	0.25	0	0.233333	0.333333	0.0833333	0.333333	0	3	4	1	6	1490	543	365	891	455	chr11_119272161	119272161	mm10	0	0	0	100	0	0	0	Gaa	Gaa	0	http://genome.ucsc.edu/cgi-bin/hgTracks?db=mm10&position=chr11%3A119272160-119272161
chr11_120968302	chr11	120968302	T	C	-	Csnk1d	intron	FALSE	TRUE	chr11:120968303	TRUE	TRUE	TRUE	TRUE	FALSE	0	0.190476	0.0833333	0.190476	0.107143	0	0.0833333	0.0833333	0.190476	0.111111	0	2	1	4	2	469	389	96	344	118	chr11_120968303	120968303	mm10	0	0	0	100	0	0	0	Csnk1d	Csnk1d	0	http://genome.ucsc.edu/cgi-bin/hgTracks?db=mm10&position=chr11%3A120968302-120968303
chr11_120968303	chr11	120968303	T	C	-	Csnk1d	intron	FALSE	TRUE	chr11:120968304	TRUE	TRUE	TRUE	FALSE	FALSE	0	0.166667	0	0.166667	0.166667	0	0	0.0833333	0.166667	0.103175	0	0	1	4	2	469	575	96	344	66	chr11_120968304	120968304	mm10	0	0	0	100	0	0	0	Csnk1d	Csnk1d	0	http://genome.ucsc.edu/cgi-bin/hgTracks?db=mm10&position=chr11%3A120968303-120968304
chr11_121287074	chr11	121287074	A	G	+	Foxk2	intron	FALSE	TRUE	chr11:121287075	TRUE	TRUE	FALSE	FALSE	FALSE	0	0.25	0	0.25	0.25	0	0	0	0.0277778	0.25	0	0	0	1	4	441	514	267	268	102	chr11_121287075	121287075	mm10	0	0	0	100	0	0	0	Foxk2	Foxk2	0	http://genome.ucsc.edu/cgi-bin/hgTracks?db=mm10&position=chr11%3A121287074-121287075
chr11_121291582	chr11	121291582	A	G	+	Foxk2	intron	TRUE	FALSE	chr11:121291583	TRUE	TRUE	FALSE	TRUE	FALSE	0	0.171717	0	0.171717	0.171717	0	0.171717	0	0.0767544	0.152778	0	5	0	3	2	413	184	265	167	108	chr11_121291583	121291583	mm10	0	0	0	100	0	0	0	Foxk2	Foxk2	0	http://genome.ucsc.edu/cgi-bin/hgTracks?db=mm10&position=chr11%3A121291582-121291583
chr11_121291594	chr11	121291594	A	G	+	Foxk2	intron	TRUE	FALSE	chr11:121291595	TRUE	TRUE	TRUE	TRUE	FALSE	0	0.12037	0.0526316	0.12037	0.0677388	0	0.12037	0.0833333	0.0526316	0.0666667	0	5	1	3	1	412	175	188	329	267	chr11_121291595	121291595	mm10	0	0	0	100	0	0	0	Foxk2	Foxk2	0	http://genome.ucsc.edu/cgi-bin/hgTracks?db=mm10&position=chr11%3A121291594-121291595
chr11_121291644	chr11	121291644	A	G	+	Foxk2	intron	TRUE	FALSE	chr11:121291645	TRUE	TRUE	TRUE	FALSE	FALSE	0	0.11655	0	0.11655	0.11655	0	0	0.0779221	0.0277778	0.11655	0	0	2	1	4	404	448	119	320	165	chr11_121291645	121291645	mm10	0	0	0	100	0	0	0	Foxk2	Foxk2	0	http://genome.ucsc.edu/cgi-bin/hgTracks?db=mm10&position=chr11%3A121291644-121291645
chr11_19931569	chr11	19931569	A	G	+	Spred2	intron	TRUE	FALSE	chr11:19931570	TRUE	TRUE	TRUE	TRUE	FALSE	0	0.0980952	0.0238095	0.0980952	0.0742857	0	0.0685703	0.0238095	0.0666667	0.0980952	0	4	1	2	5	507	59	145	289	115	chr11_19931570	19931570	mm10	0	0	0	100	0	0	0	Spred2	Spred2	0	http://genome.ucsc.edu/cgi-bin/hgTracks?db=mm10&position=chr11%3A19931569-19931570
chr11_19934000	chr11	19934000	A	G	+	Spred2	intron	TRUE	FALSE	chr11:19934001	TRUE	TRUE	TRUE	TRUE	FALSE	0	0.166433	0.0511364	0.166433	0.115297	0	0.0511364	0.166433	0.057971	0.148276	0	4	11	4	12	510	203	62	201	78	chr11_19934001	19934001	mm10	0	0	0	100	0	0	0	Spred2	Spred2	0	http://genome.ucsc.edu/cgi-bin/hgTracks?db=mm10&position=chr11%3A19934000-19934001
chr11_19935531	chr11	19935531	A	G	+	Spred2	intron	TRUE	FALSE	chr11:19935532	TRUE	TRUE	FALSE	TRUE	FALSE	0	0.054206	0	0.054206	0.054206	0	0.0234488	0	0.054206	0.0185185	0	3	0	7	1	561	247	213	145	194	chr11_19935532	19935532	mm10	0	0	0	100	0	0	0	Spred2	Spred2	0	http://genome.ucsc.edu/cgi-bin/hgTracks?db=mm10&position=chr11%3A19935531-19935532
chr11_19935534	chr11	19935534	A	G	+	Spred2	intron	TRUE	FALSE	chr11:19935535	TRUE	TRUE	TRUE	TRUE	FALSE	0	0.180342	0.075641	0.180342	0.104701	0	0.0923077	0.075641	0.111806	0.180342	0	12	5	16	9	561	129	105	140	61	chr11_19935535	19935535	mm10	0	0	0	100	0	0	0	Spred2	Spred2	0	http://genome.ucsc.edu/cgi-bin/hgTracks?db=mm10&position=chr11%3A19935534-19935535
chr11_19950923	chr11	19950923	A	G	+	Spred2	intron	FALSE	FALSE	chr11:19950924	TRUE	TRUE	TRUE	TRUE	FALSE	0	0.40836	0.030303	0.40836	0.378057	0	0.40836	0.030303	0.0542328	0.250682	0	26	2	4	13	523	64	157	185	52	chr11_19950924	19950924	mm10	0	0	0	100	0	0	0	Spred2	Spred2	0	http://genome.ucsc.edu/cgi-bin/hgTracks?db=mm10&position=chr11%3A19950923-19950924
chr11_19950924	chr11	19950924	A	G	+	Spred2	intron	FALSE	FALSE	chr11:19950925	TRUE	TRUE	FALSE	TRUE	FALSE	0	0.257703	0	0.257703	0.257703	0	0.257703	0	0.128318	0.126706	0	18	0	8	7	522	65	199	69	119	chr11_19950925	19950925	mm10	0	0	0	100	0	0	0	Spred2	Spred2	0	http://genome.ucsc.edu/cgi-bin/hgTracks?db=mm10&position=chr11%3A19950924-19950925
chr11_19950941	chr11	19950941	A	G	+	Spred2	intron	FALSE	FALSE	chr11:19950942	TRUE	TRUE	TRUE	TRUE	FALSE	0	0.0608466	0.0324074	0.0608466	0.0284392	0	0.0329412	0.0324074	0.0608466	0.0573871	0	2	2	4	4	531	238	119	188	134	chr11_19950942	19950942	mm10	0	0	0	100	0	0	0	Spred2	Spred2	0	http://genome.ucsc.edu/cgi-bin/hgTracks?db=mm10&position=chr11%3A19950941-19950942
chr11_19950944	chr11	19950944	A	G	+	Spred2	intron	FALSE	FALSE	chr11:19950945	TRUE	TRUE	TRUE	FALSE	FALSE	0	0.108098	0	0.108098	0.108098	0	0	0.0422705	0.0185185	0.108098	0	0	3	1	8	534	500	126	340	71	chr11_19950945	19950945	mm10	0	0	0	100	0	0	0	Spred2	Spred2	0	http://genome.ucsc.edu/cgi-bin/hgTracks?db=mm10&position=chr11%3A19950944-19950945
chr11_19950996	chr11	19950996	A	G	+	Spred2	intron	FALSE	FALSE	chr11:19950997	TRUE	TRUE	TRUE	TRUE	FALSE	0	0.109823	0.0166667	0.109823	0.0931562	0	0.109823	0.0166667	0.037037	0.0833333	0	9	1	3	2	538	89	152	233	182	chr11_19950997	19950997	mm10	0	0	0	100	0	0	0	Spred2	Spred2	0	http://genome.ucsc.edu/cgi-bin/hgTracks?db=mm10&position=chr11%3A19950996-19950997
chr11_19951010	chr11	19951010	A	G	+	Spred2	intron	FALSE	FALSE	chr11:19951011	TRUE	TRUE	TRUE	FALSE	FALSE	0	0.0781746	0	0.0781746	0.0781746	0	0	0.0380952	0.0781746	0.0416667	0	0	2	7	1	536	510	107	87	181	chr11_19951011	19951011	mm10	0	0	0	100	0	0	0	Spred2	Spred2	0	http://genome.ucsc.edu/cgi-bin/hgTracks?db=mm10&position=chr11%3A19951010-19951011
chr11_19951011	chr11	19951011	A	G	+	Spred2	intron	FALSE	FALSE	chr11:19951012	TRUE	TRUE	TRUE	TRUE	FALSE	0	0.0967756	0.025641	0.0967756	0.0711346	0	0.0528205	0.0485934	0.0967756	0.025641	0	4	3	7	1	536	251	111	86	185	chr11_19951012	19951012	mm10	0	0	0	100	0	0	0	Spred2	Spred2	0	http://genome.ucsc.edu/cgi-bin/hgTracks?db=mm10&position=chr11%3A19951011-19951012
chr11_19965955	chr11	19965955	A	G	+	Spred2	intron	FALSE	FALSE	chr11:19965956	TRUE	TRUE	TRUE	FALSE	FALSE	0	0.11943	0	0.11943	0.11943	0	0	0.11943	0.0434783	0.037037	0	0	5	3	1	496	485	78	286	170	chr11_19965956	19965956	mm10	0	0	0	100	0	0	0	Spred2	Spred2	0	http://genome.ucsc.edu/cgi-bin/hgTracks?db=mm10&position=chr11%3A19965955-19965956
chr11_21114812	chr11	21114812	A	G	+	Peli1	intron	FALSE	FALSE	chr11:21114813	TRUE	TRUE	TRUE	FALSE	FALSE	0	0.141414	0	0.141414	0.141414	0	0	0.141414	0.111111	0.0555556	0	0	4	1	1	179	175	57	142	76	chr11_21114813	21114813	mm10	0	0	0	100	0	100	0	Peli1	Peli1	0	http://genome.ucsc.edu/cgi-bin/hgTracks?db=mm10&position=chr11%3A21114812-21114813
chr11_21149412	chr11	21149412	A	G	+	Peli1	3' end	FALSE	FALSE	chr11:21149413	TRUE	TRUE	TRUE	FALSE	FALSE	0	0.0419622	0.00680272	0.0419622	0.0351595	0	0.00680272	0.0419622	0.0122831	0.0203574	0	1	5	2	3	159	160	147	149	146	chr11_21149413	21149413	mm10	0	100	100	0	0	0	100	Peli1	Peli1	0	http://genome.ucsc.edu/cgi-bin/hgTracks?db=mm10&position=chr11%3A21149412-21149413
chr11_21244103	chr11	21244103	A	G	+	Vps54	intron	FALSE	TRUE	chr11:21244104	TRUE	TRUE	FALSE	TRUE	FALSE	0	0.176282	0	0.176282	0.176282	0	0.0416667	0	0.0444444	0.176282	0	1	0	2	5	94	60	67	71	61	chr11_21244104	21244104	mm10	0	0	0	100	0	100	0	Vps54	Vps54	0	http://genome.ucsc.edu/cgi-bin/hgTracks?db=mm10&position=chr11%3A21244103-21244104
chr11_21245356	chr11	21245356	A	G	+	Vps54	intron	FALSE	TRUE	chr11:21245357	TRUE	TRUE	FALSE	TRUE	FALSE	0	0.144444	0	0.144444	0.144444	0	0.0555556	0	0.025641	0.144444	0	1	0	1	4	82	57	66	65	58	chr11_21245357	21245357	mm10	0	0	0	100	0	100	0	Vps54	Vps54	0	http://genome.ucsc.edu/cgi-bin/hgTracks?db=mm10&position=chr11%3A21245356-21245357
chr11_23263237	chr11	23263237	A	G	+	Xpo1	intron	TRUE	FALSE	chr11:23263238	TRUE	TRUE	FALSE	TRUE	FALSE	0	0.180952	0	0.180952	0.180952	0	0.166667	0	0.180952	0.0333333	0	4	0	4	1	765	280	406	245	293	chr11_23263238	23263238	mm10	0	0	0	100	0	0	0	Xpo1	Xpo1	0	http://genome.ucsc.edu/cgi-bin/hgTracks?db=mm10&position=chr11%3A23263237-23263238
chr11_23266363	chr11	23266363	A	G	+	Xpo1	intron	TRUE	FALSE	chr11:23266364	TRUE	TRUE	FALSE	FALSE	FALSE	0	0.130952	0	0.130952	0.130952	0	0	0	0.130952	0.0833333	0	0	0	5	1	786	739	403	247	292	chr11_23266364	23266364	mm10	0	0	0	100	0	0	0	Xpo1	Xpo1	0	http://genome.ucsc.edu/cgi-bin/hgTracks?db=mm10&position=chr11%3A23266363-23266364
chr11_23266858	chr11	23266858	A	G	+	Xpo1	intron	TRUE	FALSE	chr11:23266859	TRUE	TRUE	TRUE	TRUE	FALSE	0	0.174242	0.0666667	0.174242	0.107576	0	0.0833333	0.0666667	0.174242	0.142857	0	2	1	4	3	765	509	262	283	282	chr11_23266859	23266859	mm10	0	0	0	100	0	0	0	Xpo1	Xpo1	0	http://genome.ucsc.edu/cgi-bin/hgTracks?db=mm10&position=chr11%3A23266858-23266859
chr11_23267975	chr11	23267975	T	C	-	Xpo1	intron	FALSE	FALSE	chr11:23267976	TRUE	TRUE	TRUE	FALSE	TRUE	0	0.108974	0	0.108974	0.108974	0.0588235	0	0.0371517	0.0388889	0.108974	3	0	2	2	5	206	538	208	245	171	chr11_23267976	23267976	mm10	0	0	0	100	0	0	0	Xpo1	Xpo1	0	http://genome.ucsc.edu/cgi-bin/hgTracks?db=mm10&position=chr11%3A23267975-23267976
chr11_23331875	chr11	23331875	A	G	+	Usp34	intron	TRUE	FALSE	chr11:23331876	TRUE	TRUE	TRUE	FALSE	FALSE	0	0.176282	0	0.176282	0.176282	0	0	0.0606061	0.176282	0.0416667	0	0	2	5	1	539	557	110	174	189	chr11_23331876	23331876	mm10	0	0	0	100	0	0	0	Usp34	Usp34	0	http://genome.ucsc.edu/cgi-bin/hgTracks?db=mm10&position=chr11%3A23331875-23331876
chr11_23336722	chr11	23336722	A	G	+	Usp34	intron	FALSE	TRUE	chr11:23336723	TRUE	TRUE	FALSE	TRUE	FALSE	0	0.0902981	0	0.0902981	0.0902981	0	0.0286935	0	0.0902981	0.0589744	0	2	0	10	3	464	196	466	107	207	chr11_23336723	23336723	mm10	0	0	0	100	0	0	0	Usp34	Usp34	0	http://genome.ucsc.edu/cgi-bin/hgTracks?db=mm10&position=chr11%3A23336722-23336723
chr11_23336723	chr11	23336723	A	G	+	Usp34	intron	FALSE	TRUE	chr11:23336724	TRUE	TRUE	TRUE	TRUE	FALSE	0	0.0834271	0.0128205	0.0834271	0.0706066	0	0.0128205	0.0503324	0.0834271	0.0672878	0	1	3	9	4	463	347	158	106	212	chr11_23336724	23336724	mm10	0	0	0	100	0	0	0	Usp34	Usp34	0	http://genome.ucsc.edu/cgi-bin/hgTracks?db=mm10&position=chr11%3A23336723-23336724
chr11_23346801	chr11	23346801	A	G	+	Usp34	intron	FALSE	TRUE	chr11:23346802	TRUE	TRUE	TRUE	TRUE	FALSE	0	0.25	0.0208333	0.25	0.229167	0	0.0208333	0.25	0.0416667	0.222222	0	1	5	1	3	268	217	81	176	73	chr11_23346802	23346802	mm10	0	0	0	100	0	0	0	Usp34	Usp34	0	http://genome.ucsc.edu/cgi-bin/hgTracks?db=mm10&position=chr11%3A23346801-23346802
chr11_23347131	chr11	23347131	A	G	+	Usp34	intron	FALSE	TRUE	chr11:23347132	TRUE	TRUE	TRUE	TRUE	FALSE	0	0.138889	0.0541667	0.138889	0.0847222	0	0.057679	0.138889	0.0541667	0.111111	0	4	2	3	2	281	70	81	125	140	chr11_23347132	23347132	mm10	0	0	0	100	0	0	0	Usp34	Usp34	0	http://genome.ucsc.edu/cgi-bin/hgTracks?db=mm10&position=chr11%3A23347131-23347132
chr11_23347145	chr11	23347145	A	G	+	Usp34	intron	FALSE	TRUE	chr11:23347146	TRUE	TRUE	FALSE	TRUE	FALSE	0	0.0533333	0	0.0533333	0.0533333	0	0.0533333	0	0.0222222	0.047619	0	4	0	1	1	283	247	222	181	144	chr11_23347146	23347146	mm10	0	0	0	100	0	0	0	Usp34	Usp34	0	http://genome.ucsc.edu/cgi-bin/hgTracks?db=mm10&position=chr11%3A23347145-23347146
chr11_23437478	chr11	23437478	A	G	+	Usp34	intron	TRUE	FALSE	chr11:23437479	TRUE	TRUE	FALSE	TRUE	FALSE	0	0.174242	0	0.174242	0.174242	0	0.174242	0	0.0833333	0.0333333	0	6	0	1	1	682	252	572	415	428	chr11_23437479	23437479	mm10	0	0	0	100	0	0	0	Usp34	Usp34	0	http://genome.ucsc.edu/cgi-bin/hgTracks?db=mm10&position=chr11%3A23437478-23437479
chr11_23438107	chr11	23438107	A	G	+	Usp34	intron	TRUE	FALSE	chr11:23438108	TRUE	TRUE	FALSE	TRUE	FALSE	0	0.0792157	0	0.0792157	0.0792157	0	0.0792157	0	0.055383	0.0416667	0	5	0	4	2	696	267	595	74	436	chr11_23438108	23438108	mm10	0	0	0	100	0	0	0	Usp34	Usp34	0	http://genome.ucsc.edu/cgi-bin/hgTracks?db=mm10&position=chr11%3A23438107-23438108
chr11_23455998	chr11	23455998	A	G	+	Usp34	intron	FALSE	FALSE	chr11:23455999	TRUE	TRUE	TRUE	TRUE	FALSE	0	0.0464304	0.0119048	0.0464304	0.0345256	0	0.0119048	0.0464304	0.03196	0.0414412	0	2	8	5	8	480	432	232	248	193	chr11_23455999	23455999	mm10	0	0	0	100	0	0	0	Usp34	Usp34	0	http://genome.ucsc.edu/cgi-bin/hgTracks?db=mm10&position=chr11%3A23455998-23455999
chr11_23479828	chr11	23479828	A	G	+	Usp34	intron	FALSE	TRUE	chr11:23479829	TRUE	TRUE	TRUE	FALSE	FALSE	0	0.125	0	0.125	0.125	0	0	0.0972222	0.0846561	0.125	0	0	2	5	4	246	262	86	120	120	chr11_23479829	23479829	mm10	0	0	0	100	0	0	0	Usp34	Usp34	0	http://genome.ucsc.edu/cgi-bin/hgTracks?db=mm10&position=chr11%3A23479828-23479829
chr11_23479838	chr11	23479838	A	G	+	Usp34	intron	FALSE	TRUE	chr11:23479839	TRUE	TRUE	TRUE	FALSE	FALSE	0	0.240741	0	0.240741	0.240741	0	0	0.240741	0.0350877	0.180556	0	0	5	2	4	242	255	113	178	113	chr11_23479839	23479839	mm10	0	0	0	100	0	0	0	Usp34	Usp34	0	http://genome.ucsc.edu/cgi-bin/hgTracks?db=mm10&position=chr11%3A23479838-23479839
chr11_29202586	chr11	29202586	A	G	+	Ppp4r3b	intron	TRUE	FALSE	chr11:29202587	TRUE	TRUE	FALSE	FALSE	FALSE	0	0.047619	0	0.047619	0.047619	0	0	0	0.047619	0.047619	0	0	0	2	1	307	361	142	134	172	chr11_29202587	29202587	mm10	0	0	0	100	0	0	0	Ppp4r3b	Ppp4r3b	0	http://genome.ucsc.edu/cgi-bin/hgTracks?db=mm10&position=chr11%3A29202586-29202587
chr11_29393165	chr11	29393165	A	G	+	Ccdc88a	intron	TRUE	FALSE	chr11:29393166	TRUE	TRUE	TRUE	TRUE	FALSE	0	0.151515	0.047619	0.151515	0.103896	0	0.111111	0.047619	0.151515	0.0666667	0	1	1	5	1	384	242	166	101	244	chr11_29393166	29393166	mm10	0	0	0	100	0	0	0	Ccdc88a	Ccdc88a	0	http://genome.ucsc.edu/cgi-bin/hgTracks?db=mm10&position=chr11%3A29393165-29393166
chr11_29393170	chr11	29393170	A	G	+	Ccdc88a	intron	TRUE	FALSE	chr11:29393171	TRUE	TRUE	TRUE	FALSE	FALSE	0	0.177778	0	0.177778	0.177778	0	0	0.177778	0.121212	0.111111	0	0	2	4	2	384	363	142	214	245	chr11_29393171	29393171	mm10	0	0	0	100	0	0	0	Ccdc88a	Ccdc88a	0	http://genome.ucsc.edu/cgi-bin/hgTracks?db=mm10&position=chr11%3A29393170-29393171
chr11_29409104	chr11	29409104	A	G	+	Ccdc88a	intron	FALSE	FALSE	chr11:29409105	TRUE	TRUE	TRUE	TRUE	FALSE	0	0.0803225	0.0185185	0.0803225	0.0618039	0	0.0502392	0.0185185	0.0803225	0.0546956	0	3	1	4	3	284	140	221	59	116	chr11_29409105	29409105	mm10	0	0	0	100	0	0	0	Ccdc88a	Ccdc88a	0	http://genome.ucsc.edu/cgi-bin/hgTracks?db=mm10&position=chr11%3A29409104-29409105
chr11_29468743	chr11	29468743	A	G	+	Ccdc88a	intron	FALSE	FALSE	chr11:29468744	TRUE	TRUE	FALSE	TRUE	FALSE	0	0.124542	0	0.124542	0.124542	0	0.124542	0	0.0238095	0.0208333	0	4	0	1	1	385	181	322	324	244	chr11_29468744	29468744	mm10	0	0	0	100	0	0	0	Ccdc88a	Ccdc88a	0	http://genome.ucsc.edu/cgi-bin/hgTracks?db=mm10&position=chr11%3A29468743-29468744
chr11_29531097	chr11	29531097	A	G	+	Mtif2	intron	FALSE	TRUE	chr11:29531098	TRUE	TRUE	TRUE	TRUE	FALSE	0	0.0894608	0.030303	0.0894608	0.0591578	0	0.030303	0.030303	0.0894608	0.0654762	0	2	1	8	2	186	168	64	124	60	chr11_29531098	29531098	mm10	0	0	0	100	0	100	0	Mtif2	Mtif2	0	http://genome.ucsc.edu/cgi-bin/hgTracks?db=mm10&position=chr11%3A29531097-29531098
chr11_29531129	chr11	29531129	A	G	+	Mtif2	intron	FALSE	TRUE	chr11:29531130	TRUE	TRUE	TRUE	TRUE	FALSE	0	0.0863698	0.0208333	0.0863698	0.0655364	0	0.0255682	0.0625	0.0208333	0.0863698	0	2	3	2	4	191	120	81	165	67	chr11_29531130	29531130	mm10	0	0	0	100	0	100	0	Mtif2	Mtif2	0	http://genome.ucsc.edu/cgi-bin/hgTracks?db=mm10&position=chr11%3A29531129-29531130
chr11_29532126	chr11	29532126	A	G	+	Mtif2	intron	FALSE	TRUE	chr11:29532127	TRUE	TRUE	FALSE	TRUE	FALSE	0	0.0976431	0	0.0976431	0.0976431	0	0.0976431	0	0.0381264	0.0925926	0	4	0	2	3	170	97	73	107	59	chr11_29532127	29532127	mm10	0	0	0	100	0	100	0	Mtif2	Mtif2	0	http://genome.ucsc.edu/cgi-bin/hgTracks?db=mm10&position=chr11%3A29532126-29532127
chr11_29533037	chr11	29533037	A	G	+	Mtif2	intron	FALSE	TRUE	chr11:29533038	TRUE	TRUE	TRUE	TRUE	FALSE	0	0.075	0.0409159	0.075	0.0340841	0	0.0409159	0.0740741	0.0526973	0.075	0	4	2	3	2	188	134	82	63	56	chr11_29533038	29533038	mm10	0	0	0	100	0	100	0	Mtif2	Mtif2	0	http://genome.ucsc.edu/cgi-bin/hgTracks?db=mm10&position=chr11%3A29533037-29533038
chr11_29709038	chr11	29709038	A	G	+	Rtn4	intron	FALSE	TRUE	chr11:29709039	TRUE	TRUE	FALSE	FALSE	TRUE	0	0.0447033	0	0.0447033	0.0447033	0.0196078	0	0	0.0447033	0.0277778	2	0	0	4	1	608	821	489	94	407	chr11_29709039	29709039	mm10	0	0	0	100	0	0	0	Rtn4	Rtn4	0	http://genome.ucsc.edu/cgi-bin/hgTracks?db=mm10&position=chr11%3A29709038-29709039
chr11_29723817	chr11	29723817	A	G	+	Rtn4	intron	FALSE	TRUE	chr11:29723818	TRUE	TRUE	TRUE	TRUE	FALSE	0	0.163853	0.0323276	0.163853	0.131526	0	0.0672197	0.0323276	0.0333333	0.163853	0	6	2	3	8	2043	91	577	1243	50	chr11_29723818	29723818	mm10	0	0	0	100	0	0	0	Rtn4	Rtn4	0	http://genome.ucsc.edu/cgi-bin/hgTracks?db=mm10&position=chr11%3A29723817-29723818
chr11_29723819	chr11	29723819	A	G	+	Rtn4	intron	FALSE	TRUE	chr11:29723820	TRUE	TRUE	FALSE	TRUE	FALSE	0	0.163889	0	0.163889	0.163889	0	0.133928	0	0.0694444	0.163889	0	12	0	6	8	2043	90	1332	84	50	chr11_29723820	29723820	mm10	0	0	0	100	0	0	0	Rtn4	Rtn4	0	http://genome.ucsc.edu/cgi-bin/hgTracks?db=mm10&position=chr11%3A29723819-29723820
chr11_29723820	chr11	29723820	A	G	+	Rtn4	intron	FALSE	TRUE	chr11:29723821	TRUE	TRUE	TRUE	TRUE	FALSE	0	0.297879	0.0266667	0.297879	0.271212	0	0.264542	0.0266667	0.211018	0.297879	0	23	2	18	15	2043	88	823	84	52	chr11_29723821	29723821	mm10	0	0	0	100	0	0	0	Rtn4	Rtn4	0	http://genome.ucsc.edu/cgi-bin/hgTracks?db=mm10&position=chr11%3A29723820-29723821
chr11_30107492	chr11	30107492	T	C	-	Sptbn1	3' end	FALSE	FALSE	chr11:30107493	TRUE	TRUE	FALSE	TRUE	TRUE	0	0.1	0	0.1	0.1	0.0462963	0.0713043	0	0.1	0.075	3	5	0	3	3	815	996	1282	1629	558	chr11_30107493	30107493	mm10	0	100	100	100	0	0	100	Sptbn1	Sptbn1	0	http://genome.ucsc.edu/cgi-bin/hgTracks?db=mm10&position=chr11%3A30107492-30107493
chr11_30112918	chr11	30112918	A	G	+	Sptbn1	intron	FALSE	FALSE	chr11:30112919	TRUE	TRUE	TRUE	TRUE	TRUE	0.0396552	0.0791317	0.0396552	0.0791317	0.0394765	0.0484848	0.0396552	0.0416667	0.0555556	0.0791317	3	3	1	3	4	883	1037	1440	966	50	chr11_30112919	30112919	mm10	0	0	0	100	0	0	0	Sptbn1	Sptbn1	0	http://genome.ucsc.edu/cgi-bin/hgTracks?db=mm10&position=chr11%3A30112918-30112919
chr11_30778309	chr11	30778309	A	G	+	Psme4	intron	TRUE	FALSE	chr11:30778310	TRUE	TRUE	TRUE	TRUE	FALSE	0	0.140152	0.0238095	0.140152	0.116342	0	0.0238095	0.100877	0.0500518	0.140152	0	2	6	4	8	188	156	61	84	62	chr11_30778310	30778310	mm10	0	0	0	100	0	0	0	Psme4	Psme4	0	http://genome.ucsc.edu/cgi-bin/hgTracks?db=mm10&position=chr11%3A30778309-30778310
chr11_30838103	chr11	30838103	A	G	+	Psme4	intron	TRUE	FALSE	chr11:30838104	TRUE	TRUE	TRUE	TRUE	FALSE	0	0.073975	0.0208333	0.073975	0.0531417	0	0.0222222	0.0208333	0.073975	0.0555556	0	1	1	4	1	246	210	125	117	121	chr11_30838104	30838104	mm10	0	0	0	100	0	0	0	Psme4	Psme4	0	http://genome.ucsc.edu/cgi-bin/hgTracks?db=mm10&position=chr11%3A30838103-30838104
chr11_30856881	chr11	30856881	A	G	+	Psme4	intron	FALSE	FALSE	chr11:30856882	TRUE	TRUE	FALSE	TRUE	FALSE	0	0.096687	0	0.096687	0.096687	0	0.096687	0	0.0638889	0.0350877	0	7	0	4	2	166	71	147	91	82	chr11_30856882	30856882	mm10	0	0	0	100	0	0	0	Psme4	Psme4	0	http://genome.ucsc.edu/cgi-bin/hgTracks?db=mm10&position=chr11%3A30856881-30856882
chr11_30942810	chr11	30942810	T	C	-	Erlec1	intron	FALSE	TRUE	chr11:30942811	TRUE	TRUE	TRUE	TRUE	FALSE	0	0.0851852	0.0104167	0.0851852	0.0747685	0	0.0104167	0.0222222	0.0434783	0.0851852	0	1	1	3	5	501	369	241	312	163	chr11_30942811	30942811	mm10	0	0	0	100	0	0	0	Erlec1	Erlec1	0	http://genome.ucsc.edu/cgi-bin/hgTracks?db=mm10&position=chr11%3A30942810-30942811
chr11_30942819	chr11	30942819	T	C	-	Erlec1	intron	FALSE	TRUE	chr11:30942820	TRUE	TRUE	TRUE	FALSE	FALSE	0	0.0743034	0	0.0743034	0.0743034	0	0	0.0541667	0.0326954	0.0743034	0	0	3	2	4	505	517	116	185	161	chr11_30942820	30942820	mm10	0	0	0	100	0	0	0	Erlec1	Erlec1	0	http://genome.ucsc.edu/cgi-bin/hgTracks?db=mm10&position=chr11%3A30942819-30942820
chr11_30975392	chr11	30975392	A	G	+	Asb3	intron	FALSE	FALSE	chr11:30975393	TRUE	TRUE	FALSE	TRUE	FALSE	0	0.283333	0	0.283333	0.283333	0	0.283333	0	0.0666667	0.111111	0	7	0	1	1	183	71	109	127	96	chr11_30975393	30975393	mm10	0	0	0	100	0	100	0	Asb3	Asb3	0	http://genome.ucsc.edu/cgi-bin/hgTracks?db=mm10&position=chr11%3A30975392-30975393
chr11_32029231	chr11	32029231	A	G	+	Nsg2	intron	FALSE	TRUE	chr11:32029232	TRUE	TRUE	FALSE	TRUE	FALSE	0	0.0836601	0	0.0836601	0.0836601	0	0.0836601	0	0.0277778	0.030303	0	4	0	1	1	2065	758	1444	1275	1123	chr11_32029232	32029232	mm10	0	0	0	100	0	0	0	Nsg2	Nsg2	0	http://genome.ucsc.edu/cgi-bin/hgTracks?db=mm10&position=chr11%3A32029231-32029232
chr11_32047196	chr11	32047196	A	G	+	Nsg2	intron	FALSE	FALSE	chr11:32047197	TRUE	TRUE	TRUE	TRUE	FALSE	0	0.27619	0.0833333	0.27619	0.192857	0	0.201923	0.0833333	0.0936819	0.27619	0	6	2	3	5	1974	615	1009	620	556	chr11_32047197	32047197	mm10	0	0	0	100	0	0	0	Nsg2	Nsg2	0	http://genome.ucsc.edu/cgi-bin/hgTracks?db=mm10&position=chr11%3A32047196-32047197
chr11_32047265	chr11	32047265	A	G	+	Nsg2	intron	FALSE	FALSE	chr11:32047266	TRUE	TRUE	TRUE	FALSE	TRUE	0	0.266667	0	0.266667	0.266667	0.037037	0	0.138889	0.047619	0.266667	1	0	2	1	6	1385	1974	380	1218	535	chr11_32047266	32047266	mm10	0	0	0	100	0	0	0	Nsg2	Nsg2	0	http://genome.ucsc.edu/cgi-bin/hgTracks?db=mm10&position=chr11%3A32047265-32047266
chr11_3229599	chr11	3229599	A	G	+	Eif4enif1	intron	TRUE	FALSE	chr11:3229600	TRUE	TRUE	FALSE	TRUE	FALSE	0	0.148148	0	0.148148	0.148148	0	0.0904762	0	0.148148	0.133333	0	4	0	4	2	298	101	170	186	82	chr11_3229600	3229600	mm10	0	0	0	100	0	0	0	Eif4enif1	Eif4enif1	0	http://genome.ucsc.edu/cgi-bin/hgTracks?db=mm10&position=chr11%3A3229599-3229600
chr11_3238546	chr11	3238546	A	G	+	Eif4enif1	intron	TRUE	FALSE	chr11:3238547	TRUE	TRUE	TRUE	FALSE	FALSE	0	0.311111	0	0.311111	0.311111	0	0	0.311111	0.0555556	0.133333	0	0	5	1	2	169	172	50	120	72	chr11_3238547	3238547	mm10	0	0	0	100	0	0	0	Eif4enif1	Eif4enif1	0	http://genome.ucsc.edu/cgi-bin/hgTracks?db=mm10&position=chr11%3A3238546-3238547
chr11_32492184	chr11	32492184	A	G	+	Ubtd2	intron	TRUE	FALSE	chr11:32492185	TRUE	TRUE	TRUE	TRUE	FALSE	0	0.52381	0.0833333	0.52381	0.440476	0	0.52381	0.222222	0.133333	0.0833333	0	7	2	2	1	166	74	76	142	97	chr11_32492185	32492185	mm10	0	0	0	100	0	0	0	Ubtd2	Ubtd2	0	http://genome.ucsc.edu/cgi-bin/hgTracks?db=mm10&position=chr11%3A32492184-32492185
chr11_32644716	chr11	32644716	A	G	+	Fbxw11	intron	TRUE	FALSE	chr11:32644717	TRUE	TRUE	TRUE	FALSE	FALSE	0	0.110256	0	0.110256	0.110256	0	0	0.0666667	0.0962963	0.110256	0	0	1	3	5	446	475	160	127	152	chr11_32644717	32644717	mm10	0	0	0	100	0	100	0	Fbxw11	Fbxw11	0	http://genome.ucsc.edu/cgi-bin/hgTracks?db=mm10&position=chr11%3A32644716-32644717
chr11_32645968	chr11	32645968	A	G	+	Fbxw11	intron	TRUE	FALSE	chr11:32645969	TRUE	TRUE	TRUE	FALSE	FALSE	0	0.333333	0	0.333333	0.333333	0	0	0.333333	0.2	0.194444	0	0	5	3	2	434	454	81	218	92	chr11_32645969	32645969	mm10	0	0	0	100	0	100	0	Fbxw11	Fbxw11	0	http://genome.ucsc.edu/cgi-bin/hgTracks?db=mm10&position=chr11%3A32645968-32645969
chr11_35310290	chr11	35310290	A	G	+	Slit3	intron	FALSE	FALSE	chr11:35310291	TRUE	TRUE	TRUE	FALSE	FALSE	0	0.111111	0	0.111111	0.111111	0	0	0.111111	0.100529	0.0929487	0	0	3	5	3	184	231	112	93	72	chr11_35310291	35310291	mm10	0	0	0	100	0	0	0	Slit3	Slit3	0	http://genome.ucsc.edu/cgi-bin/hgTracks?db=mm10&position=chr11%3A35310290-35310291
chr11_35310295	chr11	35310295	A	G	+	Slit3	intron	FALSE	FALSE	chr11:35310296	TRUE	TRUE	FALSE	FALSE	FALSE	0	0.104701	0	0.104701	0.104701	0	0	0	0.0454545	0.104701	0	0	0	3	4	185	231	148	156	76	chr11_35310296	35310296	mm10	0	0	0	100	0	0	0	Slit3	Slit3	0	http://genome.ucsc.edu/cgi-bin/hgTracks?db=mm10&position=chr11%3A35310295-35310296
chr11_35311262	chr11	35311262	A	G	+	Slit3	intron	FALSE	FALSE	chr11:35311263	TRUE	TRUE	TRUE	TRUE	FALSE	0	0.0808824	0.047619	0.0808824	0.0332633	0	0.047619	0.0512821	0.0808824	0.0555556	0	4	2	5	3	217	186	115	65	124	chr11_35311263	35311263	mm10	0	0	0	100	0	0	0	Slit3	Slit3	0	http://genome.ucsc.edu/cgi-bin/hgTracks?db=mm10&position=chr11%3A35311262-35311263
chr11_35311285	chr11	35311285	A	G	+	Slit3	intron	FALSE	FALSE	chr11:35311286	TRUE	TRUE	TRUE	TRUE	FALSE	0	0.0974713	0.0534188	0.0974713	0.0440525	0	0.0768116	0.0555556	0.0974713	0.0534188	0	4	1	8	2	221	128	107	140	78	chr11_35311286	35311286	mm10	0	0	0	100	0	0	0	Slit3	Slit3	0	http://genome.ucsc.edu/cgi-bin/hgTracks?db=mm10&position=chr11%3A35311285-35311286
chr11_35311301	chr11	35311301	A	G	+	Slit3	intron	FALSE	FALSE	chr11:35311302	TRUE	TRUE	TRUE	FALSE	FALSE	0	0.166667	0	0.166667	0.166667	0	0	0.166667	0.0926282	0.113636	0	0	4	7	4	221	241	80	78	81	chr11_35311302	35311302	mm10	0	0	0	100	0	0	0	Slit3	Slit3	0	http://genome.ucsc.edu/cgi-bin/hgTracks?db=mm10&position=chr11%3A35311301-35311302
chr11_35327822	chr11	35327822	A	G	+	Slit3	intron	FALSE	TRUE	chr11:35327823	TRUE	TRUE	FALSE	TRUE	FALSE	0	0.111111	0	0.111111	0.111111	0	0.0992063	0	0.0196078	0.111111	0	4	0	1	2	214	130	141	167	60	chr11_35327823	35327823	mm10	0	0	0	100	0	0	0	Slit3	Slit3	0	http://genome.ucsc.edu/cgi-bin/hgTracks?db=mm10&position=chr11%3A35327822-35327823
chr11_35427895	chr11	35427895	A	G	+	Slit3	intron	FALSE	FALSE	chr11:35427896	TRUE	TRUE	FALSE	TRUE	FALSE	0	0.166667	0	0.166667	0.166667	0	0.103175	0	0.111111	0.166667	0	2	0	4	2	178	71	139	144	90	chr11_35427896	35427896	mm10	0	0	0	100	0	0	0	Slit3	Slit3	0	http://genome.ucsc.edu/cgi-bin/hgTracks?db=mm10&position=chr11%3A35427895-35427896
chr11_4169280	chr11	4169280	T	C	-	Sf3a1	intron	TRUE	FALSE	chr11:4169281	TRUE	TRUE	TRUE	TRUE	TRUE	0.030303	0.15	0.0555556	0.15	0.0944444	0.030303	0.0666667	0.0555556	0.0923077	0.15	1	2	1	2	2	287	134	118	114	77	chr11_4169281	4169281	mm10	0	0	0	100	0	0	0	Sf3a1	Sf3a1	0	http://genome.ucsc.edu/cgi-bin/hgTracks?db=mm10&position=chr11%3A4169280-4169281
chr11_4180935	chr11	4180935	A	G	+	Sf3a1	exon	FALSE	FALSE	chr11:4180936	TRUE	TRUE	FALSE	TRUE	FALSE	0	0.0395234	0	0.0395234	0.0395234	0	0.010101	0	0.0395234	0.0246914	0	1	0	4	2	75	87	61	95	66	chr11_4180936	4180936	mm10	0	0	100	0	0	0	100	Sf3a1	Sf3a1	0	http://genome.ucsc.edu/cgi-bin/hgTracks?db=mm10&position=chr11%3A4180935-4180936
chr11_41956304	chr11	41956304	T	C	-	Gabrg2	intron	FALSE	FALSE	chr11:41956305	TRUE	TRUE	FALSE	TRUE	TRUE	0	0.266667	0	0.266667	0.266667	0.166667	0.266667	0	0.266667	0.25	2	4	0	4	3	270	517	433	442	178	chr11_41956305	41956305	mm10	0	0	0	100	0	0	0	Gabrg2	Gabrg2	0	http://genome.ucsc.edu/cgi-bin/hgTracks?db=mm10&position=chr11%3A41956304-41956305
chr11_41959070	chr11	41959070	A	G	+	Gabrg2	intron	FALSE	FALSE	chr11:41959071	TRUE	TRUE	FALSE	TRUE	TRUE	0	0.285714	0	0.285714	0.285714	0.208333	0.111111	0	0.285714	0.177778	5	1	0	6	4	485	515	440	207	187	chr11_41959071	41959071	mm10	0	0	0	100	0	0	0	Gabrg2	Gabrg2	0	http://genome.ucsc.edu/cgi-bin/hgTracks?db=mm10&position=chr11%3A41959070-41959071
chr11_41961131	chr11	41961131	A	G	+	Gabrg2	intron	FALSE	FALSE	chr11:41961132	TRUE	TRUE	FALSE	TRUE	FALSE	0	0.451852	0	0.451852	0.451852	0	0.266667	0	0.451852	0.422222	0	4	0	9	5	667	511	430	210	181	chr11_41961132	41961132	mm10	0	0	0	100	0	0	0	Gabrg2	Gabrg2	0	http://genome.ucsc.edu/cgi-bin/hgTracks?db=mm10&position=chr11%3A41961131-41961132
chr11_41972147	chr11	41972147	A	G	+	Gabrg2	intron	FALSE	FALSE	chr11:41972148	TRUE	TRUE	FALSE	TRUE	TRUE	0	0.388889	0	0.388889	0.388889	0.388889	0.194444	0	0.388889	0.222222	7	4	0	5	4	319	362	480	283	422	chr11_41972148	41972148	mm10	0	0	0	100	0	0	0	Gabrg2	Gabrg2	0	http://genome.ucsc.edu/cgi-bin/hgTracks?db=mm10&position=chr11%3A41972147-41972148
chr11_41972278	chr11	41972278	T	C	-	Gabrg2	intron	FALSE	FALSE	chr11:41972279	TRUE	TRUE	FALSE	TRUE	TRUE	0	0.6	0	0.377778	0.377778	0.6	0.047619	0	0.377778	0.316667	7	1	0	5	4	315	647	475	283	231	chr11_41972279	41972279	mm10	0	0	0	100	0	0	0	Gabrg2	Gabrg2	0	http://genome.ucsc.edu/cgi-bin/hgTracks?db=mm10&position=chr11%3A41972278-41972279
chr11_41973707	chr11	41973707	T	C	-	Gabrg2	intron	FALSE	FALSE	chr11:41973708	TRUE	TRUE	FALSE	TRUE	TRUE	0	0.555556	0	0.555556	0.555556	0.472222	0.0833333	0	0.333333	0.555556	5	1	0	3	5	314	663	479	267	228	chr11_41973708	41973708	mm10	0	0	0	100	0	0	0	Gabrg2	Gabrg2	0	http://genome.ucsc.edu/cgi-bin/hgTracks?db=mm10&position=chr11%3A41973707-41973708
chr11_41974138	chr11	41974138	T	C	-	Gabrg2	intron	FALSE	FALSE	chr11:41974139	TRUE	TRUE	FALSE	TRUE	TRUE	0	0.416667	0	0.416667	0.416667	0.166667	0.333333	0	0.416667	0.222222	5	5	0	5	2	573	356	473	253	451	chr11_41974139	41974139	mm10	0	0	0	100	0	0	0	Gabrg2	Gabrg2	0	http://genome.ucsc.edu/cgi-bin/hgTracks?db=mm10&position=chr11%3A41974138-41974139
chr11_42428250	chr11	42428250	A	G	+	Gabrb2	intron	FALSE	FALSE	chr11:42428251	TRUE	TRUE	TRUE	TRUE	FALSE	0	0.0687646	0.0128205	0.0687646	0.0559441	0	0.0687646	0.047619	0.0128205	0.0238095	0	5	1	1	1	971	402	264	701	402	chr11_42428251	42428251	mm10	0	0	0	100	0	0	0	Gabrb2	Gabrb2	0	http://genome.ucsc.edu/cgi-bin/hgTracks?db=mm10&position=chr11%3A42428250-42428251
chr11_42428356	chr11	42428356	A	G	+	Gabrb2	intron	FALSE	FALSE	chr11:42428357	TRUE	TRUE	TRUE	TRUE	FALSE	0	0.141667	0.0416667	0.141667	0.1	0	0.141667	0.128571	0.0416667	0.138889	0	4	3	1	3	941	360	215	591	200	chr11_42428357	42428357	mm10	0	0	0	100	0	0	0	Gabrb2	Gabrb2	0	http://genome.ucsc.edu/cgi-bin/hgTracks?db=mm10&position=chr11%3A42428356-42428357
chr11_42430928	chr11	42430928	A	G	+	Gabrb2	intron	FALSE	FALSE	chr11:42430929	TRUE	TRUE	TRUE	TRUE	FALSE	0	0.228175	0.0695187	0.228175	0.158656	0	0.176923	0.228175	0.141573	0.0695187	0	15	13	11	3	953	404	50	76	215	chr11_42430929	42430929	mm10	0	0	0	100	0	0	0	Gabrb2	Gabrb2	0	http://genome.ucsc.edu/cgi-bin/hgTracks?db=mm10&position=chr11%3A42430928-42430929
chr11_42443205	chr11	42443205	A	G	+	Gabrb2	intron	TRUE	FALSE	chr11:42443206	TRUE	TRUE	TRUE	FALSE	FALSE	0	0.177778	0	0.177778	0.177778	0	0	0.177778	0.0128205	0.0416667	0	0	5	1	1	961	1093	226	609	379	chr11_42443206	42443206	mm10	0	0	0	100	0	0	0	Gabrb2	Gabrb2	0	http://genome.ucsc.edu/cgi-bin/hgTracks?db=mm10&position=chr11%3A42443205-42443206
chr11_42531693	chr11	42531693	T	C	-	Gabrb2	intron	FALSE	FALSE	chr11:42531694	TRUE	TRUE	FALSE	TRUE	TRUE	0	0.0976431	0	0.0976431	0.0976431	0.0714286	0.030303	0	0.0589744	0.0976431	3	1	0	3	6	655	707	663	341	334	chr11_42531694	42531694	mm10	0	0	0	100	0	0	0	Gabrb2	Gabrb2	0	http://genome.ucsc.edu/cgi-bin/hgTracks?db=mm10&position=chr11%3A42531693-42531694
chr11_42602889	chr11	42602889	A	G	+	Gabrb2	intron	FALSE	FALSE	chr11:42602890	TRUE	TRUE	FALSE	FALSE	FALSE	0	0.0512821	0	0.0512821	0.0512821	0	0	0	0.047619	0.0512821	0	0	0	2	2	1032	1112	607	310	506	chr11_42602890	42602890	mm10	0	0	0	100	0	0	0	Gabrb2	Gabrb2	0	http://genome.ucsc.edu/cgi-bin/hgTracks?db=mm10&position=chr11%3A42602889-42602890
chr11_42602902	chr11	42602902	A	G	+	Gabrb2	intron	FALSE	FALSE	chr11:42602903	TRUE	TRUE	TRUE	FALSE	FALSE	0	0.115497	0	0.115497	0.115497	0	0	0.115497	0.0571429	0.0333333	0	0	7	2	1	1028	1109	206	321	464	chr11_42602903	42602903	mm10	0	0	0	100	0	0	0	Gabrb2	Gabrb2	0	http://genome.ucsc.edu/cgi-bin/hgTracks?db=mm10&position=chr11%3A42602902-42602903
chr11_42602923	chr11	42602923	A	G	+	Gabrb2	intron	FALSE	FALSE	chr11:42602924	TRUE	TRUE	TRUE	TRUE	FALSE	0	0.166667	0.0222222	0.166667	0.144444	0	0.0222222	0.166667	0.0277778	0.047619	0	1	4	1	1	1025	761	179	586	453	chr11_42602924	42602924	mm10	0	0	0	100	0	0	0	Gabrb2	Gabrb2	0	http://genome.ucsc.edu/cgi-bin/hgTracks?db=mm10&position=chr11%3A42602923-42602924
chr11_42612449	chr11	42612449	A	G	+	Gabrb2	intron	FALSE	FALSE	chr11:42612450	TRUE	TRUE	TRUE	TRUE	FALSE	0	0.10306	0.0175439	0.10306	0.0855157	0	0.0333333	0.0175439	0.10306	0.037037	0	1	1	4	1	1008	720	362	328	483	chr11_42612450	42612450	mm10	0	0	0	100	0	0	0	Gabrb2	Gabrb2	0	http://genome.ucsc.edu/cgi-bin/hgTracks?db=mm10&position=chr11%3A42612449-42612450
chr11_42612456	chr11	42612456	A	G	+	Gabrb2	intron	FALSE	FALSE	chr11:42612457	TRUE	TRUE	TRUE	FALSE	FALSE	0	0.121693	0	0.121693	0.121693	0	0	0.0891266	0.0277778	0.121693	0	0	4	2	3	1007	1079	193	596	239	chr11_42612457	42612457	mm10	0	0	0	100	0	0	0	Gabrb2	Gabrb2	0	http://genome.ucsc.edu/cgi-bin/hgTracks?db=mm10&position=chr11%3A42612456-42612457
chr11_43684124	chr11	43684124	A	G	+	Pwwp2a	intron	FALSE	FALSE	chr11:43684125	TRUE	TRUE	FALSE	TRUE	FALSE	0	0.0872727	0	0.0872727	0.0872727	0	0.0414779	0	0.0339506	0.0872727	0	5	0	5	6	154	118	90	144	87	chr11_43684125	43684125	mm10	0	0	0	100	0	0	0	Pwwp2a	Pwwp2a	0	http://genome.ucsc.edu/cgi-bin/hgTracks?db=mm10&position=chr11%3A43684124-43684125
chr11_43684138	chr11	43684138	A	G	+	Pwwp2a	intron	FALSE	FALSE	chr11:43684139	TRUE	TRUE	FALSE	TRUE	FALSE	0	0.111111	0	0.111111	0.111111	0	0.0806247	0	0.0418552	0.111111	0	10	0	6	7	157	117	88	138	82	chr11_43684139	43684139	mm10	0	0	0	100	0	0	0	Pwwp2a	Pwwp2a	0	http://genome.ucsc.edu/cgi-bin/hgTracks?db=mm10&position=chr11%3A43684138-43684139
chr11_43684164	chr11	43684164	A	G	+	Pwwp2a	intron	FALSE	FALSE	chr11:43684165	TRUE	TRUE	TRUE	FALSE	FALSE	0	0.127737	0	0.127737	0.127737	0	0	0.127737	0.042782	0.0645342	0	0	14	5	5	143	133	95	125	99	chr11_43684165	43684165	mm10	0	0	0	100	0	0	0	Pwwp2a	Pwwp2a	0	http://genome.ucsc.edu/cgi-bin/hgTracks?db=mm10&position=chr11%3A43684164-43684165
chr11_43703006	chr11	43703006	A	G	+	Pwwp2a	intron	TRUE	FALSE	chr11:43703007	TRUE	TRUE	FALSE	TRUE	FALSE	0	0.0904977	0	0.0904977	0.0904977	0	0.0904977	0	0.0638441	0.0166667	0	6	0	5	1	122	71	83	87	80	chr11_43703007	43703007	mm10	0	0	0	100	0	0	0	Pwwp2a	Pwwp2a	0	http://genome.ucsc.edu/cgi-bin/hgTracks?db=mm10&position=chr11%3A43703006-43703007
chr11_43703015	chr11	43703015	A	G	+	Pwwp2a	intron	TRUE	FALSE	chr11:43703016	TRUE	TRUE	TRUE	TRUE	FALSE	0	0.0489247	0.0151515	0.0489247	0.0337732	0	0.0489247	0.0351852	0.0151515	0.0277778	0	4	2	1	1	123	79	68	111	83	chr11_43703016	43703016	mm10	0	0	0	100	0	0	0	Pwwp2a	Pwwp2a	0	http://genome.ucsc.edu/cgi-bin/hgTracks?db=mm10&position=chr11%3A43703015-43703016
chr11_43718611	chr11	43718611	A	G	+	Pwwp2a	intron	FALSE	TRUE	chr11:43718612	TRUE	TRUE	TRUE	TRUE	FALSE	0	0.126984	0.0277778	0.126984	0.0992063	0	0.0277778	0.111111	0.0555556	0.126984	0	1	1	2	5	171	121	52	96	54	chr11_43718612	43718612	mm10	0	0	0	100	0	0	0	Pwwp2a	Pwwp2a	0	http://genome.ucsc.edu/cgi-bin/hgTracks?db=mm10&position=chr11%3A43718611-43718612
chr11_44532853	chr11	44532853	T	C	-	Rnf145	intron	FALSE	FALSE	chr11:44532854	TRUE	TRUE	FALSE	TRUE	TRUE	0	0.416667	0	0.416667	0.416667	0.0952381	0.416667	0	0.190476	0.25	2	6	0	4	3	213	123	173	160	134	chr11_44532854	44532854	mm10	0	0	0	100	0	0	0	Rnf145	Rnf145	0	http://genome.ucsc.edu/cgi-bin/hgTracks?db=mm10&position=chr11%3A44532853-44532854
chr11_45865571	chr11	45865571	A	G	+	Clint1	intron	FALSE	TRUE	chr11:45865572	TRUE	TRUE	TRUE	TRUE	FALSE	0	0.111111	0.0208333	0.111111	0.0902778	0	0.111111	0.0555556	0.0208333	0.111111	0	2	2	1	5	200	131	122	120	100	chr11_45865572	45865572	mm10	0	0	0	100	0	0	0	Clint1	Clint1	0	http://genome.ucsc.edu/cgi-bin/hgTracks?db=mm10&position=chr11%3A45865571-45865572
chr11_4875616	chr11	4875616	A	G	+	Nipsnap1	intron	TRUE	FALSE	chr11:4875617	TRUE	TRUE	FALSE	TRUE	FALSE	0	0.102241	0	0.102241	0.102241	0	0.04	0	0.0555556	0.102241	0	3	0	2	5	281	220	74	165	73	chr11_4875617	4875617	mm10	0	0	0	100	0	0	0	Nipsnap1	Nipsnap1	0	http://genome.ucsc.edu/cgi-bin/hgTracks?db=mm10&position=chr11%3A4875616-4875617
chr11_49245419	chr11	49245419	A	G	+	Mgat1	exon	FALSE	FALSE	chr11:49245420	TRUE	TRUE	FALSE	FALSE	TRUE	0	0.0462963	0	0.0462963	0.0462963	0.0237699	0	0	0.0107833	0.0462963	4	0	0	2	3	173	162	66	166	70	chr11_49245420	49245420	mm10	0	0	100	0	0	100	0	Mgat1	Mgat1	0	http://genome.ucsc.edu/cgi-bin/hgTracks?db=mm10&position=chr11%3A49245419-49245420
chr11_50065608	chr11	50065608	A	G	+	Rnf130	intron	FALSE	FALSE	chr11:50065609	TRUE	TRUE	TRUE	FALSE	FALSE	0	0.130952	0	0.130952	0.130952	0	0	0.0673401	0.130952	0.037037	0	0	2	4	1	714	733	243	256	447	chr11_50065609	50065609	mm10	0	0	0	100	0	0	0	Rnf130	Rnf130	0	http://genome.ucsc.edu/cgi-bin/hgTracks?db=mm10&position=chr11%3A50065608-50065609
chr11_50083937	chr11	50083937	A	G	+	Rnf130	intron	FALSE	TRUE	chr11:50083938	TRUE	TRUE	TRUE	TRUE	FALSE	0	0.141667	0.0740741	0.141667	0.0675926	0	0.0740741	0.141667	0.111111	0.111111	0	2	4	1	1	862	592	259	572	572	chr11_50083938	50083938	mm10	0	0	0	100	0	0	0	Rnf130	Rnf130	0	http://genome.ucsc.edu/cgi-bin/hgTracks?db=mm10&position=chr11%3A50083937-50083938
chr11_5029131	chr11	5029131	A	G	+	Ap1b1	intron	TRUE	FALSE	chr11:5029132	TRUE	TRUE	FALSE	TRUE	FALSE	0	0.155556	0	0.155556	0.155556	0	0.111111	0	0.155556	0.047619	0	3	0	4	1	452	197	353	186	244	chr11_5029132	5029132	mm10	0	0	0	100	0	0	0	Ap1b1	Ap1b1	0	http://genome.ucsc.edu/cgi-bin/hgTracks?db=mm10&position=chr11%3A5029131-5029132
chr11_51269720	chr11	51269720	T	C	-	Clk4	intron	FALSE	FALSE	chr11:51269721	TRUE	TRUE	FALSE	TRUE	TRUE	0	0.0666667	0	0.0666667	0.0666667	0.0151515	0.0268979	0	0.0666667	0.0666667	1	3	0	4	2	293	205	201	174	155	chr11_51269721	51269721	mm10	0	0	0	100	0	100	0	Clk4	Clk4	0	http://genome.ucsc.edu/cgi-bin/hgTracks?db=mm10&position=chr11%3A51269720-51269721
chr11_52105927	chr11	52105927	A	G	+	Ppp2ca	intron	FALSE	TRUE	chr11:52105928	TRUE	TRUE	TRUE	TRUE	FALSE	0	0.25	0.0827068	0.25	0.167293	0	0.0827068	0.25	0.175099	0.111111	0	6	5	9	2	1942	726	593	54	1102	chr11_52105928	52105928	mm10	0	0	0	100	0	0	0	Ppp2ca	Ppp2ca	0	http://genome.ucsc.edu/cgi-bin/hgTracks?db=mm10&position=chr11%3A52105927-52105928
chr11_52105939	chr11	52105939	A	G	+	Ppp2ca	intron	FALSE	TRUE	chr11:52105940	TRUE	TRUE	TRUE	TRUE	FALSE	0	0.177778	0.0222222	0.177778	0.155556	0	0.0222222	0.177778	0.134387	0.047619	0	1	4	8	1	1943	1368	595	56	1103	chr11_52105940	52105940	mm10	0	0	0	100	0	0	0	Ppp2ca	Ppp2ca	0	http://genome.ucsc.edu/cgi-bin/hgTracks?db=mm10&position=chr11%3A52105939-52105940
chr11_52105960	chr11	52105960	A	G	+	Ppp2ca	intron	FALSE	TRUE	chr11:52105961	TRUE	TRUE	TRUE	FALSE	FALSE	0	0.179183	0	0.179183	0.179183	0	0	0.0555556	0.179183	0.0555556	0	0	1	10	1	1942	2032	1022	56	1125	chr11_52105961	52105961	mm10	0	0	0	100	0	0	0	Ppp2ca	Ppp2ca	0	http://genome.ucsc.edu/cgi-bin/hgTracks?db=mm10&position=chr11%3A52105960-52105961
chr11_52105969	chr11	52105969	A	G	+	Ppp2ca	intron	FALSE	TRUE	chr11:52105970	TRUE	TRUE	TRUE	TRUE	FALSE	0	0.106061	0.0416667	0.106061	0.0643939	0	0.0444444	0.047619	0.106061	0.0416667	0	4	1	4	1	1941	1405	1026	661	1102	chr11_52105970	52105970	mm10	0	0	0	100	0	0	0	Ppp2ca	Ppp2ca	0	http://genome.ucsc.edu/cgi-bin/hgTracks?db=mm10&position=chr11%3A52105969-52105970
chr11_52107067	chr11	52107067	A	G	+	Ppp2ca	intron	FALSE	TRUE	chr11:52107068	TRUE	TRUE	TRUE	TRUE	FALSE	0	0.147619	0.0238095	0.147619	0.12381	0	0.0238095	0.130952	0.147619	0.0666667	0	1	3	5	1	1947	1337	502	614	1004	chr11_52107068	52107068	mm10	0	0	0	100	0	0	0	Ppp2ca	Ppp2ca	0	http://genome.ucsc.edu/cgi-bin/hgTracks?db=mm10&position=chr11%3A52107067-52107068
chr11_52119307	chr11	52119307	T	C	-	Ppp2ca	intron	FALSE	FALSE	chr11:52119308	TRUE	TRUE	TRUE	TRUE	FALSE	0	0.075641	0.030303	0.075641	0.045338	0	0.030303	0.0666667	0.075641	0.0673077	0	1	2	4	2	2040	1601	900	716	571	chr11_52119308	52119308	mm10	0	0	0	100	0	0	0	Ppp2ca	Ppp2ca	0	http://genome.ucsc.edu/cgi-bin/hgTracks?db=mm10&position=chr11%3A52119307-52119308
chr11_52237198	chr11	52237198	A	G	+	Skp1a	intron	TRUE	FALSE	chr11:52237199	TRUE	TRUE	FALSE	TRUE	FALSE	0	0.124242	0	0.124242	0.124242	0	0.124242	0	0.117949	0.111111	0	4	0	3	1	3228	1161	1479	1058	1211	chr11_52237199	52237199	mm10	0	0	0	100	0	0	0	Skp1a	Skp1a	0	http://genome.ucsc.edu/cgi-bin/hgTracks?db=mm10&position=chr11%3A52237198-52237199
chr11_52237368	chr11	52237368	A	G	+	Skp1a	intron	TRUE	FALSE	chr11:52237369	TRUE	TRUE	FALSE	FALSE	FALSE	0	0.263889	0	0.263889	0.263889	0	0	0	0.263889	0.0555556	0	0	0	3	1	3213	3345	1473	1040	1213	chr11_52237369	52237369	mm10	0	0	0	100	0	0	0	Skp1a	Skp1a	0	http://genome.ucsc.edu/cgi-bin/hgTracks?db=mm10&position=chr11%3A52237368-52237369
chr11_52364767	chr11	52364767	A	G	+	Vdac1	intron	TRUE	FALSE	chr11:52364768	TRUE	TRUE	TRUE	FALSE	FALSE	0	0.0952381	0	0.0952381	0.0952381	0	0	0.0952381	0.0608466	0.037037	0	0	4	2	2	820	869	645	306	891	chr11_52364768	52364768	mm10	0	0	0	100	0	100	0	Vdac1	Vdac1	0	http://genome.ucsc.edu/cgi-bin/hgTracks?db=mm10&position=chr11%3A52364767-52364768
chr11_52378467	chr11	52378467	T	C	-	Vdac1	intron	FALSE	FALSE	chr11:52378468	TRUE	TRUE	FALSE	TRUE	FALSE	0	0.166667	0	0.166667	0.166667	0	0.106838	0	0.166667	0.111111	0	3	0	3	1	3141	1165	2055	1092	1728	chr11_52378468	52378468	mm10	0	0	0	100	0	0	0	Vdac1	Vdac1	0	http://genome.ucsc.edu/cgi-bin/hgTracks?db=mm10&position=chr11%3A52378467-52378468
chr11_53365331	chr11	53365331	A	G	+	Aff4	intron	TRUE	FALSE	chr11:53365332	TRUE	TRUE	FALSE	TRUE	FALSE	0	0.185185	0	0.185185	0.185185	0	0.030303	0	0.0952381	0.185185	0	1	0	2	3	586	411	294	398	148	chr11_53365332	53365332	mm10	0	0	0	100	0	100	0	Aff4	Aff4	0	http://genome.ucsc.edu/cgi-bin/hgTracks?db=mm10&position=chr11%3A53365331-53365332
chr11_53383423	chr11	53383423	A	G	+	Aff4	intron	TRUE	FALSE	chr11:53383424	TRUE	TRUE	TRUE	FALSE	FALSE	0	0.0648148	0.00900901	0.0648148	0.0558058	0	0.00900901	0.0388889	0.0648148	0.0290404	0	1	2	4	2	1156	787	225	390	296	chr11_53383424	53383424	mm10	0	0	0	100	0	0	0	Aff4	Aff4	0	http://genome.ucsc.edu/cgi-bin/hgTracks?db=mm10&position=chr11%3A53383423-53383424
chr11_53390616	chr11	53390616	A	G	+	Aff4	intron	TRUE	FALSE	chr11:53390617	TRUE	TRUE	TRUE	TRUE	FALSE	0	0.2	0.047619	0.2	0.152381	0	0.103175	0.2	0.0626781	0.047619	0	2	3	2	1	1237	395	188	407	434	chr11_53390617	53390617	mm10	0	0	0	100	0	0	0	Aff4	Aff4	0	http://genome.ucsc.edu/cgi-bin/hgTracks?db=mm10&position=chr11%3A53390616-53390617
chr11_54344240	chr11	54344240	A	G	+	Acsl6	intron	FALSE	FALSE	chr11:54344241	TRUE	TRUE	FALSE	FALSE	FALSE	0	0.388889	0	0.388889	0.388889	0	0	0	0.0333333	0.388889	0	0	0	1	7	1399	1476	581	954	240	chr11_54344241	54344241	mm10	0	0	0	100	0	0	0	Acsl6	Acsl6	0	http://genome.ucsc.edu/cgi-bin/hgTracks?db=mm10&position=chr11%3A54344240-54344241
chr11_54653731	chr11	54653731	A	G	+	Rapgef6	intron	TRUE	FALSE	chr11:54653732	TRUE	TRUE	FALSE	TRUE	FALSE	0	0.113889	0	0.113889	0.113889	0	0.113889	0	0.0416667	0.108333	0	6	0	2	3	135	51	121	117	61	chr11_54653732	54653732	mm10	0	0	0	100	0	0	0	Rapgef6	Rapgef6	0	http://genome.ucsc.edu/cgi-bin/hgTracks?db=mm10&position=chr11%3A54653731-54653732
chr11_5525557	chr11	5525557	A	G	+	Xbp1	3' end	FALSE	FALSE	chr11:5525558	TRUE	TRUE	TRUE	TRUE	FALSE	0	0.0531191	0.0158318	0.0531191	0.0372872	0	0.0270547	0.0236652	0.0158318	0.0531191	0	19	6	11	19	556	650	274	643	354	chr11_5525558	5525558	mm10	0	100	100	0	0	0	100	Xbp1	Xbp1	0	http://genome.ucsc.edu/cgi-bin/hgTracks?db=mm10&position=chr11%3A5525557-5525558
chr11_57036338	chr11	57036338	A	G	+	Gria1	intron	FALSE	TRUE	chr11:57036339	TRUE	TRUE	FALSE	TRUE	TRUE	0	0.055763	0	0.055763	0.055763	0.0107527	0.0388167	0	0.0156519	0.055763	1	6	0	2	4	765	490	627	462	72	chr11_57036339	57036339	mm10	0	0	0	100	0	0	0	Gria1	Gria1	0	http://genome.ucsc.edu/cgi-bin/hgTracks?db=mm10&position=chr11%3A57036338-57036339
chr11_57079998	chr11	57079998	A	G	+	Gria1	intron	FALSE	TRUE	chr11:57079999	TRUE	TRUE	TRUE	TRUE	FALSE	0	0.0333333	0.015873	0.0333333	0.0174603	0	0.0296296	0.015873	0.0333333	0.0222222	0	4	1	2	1	1114	825	400	783	440	chr11_57079999	57079999	mm10	0	0	0	100	0	0	0	Gria1	Gria1	0	http://genome.ucsc.edu/cgi-bin/hgTracks?db=mm10&position=chr11%3A57079998-57079999
chr11_57088519	chr11	57088519	A	G	+	Gria1	intron	FALSE	TRUE	chr11:57088520	TRUE	TRUE	FALSE	TRUE	FALSE	0	0.0656132	0	0.0656132	0.0656132	0	0.0361111	0	0.0314089	0.0656132	0	4	0	3	4	1129	471	592	97	68	chr11_57088520	57088520	mm10	0	0	0	100	0	0	0	Gria1	Gria1	0	http://genome.ucsc.edu/cgi-bin/hgTracks?db=mm10&position=chr11%3A57088519-57088520
chr11_57088595	chr11	57088595	A	G	+	Gria1	intron	FALSE	TRUE	chr11:57088596	TRUE	TRUE	TRUE	TRUE	FALSE	0	0.156335	0.0412738	0.156335	0.115061	0	0.0442162	0.156335	0.0412738	0.0836039	0	6	8	5	4	1143	500	52	500	52	chr11_57088596	57088596	mm10	0	0	0	100	0	0	0	Gria1	Gria1	0	http://genome.ucsc.edu/cgi-bin/hgTracks?db=mm10&position=chr11%3A57088595-57088596
chr11_57103339	chr11	57103339	A	G	+	Gria1	intron	FALSE	FALSE	chr11:57103340	TRUE	TRUE	FALSE	FALSE	FALSE	0	0.203704	0	0.203704	0.203704	0	0.00694444	0	0.0532514	0.203704	0	1	0	4	10	1112	834	600	451	254	chr11_57103340	57103340	mm10	0	0	0	100	0	0	0	Gria1	Gria1	0	http://genome.ucsc.edu/cgi-bin/hgTracks?db=mm10&position=chr11%3A57103339-57103340
chr11_57297943	chr11	57297943	T	C	-	Gria1	intron	FALSE	FALSE	chr11:57297944	TRUE	TRUE	FALSE	FALSE	FALSE	0	0.0844646	0	0.0844646	0.0844646	0.00584795	0	0	0.0120083	0.0844646	1	0	0	2	4	1207	1967	816	698	389	chr11_57297944	57297944	mm10	0	0	0	100	0	0	0	Gria1	Gria1	0	http://genome.ucsc.edu/cgi-bin/hgTracks?db=mm10&position=chr11%3A57297943-57297944
chr11_57305055	chr11	57305055	T	C	-	Gria1	intron	FALSE	FALSE	chr11:57305056	TRUE	TRUE	FALSE	FALSE	FALSE	0	0.284824	0	0.284824	0.284824	0	0	0	0.0104167	0.284824	0	0	0	1	31	1850	1912	863	1203	429	chr11_57305056	57305056	mm10	0	0	0	100	0	0	0	Gria1	Gria1	0	http://genome.ucsc.edu/cgi-bin/hgTracks?db=mm10&position=chr11%3A57305055-57305056
chr11_57315272	chr11	57315272	T	C	-	Gria1	intron	FALSE	FALSE	chr11:57315273	TRUE	TRUE	FALSE	FALSE	FALSE	0	0.0303658	0	0.0303658	0.0303658	0.00833333	0.00666667	0	0.0126478	0.0303658	1	1	0	2	2	396	137	612	436	349	chr11_57315273	57315273	mm10	0	0	0	100	0	0	0	Gria1	Gria1	0	http://genome.ucsc.edu/cgi-bin/hgTracks?db=mm10&position=chr11%3A57315272-57315273
chr11_57315302	chr11	57315302	T	C	-	Gria1	intron	FALSE	FALSE	chr11:57315303	TRUE	TRUE	FALSE	FALSE	TRUE	0	0.0380952	0	0.0380952	0.0380952	0.0246914	0	0	0.0380952	0.0144928	2	0	0	5	1	713	1075	630	131	518	chr11_57315303	57315303	mm10	0	0	0	100	0	0	0	Gria1	Gria1	0	http://genome.ucsc.edu/cgi-bin/hgTracks?db=mm10&position=chr11%3A57315302-57315303
chr11_57327247	chr11	57327247	A	G	+	Gria1	intron	FALSE	FALSE	chr11:57327248	TRUE	TRUE	TRUE	TRUE	FALSE	0	0.0429293	0.0145503	0.0429293	0.028379	0	0.0145503	0.0190632	0.0429293	0.0166667	0	3	2	8	2	1437	652	245	186	541	chr11_57327248	57327248	mm10	0	0	0	100	0	0	0	Gria1	Gria1	0	http://genome.ucsc.edu/cgi-bin/hgTracks?db=mm10&position=chr11%3A57327247-57327248
chr11_5794055	chr11	5794055	A	G	+	Dbnl	intron	FALSE	FALSE	chr11:5794056	TRUE	TRUE	FALSE	TRUE	FALSE	0	0.118519	0	0.118519	0.118519	0	0.118519	0	0.047619	0.0925926	0	6	0	2	2	329	132	123	131	80	chr11_5794056	5794056	mm10	0	0	0	100	0	0	0	Dbnl	Dbnl	0	http://genome.ucsc.edu/cgi-bin/hgTracks?db=mm10&position=chr11%3A5794055-5794056
chr11_58041474	chr11	58041474	T	C	-	Larp1	intron	FALSE	FALSE	chr11:58041475	TRUE	TRUE	TRUE	TRUE	FALSE	0	0.0965309	0.047619	0.0965309	0.0489119	0	0.0965309	0.0952381	0.0512821	0.047619	0	4	2	2	1	541	252	208	443	272	chr11_58041475	58041475	mm10	0	0	0	100	0	0	0	Larp1	Larp1	0	http://genome.ucsc.edu/cgi-bin/hgTracks?db=mm10&position=chr11%3A58041474-58041475
chr11_58059547	chr11	58059547	A	G	+	Larp1	exon	FALSE	FALSE	chr11:58059548	TRUE	TRUE	FALSE	TRUE	FALSE	0.00532182	0.020628	0.00813008	0.020628	0.0124979	0.00532182	0.0150924	0.00813008	0.0157188	0.020628	3	10	2	9	7	564	657	265	560	330	chr11_58059548	58059548	mm10	0	0	100	0	0	0	100	Larp1	Larp1	0	http://genome.ucsc.edu/cgi-bin/hgTracks?db=mm10&position=chr11%3A58059547-58059548
chr11_59215711	chr11	59215711	T	C	-	Arf1	intron	TRUE	FALSE	chr11:59215712	TRUE	TRUE	TRUE	TRUE	FALSE	0	0.199805	0.0175439	0.199805	0.182261	0	0.0175439	0.138889	0.199805	0.0416667	0	1	2	11	1	1170	810	370	402	912	chr11_59215712	59215712	mm10	0	0	0	100	0	100	0	Arf1	Arf1	0	http://genome.ucsc.edu/cgi-bin/hgTracks?db=mm10&position=chr11%3A59215711-59215712
chr11_60111450	chr11	60111450	A	G	+	Rai1	intron	TRUE	FALSE	chr11:60111451	TRUE	TRUE	TRUE	TRUE	FALSE	0	0.142157	0.0222222	0.142157	0.119935	0	0.142157	0.0222222	0.0638889	0.0750916	0	6	1	2	3	177	96	80	89	58	chr11_60111451	60111451	mm10	0	0	0	100	0	100	0	Rai1	Rai1	0	http://genome.ucsc.edu/cgi-bin/hgTracks?db=mm10&position=chr11%3A60111450-60111451
chr11_60121881	chr11	60121881	A	G	+	Rai1	intron	TRUE	FALSE	chr11:60121882	TRUE	TRUE	TRUE	TRUE	FALSE	0	0.0746032	0.0222222	0.0746032	0.052381	0	0.0222222	0.0461538	0.0746032	0.037037	0	1	2	5	1	198	163	72	148	90	chr11_60121882	60121882	mm10	0	0	0	100	0	100	0	Rai1	Rai1	0	http://genome.ucsc.edu/cgi-bin/hgTracks?db=mm10&position=chr11%3A60121881-60121882
chr11_60125955	chr11	60125955	A	G	+	Rai1	intron	TRUE	FALSE	chr11:60125956	TRUE	TRUE	FALSE	FALSE	FALSE	0	0.0740741	0	0.0740741	0.0740741	0	0	0	0.0740741	0.0144928	0	0	0	4	1	191	218	99	161	100	chr11_60125956	60125956	mm10	0	0	0	100	0	100	0	Rai1	Rai1	0	http://genome.ucsc.edu/cgi-bin/hgTracks?db=mm10&position=chr11%3A60125955-60125956
chr11_60125960	chr11	60125960	A	G	+	Rai1	intron	TRUE	FALSE	chr11:60125961	TRUE	TRUE	TRUE	FALSE	FALSE	0	0.173203	0	0.173203	0.173203	0	0	0.173203	0.0701754	0.0868347	0	0	8	4	5	192	219	59	165	79	chr11_60125961	60125961	mm10	0	0	0	100	0	100	0	Rai1	Rai1	0	http://genome.ucsc.edu/cgi-bin/hgTracks?db=mm10&position=chr11%3A60125960-60125961
chr11_60127747	chr11	60127747	A	G	+	Rai1	intron	TRUE	FALSE	chr11:60127748	TRUE	TRUE	TRUE	TRUE	FALSE	0	0.0777778	0.018018	0.0777778	0.0597598	0	0.018018	0.0777778	0.042735	0.037037	0	2	3	5	2	210	189	59	207	103	chr11_60127748	60127748	mm10	0	0	0	100	0	100	0	Rai1	Rai1	0	http://genome.ucsc.edu/cgi-bin/hgTracks?db=mm10&position=chr11%3A60127747-60127748
chr11_60444179	chr11	60444179	A	G	+	Gid4	exon	TRUE	FALSE	chr11:60444180	TRUE	TRUE	TRUE	TRUE	FALSE	0	0.0538035	0.0179045	0.0538035	0.035899	0	0.030525	0.0179045	0.0538035	0.035716	0	8	2	13	5	201	243	118	246	138	chr11_60444180	60444180	mm10	0	0	100	0	0	0	100	Gid4	Gid4	0	http://genome.ucsc.edu/cgi-bin/hgTracks?db=mm10&position=chr11%3A60444179-60444180
chr11_61531449	chr11	61531449	T	C	-	Epn2	intron	FALSE	TRUE	chr11:61531450	TRUE	TRUE	TRUE	TRUE	FALSE	0	0.132479	0.0416667	0.132479	0.090812	0	0.075	0.0833333	0.132479	0.0416667	0	2	1	4	1	482	159	143	164	183	chr11_61531450	61531450	mm10	0	0	0	100	0	0	0	Epn2	Epn2	0	http://genome.ucsc.edu/cgi-bin/hgTracks?db=mm10&position=chr11%3A61531449-61531450
chr11_61867461	chr11	61867461	T	C	-		intergenic	TRUE	FALSE	chr11:61867462	TRUE	TRUE	TRUE	FALSE	FALSE	0	0.0514026	0	0.0514026	0.0514026	0	0	0.0489592	0.0318841	0.0514026	0	0	8	6	12	166	159	165	184	234	chr11_61867462	61867462	mm10	0	0	0	0	100	0	0		Akap10	3844	http://genome.ucsc.edu/cgi-bin/hgTracks?db=mm10&position=chr11%3A61867461-61867462
chr11_61867480	chr11	61867480	T	C	-		intergenic	TRUE	FALSE	chr11:61867481	TRUE	TRUE	TRUE	FALSE	FALSE	0	0.0557952	0	0.0557952	0.0557952	0	0	0.0549588	0.0557952	0.0304115	0	0	9	11	7	163	155	162	213	225	chr11_61867481	61867481	mm10	0	0	0	0	100	0	0		Akap10	3825	http://genome.ucsc.edu/cgi-bin/hgTracks?db=mm10&position=chr11%3A61867480-61867481
chr11_61958444	chr11	61958444	A	G	+	Specc1	intron	TRUE	FALSE	chr11:61958445	TRUE	TRUE	FALSE	TRUE	FALSE	0	0.166667	0	0.166667	0.166667	0	0.0636364	0	0.0318182	0.166667	0	3	0	2	4	202	109	135	123	63	chr11_61958445	61958445	mm10	0	0	0	100	0	100	0	Specc1	Specc1	0	http://genome.ucsc.edu/cgi-bin/hgTracks?db=mm10&position=chr11%3A61958444-61958445
chr11_61982838	chr11	61982838	A	G	+	Specc1	intron	FALSE	FALSE	chr11:61982839	TRUE	TRUE	FALSE	TRUE	TRUE	0	0.25	0	0.25	0.25	0.133333	0.25	0	0.194444	0.0833333	2	3	0	4	1	124	73	124	79	118	chr11_61982839	61982839	mm10	0	0	0	100	0	100	0	Specc1	Specc1	0	http://genome.ucsc.edu/cgi-bin/hgTracks?db=mm10&position=chr11%3A61982838-61982839
chr11_62001121	chr11	62001121	A	G	+	Specc1	intron	TRUE	FALSE	chr11:62001122	TRUE	TRUE	TRUE	FALSE	FALSE	0	0.333333	0	0.333333	0.333333	0	0	0.333333	0.0949074	0.305556	0	0	4	3	3	187	212	60	102	71	chr11_62001122	62001122	mm10	0	0	0	100	0	100	0	Specc1	Specc1	0	http://genome.ucsc.edu/cgi-bin/hgTracks?db=mm10&position=chr11%3A62001121-62001122
chr11_62045276	chr11	62045276	A	G	+	Specc1	intron	FALSE	FALSE	chr11:62045277	TRUE	TRUE	FALSE	TRUE	FALSE	0	0.130952	0	0.130952	0.130952	0	0.0733138	0	0.105624	0.130952	0	6	0	5	3	374	186	164	53	77	chr11_62045277	62045277	mm10	0	0	0	100	0	0	0	Specc1	Specc1	0	http://genome.ucsc.edu/cgi-bin/hgTracks?db=mm10&position=chr11%3A62045276-62045277
chr11_62071858	chr11	62071858	A	G	+	Specc1	intron	TRUE	FALSE	chr11:62071859	TRUE	TRUE	FALSE	TRUE	FALSE	0	0.177778	0	0.177778	0.177778	0	0.113636	0	0.0592105	0.177778	0	4	0	3	3	357	148	163	155	68	chr11_62071859	62071859	mm10	0	0	0	100	0	0	0	Specc1	Specc1	0	http://genome.ucsc.edu/cgi-bin/hgTracks?db=mm10&position=chr11%3A62071858-62071859
chr11_62126958	chr11	62126958	A	G	+	Specc1	intron	FALSE	FALSE	chr11:62126959	TRUE	TRUE	TRUE	TRUE	FALSE	0	0.166667	0.0606061	0.166667	0.106061	0	0.0666667	0.166667	0.0606061	0.0833333	0	1	3	2	2	583	382	76	349	183	chr11_62126959	62126959	mm10	0	0	0	100	0	0	0	Specc1	Specc1	0	http://genome.ucsc.edu/cgi-bin/hgTracks?db=mm10&position=chr11%3A62126958-62126959
chr11_62127353	chr11	62127353	A	G	+	Specc1	intron	FALSE	FALSE	chr11:62127354	TRUE	TRUE	TRUE	FALSE	FALSE	0	0.333333	0	0.333333	0.333333	0	0	0.333333	0.2	0.111111	0	0	3	3	1	572	597	67	208	165	chr11_62127354	62127354	mm10	0	0	0	100	0	0	0	Specc1	Specc1	0	http://genome.ucsc.edu/cgi-bin/hgTracks?db=mm10&position=chr11%3A62127353-62127354
chr11_62150327	chr11	62150327	A	G	+	Specc1	intron	FALSE	TRUE	chr11:62150328	TRUE	TRUE	FALSE	TRUE	FALSE	0	0.179894	0	0.179894	0.179894	0	0.0555556	0	0.179894	0.0833333	0	1	0	4	1	305	231	154	108	129	chr11_62150328	62150328	mm10	0	0	0	100	0	0	0	Specc1	Specc1	0	http://genome.ucsc.edu/cgi-bin/hgTracks?db=mm10&position=chr11%3A62150327-62150328
chr11_62150342	chr11	62150342	A	G	+	Specc1	intron	FALSE	TRUE	chr11:62150343	TRUE	TRUE	FALSE	FALSE	FALSE	0	0.214286	0	0.214286	0.214286	0	0	0	0.214286	0.0833333	0	0	0	4	1	306	346	159	129	129	chr11_62150343	62150343	mm10	0	0	0	100	0	0	0	Specc1	Specc1	0	http://genome.ucsc.edu/cgi-bin/hgTracks?db=mm10&position=chr11%3A62150342-62150343
chr11_62287510	chr11	62287510	A	G	+	Ttc19	intron	TRUE	FALSE	chr11:62287511	TRUE	TRUE	FALSE	FALSE	FALSE	0	0.0994009	0	0.0994009	0.0994009	0	0	0	0.0994009	0.075	0	0	0	5	2	881	909	479	51	208	chr11_62287511	62287511	mm10	0	0	0	100	0	0	0	Ttc19	Ttc19	0	http://genome.ucsc.edu/cgi-bin/hgTracks?db=mm10&position=chr11%3A62287510-62287511
chr11_62289170	chr11	62289170	A	G	+	Ttc19	intron	TRUE	FALSE	chr11:62289171	TRUE	TRUE	FALSE	TRUE	FALSE	0	0.204545	0	0.204545	0.204545	0	0.204545	0	0.0833333	0.111111	0	7	0	2	1	845	315	481	552	347	chr11_62289171	62289171	mm10	0	0	0	100	0	0	0	Ttc19	Ttc19	0	http://genome.ucsc.edu/cgi-bin/hgTracks?db=mm10&position=chr11%3A62289170-62289171
chr11_62299974	chr11	62299974	A	G	+	Ttc19	intron	FALSE	TRUE	chr11:62299975	TRUE	TRUE	FALSE	TRUE	FALSE	0	0.266486	0	0.266486	0.266486	0	0.266486	0	0.015873	0.0534188	0	14	0	1	2	536	59	235	308	107	chr11_62299975	62299975	mm10	0	0	0	100	0	0	0	Ttc19	Ttc19	0	http://genome.ucsc.edu/cgi-bin/hgTracks?db=mm10&position=chr11%3A62299974-62299975
chr11_62316339	chr11	62316339	A	G	+	Ncor1, Ttc19	3' end	TRUE	FALSE	chr11:62316340	TRUE	TRUE	TRUE	TRUE	FALSE	0	0.119219	0.0479295	0.119219	0.071289	0	0.0479295	0.0497113	0.119219	0.100485	0	7	6	16	16	217	156	116	137	137	chr11_62316340	62316340	mm10	0	200	100	0	0	0	100	Ttc19, Ncor1	Ttc19	0	http://genome.ucsc.edu/cgi-bin/hgTracks?db=mm10&position=chr11%3A62316339-62316340
chr11_62320673	chr11	62320673	A	G	+	Ncor1	intron	FALSE	TRUE	chr11:62320674	TRUE	TRUE	TRUE	TRUE	FALSE	0	0.233918	0.111111	0.233918	0.122807	0	0.179216	0.111111	0.233918	0.161111	0	17	3	15	3	549	89	150	62	158	chr11_62320674	62320674	mm10	0	0	0	100	0	0	0	Ncor1	Ncor1	0	http://genome.ucsc.edu/cgi-bin/hgTracks?db=mm10&position=chr11%3A62320673-62320674
chr11_62320682	chr11	62320682	A	G	+	Ncor1	intron	FALSE	TRUE	chr11:62320683	TRUE	TRUE	FALSE	FALSE	FALSE	0	0.0678084	0	0.0678084	0.0678084	0	0	0	0.0678084	0.0185185	0	0	0	4	1	556	624	415	58	302	chr11_62320683	62320683	mm10	0	0	0	100	0	0	0	Ncor1	Ncor1	0	http://genome.ucsc.edu/cgi-bin/hgTracks?db=mm10&position=chr11%3A62320682-62320683
chr11_62320697	chr11	62320697	A	G	+	Ncor1	intron	FALSE	TRUE	chr11:62320698	TRUE	TRUE	TRUE	FALSE	FALSE	0	0.0811966	0	0.0811966	0.0811966	0	0	0.0636364	0.0144928	0.0811966	0	0	2	1	4	563	630	185	351	180	chr11_62320698	62320698	mm10	0	0	0	100	0	0	0	Ncor1	Ncor1	0	http://genome.ucsc.edu/cgi-bin/hgTracks?db=mm10&position=chr11%3A62320697-62320698
chr11_62322924	chr11	62322924	A	G	+	Ncor1	intron	FALSE	TRUE	chr11:62322925	TRUE	TRUE	TRUE	FALSE	FALSE	0	0.14075	0	0.14075	0.14075	0	0	0.0673401	0.14075	0.0452381	0	0	2	8	3	429	525	108	60	189	chr11_62322925	62322925	mm10	0	0	0	100	0	0	0	Ncor1	Ncor1	0	http://genome.ucsc.edu/cgi-bin/hgTracks?db=mm10&position=chr11%3A62322924-62322925
chr11_62322945	chr11	62322945	T	C	-	Ncor1	intron	FALSE	TRUE	chr11:62322946	TRUE	TRUE	TRUE	FALSE	FALSE	0	0.172161	0	0.172161	0.172161	0	0	0.172161	0.0196078	0.0277778	0	0	5	1	1	429	523	118	275	264	chr11_62322946	62322946	mm10	0	0	0	100	0	0	0	Ncor1	Ncor1	0	http://genome.ucsc.edu/cgi-bin/hgTracks?db=mm10&position=chr11%3A62322945-62322946
chr11_62322947	chr11	62322947	A	G	+	Ncor1	intron	FALSE	TRUE	chr11:62322948	TRUE	TRUE	FALSE	TRUE	FALSE	0	0.179356	0	0.179356	0.179356	0	0.179356	0	0.081746	0.0709659	0	14	0	5	5	430	79	292	191	69	chr11_62322948	62322948	mm10	0	0	0	100	0	0	0	Ncor1	Ncor1	0	http://genome.ucsc.edu/cgi-bin/hgTracks?db=mm10&position=chr11%3A62322947-62322948
chr11_62323420	chr11	62323420	A	G	+	Ncor1	intron	FALSE	TRUE	chr11:62323421	TRUE	TRUE	TRUE	TRUE	FALSE	0	0.0551515	0.0111111	0.0551515	0.0440404	0	0.0453404	0.0551515	0.0217391	0.0111111	0	7	4	3	1	477	252	162	252	271	chr11_62323421	62323421	mm10	0	0	0	100	0	0	0	Ncor1	Ncor1	0	http://genome.ucsc.edu/cgi-bin/hgTracks?db=mm10&position=chr11%3A62323420-62323421
chr11_6299740	chr11	6299740	A	G	+	Ogdh	intron	FALSE	TRUE	chr11:6299741	TRUE	TRUE	TRUE	TRUE	FALSE	0	0.117544	0.0277778	0.117544	0.0897661	0	0.117544	0.0277778	0.0952381	0.0666667	0	4	1	4	2	1045	413	316	392	484	chr11_6299741	6299741	mm10	0	0	0	100	0	0	0	Ogdh	Ogdh	0	http://genome.ucsc.edu/cgi-bin/hgTracks?db=mm10&position=chr11%3A6299740-6299741
chr11_6346004	chr11	6346004	A	G	+	Ogdh	intron	TRUE	FALSE	chr11:6346005	TRUE	TRUE	FALSE	FALSE	FALSE	0	0.296296	0	0.296296	0.296296	0	0	0	0.296296	0.037037	0	0	0	4	1	1043	1098	484	395	390	chr11_6346005	6346005	mm10	0	0	0	100	0	0	0	Ogdh	Ogdh	0	http://genome.ucsc.edu/cgi-bin/hgTracks?db=mm10&position=chr11%3A6346004-6346005
chr11_6352454	chr11	6352454	A	G	+	Ogdh	intron	TRUE	FALSE	chr11:6352455	TRUE	TRUE	TRUE	FALSE	FALSE	0	0.269841	0	0.269841	0.269841	0	0	0.0972222	0.0512821	0.269841	0	0	2	2	3	1216	1209	230	815	259	chr11_6352455	6352455	mm10	0	0	0	100	0	0	0	Ogdh	Ogdh	0	http://genome.ucsc.edu/cgi-bin/hgTracks?db=mm10&position=chr11%3A6352454-6352455
chr11_6354744	chr11	6354744	A	G	+	Ogdh	intron	TRUE	FALSE	chr11:6354745	TRUE	TRUE	FALSE	FALSE	FALSE	0	0.2	0	0.2	0.2	0	0	0	0.2	0.0833333	0	0	0	3	1	1196	1197	561	361	470	chr11_6354745	6354745	mm10	0	0	0	100	0	0	0	Ogdh	Ogdh	0	http://genome.ucsc.edu/cgi-bin/hgTracks?db=mm10&position=chr11%3A6354744-6354745
chr11_6391081	chr11	6391081	A	G	+		intergenic	TRUE	FALSE	chr11:6391082	TRUE	TRUE	TRUE	TRUE	FALSE	0	0.0868347	0.0238095	0.0868347	0.0630252	0	0.0868347	0.0238095	0.0748538	0.0333333	0	6	1	4	1	338	149	117	136	129	chr11_6391082	6391082	mm10	0	0	0	0	100	0	0		Zmiz2	4042	http://genome.ucsc.edu/cgi-bin/hgTracks?db=mm10&position=chr11%3A6391081-6391082
chr11_6391134	chr11	6391134	A	G	+		intergenic	TRUE	FALSE	chr11:6391135	TRUE	TRUE	TRUE	TRUE	FALSE	0	0.112061	0.037037	0.112061	0.0750237	0	0.0379939	0.037037	0.04	0.112061	0	4	1	3	8	358	181	96	163	107	chr11_6391135	6391135	mm10	0	0	0	0	100	0	0		Zmiz2	3989	http://genome.ucsc.edu/cgi-bin/hgTracks?db=mm10&position=chr11%3A6391134-6391135
chr11_6391136	chr11	6391136	A	G	+		intergenic	TRUE	FALSE	chr11:6391137	TRUE	TRUE	FALSE	FALSE	FALSE	0	0.0677778	0	0.0677778	0.0677778	0	0	0	0.0677778	0.0384615	0	0	0	5	2	360	359	155	162	104	chr11_6391137	6391137	mm10	0	0	0	0	100	0	0		Zmiz2	3987	http://genome.ucsc.edu/cgi-bin/hgTracks?db=mm10&position=chr11%3A6391136-6391137
chr11_67646428	chr11	67646428	A	G	+	Gas7	intron	FALSE	FALSE	chr11:67646429	TRUE	TRUE	TRUE	TRUE	FALSE	0	0.120098	0.0606061	0.120098	0.059492	0	0.120098	0.0666667	0.0606061	0.111111	0	6	1	2	1	1146	337	423	702	520	chr11_67646429	67646429	mm10	0	0	0	100	0	0	0	Gas7	Gas7	0	http://genome.ucsc.edu/cgi-bin/hgTracks?db=mm10&position=chr11%3A67646428-67646429
chr11_68074210	chr11	68074210	A	G	+	Stx8	intron	TRUE	FALSE	chr11:68074211	TRUE	TRUE	FALSE	FALSE	FALSE	0	0.25	0	0.25	0.25	0	0	0	0.25	0.111111	0	0	0	4	1	153	168	116	61	108	chr11_68074211	68074211	mm10	0	0	0	100	0	0	0	Stx8	Stx8	0	http://genome.ucsc.edu/cgi-bin/hgTracks?db=mm10&position=chr11%3A68074210-68074211
chr11_68074217	chr11	68074217	A	G	+	Stx8	intron	TRUE	FALSE	chr11:68074218	TRUE	TRUE	FALSE	FALSE	FALSE	0	0.166667	0	0.166667	0.166667	0	0	0	0.166667	0.111111	0	0	0	4	1	151	169	117	115	107	chr11_68074218	68074218	mm10	0	0	0	100	0	0	0	Stx8	Stx8	0	http://genome.ucsc.edu/cgi-bin/hgTracks?db=mm10&position=chr11%3A68074217-68074218
chr11_68074250	chr11	68074250	A	G	+	Stx8	intron	TRUE	FALSE	chr11:68074251	TRUE	TRUE	FALSE	FALSE	FALSE	0	0.233333	0	0.233333	0.233333	0	0	0	0.233333	0.0666667	0	0	0	5	1	153	170	118	69	110	chr11_68074251	68074251	mm10	0	0	0	100	0	0	0	Stx8	Stx8	0	http://genome.ucsc.edu/cgi-bin/hgTracks?db=mm10&position=chr11%3A68074250-68074251
chr11_68720531	chr11	68720531	A	G	+	Myh10	intron	FALSE	TRUE	chr11:68720532	TRUE	TRUE	TRUE	FALSE	FALSE	0	0.25	0	0.25	0.25	0	0	0.25	0.206349	0.222222	0	0	3	4	2	714	857	358	266	218	chr11_68720532	68720532	mm10	0	0	0	100	0	0	0	Myh10	Myh10	0	http://genome.ucsc.edu/cgi-bin/hgTracks?db=mm10&position=chr11%3A68720531-68720532
chr11_69661451	chr11	69661451	T	C	-	Mpdu1	intron	TRUE	FALSE	chr11:69661452	TRUE	TRUE	FALSE	TRUE	FALSE	0	0.138528	0	0.138528	0.138528	0	0.0666667	0	0.114286	0.138528	0	1	0	2	4	190	109	134	66	68	chr11_69661452	69661452	mm10	0	0	0	100	0	100	0	Mpdu1	Mpdu1	0	http://genome.ucsc.edu/cgi-bin/hgTracks?db=mm10&position=chr11%3A69661451-69661452
chr11_69783303	chr11	69783303	A	G	+	Zbtb4, Chrnb1	3' end	TRUE	FALSE	chr11:69783304	TRUE	TRUE	TRUE	TRUE	FALSE	0	0.0418301	0.0148148	0.0418301	0.0270153	0	0.037037	0.0418301	0.0148148	0.031339	0	6	2	2	2	103	134	53	119	63	chr11_69783304	69783304	mm10	0	200	100	0	0	0	100	Zbtb4, Chrnb1	Zbtb4	0	http://genome.ucsc.edu/cgi-bin/hgTracks?db=mm10&position=chr11%3A69783303-69783304
chr11_70032093	chr11	70032093	A	G	+	Dlg4	intron	TRUE	FALSE	chr11:70032094	TRUE	TRUE	FALSE	FALSE	FALSE	0	0.0684211	0	0.0684211	0.0684211	0	0.00833333	0	0.0218638	0.0684211	0	1	0	2	4	3024	2022	1329	1036	550	chr11_70032094	70032094	mm10	0	0	0	100	0	0	0	Dlg4	Dlg4	0	http://genome.ucsc.edu/cgi-bin/hgTracks?db=mm10&position=chr11%3A70032093-70032094
chr11_70032139	chr11	70032139	A	G	+	Dlg4	intron	TRUE	FALSE	chr11:70032140	TRUE	TRUE	FALSE	FALSE	FALSE	0	0.0555556	0	0.0555556	0.0555556	0	0	0	0.0416667	0.0555556	0	0	0	4	2	3039	3073	1319	2078	525	chr11_70032140	70032140	mm10	0	0	0	100	0	0	0	Dlg4	Dlg4	0	http://genome.ucsc.edu/cgi-bin/hgTracks?db=mm10&position=chr11%3A70032139-70032140
chr11_70032336	chr11	70032336	A	G	+	Dlg4	intron	FALSE	FALSE	chr11:70032337	TRUE	TRUE	FALSE	TRUE	FALSE	0	0.0519773	0	0.0519773	0.0519773	0	0.0519773	0	0.0150785	0.0435606	0	12	0	3	5	3156	224	1398	1159	684	chr11_70032337	70032337	mm10	0	0	0	100	0	0	0	Dlg4	Dlg4	0	http://genome.ucsc.edu/cgi-bin/hgTracks?db=mm10&position=chr11%3A70032336-70032337
chr11_70032668	chr11	70032668	A	G	+	Dlg4	intron	TRUE	FALSE	chr11:70032669	TRUE	TRUE	TRUE	TRUE	FALSE	0	0.0366665	0.0102073	0.0366665	0.0264592	0	0.0102073	0.0123457	0.0366665	0.0233618	0	2	1	7	3	3056	1182	990	190	617	chr11_70032669	70032669	mm10	0	0	0	100	0	0	0	Dlg4	Dlg4	0	http://genome.ucsc.edu/cgi-bin/hgTracks?db=mm10&position=chr11%3A70032668-70032669
chr11_70032711	chr11	70032711	A	G	+	Dlg4	intron	TRUE	FALSE	chr11:70032712	TRUE	TRUE	TRUE	FALSE	FALSE	0	0.0603493	0	0.0603493	0.0603493	0	0	0.0230159	0.0603493	0.0323969	0	0	2	10	4	3055	2197	585	1190	123	chr11_70032712	70032712	mm10	0	0	0	100	0	0	0	Dlg4	Dlg4	0	http://genome.ucsc.edu/cgi-bin/hgTracks?db=mm10&position=chr11%3A70032711-70032712
chr11_70033100	chr11	70033100	A	G	+	Dlg4	intron	TRUE	FALSE	chr11:70033101	TRUE	TRUE	TRUE	TRUE	FALSE	0	0.107183	0.0114943	0.107183	0.0956887	0	0.0444444	0.0114943	0.0719697	0.107183	0	2	1	4	7	2966	1049	947	1004	67	chr11_70033101	70033101	mm10	0	0	0	100	0	0	0	Dlg4	Dlg4	0	http://genome.ucsc.edu/cgi-bin/hgTracks?db=mm10&position=chr11%3A70033100-70033101
chr11_70033101	chr11	70033101	A	G	+	Dlg4	intron	TRUE	FALSE	chr11:70033102	TRUE	TRUE	TRUE	TRUE	FALSE	0	0.051974	0.0222222	0.051974	0.0297518	0	0.0222222	0.05	0.0444444	0.051974	0	1	3	2	4	2966	2021	866	2036	635	chr11_70033102	70033102	mm10	0	0	0	100	0	0	0	Dlg4	Dlg4	0	http://genome.ucsc.edu/cgi-bin/hgTracks?db=mm10&position=chr11%3A70033101-70033102
chr11_70033141	chr11	70033141	A	G	+	Dlg4	intron	TRUE	FALSE	chr11:70033142	TRUE	TRUE	TRUE	FALSE	FALSE	0	0.0601852	0	0.0601852	0.0601852	0	0	0.0595238	0.0601852	0.0559441	0	0	4	2	2	2963	3020	450	992	571	chr11_70033142	70033142	mm10	0	0	0	100	0	0	0	Dlg4	Dlg4	0	http://genome.ucsc.edu/cgi-bin/hgTracks?db=mm10&position=chr11%3A70033141-70033142
chr11_70033152	chr11	70033152	A	G	+	Dlg4	intron	TRUE	FALSE	chr11:70033153	TRUE	TRUE	TRUE	FALSE	FALSE	0	0.155441	0	0.155441	0.155441	0	0	0.155441	0.0468975	0.0747475	0	0	11	3	3	2968	3025	70	949	576	chr11_70033153	70033153	mm10	0	0	0	100	0	0	0	Dlg4	Dlg4	0	http://genome.ucsc.edu/cgi-bin/hgTracks?db=mm10&position=chr11%3A70033152-70033153
chr11_70033924	chr11	70033924	A	G	+	Dlg4	intron	TRUE	FALSE	chr11:70033925	TRUE	TRUE	TRUE	FALSE	FALSE	0	0.089303	0.00606061	0.089303	0.0832424	0	0.00606061	0.0345679	0.0208333	0.089303	0	1	2	3	5	3035	2065	441	2041	59	chr11_70033925	70033925	mm10	0	0	0	100	0	0	0	Dlg4	Dlg4	0	http://genome.ucsc.edu/cgi-bin/hgTracks?db=mm10&position=chr11%3A70033924-70033925
chr11_70033940	chr11	70033940	A	G	+	Dlg4	intron	TRUE	FALSE	chr11:70033941	TRUE	TRUE	FALSE	TRUE	FALSE	0	0.0607688	0	0.0607688	0.0607688	0	0.053688	0	0.0607688	0.0314327	0	8	0	8	2	3041	146	1351	124	601	chr11_70033941	70033941	mm10	0	0	0	100	0	0	0	Dlg4	Dlg4	0	http://genome.ucsc.edu/cgi-bin/hgTracks?db=mm10&position=chr11%3A70033940-70033941
chr11_70033979	chr11	70033979	A	G	+	Dlg4	intron	TRUE	FALSE	chr11:70033980	TRUE	TRUE	TRUE	TRUE	FALSE	0	0.0663961	0.015873	0.0663961	0.0505231	0	0.020575	0.0663961	0.0253968	0.015873	0	3	4	3	1	3044	149	71	1069	1127	chr11_70033980	70033980	mm10	0	0	0	100	0	0	0	Dlg4	Dlg4	0	http://genome.ucsc.edu/cgi-bin/hgTracks?db=mm10&position=chr11%3A70033979-70033980
chr11_70033984	chr11	70033984	A	G	+	Dlg4	intron	TRUE	FALSE	chr11:70033985	TRUE	TRUE	TRUE	FALSE	FALSE	0	0.117803	0	0.117803	0.117803	0	0	0.117803	0.0445324	0.116335	0	0	6	6	6	3044	3113	58	125	53	chr11_70033985	70033985	mm10	0	0	0	100	0	0	0	Dlg4	Dlg4	0	http://genome.ucsc.edu/cgi-bin/hgTracks?db=mm10&position=chr11%3A70033984-70033985
chr11_70035049	chr11	70035049	A	G	+	Dlg4	intron	TRUE	FALSE	chr11:70035050	TRUE	TRUE	TRUE	TRUE	FALSE	0	0.102564	0.0277778	0.102564	0.0747863	0	0.0277778	0.0333333	0.102564	0.0673401	0	1	1	4	2	2952	2008	819	2024	598	chr11_70035050	70035050	mm10	0	0	0	100	0	0	0	Dlg4	Dlg4	0	http://genome.ucsc.edu/cgi-bin/hgTracks?db=mm10&position=chr11%3A70035049-70035050
chr11_70035158	chr11	70035158	A	G	+	Dlg4	intron	TRUE	FALSE	chr11:70035159	TRUE	TRUE	FALSE	TRUE	FALSE	0	0.0407738	0	0.0407738	0.0407738	0	0.0407738	0	0.0238095	0.0308642	0	4	0	3	2	3014	1132	1382	2077	647	chr11_70035159	70035159	mm10	0	0	0	100	0	0	0	Dlg4	Dlg4	0	http://genome.ucsc.edu/cgi-bin/hgTracks?db=mm10&position=chr11%3A70035158-70035159
chr11_70035187	chr11	70035187	A	G	+	Dlg4	intron	TRUE	FALSE	chr11:70035188	TRUE	TRUE	TRUE	TRUE	FALSE	0	0.0436508	0.0289855	0.0436508	0.0146653	0	0.0370656	0.0289855	0.0320277	0.0436508	0	4	2	4	3	3024	109	452	1055	595	chr11_70035188	70035188	mm10	0	0	0	100	0	0	0	Dlg4	Dlg4	0	http://genome.ucsc.edu/cgi-bin/hgTracks?db=mm10&position=chr11%3A70035187-70035188
chr11_70035239	chr11	70035239	A	G	+	Dlg4	intron	TRUE	FALSE	chr11:70035240	TRUE	TRUE	FALSE	FALSE	FALSE	0	0.04139	0	0.04139	0.04139	0	0	0.00925926	0.0142424	0.04139	0	0	1	2	4	3050	3068	905	1069	97	chr11_70035240	70035240	mm10	0	0	0	100	0	0	0	Dlg4	Dlg4	0	http://genome.ucsc.edu/cgi-bin/hgTracks?db=mm10&position=chr11%3A70035239-70035240
chr11_70035251	chr11	70035251	A	G	+	Dlg4	intron	TRUE	FALSE	chr11:70035252	TRUE	TRUE	TRUE	TRUE	FALSE	0	0.0650937	0.0318399	0.0650937	0.0332538	0	0.0370685	0.0318399	0.0341192	0.0650937	0	4	4	4	7	3040	107	127	1059	105	chr11_70035252	70035252	mm10	0	0	0	100	0	0	0	Dlg4	Dlg4	0	http://genome.ucsc.edu/cgi-bin/hgTracks?db=mm10&position=chr11%3A70035251-70035252
chr11_70035942	chr11	70035942	A	G	+	Dlg4	intron	TRUE	FALSE	chr11:70035943	TRUE	TRUE	TRUE	TRUE	FALSE	0	0.117284	0.030303	0.117284	0.0869809	0	0.117284	0.0698413	0.0559441	0.030303	0	8	3	3	1	3004	69	531	947	1092	chr11_70035943	70035943	mm10	0	0	0	100	0	0	0	Dlg4	Dlg4	0	http://genome.ucsc.edu/cgi-bin/hgTracks?db=mm10&position=chr11%3A70035942-70035943
chr11_70036878	chr11	70036878	A	G	+	Dlg4	intron	FALSE	FALSE	chr11:70036879	TRUE	TRUE	TRUE	TRUE	FALSE	0	0.0534188	0.0175439	0.0534188	0.0358749	0	0.045809	0.0534188	0.0481955	0.0175439	0	4	2	5	1	3025	1088	418	111	1085	chr11_70036879	70036879	mm10	0	0	0	100	0	0	0	Dlg4	Dlg4	0	http://genome.ucsc.edu/cgi-bin/hgTracks?db=mm10&position=chr11%3A70036878-70036879
chr11_70037038	chr11	70037038	A	G	+	Dlg4	intron	FALSE	FALSE	chr11:70037039	TRUE	TRUE	FALSE	TRUE	FALSE	0	0.0799062	0	0.0799062	0.0799062	0	0.0799062	0	0.0285853	0.0297619	0	9	0	4	2	3055	118	1365	135	641	chr11_70037039	70037039	mm10	0	0	0	100	0	0	0	Dlg4	Dlg4	0	http://genome.ucsc.edu/cgi-bin/hgTracks?db=mm10&position=chr11%3A70037038-70037039
chr11_70037157	chr11	70037157	A	G	+	Dlg4	intron	TRUE	FALSE	chr11:70037158	TRUE	TRUE	TRUE	FALSE	FALSE	0	0.051682	0.00617284	0.051682	0.0455092	0	0.00617284	0.0455247	0.0299742	0.051682	0	1	3	6	4	3063	2135	561	1202	76	chr11_70037158	70037158	mm10	0	0	0	100	0	0	0	Dlg4	Dlg4	0	http://genome.ucsc.edu/cgi-bin/hgTracks?db=mm10&position=chr11%3A70037157-70037158
chr11_70037171	chr11	70037171	A	G	+	Dlg4	intron	TRUE	FALSE	chr11:70037172	TRUE	TRUE	TRUE	TRUE	FALSE	0	0.161869	0.0248857	0.161869	0.136983	0	0.161869	0.0282187	0.0248857	0.0391841	0	31	2	4	3	3075	187	451	1112	641	chr11_70037172	70037172	mm10	0	0	0	100	0	0	0	Dlg4	Dlg4	0	http://genome.ucsc.edu/cgi-bin/hgTracks?db=mm10&position=chr11%3A70037171-70037172
chr11_70037172	chr11	70037172	A	G	+	Dlg4	intron	TRUE	FALSE	chr11:70037173	TRUE	TRUE	TRUE	TRUE	FALSE	0	0.128042	0.0781613	0.128042	0.049881	0	0.0827297	0.128042	0.0781613	0.0787792	0	16	9	14	6	2090	187	66	172	75	chr11_70037173	70037173	mm10	0	0	0	100	0	0	0	Dlg4	Dlg4	0	http://genome.ucsc.edu/cgi-bin/hgTracks?db=mm10&position=chr11%3A70037172-70037173
chr11_70037204	chr11	70037204	A	G	+	Dlg4	intron	TRUE	FALSE	chr11:70037205	TRUE	TRUE	TRUE	FALSE	FALSE	0	0.0873016	0	0.0873016	0.0873016	0	0	0.0873016	0.028023	0.0465123	0	0	5	6	3	3086	3152	475	1078	68	chr11_70037205	70037205	mm10	0	0	0	100	0	0	0	Dlg4	Dlg4	0	http://genome.ucsc.edu/cgi-bin/hgTracks?db=mm10&position=chr11%3A70037204-70037205
chr11_70038344	chr11	70038344	A	G	+	Dlg4	intron	TRUE	FALSE	chr11:70038345	TRUE	TRUE	TRUE	TRUE	FALSE	0	0.0825904	0.037037	0.0825904	0.0455534	0	0.0825904	0.037037	0.0638477	0.0638889	0	8	1	7	2	3038	97	934	108	576	chr11_70038345	70038345	mm10	0	0	0	100	0	0	0	Dlg4	Dlg4	0	http://genome.ucsc.edu/cgi-bin/hgTracks?db=mm10&position=chr11%3A70038344-70038345
chr11_70598217	chr11	70598217	A	G	+	Mink1	intron	FALSE	TRUE	chr11:70598218	TRUE	TRUE	TRUE	FALSE	TRUE	0	0.111111	0	0.111111	0.111111	0.0208333	0	0.111111	0.0734879	0.0555556	1	0	4	4	2	612	885	222	54	416	chr11_70598218	70598218	mm10	0	0	0	100	0	0	0	Mink1	Mink1	0	http://genome.ucsc.edu/cgi-bin/hgTracks?db=mm10&position=chr11%3A70598217-70598218
chr11_70713376	chr11	70713376	A	G	+	Kif1c	intron	FALSE	FALSE	chr11:70713377	TRUE	TRUE	TRUE	TRUE	FALSE	0	0.2	0.037037	0.2	0.162963	0	0.037037	0.19697	0.2	0.0952381	0	1	4	3	2	509	350	101	374	191	chr11_70713377	70713377	mm10	0	0	0	100	0	0	0	Kif1c	Kif1c	0	http://genome.ucsc.edu/cgi-bin/hgTracks?db=mm10&position=chr11%3A70713376-70713377
chr11_70851238	chr11	70851238	A	G	+	Rabep1	intron	FALSE	TRUE	chr11:70851239	TRUE	TRUE	FALSE	TRUE	FALSE	0	0.113095	0	0.113095	0.113095	0	0.112644	0	0.113095	0.047619	0	6	0	4	1	479	259	281	155	214	chr11_70851239	70851239	mm10	0	0	0	100	0	100	0	Rabep1	Rabep1	0	http://genome.ucsc.edu/cgi-bin/hgTracks?db=mm10&position=chr11%3A70851238-70851239
chr11_70854089	chr11	70854089	A	G	+	Rabep1	intron	FALSE	TRUE	chr11:70854090	TRUE	TRUE	TRUE	FALSE	FALSE	0	0.0989011	0	0.0989011	0.0989011	0	0	0.0989011	0.0266667	0.0555556	0	0	4	2	2	484	550	120	330	233	chr11_70854090	70854090	mm10	0	0	0	100	0	100	0	Rabep1	Rabep1	0	http://genome.ucsc.edu/cgi-bin/hgTracks?db=mm10&position=chr11%3A70854089-70854090
chr11_70857023	chr11	70857023	A	G	+	Rabep1	intron	TRUE	FALSE	chr11:70857024	TRUE	TRUE	TRUE	FALSE	FALSE	0	0.0833333	0	0.0833333	0.0833333	0	0	0.015873	0.0833333	0.0333333	0	0	1	5	1	484	538	200	320	217	chr11_70857024	70857024	mm10	0	0	0	100	0	100	0	Rabep1	Rabep1	0	http://genome.ucsc.edu/cgi-bin/hgTracks?db=mm10&position=chr11%3A70857023-70857024
chr11_70867225	chr11	70867225	A	G	+	Rabep1	intron	TRUE	FALSE	chr11:70867226	TRUE	TRUE	TRUE	TRUE	FALSE	0	0.269841	0.0555556	0.269841	0.214286	0	0.0555556	0.253968	0.244444	0.269841	0	2	5	5	7	454	310	98	145	119	chr11_70867226	70867226	mm10	0	0	0	100	0	100	0	Rabep1	Rabep1	0	http://genome.ucsc.edu/cgi-bin/hgTracks?db=mm10&position=chr11%3A70867225-70867226
chr11_70868069	chr11	70868069	A	G	+	Rabep1	intron	TRUE	FALSE	chr11:70868070	TRUE	TRUE	FALSE	TRUE	FALSE	0	0.101399	0	0.101399	0.101399	0	0.101399	0	0.015873	0.0555556	0	6	0	1	1	476	198	277	320	219	chr11_70868070	70868070	mm10	0	0	0	100	0	100	0	Rabep1	Rabep1	0	http://genome.ucsc.edu/cgi-bin/hgTracks?db=mm10&position=chr11%3A70868069-70868070
chr11_70921743	chr11	70921743	A	G	+	Rabep1	intron	FALSE	FALSE	chr11:70921744	TRUE	TRUE	FALSE	FALSE	FALSE	0	0.333333	0	0.333333	0.333333	0	0	0	0.037037	0.333333	0	0	0	1	3	565	640	421	349	186	chr11_70921744	70921744	mm10	0	0	0	100	0	0	0	Rabep1	Rabep1	0	http://genome.ucsc.edu/cgi-bin/hgTracks?db=mm10&position=chr11%3A70921743-70921744
chr11_7170103	chr11	7170103	A	G	+	Adcy1	exon	FALSE	FALSE	chr11:7170104	TRUE	TRUE	TRUE	TRUE	FALSE	0	0.0608899	0.010844	0.0608899	0.0500459	0	0.010844	0.0577689	0.021967	0.0608899	0	7	11	13	16	571	637	190	570	264	chr11_7170104	7170104	mm10	0	0	100	0	0	0	100	Adcy1	Adcy1	0	http://genome.ucsc.edu/cgi-bin/hgTracks?db=mm10&position=chr11%3A7170103-7170104
chr11_72612770	chr11	72612770	A	G	+	Ube2g1	intron	FALSE	TRUE	chr11:72612771	TRUE	TRUE	TRUE	TRUE	FALSE	0	0.130952	0.0196078	0.130952	0.111345	0	0.0196078	0.111111	0.0532468	0.130952	0	1	4	3	3	306	249	152	58	89	chr11_72612771	72612771	mm10	0	0	0	100	0	0	0	Ube2g1	Ube2g1	0	http://genome.ucsc.edu/cgi-bin/hgTracks?db=mm10&position=chr11%3A72612770-72612771
chr11_72613719	chr11	72613719	A	G	+	Ube2g1	intron	TRUE	FALSE	chr11:72613720	TRUE	TRUE	FALSE	TRUE	FALSE	0	0.121212	0	0.121212	0.121212	0	0.0673077	0	0.121212	0.111111	0	2	0	4	1	279	120	197	198	131	chr11_72613720	72613720	mm10	0	0	0	100	0	0	0	Ube2g1	Ube2g1	0	http://genome.ucsc.edu/cgi-bin/hgTracks?db=mm10&position=chr11%3A72613719-72613720
chr11_72617157	chr11	72617157	A	G	+	Ube2g1	intron	FALSE	TRUE	chr11:72617158	TRUE	TRUE	FALSE	TRUE	FALSE	0	0.150794	0	0.150794	0.150794	0	0.150794	0	0.0740741	0.0555556	0	3	0	2	1	285	111	216	183	163	chr11_72617158	72617158	mm10	0	0	0	100	0	0	0	Ube2g1	Ube2g1	0	http://genome.ucsc.edu/cgi-bin/hgTracks?db=mm10&position=chr11%3A72617157-72617158
chr11_72627153	chr11	72627153	A	G	+	Ube2g1	intron	TRUE	FALSE	chr11:72627154	TRUE	TRUE	FALSE	TRUE	FALSE	0	0.0978836	0	0.0978836	0.0978836	0	0.0978836	0	0.0666667	0.0555556	0	5	0	3	1	294	156	212	119	147	chr11_72627154	72627154	mm10	0	0	0	100	0	0	0	Ube2g1	Ube2g1	0	http://genome.ucsc.edu/cgi-bin/hgTracks?db=mm10&position=chr11%3A72627153-72627154
chr11_72631131	chr11	72631131	A	G	+	Ube2g1	intron	FALSE	TRUE	chr11:72631132	TRUE	TRUE	TRUE	TRUE	FALSE	0	0.172619	0.0333333	0.172619	0.139286	0	0.0666667	0.138889	0.172619	0.0333333	0	1	2	4	1	281	223	67	104	164	chr11_72631132	72631132	mm10	0	0	0	100	0	0	0	Ube2g1	Ube2g1	0	http://genome.ucsc.edu/cgi-bin/hgTracks?db=mm10&position=chr11%3A72631131-72631132
chr11_72632695	chr11	72632695	A	G	+	Ube2g1	intron	TRUE	FALSE	chr11:72632696	TRUE	TRUE	FALSE	TRUE	FALSE	0	0.166667	0	0.166667	0.166667	0	0.166667	0	0.0666667	0.145833	0	6	0	2	4	288	229	210	206	84	chr11_72632696	72632696	mm10	0	0	0	100	0	0	0	Ube2g1	Ube2g1	0	http://genome.ucsc.edu/cgi-bin/hgTracks?db=mm10&position=chr11%3A72632695-72632696
chr11_72796320	chr11	72796320	A	G	+	Cyb5d2, Zzef1	promoter	FALSE	FALSE	chr11:72796321	TRUE	TRUE	TRUE	TRUE	FALSE	0	0.077121	0.0286169	0.077121	0.0485041	0	0.064691	0.0286169	0.0703463	0.077121	0	7	3	6	10	103	105	114	107	125	chr11_72796321	72796321	mm10	200	0	100	0	0	0	0	Zzef1, Cyb5d2	Zzef1	0	http://genome.ucsc.edu/cgi-bin/hgTracks?db=mm10&position=chr11%3A72796320-72796321
chr11_74927069	chr11	74927069	A	G	+	Smg6	intron	TRUE	FALSE	chr11:74927070	TRUE	TRUE	TRUE	TRUE	FALSE	0	0.199034	0.0444444	0.199034	0.154589	0	0.199034	0.0589744	0.0444444	0.0703704	0	10	2	2	2	186	53	58	124	60	chr11_74927070	74927070	mm10	0	0	0	100	0	0	0	Smg6	Smg6	0	http://genome.ucsc.edu/cgi-bin/hgTracks?db=mm10&position=chr11%3A74927069-74927070
chr11_75077080	chr11	75077080	A	G	+	Smg6	intron	FALSE	FALSE	chr11:75077081	TRUE	TRUE	TRUE	TRUE	FALSE	0	0.164983	0.0196078	0.164983	0.145375	0	0.164983	0.0555556	0.0666667	0.0196078	0	5	1	2	1	129	67	59	106	71	chr11_75077081	75077081	mm10	0	0	0	100	0	0	0	Smg6	Smg6	0	http://genome.ucsc.edu/cgi-bin/hgTracks?db=mm10&position=chr11%3A75077080-75077081
chr11_75122822	chr11	75122822	A	G	+	Smg6	intron	FALSE	TRUE	chr11:75122823	TRUE	TRUE	FALSE	TRUE	FALSE	0	0.233333	0	0.233333	0.233333	0	0.0555556	0	0.233333	0.0666667	0	1	0	4	1	121	89	56	51	52	chr11_75122823	75122823	mm10	0	0	0	100	0	0	0	Smg6	Smg6	0	http://genome.ucsc.edu/cgi-bin/hgTracks?db=mm10&position=chr11%3A75122822-75122823
chr11_75174561	chr11	75174561	A	G	+	Mir132	3' end	TRUE	FALSE	chr11:75174562	TRUE	TRUE	TRUE	FALSE	FALSE	0	0.059127	0.00757576	0.059127	0.0515512	0	0.00757576	0.0114943	0.0460317	0.059127	0	1	1	5	6	130	137	68	132	103	chr11_75174562	75174562	mm10	0	100	0	0	100	0	0	Mir132	Mir132	813	http://genome.ucsc.edu/cgi-bin/hgTracks?db=mm10&position=chr11%3A75174561-75174562
chr11_75223305	chr11	75223305	A	G	+	Rtn4rl1	intron	TRUE	FALSE	chr11:75223306	TRUE	TRUE	FALSE	FALSE	FALSE	0	0.133333	0	0.133333	0.133333	0	0	0	0.133333	0.047619	0	0	0	4	1	149	164	50	71	55	chr11_75223306	75223306	mm10	0	0	0	100	0	0	0	Rtn4rl1	Rtn4rl1	0	http://genome.ucsc.edu/cgi-bin/hgTracks?db=mm10&position=chr11%3A75223305-75223306
chr11_75555639	chr11	75555639	A	G	+	Slc43a2	intron	TRUE	FALSE	chr11:75555640	TRUE	TRUE	FALSE	TRUE	FALSE	0	0.12963	0	0.12963	0.12963	0	0.062356	0	0.110606	0.12963	0	3	0	5	3	173	51	84	97	58	chr11_75555640	75555640	mm10	0	0	0	100	0	0	0	Slc43a2	Slc43a2	0	http://genome.ucsc.edu/cgi-bin/hgTracks?db=mm10&position=chr11%3A75555639-75555640
chr11_75596757	chr11	75596757	A	G	+	Pitpna	intron	TRUE	FALSE	chr11:75596758	TRUE	TRUE	TRUE	TRUE	FALSE	0	0.114286	0.0416667	0.114286	0.072619	0	0.087619	0.0416667	0.0545809	0.114286	0	7	1	3	2	1329	559	229	464	240	chr11_75596758	75596758	mm10	0	0	0	100	0	0	0	Pitpna	Pitpna	0	http://genome.ucsc.edu/cgi-bin/hgTracks?db=mm10&position=chr11%3A75596757-75596758
chr11_75604301	chr11	75604301	A	G	+	Pitpna	intron	FALSE	TRUE	chr11:75604302	TRUE	TRUE	FALSE	TRUE	FALSE	0	0.2	0	0.2	0.2	0	0.0663377	0	0.045977	0.2	0	5	0	4	4	1516	581	523	506	298	chr11_75604302	75604302	mm10	0	0	0	100	0	0	0	Pitpna	Pitpna	0	http://genome.ucsc.edu/cgi-bin/hgTracks?db=mm10&position=chr11%3A75604301-75604302
chr11_75604305	chr11	75604305	A	G	+	Pitpna	intron	FALSE	TRUE	chr11:75604306	TRUE	TRUE	FALSE	TRUE	FALSE	0	0.177778	0	0.177778	0.177778	0	0.0166667	0	0.0337165	0.177778	0	1	0	3	4	1521	1028	530	508	303	chr11_75604306	75604306	mm10	0	0	0	100	0	0	0	Pitpna	Pitpna	0	http://genome.ucsc.edu/cgi-bin/hgTracks?db=mm10&position=chr11%3A75604305-75604306
chr11_75604564	chr11	75604564	T	C	-	Pitpna	intron	TRUE	FALSE	chr11:75604565	TRUE	TRUE	TRUE	TRUE	TRUE	0.0238095	0.0974592	0.0238095	0.0974592	0.0736496	0.0543672	0.0974592	0.0444444	0.0310245	0.0238095	3	5	2	2	1	551	58	398	491	559	chr11_75604565	75604565	mm10	0	0	0	100	0	0	0	Pitpna	Pitpna	0	http://genome.ucsc.edu/cgi-bin/hgTracks?db=mm10&position=chr11%3A75604564-75604565
chr11_75613278	chr11	75613278	A	G	+	Pitpna	intron	FALSE	TRUE	chr11:75613279	TRUE	TRUE	FALSE	TRUE	FALSE	0	0.144444	0	0.144444	0.144444	0	0.144444	0	0.0238095	0.0416667	0	5	0	1	1	1981	766	936	1292	892	chr11_75613279	75613279	mm10	0	0	0	100	0	0	0	Pitpna	Pitpna	0	http://genome.ucsc.edu/cgi-bin/hgTracks?db=mm10&position=chr11%3A75613278-75613279
chr11_75613279	chr11	75613279	A	G	+	Pitpna	intron	FALSE	TRUE	chr11:75613280	TRUE	TRUE	TRUE	TRUE	FALSE	0	0.127273	0.0238095	0.127273	0.103463	0	0.127273	0.0666667	0.0238095	0.0972222	0	4	1	1	2	1981	711	685	1325	402	chr11_75613280	75613280	mm10	0	0	0	100	0	0	0	Pitpna	Pitpna	0	http://genome.ucsc.edu/cgi-bin/hgTracks?db=mm10&position=chr11%3A75613279-75613280
chr11_75626409	chr11	75626409	A	G	+	Pitpna	exon	FALSE	FALSE	chr11:75626410	TRUE	TRUE	TRUE	FALSE	FALSE	0	0.0155405	0.00903902	0.0155405	0.00650152	0	0.00903902	0.0125966	0.0129877	0.0155405	0	8	5	10	8	757	881	428	771	489	chr11_75626410	75626410	mm10	0	0	100	0	0	0	100	Pitpna	Pitpna	0	http://genome.ucsc.edu/cgi-bin/hgTracks?db=mm10&position=chr11%3A75626409-75626410
chr11_75646492	chr11	75646492	A	G	+	Inpp5k	intron	FALSE	TRUE	chr11:75646493	TRUE	TRUE	TRUE	FALSE	TRUE	0	0.172619	0	0.172619	0.172619	0.025641	0	0.075	0.111742	0.172619	1	0	3	4	4	115	180	57	92	57	chr11_75646493	75646493	mm10	0	0	0	100	0	0	0	Inpp5k	Inpp5k	0	http://genome.ucsc.edu/cgi-bin/hgTracks?db=mm10&position=chr11%3A75646492-75646493
chr11_75683732	chr11	75683732	A	G	+	Crk	intron	TRUE	FALSE	chr11:75683733	TRUE	TRUE	TRUE	TRUE	FALSE	0	0.144444	0.0222222	0.144444	0.122222	0	0.0580808	0.0222222	0.0222222	0.144444	0	4	1	2	10	476	200	240	261	68	chr11_75683733	75683733	mm10	0	0	0	100	0	0	0	Crk	Crk	0	http://genome.ucsc.edu/cgi-bin/hgTracks?db=mm10&position=chr11%3A75683732-75683733
chr11_75699124	chr11	75699124	A	G	+	Crk	intron	FALSE	TRUE	chr11:75699125	TRUE	TRUE	TRUE	TRUE	FALSE	0	0.0416179	0.0133333	0.0416179	0.0282846	0	0.0133333	0.0277778	0.0416179	0.0238095	0	1	1	5	1	723	491	353	123	386	chr11_75699125	75699125	mm10	0	0	0	100	0	0	0	Crk	Crk	0	http://genome.ucsc.edu/cgi-bin/hgTracks?db=mm10&position=chr11%3A75699124-75699125
chr11_75699128	chr11	75699128	A	G	+	Crk	intron	FALSE	TRUE	chr11:75699129	TRUE	TRUE	TRUE	FALSE	FALSE	0	0.0888889	0	0.0888889	0.0888889	0	0	0.0862745	0.0162554	0.0888889	0	0	3	2	5	726	695	206	322	55	chr11_75699129	75699129	mm10	0	0	0	100	0	0	0	Crk	Crk	0	http://genome.ucsc.edu/cgi-bin/hgTracks?db=mm10&position=chr11%3A75699128-75699129
chr11_75699386	chr11	75699386	A	G	+	Crk	intron	TRUE	FALSE	chr11:75699387	TRUE	TRUE	TRUE	TRUE	FALSE	0	0.0555556	0.0196078	0.0555556	0.0359477	0	0.0196078	0.0555556	0.0532468	0.0432099	0	2	2	5	3	698	450	333	287	209	chr11_75699387	75699387	mm10	0	0	0	100	0	0	0	Crk	Crk	0	http://genome.ucsc.edu/cgi-bin/hgTracks?db=mm10&position=chr11%3A75699386-75699387
chr11_75699612	chr11	75699612	A	G	+	Crk	intron	TRUE	FALSE	chr11:75699613	TRUE	TRUE	TRUE	TRUE	FALSE	0	0.111438	0.0277778	0.111438	0.0836601	0	0.0353943	0.0769231	0.111438	0.0277778	0	3	3	8	1	683	289	308	67	374	chr11_75699613	75699613	mm10	0	0	0	100	0	0	0	Crk	Crk	0	http://genome.ucsc.edu/cgi-bin/hgTracks?db=mm10&position=chr11%3A75699612-75699613
chr11_75699613	chr11	75699613	A	G	+	Crk	intron	TRUE	FALSE	chr11:75699614	TRUE	TRUE	TRUE	FALSE	FALSE	0	0.0811828	0	0.0811828	0.0811828	0	0	0.025641	0.0811828	0.0277778	0	0	1	7	1	682	646	309	258	374	chr11_75699614	75699614	mm10	0	0	0	100	0	0	0	Crk	Crk	0	http://genome.ucsc.edu/cgi-bin/hgTracks?db=mm10&position=chr11%3A75699613-75699614
chr11_75699918	chr11	75699918	A	G	+	Crk	intron	TRUE	FALSE	chr11:75699919	TRUE	TRUE	TRUE	FALSE	FALSE	0	0.0684211	0	0.0684211	0.0684211	0	0	0.0334169	0.0288515	0.0684211	0	0	2	3	4	722	690	218	314	214	chr11_75699919	75699919	mm10	0	0	0	100	0	0	0	Crk	Crk	0	http://genome.ucsc.edu/cgi-bin/hgTracks?db=mm10&position=chr11%3A75699918-75699919
chr11_75700979	chr11	75700979	A	G	+	Crk	intron	TRUE	FALSE	chr11:75700980	TRUE	TRUE	TRUE	TRUE	FALSE	0	0.0922619	0.0466667	0.0922619	0.0455952	0	0.0466667	0.0512821	0.0922619	0.0844646	0	2	2	4	4	682	272	345	254	225	chr11_75700980	75700980	mm10	0	0	0	100	0	0	0	Crk	Crk	0	http://genome.ucsc.edu/cgi-bin/hgTracks?db=mm10&position=chr11%3A75700979-75700980
chr11_75705269	chr11	75705269	A	G	+	Crk	exon	TRUE	FALSE	chr11:75705270	TRUE	TRUE	FALSE	FALSE	FALSE	0	0.0156899	0.00192678	0.0156899	0.0137631	0	0.00225225	0.00192678	0.0114927	0.0156899	0	1	1	5	7	409	416	426	417	436	chr11_75705270	75705270	mm10	0	0	100	0	0	0	100	Crk	Crk	0	http://genome.ucsc.edu/cgi-bin/hgTracks?db=mm10&position=chr11%3A75705269-75705270
chr11_75705287	chr11	75705287	A	G	+	Crk	exon	TRUE	FALSE	chr11:75705288	TRUE	TRUE	FALSE	FALSE	FALSE	0	0.0129151	0	0.0129151	0.0129151	0	0.00225225	0	0.0129151	0.0104167	0	1	0	6	4	454	401	364	462	383	chr11_75705288	75705288	mm10	0	0	100	0	0	0	100	Crk	Crk	0	http://genome.ucsc.edu/cgi-bin/hgTracks?db=mm10&position=chr11%3A75705287-75705288
chr11_75705290	chr11	75705290	A	G	+	Crk	exon	TRUE	FALSE	chr11:75705291	TRUE	TRUE	TRUE	TRUE	FALSE	0	0.0543338	0.0414191	0.0543338	0.0129147	0	0.0414191	0.0497137	0.0416987	0.0543338	0	20	18	19	22	426	475	388	461	407	chr11_75705291	75705291	mm10	0	0	100	0	0	0	100	Crk	Crk	0	http://genome.ucsc.edu/cgi-bin/hgTracks?db=mm10&position=chr11%3A75705290-75705291
chr11_75705296	chr11	75705296	A	G	+	Crk	exon	TRUE	FALSE	chr11:75705297	TRUE	TRUE	TRUE	FALSE	FALSE	0	0.0568638	0.00650769	0.0568638	0.0503561	0	0.00650769	0.0568638	0.0522061	0.0541499	0	3	22	24	23	420	435	407	460	425	chr11_75705297	75705297	mm10	0	0	100	0	0	0	100	Crk	Crk	0	http://genome.ucsc.edu/cgi-bin/hgTracks?db=mm10&position=chr11%3A75705296-75705297
chr11_75705313	chr11	75705313	A	G	+	Crk	exon	TRUE	FALSE	chr11:75705314	TRUE	TRUE	TRUE	FALSE	FALSE	0	0.037023	0.00935774	0.037023	0.0276653	0	0.00935774	0.0258607	0.0242176	0.037023	0	5	13	13	19	488	525	520	524	511	chr11_75705314	75705314	mm10	0	0	100	0	0	0	100	Crk	Crk	0	http://genome.ucsc.edu/cgi-bin/hgTracks?db=mm10&position=chr11%3A75705313-75705314
chr11_75705314	chr11	75705314	A	G	+	Crk	exon	TRUE	FALSE	chr11:75705315	TRUE	TRUE	TRUE	FALSE	FALSE	0	0.0322541	0.00358423	0.0322541	0.0286699	0	0.00358423	0.0221332	0.0222084	0.0322541	0	2	11	12	16	452	469	507	526	506	chr11_75705315	75705315	mm10	0	0	100	0	0	0	100	Crk	Crk	0	http://genome.ucsc.edu/cgi-bin/hgTracks?db=mm10&position=chr11%3A75705314-75705315
chr11_75737014	chr11	75737014	A	G	+	Ywhae	intron	TRUE	FALSE	chr11:75737015	TRUE	TRUE	FALSE	TRUE	FALSE	0	0.115697	0	0.115697	0.115697	0	0.115697	0	0.0543346	0.0222222	0	9	0	4	1	5244	78	3195	1731	2504	chr11_75737015	75737015	mm10	0	0	0	100	0	0	0	Ywhae	Ywhae	0	http://genome.ucsc.edu/cgi-bin/hgTracks?db=mm10&position=chr11%3A75737014-75737015
chr11_75738265	chr11	75738265	A	G	+	Ywhae	intron	FALSE	TRUE	chr11:75738266	TRUE	TRUE	TRUE	FALSE	FALSE	0	0.0673401	0	0.0673401	0.0673401	0	0	0.0673401	0.0344227	0.0277778	0	0	2	4	1	5255	5505	1009	1870	2628	chr11_75738266	75738266	mm10	0	0	0	100	0	0	0	Ywhae	Ywhae	0	http://genome.ucsc.edu/cgi-bin/hgTracks?db=mm10&position=chr11%3A75738265-75738266
chr11_75739713	chr11	75739713	A	G	+	Ywhae	intron	TRUE	FALSE	chr11:75739714	TRUE	TRUE	TRUE	TRUE	FALSE	0	0.172632	0.0392157	0.172632	0.133416	0	0.115269	0.0392157	0.172632	0.0833333	0	10	2	11	5	5228	1919	2210	64	1224	chr11_75739714	75739714	mm10	0	0	0	100	0	0	0	Ywhae	Ywhae	0	http://genome.ucsc.edu/cgi-bin/hgTracks?db=mm10&position=chr11%3A75739713-75739714
chr11_75739716	chr11	75739716	A	G	+	Ywhae	intron	TRUE	FALSE	chr11:75739717	TRUE	TRUE	FALSE	TRUE	FALSE	0	0.040404	0	0.040404	0.040404	0	0.040404	0	0.0166667	0.030303	0	4	0	1	1	5229	3729	3190	3429	2501	chr11_75739717	75739717	mm10	0	0	0	100	0	0	0	Ywhae	Ywhae	0	http://genome.ucsc.edu/cgi-bin/hgTracks?db=mm10&position=chr11%3A75739716-75739717
chr11_75741359	chr11	75741359	A	G	+	Ywhae	intron	FALSE	TRUE	chr11:75741360	TRUE	TRUE	TRUE	FALSE	FALSE	0	0.0785675	0.00740741	0.0785675	0.0711601	0	0.00740741	0.0621212	0.0107527	0.0785675	0	1	4	1	4	5253	3719	1023	3510	51	chr11_75741360	75741360	mm10	0	0	0	100	0	0	0	Ywhae	Ywhae	0	http://genome.ucsc.edu/cgi-bin/hgTracks?db=mm10&position=chr11%3A75741359-75741360
chr11_75741958	chr11	75741958	A	G	+	Ywhae	intron	TRUE	FALSE	chr11:75741959	TRUE	TRUE	TRUE	FALSE	FALSE	0	0.0669396	0.00952381	0.0669396	0.0574158	0	0.00952381	0.0444444	0.0185328	0.0669396	0	1	2	2	4	5246	3706	2209	1753	62	chr11_75741959	75741959	mm10	0	0	0	100	0	0	0	Ywhae	Ywhae	0	http://genome.ucsc.edu/cgi-bin/hgTracks?db=mm10&position=chr11%3A75741958-75741959
chr11_75741990	chr11	75741990	A	G	+	Ywhae	intron	TRUE	FALSE	chr11:75741991	TRUE	TRUE	TRUE	FALSE	FALSE	0	0.0846702	0	0.0846702	0.0846702	0	0	0.0844156	0.0779762	0.0846702	0	0	3	7	5	5241	5502	1021	90	1363	chr11_75741991	75741991	mm10	0	0	0	100	0	0	0	Ywhae	Ywhae	0	http://genome.ucsc.edu/cgi-bin/hgTracks?db=mm10&position=chr11%3A75741990-75741991
chr11_75743056	chr11	75743056	A	G	+	Ywhae	intron	FALSE	TRUE	chr11:75743057	TRUE	TRUE	FALSE	TRUE	FALSE	0	0.0412923	0	0.0412923	0.0412923	0	0.0412923	0	0.031746	0.0222222	0	4	0	2	1	5250	101	3192	3438	2497	chr11_75743057	75743057	mm10	0	0	0	100	0	0	0	Ywhae	Ywhae	0	http://genome.ucsc.edu/cgi-bin/hgTracks?db=mm10&position=chr11%3A75743056-75743057
chr11_75743790	chr11	75743790	A	G	+	Ywhae	intron	TRUE	FALSE	chr11:75743791	TRUE	TRUE	TRUE	TRUE	FALSE	0	0.133987	0.0185185	0.133987	0.115468	0	0.0185185	0.133987	0.107937	0.115497	0	1	5	5	6	5217	3663	1003	50	1348	chr11_75743791	75743791	mm10	0	0	0	100	0	0	0	Ywhae	Ywhae	0	http://genome.ucsc.edu/cgi-bin/hgTracks?db=mm10&position=chr11%3A75743790-75743791
chr11_75747187	chr11	75747187	A	G	+	Ywhae	intron	FALSE	TRUE	chr11:75747188	TRUE	TRUE	TRUE	TRUE	FALSE	0	0.164683	0.0208333	0.164683	0.143849	0	0.0208333	0.0838384	0.0736364	0.164683	0	2	4	4	9	5238	3663	54	56	1360	chr11_75747188	75747188	mm10	0	0	0	100	0	0	0	Ywhae	Ywhae	0	http://genome.ucsc.edu/cgi-bin/hgTracks?db=mm10&position=chr11%3A75747187-75747188
chr11_76952851	chr11	76952851	A	G	+	Blmh	intron	TRUE	FALSE	chr11:76952852	TRUE	TRUE	TRUE	TRUE	FALSE	0	0.472222	0.133333	0.472222	0.338889	0	0.305556	0.166667	0.472222	0.133333	0	3	2	7	2	391	144	80	158	162	chr11_76952852	76952852	mm10	0	0	0	100	0	0	0	Blmh	Blmh	0	http://genome.ucsc.edu/cgi-bin/hgTracks?db=mm10&position=chr11%3A76952851-76952852
chr11_76952852	chr11	76952852	A	G	+	Blmh	intron	TRUE	FALSE	chr11:76952853	TRUE	TRUE	TRUE	TRUE	FALSE	0	0.377778	0.0833333	0.377778	0.294444	0	0.0833333	0.277778	0.377778	0.166667	0	1	3	6	2	390	284	80	159	97	chr11_76952853	76952853	mm10	0	0	0	100	0	0	0	Blmh	Blmh	0	http://genome.ucsc.edu/cgi-bin/hgTracks?db=mm10&position=chr11%3A76952852-76952853
chr11_77223631	chr11	77223631	A	G	+	Ssh2	intron	FALSE	TRUE	chr11:77223632	TRUE	TRUE	FALSE	FALSE	FALSE	0	0.0436588	0	0.0436588	0.0436588	0	0	0	0.0436588	0.0222222	0	0	0	4	1	191	240	93	90	79	chr11_77223632	77223632	mm10	0	0	0	100	0	0	0	Ssh2	Ssh2	0	http://genome.ucsc.edu/cgi-bin/hgTracks?db=mm10&position=chr11%3A77223631-77223632
chr11_77235672	chr11	77235672	A	G	+	Ssh2	intron	FALSE	TRUE	chr11:77235673	TRUE	TRUE	TRUE	TRUE	FALSE	0	0.0639731	0.015873	0.0639731	0.0481	0	0.0567633	0.0639731	0.0413534	0.015873	0	3	4	2	1	184	98	84	90	97	chr11_77235673	77235673	mm10	0	0	0	100	0	0	0	Ssh2	Ssh2	0	http://genome.ucsc.edu/cgi-bin/hgTracks?db=mm10&position=chr11%3A77235672-77235673
chr11_77245523	chr11	77245523	A	G	+	Ssh2	intron	TRUE	FALSE	chr11:77245524	TRUE	TRUE	FALSE	TRUE	FALSE	0	0.111111	0	0.111111	0.111111	0	0.0690476	0	0.0175439	0.111111	0	5	0	1	2	183	75	97	157	94	chr11_77245524	77245524	mm10	0	0	0	100	0	0	0	Ssh2	Ssh2	0	http://genome.ucsc.edu/cgi-bin/hgTracks?db=mm10&position=chr11%3A77245523-77245524
chr11_77245587	chr11	77245587	A	G	+	Ssh2	intron	TRUE	FALSE	chr11:77245588	TRUE	TRUE	TRUE	TRUE	FALSE	0	0.142544	0.0512077	0.142544	0.0913361	0	0.0512077	0.113527	0.142544	0.138528	0	3	6	7	5	183	117	61	91	78	chr11_77245588	77245588	mm10	0	0	0	100	0	0	0	Ssh2	Ssh2	0	http://genome.ucsc.edu/cgi-bin/hgTracks?db=mm10&position=chr11%3A77245587-77245588
chr11_77253715	chr11	77253715	A	G	+	Ssh2	intron	FALSE	TRUE	chr11:77253716	TRUE	TRUE	TRUE	TRUE	FALSE	0	0.134921	0.0416667	0.134921	0.093254	0	0.134921	0.125	0.0416667	0.0666667	0	4	3	1	1	154	92	50	128	83	chr11_77253716	77253716	mm10	0	0	0	100	0	0	0	Ssh2	Ssh2	0	http://genome.ucsc.edu/cgi-bin/hgTracks?db=mm10&position=chr11%3A77253715-77253716
chr11_77268468	chr11	77268468	A	G	+	Ssh2	intron	FALSE	FALSE	chr11:77268469	TRUE	TRUE	TRUE	FALSE	FALSE	0	0.124542	0	0.124542	0.124542	0	0	0.124542	0.030303	0.0555556	0	0	4	1	1	168	205	54	126	62	chr11_77268469	77268469	mm10	0	0	0	100	0	0	0	Ssh2	Ssh2	0	http://genome.ucsc.edu/cgi-bin/hgTracks?db=mm10&position=chr11%3A77268468-77268469
chr11_77340319	chr11	77340319	A	G	+	Ssh2	intron	FALSE	TRUE	chr11:77340320	TRUE	TRUE	FALSE	TRUE	FALSE	0	0.141604	0	0.141604	0.141604	0	0.141604	0	0.0589744	0.0416667	0	7	0	2	1	133	81	52	66	53	chr11_77340320	77340320	mm10	0	0	0	100	0	0	0	Ssh2	Ssh2	0	http://genome.ucsc.edu/cgi-bin/hgTracks?db=mm10&position=chr11%3A77340319-77340320
chr11_77427736	chr11	77427736	A	G	+	Ssh2	intron	FALSE	TRUE	chr11:77427737	TRUE	TRUE	TRUE	FALSE	FALSE	0	0.133333	0	0.133333	0.133333	0	0	0.0555556	0.110256	0.133333	0	0	1	4	2	149	138	69	74	57	chr11_77427737	77427737	mm10	0	0	0	100	0	0	0	Ssh2	Ssh2	0	http://genome.ucsc.edu/cgi-bin/hgTracks?db=mm10&position=chr11%3A77427736-77427737
chr11_77452639	chr11	77452639	A	G	+	Ssh2	intron	FALSE	TRUE	chr11:77452640	TRUE	TRUE	FALSE	FALSE	FALSE	0	0.166667	0	0.166667	0.166667	0	0	0	0.0861111	0.166667	0	0	0	4	2	186	177	90	95	82	chr11_77452640	77452640	mm10	0	0	0	100	0	0	0	Ssh2	Ssh2	0	http://genome.ucsc.edu/cgi-bin/hgTracks?db=mm10&position=chr11%3A77452639-77452640
chr11_77697457	chr11	77697457	A	G	+	Nufip2	intron	FALSE	TRUE	chr11:77697458	TRUE	TRUE	TRUE	FALSE	FALSE	0	0.214286	0	0.214286	0.214286	0	0	0.0333333	0.210256	0.214286	0	0	1	7	3	348	360	178	127	90	chr11_77697458	77697458	mm10	0	0	0	100	0	0	0	Nufip2	Nufip2	0	http://genome.ucsc.edu/cgi-bin/hgTracks?db=mm10&position=chr11%3A77697457-77697458
chr11_77709862	chr11	77709862	T	C	-	Nufip2	exon	FALSE	FALSE	chr11:77709863	TRUE	TRUE	TRUE	TRUE	FALSE	0.00508906	0.0386321	0.0111451	0.0386321	0.027487	0.00508906	0.0148453	0.025691	0.0111451	0.0386321	2	6	6	4	11	394	412	233	349	278	chr11_77709863	77709863	mm10	0	0	100	0	0	0	100	Nufip2	Nufip2	0	http://genome.ucsc.edu/cgi-bin/hgTracks?db=mm10&position=chr11%3A77709862-77709863
chr11_77988912	chr11	77988912	A	G	+	Phf12	intron	FALSE	TRUE	chr11:77988913	TRUE	TRUE	TRUE	FALSE	FALSE	0	0.0767544	0	0.0767544	0.0767544	0	0	0.0555556	0.0767544	0.047619	0	0	1	4	1	260	305	83	113	75	chr11_77988913	77988913	mm10	0	0	0	100	0	0	0	Phf12	Phf12	0	http://genome.ucsc.edu/cgi-bin/hgTracks?db=mm10&position=chr11%3A77988912-77988913
chr11_78580457	chr11	78580457	T	C	-	Nlk	intron	FALSE	TRUE	chr11:78580458	TRUE	TRUE	TRUE	TRUE	FALSE	0	0.1	0.047619	0.1	0.052381	0	0.047619	0.0833333	0.1	0.047619	0	1	1	3	1	466	278	152	292	202	chr11_78580458	78580458	mm10	0	0	0	100	0	0	0	Nlk	Nlk	0	http://genome.ucsc.edu/cgi-bin/hgTracks?db=mm10&position=chr11%3A78580457-78580458
chr11_79486713	chr11	79486713	A	G	+	Nf1	intron	FALSE	TRUE	chr11:79486714	TRUE	TRUE	TRUE	TRUE	FALSE	0	0.161905	0.0416667	0.161905	0.120238	0	0.103382	0.0416667	0.0444444	0.161905	0	5	1	2	3	402	183	156	175	120	chr11_79486714	79486714	mm10	0	0	0	100	0	0	0	Nf1	Nf1	0	http://genome.ucsc.edu/cgi-bin/hgTracks?db=mm10&position=chr11%3A79486713-79486714
chr11_79505318	chr11	79505318	A	G	+	Nf1	intron	TRUE	FALSE	chr11:79505319	TRUE	TRUE	TRUE	TRUE	FALSE	0	0.228571	0.0246914	0.228571	0.20388	0	0.0925926	0.228571	0.0246914	0.122222	0	4	4	2	2	392	173	101	299	108	chr11_79505319	79505319	mm10	0	0	0	100	0	0	0	Nf1	Nf1	0	http://genome.ucsc.edu/cgi-bin/hgTracks?db=mm10&position=chr11%3A79505318-79505319
chr11_79505324	chr11	79505324	A	G	+	Nf1	intron	TRUE	FALSE	chr11:79505325	TRUE	TRUE	FALSE	TRUE	FALSE	0	0.138889	0	0.138889	0.138889	0	0.138889	0	0.0196078	0.133333	0	7	0	1	3	391	54	204	279	120	chr11_79505325	79505325	mm10	0	0	0	100	0	0	0	Nf1	Nf1	0	http://genome.ucsc.edu/cgi-bin/hgTracks?db=mm10&position=chr11%3A79505324-79505325
chr11_79522281	chr11	79522281	A	G	+	Evi2, Nf1, Evi2b	intron	TRUE	FALSE	chr11:79522282	TRUE	TRUE	TRUE	TRUE	FALSE	0	0.111111	0.025641	0.111111	0.0854701	0	0.111111	0.0333333	0.025641	0.0753968	0	4	1	1	2	389	141	131	292	127	chr11_79522282	79522282	mm10	0	0	0	100	0	100	0	Evi2, Nf1, Evi2b	Evi2, Nf1, Evi2b	0	http://genome.ucsc.edu/cgi-bin/hgTracks?db=mm10&position=chr11%3A79522281-79522282
chr11_79525863	chr11	79525863	A	G	+	Evi2a	3' end	FALSE	TRUE	chr11:79525864	TRUE	TRUE	FALSE	FALSE	FALSE	0	0.190476	0	0.190476	0.190476	0	0	0	0.190476	0.0555556	0	0	0	4	1	382	363	199	136	209	chr11_79525864	79525864	mm10	0	100	0	100	0	100	0	Evi2, Nf1, Evi2a	Evi2, Nf1	0	http://genome.ucsc.edu/cgi-bin/hgTracks?db=mm10&position=chr11%3A79525863-79525864
chr11_80010738	chr11	80010738	A	G	+	Suz12	intron	TRUE	FALSE	chr11:80010739	TRUE	TRUE	FALSE	TRUE	FALSE	0	0.198413	0	0.198413	0.198413	0	0.0751634	0	0.198413	0.107407	0	2	0	5	3	268	141	224	96	102	chr11_80010739	80010739	mm10	0	0	0	100	0	0	0	Suz12	Suz12	0	http://genome.ucsc.edu/cgi-bin/hgTracks?db=mm10&position=chr11%3A80010738-80010739
chr11_80023014	chr11	80023014	A	G	+	Suz12	intron	FALSE	TRUE	chr11:80023015	TRUE	TRUE	TRUE	FALSE	FALSE	0	0.222222	0	0.222222	0.222222	0	0	0.222222	0.108974	0.0666667	0	0	3	2	1	301	310	55	103	152	chr11_80023015	80023015	mm10	0	0	0	100	0	0	0	Suz12	Suz12	0	http://genome.ucsc.edu/cgi-bin/hgTracks?db=mm10&position=chr11%3A80023014-80023015
chr11_80252571	chr11	80252571	A	G	+	Rhot1	intron	TRUE	FALSE	chr11:80252572	TRUE	TRUE	FALSE	TRUE	FALSE	0	0.161111	0	0.161111	0.161111	0	0.0666667	0	0.161111	0.0555556	0	2	0	5	1	259	193	126	107	108	chr11_80252572	80252572	mm10	0	0	0	100	0	0	0	Rhot1	Rhot1	0	http://genome.ucsc.edu/cgi-bin/hgTracks?db=mm10&position=chr11%3A80252571-80252572
chr11_80260398	chr11	80260398	A	G	+	Rhot1	intron	TRUE	FALSE	chr11:80260399	TRUE	TRUE	TRUE	TRUE	FALSE	0	0.126374	0.0277778	0.126374	0.0985958	0	0.126374	0.047619	0.0640641	0.0277778	0	5	1	5	1	348	145	132	158	152	chr11_80260399	80260399	mm10	0	0	0	100	0	0	0	Rhot1	Rhot1	0	http://genome.ucsc.edu/cgi-bin/hgTracks?db=mm10&position=chr11%3A80260398-80260399
chr11_80260414	chr11	80260414	A	G	+	Rhot1	intron	TRUE	FALSE	chr11:80260415	TRUE	TRUE	FALSE	TRUE	FALSE	0	0.168178	0	0.168178	0.168178	0	0.0238095	0	0.168178	0.037037	0	1	0	16	1	346	231	166	88	154	chr11_80260415	80260415	mm10	0	0	0	100	0	0	0	Rhot1	Rhot1	0	http://genome.ucsc.edu/cgi-bin/hgTracks?db=mm10&position=chr11%3A80260414-80260415
chr11_80260425	chr11	80260425	A	G	+	Rhot1	intron	TRUE	FALSE	chr11:80260426	TRUE	TRUE	TRUE	FALSE	FALSE	0	0.122222	0	0.122222	0.122222	0	0	0.0719697	0.0688741	0.122222	0	0	2	6	4	345	345	85	91	96	chr11_80260426	80260426	mm10	0	0	0	100	0	0	0	Rhot1	Rhot1	0	http://genome.ucsc.edu/cgi-bin/hgTracks?db=mm10&position=chr11%3A80260425-80260426
chr11_83352919	chr11	83352919	A	G	+	Ap2b1	intron	TRUE	FALSE	chr11:83352920	TRUE	TRUE	FALSE	TRUE	FALSE	0	0.15	0	0.15	0.15	0	0.0947712	0	0.0694444	0.15	0	5	0	2	3	587	228	284	217	115	chr11_83352920	83352920	mm10	0	0	0	100	0	0	0	Ap2b1	Ap2b1	0	http://genome.ucsc.edu/cgi-bin/hgTracks?db=mm10&position=chr11%3A83352919-83352920
chr11_83491720	chr11	83491720	A	G	+	Taf15	intron	FALSE	TRUE	chr11:83491721	TRUE	TRUE	TRUE	FALSE	FALSE	0	0.0600255	0.00980392	0.0600255	0.0502216	0	0.00980392	0.030303	0.0519048	0.0600255	0	1	2	4	4	328	258	158	144	164	chr11_83491721	83491721	mm10	0	0	0	100	0	0	0	Taf15	Taf15	0	http://genome.ucsc.edu/cgi-bin/hgTracks?db=mm10&position=chr11%3A83491720-83491721
chr11_84183629	chr11	84183629	A	G	+		intergenic	TRUE	FALSE	chr11:84183630	TRUE	TRUE	FALSE	TRUE	FALSE	0	0.305556	0	0.305556	0.305556	0	0.12037	0	0.0555556	0.305556	0	2	0	1	3	193	71	141	96	72	chr11_84183630	84183630	mm10	0	0	0	0	100	0	0		Acaca	11807	http://genome.ucsc.edu/cgi-bin/hgTracks?db=mm10&position=chr11%3A84183629-84183630
chr11_84535173	chr11	84535173	A	G	+	Lhx1os	3' end	TRUE	FALSE	chr11:84535174	TRUE	TRUE	TRUE	TRUE	FALSE	0	0.116788	0.0166667	0.116788	0.100121	0	0.116788	0.0166667	0.0649648	0.10101	0	14	1	10	6	135	133	57	151	70	chr11_84535174	84535174	mm10	0	100	100	0	0	0	0	Lhx1os	Lhx1os	0	http://genome.ucsc.edu/cgi-bin/hgTracks?db=mm10&position=chr11%3A84535173-84535174
chr11_85590825	chr11	85590825	A	G	+	Bcas3	intron	TRUE	FALSE	chr11:85590826	TRUE	TRUE	TRUE	FALSE	FALSE	0	0.246032	0	0.246032	0.246032	0	0	0.246032	0.0888889	0.0416667	0	0	5	2	1	195	183	52	65	77	chr11_85590826	85590826	mm10	0	0	0	100	0	0	0	Bcas3	Bcas3	0	http://genome.ucsc.edu/cgi-bin/hgTracks?db=mm10&position=chr11%3A85590825-85590826
chr11_85636037	chr11	85636037	A	G	+	Bcas3	intron	TRUE	FALSE	chr11:85636038	TRUE	TRUE	FALSE	FALSE	FALSE	0	0.121212	0	0.121212	0.121212	0	0	0	0.121212	0.047619	0	0	0	4	1	180	182	93	115	76	chr11_85636038	85636038	mm10	0	0	0	100	0	0	0	Bcas3	Bcas3	0	http://genome.ucsc.edu/cgi-bin/hgTracks?db=mm10&position=chr11%3A85636037-85636038
chr11_86334186	chr11	86334186	T	C	-	Med13	intron	FALSE	TRUE	chr11:86334187	TRUE	TRUE	TRUE	TRUE	FALSE	0	0.166667	0.047619	0.166667	0.119048	0	0.0555556	0.047619	0.161111	0.166667	0	1	1	6	2	406	307	197	143	98	chr11_86334187	86334187	mm10	0	0	0	100	0	0	0	Med13	Med13	0	http://genome.ucsc.edu/cgi-bin/hgTracks?db=mm10&position=chr11%3A86334186-86334187
chr11_87130661	chr11	87130661	A	G	+	Trim37	intron	TRUE	FALSE	chr11:87130662	TRUE	TRUE	TRUE	TRUE	FALSE	0	0.247619	0.0666667	0.247619	0.180952	0	0.247619	0.166667	0.0666667	0.0833333	0	5	2	1	1	1131	391	293	673	383	chr11_87130662	87130662	mm10	0	0	0	100	0	0	0	Trim37	Trim37	0	http://genome.ucsc.edu/cgi-bin/hgTracks?db=mm10&position=chr11%3A87130661-87130662
chr11_87175398	chr11	87175398	A	G	+	Trim37	intron	FALSE	FALSE	chr11:87175399	TRUE	TRUE	TRUE	TRUE	FALSE	0	0.198413	0.0666667	0.198413	0.131746	0	0.115741	0.0666667	0.198413	0.0666667	0	3	1	8	1	1117	409	409	341	506	chr11_87175399	87175399	mm10	0	0	0	100	0	0	0	Trim37	Trim37	0	http://genome.ucsc.edu/cgi-bin/hgTracks?db=mm10&position=chr11%3A87175398-87175399
chr11_87305475	chr11	87305475	T	C	-	Ppm1e	intron	TRUE	FALSE	chr11:87305476	TRUE	TRUE	TRUE	TRUE	FALSE	0	0.0879142	0.0166667	0.0879142	0.0712476	0	0.066148	0.0166667	0.0356815	0.0879142	0	6	1	3	5	489	90	195	101	57	chr11_87305476	87305476	mm10	0	0	0	100	0	0	0	Ppm1e	Ppm1e	0	http://genome.ucsc.edu/cgi-bin/hgTracks?db=mm10&position=chr11%3A87305475-87305476
chr11_87306354	chr11	87306354	T	C	-	Ppm1e	intron	TRUE	FALSE	chr11:87306355	TRUE	TRUE	FALSE	TRUE	FALSE	0	0.0830281	0	0.0830281	0.0830281	0	0.047619	0	0.0830281	0.0294872	0	2	0	4	2	476	238	243	172	153	chr11_87306355	87306355	mm10	0	0	0	100	0	0	0	Ppm1e	Ppm1e	0	http://genome.ucsc.edu/cgi-bin/hgTracks?db=mm10&position=chr11%3A87306354-87306355
chr11_87308464	chr11	87308464	T	C	-	Ppm1e	intron	FALSE	TRUE	chr11:87308465	TRUE	TRUE	FALSE	TRUE	FALSE	0	0.0674603	0	0.0674603	0.0674603	0	0.0107527	0	0.0674603	0.0416667	0	1	0	5	1	477	405	225	220	203	chr11_87308465	87308465	mm10	0	0	0	100	0	0	0	Ppm1e	Ppm1e	0	http://genome.ucsc.edu/cgi-bin/hgTracks?db=mm10&position=chr11%3A87308464-87308465
chr11_87761181	chr11	87761181	A	G	+	Tspoap1	exon	FALSE	FALSE	chr11:87761182	TRUE	TRUE	FALSE	TRUE	TRUE	0	0.0387132	0	0.0387132	0.0387132	0.0116845	0.0174663	0	0.0170466	0.0387132	3	6	0	4	3	261	343	56	252	82	chr11_87761182	87761182	mm10	0	0	100	0	0	100	0	Tspoap1	Tspoap1	0	http://genome.ucsc.edu/cgi-bin/hgTracks?db=mm10&position=chr11%3A87761181-87761182
chr11_88080747	chr11	88080747	A	G	+	Vezf1	intron	TRUE	FALSE	chr11:88080748	TRUE	TRUE	FALSE	TRUE	FALSE	0	0.0671551	0	0.0671551	0.0671551	0	0.0196078	0	0.0671551	0.0666667	0	1	0	5	1	193	137	109	92	118	chr11_88080748	88080748	mm10	0	0	0	100	0	0	0	Vezf1	Vezf1	0	http://genome.ucsc.edu/cgi-bin/hgTracks?db=mm10&position=chr11%3A88080747-88080748
chr11_88082971	chr11	88082971	T	C	-	Vezf1	exon	FALSE	FALSE	chr11:88082972	TRUE	TRUE	TRUE	TRUE	TRUE	0.0162037	0.0337685	0.0162037	0.0337685	0.0175648	0.0215575	0.0337685	0.0162037	0.0167357	0.0214634	4	7	2	3	3	176	195	123	169	135	chr11_88082972	88082972	mm10	0	0	100	0	0	0	100	Vezf1	Vezf1	0	http://genome.ucsc.edu/cgi-bin/hgTracks?db=mm10&position=chr11%3A88082971-88082972
chr11_93148541	chr11	93148541	A	G	+	Car10	intron	FALSE	FALSE	chr11:93148542	TRUE	TRUE	TRUE	FALSE	FALSE	0	0.0904762	0	0.0904762	0.0904762	0	0	0.0904762	0.0666667	0.0555556	0	0	3	4	1	501	593	142	449	293	chr11_93148542	93148542	mm10	0	0	0	100	0	0	0	Car10	Car10	0	http://genome.ucsc.edu/cgi-bin/hgTracks?db=mm10&position=chr11%3A93148541-93148542
chr11_93149125	chr11	93149125	A	G	+	Car10	intron	FALSE	FALSE	chr11:93149126	TRUE	TRUE	TRUE	FALSE	FALSE	0	0.104701	0	0.104701	0.104701	0	0	0.0939394	0.0700855	0.104701	0	0	3	3	4	500	597	110	230	177	chr11_93149126	93149126	mm10	0	0	0	100	0	0	0	Car10	Car10	0	http://genome.ucsc.edu/cgi-bin/hgTracks?db=mm10&position=chr11%3A93149125-93149126
chr11_93234273	chr11	93234273	A	G	+	Car10	intron	TRUE	FALSE	chr11:93234274	TRUE	TRUE	TRUE	TRUE	FALSE	0	0.222222	0.0151515	0.222222	0.207071	0	0.0151515	0.116667	0.0253831	0.222222	0	1	2	2	4	496	415	131	278	201	chr11_93234274	93234274	mm10	0	0	0	100	0	0	0	Car10	Car10	0	http://genome.ucsc.edu/cgi-bin/hgTracks?db=mm10&position=chr11%3A93234273-93234274
chr11_93311580	chr11	93311580	A	G	+	Car10	intron	FALSE	FALSE	chr11:93311581	TRUE	TRUE	FALSE	TRUE	TRUE	0	0.0808824	0	0.0808824	0.0808824	0.0333333	0.0651709	0	0.0808824	0.0666667	1	3	0	4	1	411	214	277	226	253	chr11_93311581	93311581	mm10	0	0	0	100	0	0	0	Car10	Car10	0	http://genome.ucsc.edu/cgi-bin/hgTracks?db=mm10&position=chr11%3A93311580-93311581
chr11_93382060	chr11	93382060	A	G	+	Car10	intron	FALSE	TRUE	chr11:93382061	TRUE	TRUE	TRUE	FALSE	FALSE	0	0.0707341	0	0.0707341	0.0707341	0	0	0.0707341	0.030754	0.0350877	0	0	4	4	2	406	625	68	288	277	chr11_93382061	93382061	mm10	0	0	0	100	0	0	0	Car10	Car10	0	http://genome.ucsc.edu/cgi-bin/hgTracks?db=mm10&position=chr11%3A93382060-93382061
chr11_93382092	chr11	93382092	A	G	+	Car10	intron	FALSE	TRUE	chr11:93382093	TRUE	TRUE	TRUE	TRUE	FALSE	0	0.0806303	0.0121212	0.0806303	0.0685091	0	0.0121212	0.0806303	0.017094	0.030303	0	2	4	2	1	601	478	55	459	249	chr11_93382093	93382093	mm10	0	0	0	100	0	0	0	Car10	Car10	0	http://genome.ucsc.edu/cgi-bin/hgTracks?db=mm10&position=chr11%3A93382092-93382093
chr11_93382106	chr11	93382106	A	G	+	Car10	intron	FALSE	TRUE	chr11:93382107	TRUE	TRUE	TRUE	FALSE	FALSE	0	0.0700483	0	0.0700483	0.0700483	0	0	0.0700483	0.0409159	0.0636364	0	0	3	5	2	597	634	162	291	131	chr11_93382107	93382107	mm10	0	0	0	100	0	0	0	Car10	Car10	0	http://genome.ucsc.edu/cgi-bin/hgTracks?db=mm10&position=chr11%3A93382106-93382107
chr11_93383298	chr11	93383298	A	G	+	Car10	intron	FALSE	TRUE	chr11:93383299	TRUE	TRUE	FALSE	FALSE	FALSE	0	0.0457428	0	0.0457428	0.0457428	0	0	0	0.0457428	0.037037	0	0	0	4	1	556	570	284	217	233	chr11_93383299	93383299	mm10	0	0	0	100	0	0	0	Car10	Car10	0	http://genome.ucsc.edu/cgi-bin/hgTracks?db=mm10&position=chr11%3A93383298-93383299
chr11_93385056	chr11	93385056	A	G	+	Car10	intron	FALSE	TRUE	chr11:93385057	TRUE	TRUE	TRUE	TRUE	FALSE	0	0.0969697	0.0515298	0.0969697	0.0454399	0	0.0520833	0.0515298	0.0601925	0.0969697	0	5	3	7	4	589	264	59	117	168	chr11_93385057	93385057	mm10	0	0	0	100	0	0	0	Car10	Car10	0	http://genome.ucsc.edu/cgi-bin/hgTracks?db=mm10&position=chr11%3A93385056-93385057
chr11_93416460	chr11	93416460	A	G	+	Car10	intron	FALSE	FALSE	chr11:93416461	TRUE	TRUE	FALSE	TRUE	FALSE	0	0.162037	0	0.162037	0.162037	0	0.162037	0	0.047619	0.0666667	0	4	0	1	1	549	192	276	170	222	chr11_93416461	93416461	mm10	0	0	0	100	0	0	0	Car10	Car10	0	http://genome.ucsc.edu/cgi-bin/hgTracks?db=mm10&position=chr11%3A93416460-93416461
chr11_93504155	chr11	93504155	A	G	+	Car10	intron	FALSE	FALSE	chr11:93504156	TRUE	TRUE	TRUE	TRUE	FALSE	0	0.0888889	0.0138889	0.0888889	0.075	0	0.0138889	0.0877193	0.0553161	0.0888889	0	1	5	4	2	659	527	303	246	175	chr11_93504156	93504156	mm10	0	0	0	100	0	0	0	Car10	Car10	0	http://genome.ucsc.edu/cgi-bin/hgTracks?db=mm10&position=chr11%3A93504155-93504156
chr11_93538964	chr11	93538964	A	G	+	Car10	intron	FALSE	FALSE	chr11:93538965	TRUE	TRUE	TRUE	TRUE	FALSE	0	0.177778	0.047619	0.177778	0.130159	0	0.047619	0.108333	0.111111	0.177778	0	1	2	3	3	636	485	114	466	189	chr11_93538965	93538965	mm10	0	0	0	100	0	0	0	Car10	Car10	0	http://genome.ucsc.edu/cgi-bin/hgTracks?db=mm10&position=chr11%3A93538964-93538965
chr11_93892317	chr11	93892317	A	G	+	Mbtd1	intron	TRUE	FALSE	chr11:93892318	TRUE	TRUE	TRUE	TRUE	FALSE	0	0.0877639	0.0175439	0.0877639	0.0702201	0	0.0566667	0.060049	0.0877639	0.0175439	0	9	3	11	1	140	156	63	121	101	chr11_93892318	93892318	mm10	0	0	0	100	0	100	0	Mbtd1	Mbtd1	0	http://genome.ucsc.edu/cgi-bin/hgTracks?db=mm10&position=chr11%3A93892317-93892318
chr11_93892332	chr11	93892332	A	G	+	Mbtd1	intron	TRUE	FALSE	chr11:93892333	TRUE	TRUE	FALSE	TRUE	FALSE	0	0.0444444	0	0.0444444	0.0444444	0	0.0250292	0	0.0425926	0.0444444	0	4	0	4	2	142	148	77	117	76	chr11_93892333	93892333	mm10	0	0	0	100	0	100	0	Mbtd1	Mbtd1	0	http://genome.ucsc.edu/cgi-bin/hgTracks?db=mm10&position=chr11%3A93892332-93892333
chr11_93892373	chr11	93892373	A	G	+	Mbtd1	intron	TRUE	FALSE	chr11:93892374	TRUE	TRUE	TRUE	TRUE	FALSE	0	0.0893447	0.0104167	0.0893447	0.0789281	0	0.0114943	0.0893447	0.0104167	0.0537037	0	1	6	1	3	141	166	69	109	84	chr11_93892374	93892374	mm10	0	0	0	100	0	100	0	Mbtd1	Mbtd1	0	http://genome.ucsc.edu/cgi-bin/hgTracks?db=mm10&position=chr11%3A93892373-93892374
chr11_93892408	chr11	93892408	A	G	+	Mbtd1	intron	TRUE	FALSE	chr11:93892409	TRUE	TRUE	TRUE	FALSE	FALSE	0	0.121795	0	0.121795	0.121795	0	0	0.0515873	0.121795	0.095979	0	0	3	6	6	132	157	62	74	64	chr11_93892409	93892409	mm10	0	0	0	100	0	100	0	Mbtd1	Mbtd1	0	http://genome.ucsc.edu/cgi-bin/hgTracks?db=mm10&position=chr11%3A93892408-93892409
chr11_93898666	chr11	93898666	A	G	+	Mbtd1	intron	TRUE	FALSE	chr11:93898667	TRUE	TRUE	TRUE	TRUE	FALSE	0	0.0840067	0.030303	0.0840067	0.0537037	0	0.0344828	0.030303	0.0840067	0.05	0	3	2	4	2	113	117	92	51	67	chr11_93898667	93898667	mm10	0	0	0	100	0	100	0	Mbtd1	Mbtd1	0	http://genome.ucsc.edu/cgi-bin/hgTracks?db=mm10&position=chr11%3A93898666-93898667
chr11_93898669	chr11	93898669	A	G	+	Mbtd1	intron	TRUE	FALSE	chr11:93898670	TRUE	TRUE	TRUE	FALSE	TRUE	0	0.0740741	0	0.0740741	0.0740741	0.0144928	0	0.0546162	0.0740741	0.0175439	1	0	4	2	1	103	158	74	93	94	chr11_93898670	93898670	mm10	0	0	0	100	0	100	0	Mbtd1	Mbtd1	0	http://genome.ucsc.edu/cgi-bin/hgTracks?db=mm10&position=chr11%3A93898669-93898670
chr11_93898716	chr11	93898716	A	G	+	Mbtd1	intron	TRUE	FALSE	chr11:93898717	TRUE	TRUE	TRUE	TRUE	FALSE	0	0.104762	0.020202	0.104762	0.0845599	0	0.020202	0.0834727	0.104762	0.0976262	0	2	6	5	7	122	135	73	75	72	chr11_93898717	93898717	mm10	0	0	0	100	0	100	0	Mbtd1	Mbtd1	0	http://genome.ucsc.edu/cgi-bin/hgTracks?db=mm10&position=chr11%3A93898716-93898717
[truncated: 7,404 more rows]
[truncated: 83 more columns]

## Sheet: Depth50
pos	chrom	position	REF	ALT	editing_strand	gene	gene_part	B1	B2	IGV	Edited_in_WT	Edited_in_Het	Edited_in_E861A	Edited_in_A2KO	Edited_in_DKO	edit.freq.min	edit.freq.max	edit.freq.min.noDKO	edit.freq.max.noDKO	edit.range.noDKO	edit.freq.DKO	edit.freq.A2KO	edit.freq.E861A	edit.freq.Het	edit.freq.WT	editreads.DKO	editreads.A2KO	editreads.E861A	editreads.Het	editreads.WT	depth.DKO	depth.A2KO	depth.E861A	depth.Het	depth.WT	pos_plus_one	position_plus_one	genome	promoter_per	end3_per	exon_per	intron_per	intergenic_per	utr5_per	utr3_per	overlapped_genes	nearest_genes	distance_to_nearest_gene	url
[truncated: 31,255 more rows]
[truncated: 80 more columns]

[truncated: 3 more sheets: Depth5, Site_annotation_by_gene_part, legend]
