# Supplementary material for: The majority of A-to-I RNA editing is not required for mammalian homeostasis
Source: Genome Biol. 2019 Dec 9;20:268. doi: 10.1186/s13059-019-1873-2 (PMC6900863; doi:10.1186/s13059-019-1873-2)
Supplement: Supplementary file 7 — Additional file 7: Dataset S5. ADAR1 and ADAR2 specific editing events – frequency of editing. Related to Fig. 4c. [file 13059_2019_1873_MOESM7_ESM.xlsx]

## Sheet: data_for_boxplot2
HetWT_promoter	E861A_promoter	A2KO_promoter	A1specificvsWTHet_promoter	A2specificvsWTHet_promoter	HetWT_exon	E861A_exon	A2KO_exon	A1specificvsWTHet_exon	A2specificvsWTHet_exon	HetWT_intron	E861A_intron	A2KO_intron	A1specificvsWTHet_intron	A2specificvsWTHet_intron	HetWT_3UTR	E861A_3UTR	A2KO_3UTR	A1specificvsWTHet_3UTR	A2specificvsWTHet_3UTR	HetWT_intergenic	E861A_intergenic	A2KO_intergenic	A1specificvsWTHet_intergenic	A2specificvsWTHet_intergenic		ALL_B1	A1specificvsWTHet_B1	A2specificvsWTHet_B1		ALL_B2	A1specificvsWTHet_B2	A2specificvsWTHet_B2
0.266667	0.111111	0.266667	0.225841	0.0940291	0.785909	0.810944	0.785909	0.114162	0.10512	0.111111	0.231481	0.113889	0.130556	0.0486111	0.159793	0.129193	0.159793	0.020503	0.142087	0.0816006	0.143553	0.122718	0.111111	0.267363		0.130556	0.130556	0.0486111		0.0787037	0.0787037	0.0736671
0.075	0.0166667	0.075	0.241085	0.191239	0.0284394	0.0524864	0.774746	0.0316128	0.341258	0.0601852	0.075	0.152751	0.0787037	0.14974	0.145731	0.0388258	0.145731	0.127778	0.075954	0.11792	0.319463	0.254697	0.0147777	0.15636		0.0486111	0.0271902	0.0486111		0.0648148	0.0648148	0.336508
0.0863565	0.0934211	0.0863565	0.0457888	0.107584	0.774746	0.79697	0.675214	0.0586673	0.0271854	0.113889	0.132479	0.0590626	0.0527287	0.0486111	0.0343043	0.202815	0.122245	0.127778	0.184026	0.122718	0.227576	0.654802	0.127295	0.0991299		0.111101	0.0429293	0.125		0.0407925	0.233333	0.0666667
0.130244	0.0135064	0.130244	0.134055	0.0339646	0.675214	0.67739	0.727454	0.1664	0.671585	0.142388	0.0416667	0.0508002	0.0271902	0.125	0.122245	0.015873	0.0314214	0.210206	0.021822	0.137656	0.144971	0.277122	0.258505	0.0655739		0.0271902	0.18254	0.281944		0.316667	0.115741	0.136905
0.608135	0.0416667	0.608135	0.270874	0.226852	0.081034	0.0789637	0.281023	0.510096	0.0435338	0.0685559	0.0154915	0.060192	0.0648148	0.281944	0.0314214	0.0123457	0.0655988	0.0845072	0.150794	0.254697	0.385568	0.185345	0.10108	0.0253172		0.0316767	0.225841	0.12037		0.233333	0.22619	0.0810913
0.0972222	0.166667	0.0972222	0.608135	0.0722222	0.727454	0.70915	0.398324	0.155949	0.398549	0.152751	0.0874736	0.186605	0.0429293	0.12037	0.0655988	0.025641	0.017284	0.017508	0.279355	0.654802	0.804739	0.137602	0.0899559	0.0215774		0.0429293	0.241085	0.116667		0.0736671	0.0198413	0.110111
0.09375	0.377992	0.09375	0.0307739	0.350651	0.281023	0.341042	0.196022	0.0274665	0.0121397	0.0590626	0.071659	0.152778	0.241335	0.0736671	0.0249094	0.0444444	0.0820931	0.0278414	0.0813908	0.277122	0.0833333	0.601662	0.271004	0.225275		0.279151	0.145833	0.138889		0.115741	0.239899	0.103704
0.350651	0.0462963	0.349775	0.134267	0.296242	0.398324	0.48482	0.0619272	0.0422705	0.0600581	0.0508002	0.0730994	0.196429	0.10068	0.0419237	0.017284	0.32193	0.285405	0.0330182	0.0238949	0.185345	0.173504	0.72717	0.0874973	0.0830248		0.0486111	0.208333	0.100837		0.22619	0.0654762	0.0608932
0.0819658	0.104167	0.0249028	0.0654168	0.0819658	0.196022	0.3324	0.0496995	0.0592069	0.0565074	0.060192	0.28944	0.0518519	0.233333	0.075	0.0820931	0.0324437	0.0525514	0.0509833	0.178175	0.0687663	0.0754986	0.329521	0.0331897	0.773339		0.125	0.458333	0.119242		0.102513	0.0625	0.10512
0.086078	0.187576	0.0457888	0.418205	0.1	0.0619272	0.0204082	0.293404	0.0274789	0.0190309	0.186605	0.0574713	0.1625	0.101502	0.116667	0.285405	0.0304094	0.0455535	0.342455	0.193522	0.137602	0.0512821	0.153271	0.012619	0.114364		0.281944	0.0637464	0.026455		0.087374	0.112458	0.341258
0.0339646	0.0588235	0.242308	0.370255	0.0826389	0.0710567	0.0500657	0.450479	0.0277917	0.0220086	0.0384964	0.266667	0.100641	0.18254	0.027972	0.0525514	0.147924	0.743537	0.0972222	0.108791	0.601662	0.114681	0.101539	0.0707082	0.0701248		0.12037	0.020503	0.0319675		0.0438339	0.111111	0.131019
0.349775	0.0833333	0.0910032	0.0249028	0.0562179	0.0496995	0.0215054	0.0865231	0.399226	0.362061	0.152778	0.111111	0.12381	0.115741	0.336508	0.0155994	0.76319	0.737437	0.171154	0.0865947	0.72717	0.673431	0.270514	0.0152375	0.378711		0.18254	0.0625458	0.166667		0.0901956	0.125	0.0833333
0.0249028	0.145833	0.143957	0.266667	0.183333	0.293404	0.284444	0.0882806	0.0576359	0.0784967	0.0972222	0.0833333	0.168254	0.22619	0.102778	0.0455535	0.623403	0.0567498	0.270533	0.578226	0.329521	0.0818956	0.228186	0.134867	0.166333		0.116667	0.0544109	0.0388889		0.0833333	0.130598	0.114927
0.1	0.116162	0.0468151		0.0437005	0.450479	0.51443	0.151554	0.0595381	0.0326257	0.172222	0.111111	0.0429293	0.109722	0.0666667	0.178664	0.0420433	0.262608	0.0409771	0.0541667	0.153271	0.0347594	0.247855	0.268219	0.0703704		0.119596	0.0571429	0.102463		0.336508	0.035628	0.0944444
0.0457888	0.0657143	0.0823127			0.0865231	0.017094	0.753519	0.116524	0.0233814	0.196429	0.111111	0.258333	0.145833	0.136905	0.029963	0.0128205	0.0116252	0.0436874	0.0190725	0.101539	0.301743	0.0996864	0.202948	0.189121		0.236111	0.0899471	0.0271854		0.0198413	0.152778	0.144444
0.242308	0.0185185	0.0446886			0.0882806	0.0257937	0.154772	0.189269	0.0768338	0.0518519	0.0694444	0.284722	0.0198413	0.138889	0.743537	0.0375247	0.213408	0.174878	0.138955	0.270514	0.208754	0.213713	0.329521	0.34178		0.225841	0.0890523	0.0136836		0.0930787	0.0424964	0.075
0.0910032	0.136268	0.212025			0.151554	0.167351	0.0255614	0.0318067	0.0623203	0.0811237	0.111111	0.0461538	0.208333	0.100837	0.737437	0.0323697	0.0449482	0.0421435	0.144916	0.228186	0.259842	0.156381	0.060119	0.215242		0.222222	0.156566	0.555986		0.239899	0.0530647	0.0446482
0.0826389	0.125	0.0654168			0.0287642	0.0123457	0.243333	0.0148772	0.143842	0.163889	0.266667	0.0671296	0.239899	0.0810913	0.0567498	0.361041	0.368463	0.0423077	0.368463	0.247855	0.263768	0.336433	0.102197	0.204924		0.241085	0.082906	0.0400282		0.0666667	0.0174194	0.161545
0.0205177	0.025641	0.134267			0.753519	0.784385	0.0136732	0.392265	0.349148	0.138889	0.030303	0.277778	0.458333	0.110111	0.262608	0.0153263	0.153638	0.0204373	0.0952381	0.178377	0.327404	0.246263	0.15	0.0815785		0.627974	0.0683572	0.0874732		0.136905	0.0486111	0.244444
0.143957	0.0666667	0.0307739			0.154772	0.328605	0.206187	0.225059	0.220697	0.1625	0.151515	0.138889	0.0637464	0.103704	0.0116252	0.250892	0.18166	0.0322421	0.0685185	0.26655	0.11462	0.265999	0.140441	0.110581		0.0444444	0.200431	0.166667		0.075	0.0483305	0.103617
0.0468151	0.166667	0.155834			0.0255614	0.151571	0.051141	0.0219109	0.287165	0.100641	0.166667	0.155934	0.0809524	0.0608932	0.213408	0.119248	0.0418161	0.228085	0.0905685	0.115409	0.111111	0.222229	0.154453	0.115409		0.152778	0.0654762	0.075		0.0654762	0.2125	0.053953
0.0823127	0.179339	0.296242			0.243333	0.162037	0.0411832	0.0667328	0.0416209	0.12381	0.194444	0.047123	0.0654762	0.119242	0.0449482	0.159507	0.486704	0.0464703	0.151786	0.0996864	0.250967	0.30754	0.39134	0.26655		0.106407	0.0687239	0.0961538		0.172543	0.0946886	0.0730994
0.183333	0.243895	0.270874			0.0136732	0.0354809	0.260047	0.019691	0.0609488	0.168254	0.0719697	0.124645	0.0901515	0.026455	0.368463	0.0815454	0.0952103	0.134144	0.384686	0.213713	0.0910364	0.127295	0.127015	0.178377		0.258076	0.250434	0.0664336		0.150163	0.125236	0.0940291
0.0446886	0.282393	0.418205			0.0127497	0.169997	0.148831	0.0982057	0.110906	0.0888889	0.166667	0.162795	0.0625	0.0319675	0.0245434	0.136977	0.038767	0.147334	0.0577316	0.156381	0.015873	0.0614478	0.33675	0.218287		0.13773	0.127778	0.0484848		0.0625	0.0515873	0.107143
0.0302808	0.0269841	0.134055			0.206187	0.277566	0.294066	0.0215103	0.148831	0.0429293	0.0555556	0.170063	0.0625458	0.171429	0.291823	0.0149448	0.882513	0.161371	0.0956325	0.110581	0.333838	0.0495475	0.0537037	0.137656		0.0664828	0.0858586	0.133838		0.0810913	0.0444444	0.191239
0.107584	0.0196078	0.0407164			0.051141	0.157478	0.0699057	0.126302	0.132493	0.0694444	0.047619	0.777004	0.112458	0.222366	0.153638	0.0120482	0.0396331	0.0153439	0.0279841	0.190703	0.166982	0.0425	0.0304233	0.0816006		0.0698954	0.0972222	0.116667		0.116492	0.113095	0.149791
0.226852	0.0833333	0.0375			0.132493	0.0802431	0.0599298	0.119518	0.243333	0.258333	0.180952	0.151852	0.0544109	0.383276	0.18166	0.0239883	0.0451772	0.0853978	0.083549	0.177064	0.276259	0.0763889	0.180556	0.036695		0.091811	0.127295	0.0958333		0.214979	0.126984	0.267363
0.212025	0.0416667	0.221412			0.0411832	0.0398768	0.283705	0.051141	0.0710567	0.284722	0.0588235	0.249588	0.0713918	0.212006	0.0789204	0.0854428	0.122393	0.0307847	0.0275604	0.336433	0.0991081	0.56671	0.0563933	0.156403		0.116667	0.0304233	0.142087		0.21611	0.0451389	0.075954
0.0654168	0.133333	0.0703467			0.199511	0.0443534	0.0727705	0.0136732	0.0358031	0.0461538	0.110642	0.117759	0.0571429	0.131019	0.0833299	0.446694	0.143568	0.577723	0.102584	0.0815785	0.136749	0.109952	0.230539	0.157988		0.0252711	0.109259	0.126984		0.110111	0.112698	0.107251
0.134267	0.110644	0.0719612			0.260047	0.376876	0.0576346	0.0255614	0.081034	0.0671296	0.126374	0.0531695	0.218887	0.0833333	0.0246194	0.100106	0.209041	0.682552	0.0225267	0.246263	0.101852	0.10108	0.0385548	0.393298		0.19568	0.0789352	0.0654762		0.112458	0.0666667	0.0933873
0.0307739	0.173016	0.370255			0.148831	0.0755745	0.119518	0.011789	0.0349682	0.125	0.271303	0.0972222	0.113156	0.0751634	0.0577164	0.0164141	0.028798	0.0121252	0.0236872	0.0447537	0.15864	0.130056	0.111999	0.106516		0.1582	0.103585	0.334454		0.103704	0.0247947	0.0655739
0.0470789	0.0133333	0.0652737			0.110906	0.0340909	0.143849	0.104437	0.135262	0.277778	0.7555	0.122222	0.101809	0.166667	0.0418161	0.794616	0.0409771	0.174646	0.117553	0.265999	0.242918	0.097824	0.0444444	0.0870597		0.075	0.0649976	0.031231		0.0818926	0.0978355	0.0578305
0.155834	0.0805153	0.0688469			0.0609488	0.286247	0.287165	0.0509259	0.0130785	0.138889	0.047619	0.279762	0.0899471	0.0710317	0.144916	0.0968621	0.187752	0.0402449	0.094967	0.222229	0.194444	0.0767385	0.0700321	0.168254		0.145833	0.144444	0.182663		0.0608932	0.106642	0.0688889
0.296242	0.0945233	0.0640161			0.0416209	0.0733721	0.137596	0.291913	0.0976134	0.0972222	0.104887	0.153991	0.111111	0.13095	0.486704	0.0229117	0.0493739	0.0503227	0.15342	0.30754	0.0571429	0.155609	0.0680536	0.0447537		0.179762	0.0846561	0.0962684		0.10512	0.101852	0.023913
0.270874	0.0479303	0.271369			0.294066	0.0128205	0.0640627	0.129318	0.0732827	0.127315	0.0777778	0.0737297	0.125	0.0388889	0.0952103	0.0159404	0.0254255	0.492198	0.0628191	0.114286	0.047619	0.0270337	0.156885	0.147717		0.208333	0.0415336	0.180556		0.341258	0.081973	0.0820124
0.418205	0.0364168	0.456761			0.0699057	0.169942	0.0503641	0.060122	0.0833333	0.155934	0.0833333	0.836141	0.0890523	0.102463	0.0190071	0.0504288	0.026294	0.0285714	0.0487077	0.0566449	0.0529412	0.202125	0.0171435	0.0317989		0.152778	0.172222	0.0314815		0.25	0.222222	0.0793651
0.134055	0.0551948	0.146023			0.0599298	0.219944	0.058704	0.42596	0.0218295	0.047123	0.0944444	0.212729	0.1	0.0333333	0.038767	0.0321303	0.303618	0.028798	0.486704	0.0541667	0.0376984	0.0365019	0.0349119	0.0687663		0.458333	0.0888889	0.0407095		0.177778	0.0305556	0.0945166
0.0407164	0.336925	0.174291			0.283705	0.178169	0.0444962	0.0632915	0.198711	0.124645	0.127778	0.168151	0.156566	0.0727788	0.882513	0.0534279	0.0253803	0.315984	0.178664	0.127295	0.0347594	0.0408399	0.0209346	0.0462684		0.0637464	0.0725309	0.0472222		0.131019	0.164021	0.130556
0.0722222	0.217472	0.119596			0.0727705	0.179578	0.120742	0.5611	0.47844	0.162795	0.0517705	0.0961952	0.130598	0.205619	0.0123758	0.0833333	0.0905207	0.338459	0.0958333	0.0614478	0.0138889	0.122619	0.230726	0.11792		0.0359848	0.0793651	0.0707071		0.140909	0.174429	0.161111
0.0375	0.0365961	0.225841			0.0576346	0.316625	0.349148	0.729876	0.0284091	0.170063	0.792007	0.0915598	0.082906	0.151446	0.138955	0.154907	0.112628	0.262608	0.191667	0.0495475	0.193986	0.413973	0.122619	0.0597042		0.138889	0.0626284	0.0818903		0.12963	0.141667	0.132143
0.0940291	0.122602	0.394802			0.119518	0.0588235	0.268879	0.125919	0.161399	0.777004	0.171676	0.297239	0.0683572	0.302119	0.0190725	0.030303	0.492198	0.0314214	0.0406145	0.0425	0.106548	1	0.0614478	0.0520833		0.116987	0.0833333	0.228716		0.111111	0.115762	0.161111
0.221412	0.097619	0.122098			0.143849	0.0750877	0.188655	0.0322197	0.0224393	0.151852	0.209402	0.173154	0.035628	0.0673721	0.0377433	0.1001	0.0697749	0.159793	0.0249094	0.0641319	0.0619048	0.0860551	0.255962	0.437005		0.334806	0.166667	0.166667		0.0833333	0.0955227	0.0796296
0.0423275	0.0144928	0.241085			0.287165	0.0166667	0.0813853	0.0395623	0.702714	0.249588	0.0266667	0.118539	0.0230159	0.37696	0.0396331	0.0310245	0.127778	0.27499	0.291823	0.0763889	0.0885642	0.143651	0.177778	0.602926		0.0891659	0.146825	0.122619		0.125	0.305556	0.170264
0.0703467	0.49537	0.627974			0.137596	0.115312	0.0285948	0.0620127	0.114019	0.0688823	0.128205	0.667389	0.200431	0.0136836	0.0451772	0.173268	0.0789048		0.0789204	0.56671	0.305263	0.0899559	0.097824	0.288286		0.020503	0.0740741	0.0876984		0.0313853	0.114286	0.0675
0.0719612	0.0648251	0.233759			0.128869	0.32966	0.198741	0.0207249	0.0325136	0.117759	0.1335	0.790799	0.0654762	0.114927	0.0487077	0.0363881	0.345903		0.0833299	0.109952	0.0324284	0.230726	0.56671	0.297099		0.100837	0.0821078	0.0763889		0.0652778	0.395833	0.0733682
0.0562179	0.0598077	0.143056			0.220697	0.250566	0.0850196	0.336316	0.143849	0.0531695	0.179343	0.112172	0.0592263	0.555986	0.0541667	0.0119048	0.12746		0.0246194	0.10108	0.0719697	0.768551	0.0763889	0.100768		0.0996212	0.118056	0.17293		0.0396124	0.146032	0.042328
0.370255	0.0970018	0.173338			0.0640627	0.0336134	0.24174	0.0232504	0.0287642	0.103175	0.677637	0.142872	0.152778	0.0400282	0.122393	0.0507663	0.0555636		0.0577164	0.130056	0.0232558	0.371158	0.0495475	0.179526		0.0473856	0.075	0.21627		0.130598	0.0833333	0.163889
0.0652737	0.257353	0.0547342			0.0400986	0.172251	0.249108	0.442215	0.381182	0.0972222	0.770601	0.0752896	0.123145	0.0944444	0.0543915	0.266628	0.0649125		0.0190071	0.097824	0.0444444	0.383861		0.277587		0.139232	0.122222	0.184026		0.116962	0.212698	0.305556
0.0688469	0.316667	0.0299707			0.0503641	0.0868869	0.0347031	0.0513797	0.0284394	0.122222	0.135141	0.505373	0.0687239	0.121424	0.0581263	0.0277778	0.573811		0.112756	0.0655739	0.0351852	0.130177		0.0976265		0.101082	0.141881	0.0393519		0.035628	0.059596	0.139352
0.0640161	0.271525	0.119529			0.058704	0.0511905	0.0803579	0.0194308	0.774746	0.279762	0.134007	0.190278	0.250434	0.122222	0.143568	0.0826182	0.0911901		0.0534176	0.0253172	0.426667	0.271004		0.190703		0.0584967	0.152778	0.166667		0.114927	0.0942832	0.0695166
0.271369	0.126812	0.311902			0.0444962	0.104377	0.133456	0.05705	0.215993	0.153991	0.175	0.0833333	0.0424964	0.0874732	0.209041	0.13418	0.0883386		0.0543915	0.0767385	0.0334169	0.307375		0.177064		0.0625458	0.125	0.197863		0.091811	0.120833	0.0731872
0.456761	0.0406254	0.316652			0.120742	0.148737	0.0962742	0.144625	0.0109555	0.0737297	0.103778	0.0336538	0.0888889	0.144444	0.028798	0.19213	0.102742		0.121176	0.155609	1	0.0518013		0.466498		0.0544109	0.0334169	0.0375		0.152778	0.161111	0.213897
0.146023	0.0833333	0.0319024			0.349148	0.0707885	0.0660222	0.058704	0.199511	0.0322165	0.0767196	0.0388757	0.0858586	0.071369	0.0409771	0.0119048	0.0845072		0.573206	0.0270337	0.0166667	0.0883772		0.0566449		0.119242	0.111111	0.130556		0.0944444	0.179412	0.191667
0.174291	0.222222				0.268879	0.0270129	0.192645	0.03109	0.128869	0.836141	0.526942	0.87417	0.0530647	0.075	0.0174111	0.0650634	0.060588		0.13608	0.202125	0.0513514	0.0544733		0.176141		0.026455	0.0277917	0.189304		0.0424964	0.191495	0.120779
0.119596	0.32369				0.0325136	0.0653755	0.175148	0.111197	0.0400986	0.212729	0.52178	0.367671	0.0972222	0.166667	0.187752	0.237037	0.191282		0.292678	0.0365019	0.0952381	0.158029		0.0541667		0.13611	0.166667	0.0515873		0.144444	0.0681509	0.099537
0.225841	0.342484				0.0191886	0.0646212	0.200926	0.0194853	0.120742	0.012592	0.114286	0.223543	0.0304233	0.0446482	0.0493739	0.117073	0.501254		0.0357143	0.0408399	0.875267	0.122386		0.205575		0.0319675	0.0278414	0.114177		0.075	0.118056	0.138889
0.394802	0.0104167				0.143842	0.291953	0.0239955	0.267668	0.121012	0.168151	0.0626781	0.075	0.109259	0.161545	0.015096	0.0985901	0.27499		0.168185	0.122619	0.0709592	0.0147777		0.186172		0.0446429	0.399226	0.0945813		0.413889	0.105109	0.0880952
0.122098					0.188655	0.233642	0.514313	0.0462963	0.0575932	0.0961952	0.0833333	0.0961538	0.0174194	0.244444	0.0254255	0.0116336	0.048886		0.121052	0.0387244	0.133987	0.12765		0.0387244		0.0571429	0.0330182	0.105797		0.0446482	0.0898268	0.042328
0.241085					0.0813853	0.0235018	0.423852	0.0358742	0.12305	0.0915598	0.133333	0.0571429	0.0789352	0.0986772	0.026294	0.424178	0.177551		0.11921	0.413973	0.227402	0.0171435		0.0971935		0.0347222	0.0862334	0.112307		0.0530647	0.091811	0.0573593
0.0437005					0.12305	0.048964	0.170551	0.585493	0.163061	0.297239	0.025641	0.171429	0.103585	0.075	0.303618	0.0380117	0.0386967		0.13933	0.0215774	0.0460268	0.123244		0.0988095		0.0899471	0.0707651	0.0637626		0.161545	0.149328	0.131818
0.627974					0.163061	0.168109	0.200719	0.025463	0.0486815	0.173154	0.0293306	0.768088	0.1375	0.103617	0.0253803	0.175153	0.174646		0.0657407	1	0.0151515	0.593767		0.091575		0.0526515	0.0910005	0.12963		0.244444	0.051141	0.022043
0.233759					0.0285948	0.0273478	0.1664	0.278194	0.0546778	0.118539	0.907688	0.49872	0.0649976	0.0961538	0.0905207	0.1375	0.068262		0.0423345	0.0135281	0.144361	0.123374		0.0295318		0.0704352	0.0576359	0.0637626		0.103617	0.0136732	0.0996517
0.143056					0.198741	0.0880231	0.254769	0.0893781	0.10727	0.107514	0.269312	0.161496	0.144444	0.0664336	0.112628	0.181708	0.529738		0.0176482	0.0860551	0.037037	0.0565379				0.247685	0.193269	0.1		0.053953	0.189286	0.0692641
0.173338					0.0486815	0.0537037	0.510096	0.0232816	0.610214	0.667389	0.335413	0.2875	0.0486111	0.0484848	0.492198	0.0937963	0.0232758		0.165476	0.143651	0.0625	0.0680536				0.17735	0.0509833	0.0784967		0.081145	0.0601852	0.144444
0.0547342					0.0850196	0.172744	0.155949	0.0386787	0.0127841	0.790799	0.111111	0.0476915	0.0483305	0.133838	0.193522	0.056276	0.116481		0.0164711	0.0971935	0.0302349	0.0322146				0.143986	0.136508	0.150794		0.386018	0.0436874	0.0813908
0.138889					0.0546778	0.620262	0.0274665	0.0207601	0.0349723	0.112172	0.0666667	0.505952	0.0846561	0.116667	0.0697749	0.092803	0.0121252		0.0978765	0.0899559	0.180529	0.317786				0.0890523	0.0595381	0.0253172		0.0174194	0.062004	0.0768338
0.0299707					0.24174	0.0383023	0.0469408	0.035876	0.0490083	0.142872	0.0666667	0.163889	0.2125	0.053953	0.127778	0.0392157	0.0330182			0.230726	0.0208333	0.134867				0.204365	0.024597	0.112541		0.0730994	0.019883	0.152778
0.0145065					0.249108	0.0119048	0.0845596	0.0239489	0.0545635	0.0752896	0.0833333	0.208333	0.0415336	0.0730994	0.0789048	0.190476	0.0933428			0.768551	0.0603788	0.0838065				0.166667	0.0637626	0.133333		0.0940291	0.0888889	0.0431373
0.0325875					0.0347031	0.441714	0.0432382	0.0801715	0.0593413	0.130165	0.111111	0.134921	0.112536	0.0958333	0.345903	0.0698413	0.0307847			0.371158	0.0371353	0.256889				0.0268669	0.288889	0.107143		0.221412	0.0888889	0.0818182
0.0654762					0.0803579	0.353794	0.0643389	0.317731	0.0161295	0.105231	0.166667	0.0903595	0.172222	0.161566	0.12746	0.075	0.190028			0.0830248	0.117794	0.180017				0.0388889	0.0899559	0.279355		0.0486111	0.118056	0.111111
0.119529					0.10727	0.0735493	0.317731	0.0469408	0.0853117	0.435508	0.887302	0.166667	0.0888889	0.126984	0.0555636	0.0260909	0.149319			0.383861	0.610256	0.142972				0.102463	0.103033	0.0369048		0.0483305	0.166667	0.0611111
0.191239					0.133456	0.0518084	0.0801715	0.200926	0.163415	0.505373	0.311632	0.0815073	0.0725309	0.0654762	0.0649125	0.0564317	0.563422			0.130177	0.139192	0.247864				0.124313	0.0430556	0.149514		0.237978	0.222222	0.258929
0.311902					0.0962742	0.394292	0.194387	0.0503641	0.17027	0.190278	0.443507	0.0506896	0.0793651	0.334454	0.573811	0.0221126	0.0568182			0.271004	0.0947617	0.415687				0.156566	0.166667	0.14881		0.2125	0.194444	0.0384615
0.316652					0.0660222	0.0279412	0.189951	0.121231	0.0230181	0.0522272	0.19765	0.0826622	0.0626284	0.031231	0.0911901	0.0495378	0.0153439			0.307375	0.0526936	0.179526				0.300794	0.0560402	0.099596		0.0555636	0.0883807	0.0694444
0.0319024					0.192645	0.0446429	0.115542	0.615791	0.0499856	0.208333	0.132764	0.107958	0.0458333	0.097512	0.0883386	0.209231	0.0416376			0.0518013	0.0171958	0.371818				0.0765873	0.208333	0.159188		0.107143	0.0361111	0.152778
					0.610214	0.0201201	0.0422705	0.154772	0.0521289	0.177778	0.111111	0.185714	0.0200168	0.132383	0.121052	0.0118532	0.134144			0.0883772	0.256569	0.38563				0.116667	0.0723631	0.0215774		0.191239	0.295833	0.0759016
					0.175148	0.0273673	0.0375214	0.0124547	0.134943	0.0833333	0.194444	0.166667	0.0833333	0.219774	0.184026	0.478219	0.270533			0.0544733	0.1391	0.454743				0.186111	0.112013	0.0545635		0.158333	0.322222	0.0703704
					0.200926	0.115642	0.109494	0.0751196	0.0272338	0.295635	0.178571	0.386736	0.172222	0.107143	0.0529537	0.0383616	0.0464703			0.158029	0.110145	0.0890492				0.0271854	0.0865079	0.104056		0.103175	0.092803	0.166667
					0.0239955	0.208187	0.464188	0.021627	0.596873	0.0336538	0.166667	0.130556	0.166667	0.182663	0.102742	0.408459	0.0322421			0.122386	0.217172	0.34178				0.155738	0.189269	0.1875		0.149791	0.155051	0.166667
					0.514313	0.015873	0.430048	0.0240618	0.0961515	0.0388757	0.44803	0.209524	0.0946886	0.0962684	0.11921	0.161755	0.133719			0.0147777	0.0319975	0.215242				0.0991782	0.0753968	0.0597944		0.133333	0.0440867	0.119048
					0.423852	0.0215054	0.0239489		0.0789006	0.0766422	0.0769231	0.152826	0.104626	0.180556	0.021822	0.0582583	0.214247			0.12765	0.161174	0.0928718				0.082906	0.0568783	0.166667		0.0946886	0.0571429	0.0611111
					0.170551	0.050472	0.017959		0.0298853	0.87417	0.133333	0.0531227	0.176587	0.0314815	0.0845072	0.162008	0.0425536			0.0171435	0.303527	0.258042				0.131387	0.0888889	0.138889		0.0490626	0.0503019	0.178175
					0.200719	0.0185185	0.106296		0.185454	0.367671	0.047619	0.07493	0.146825	0.0407095	0.13933	0.0661127	0.162743			0.0295318	0.368687	0.602926				0.0683572	0.2	0.0210457		0.548231	0.340417	0.20463
					0.1664	0.0659341	0.066746		0.0606499	0.223543	0.0592593	0.0373737	0.151786	0.0472222	0.060588	0.0335877	0.0472514			0.123244	0.317035	0.437941				0.217875	0.101852	0.0830248		0.267363	0.108243	0.121703
					0.254769	0.361138	0.0274789		0.0692169	0.0972222	0.0597791	0.155051	0.114352	0.0707071	0.0657407	0.617955	0.0153655			0.593767	0.163521	0.437005				0.139775	0.392265	0.236833		0.268131	0.0327381	0.0275444
					0.510096	0.102678	0.0240618		0.0876984	0.075	0.14697	0.196429	0.0740741	0.0717338	0.191282	0.0113494	0.0423077			0.123374	0.0992238	0.127286				0.200431	0.225059	0.0305556		0.075954	0.104437	0.15873
					0.155949	0.0234568	0.021627		0.0503242	0.0961538	0.0873444	0.0571429	0.125236	0.0818903	0.501254	0.208333	0.0938228			0.0636657	0.341751	0.59193				0.0136836	0.0556277	0.109396		0.1142	0.0509259	0.121005
					0.0274665	0.0123457	0.137583		0.0430172	0.0571429	0.0714286	0.0428241	0.0515873	0.483585	0.27499	0.045679	0.0509833			0.0565379	0.455038	0.302243				0.127703	0.1	0.0904882		0.125236	0.0825397	0.0888889
					0.0469408	0.376246	0.0751196		0.0302808	0.180556	0.047619	0.107906	0.0444444	0.297992	0.0249211	0.025	0.210206			0.0680536	0.426916	0.334472				0.555986	0.0985979	0.220503		0.0515873	0.103175	0.0538194
					0.0845596	0.0878161	0.015979		0.101698	0.0301603	0.194444	0.0447935	0.0486111	0.149791	0.0181058	0.0110597	0.413637			0.0322146	0.0555556	0.0458333				0.042328	0.208333	0.0607935		0.0444444	0.0610408	0.240812
					0.0432382	0.014458	0.0502349		0.11905	0.194444	0.136842	0.0929911	0.361111	0.228716	0.048886	0.0151515	0.174878			0.317786	0.132155	0.0565049				0.0654762	0.019691	0.0683761		0.0195551	0.0451494	0.138382
					0.0643389	0.0336538	0.0124547		0.0659834	0.171429	0.0833333	0.0909281	0.113636	0.114701	0.177551	0.0156195	0.179152			0.134867	0.333723	0.0444444				0.220371	0.0982057	0.0616421		0.140761	0.214215	0.222222
					0.0588357	0.0413534	0.0277917			0.768088	0.0434343	0.205139	0.0821078	0.0769692	0.0463001	0.0188297	0.382593			0.0976265	0.203591	0.404088				0.0400282	0.123764	0.116466		0.113095	0.0390716	0.10873
					0.317731	0.0866285	0.0624945			0.263134	0.0565476	0.167465	0.118056	0.0701122	0.0386967	0.114379	0.12037			0.0838065	0.24173	0.0707082				0.100431	0.127778	0.057423		0.126984	0.0833333	0.105303
					0.0801715	0.0528611	0.159205			0.49872	0.0515873	0.348114	0.075	0.166667	0.174646	0.0343713	0.0871211			0.256889	0.134444	0.012619				0.0687239	0.012619	0.281809		0.0660714	0.107143	0.0339646
					0.194387	0.166049	0.399226			0.161496	0.202497	0.0990196	0.113095	0.122619	0.068262	0.0285714	0.0774175			0.180017	0.0343669	0.230539				0.154645	0.0707082	0.0947508		0.0451389	0.154453	0.0819444
					0.189951	0.026614	0.0207601			0.2875	0.123011	0.0790591	0.126984	0.138889	0.529738	0.0433692	0.0681396			0.142972	0.161565	0.0498575				0.0902778	0.342455	0.0233814		0.160452	0.166667	0.108791
					0.115542	0.0929101	0.103817			0.0476915	0.411887	0.194444	0.0451389	0.111111	0.0232758	0.208081	0.338459			0.247864	0.719502	0.0563933				0.250434	0.0972222	0.172222		0.107251	0.108333	0.137622
					0.0127841	0.189117	0.47775			0.505952	0.10931	0.146275	0.122222	0.111111	0.0338124	0.041826	0.315984			0.415687	0.172321	0.0779271				0.157515	0.0215103	0.103571		0.0933873	0.0412037	0.0544872
					0.0349723	0.0715531	0.284624			0.163889	0.0897528	0.361111	0.141881	0.12963	0.279355	0.181281	0.190815			0.277587	0.163469	0.0331897				0.0697749	0.0152375	0.0833333		0.167253	0.03125	0.170833
					0.0422705	0.577627	0.0713048			0.104167	0.222222	0.120729	0.082815	0.333333	0.116481	0.0117033	0.840736			0.189121	0.519382	0.0418019				0.198741	0.183333	0.215278		0.0655739	0.131944	0.0793651
					0.0375214	0.0444475	0.337343			0.208333	0.154762	0.0972222	0.112698	0.0938179	0.0121252	0.0606061	0.573206			0.179526	0.0843191	0.180556				0.0850196	0.0531815	0.102588		0.185455	0.0583333	0.0541667
					0.109494	0.43247	0.0893781			0.0888889	0.0741001	0.277778	0.116667	0.0876984	0.0330182	0.500702	0.0436874			0.371818	0.116151	0.0235746				0.111255	0.0543067	0.305556		0.112698	0.0833333	0.121516
					0.464188	0.220055	0.189098			0.134921	0.333333	0.088141	0.152778	0.144444	0.0733133	0.0653907	0.149722			0.38563	0.561887	0.0287419				0.152778	0.171154	0.216667		0.254238	0.119883	0.104167
					0.0382789	0.0587774	0.281131			0.338889	0.0710956	0.10714	0.125	0.259848	0.0933428	0.0907407	0.757584			0.454743	0.207991	0.127015				0.127778	0.153439	0.266667		0.0556575	0.0421435	0.163889
					0.0600581	0.192817	0.0245124			0.0903595	0.111111	0.111111	0.182192	0.0763889	0.0307847	0.0144928	0.0618218			0.0890492	0.382487	0.264264				0.0801908	0.0849206	0.0445261		0.191282	0.25	0.305556
					0.0490083	0.143878	0.0365989			0.165278	0.0555556	0.0440904	0.0334169	0.17293	0.190028	0.0557935	0.659047			0.100768	0.0664059	0.39134				0.0504982	0.270533	0.0462963		0.25	0.166667	0.095
					0.430048	0.161506	0.0437969			0.166667	0.314815	0.311966	0.0972222	0.21627	0.0423345	0.069652	0.289766			0.34178	0.047619	0.660816				0.0874732	0.083933	0.0385975		0.27328	0.0952381	0.097731
					0.0239489	0.0731676	0.0887528			0.0815073	0.0929241	0.10219	0.275	0.0393519	0.149319	0.0392157	0.607682			0.297099	0.0833333	0.13878				0.0972222	0.0748677	0.0892256		0.25	0.0544158	0.0945767
					0.0545635	0.0175439	0.278194			0.0506896	0.25463	0.13637	0.111111	0.166667	0.563422	0.277778	0.157333			0.288286	0.393189	0.746618				0.186869	0.0296296	0.0522092		0.184722	0.134615	0.0968254
					0.0264706	0.0569697	0.192671			0.0826622	0.111111	0.175	0.0790802	0.107251	0.0124517	0.323402	0.144895			0.215242	0.030303	0.706059				0.166667	0.0821321	0.0623203		0.1115	0.248016	0.0692641
					0.017959	0.0944493	0.0296474			0.107958	0.111111	0.125595	0.0402007	0.0933873	0.0568182	0.0666667	0.228085			0.0928718	0.166667	0.172189				0.0858586	0.0793651	0.0991162		0.0694444	0.125	0.122896
					0.106296	0.0222222	0.257487			0.185714	0.0666667	0.166667	0.1	0.0395291	0.0499903	0.0333333	0.0639631			0.258042	0.0133333	0.773339				0.0900488	0.173088	0.162208		0.0508596	0.0597643	0.383333
					0.066746	0.031746	0.020202			0.166667	0.0666667	0.116667	0.0666667	0.197863	0.0153439	0.0833333	0.0864801			0.602926	0.0333333	0.468868				0.128571	0.222222	0.0791423		0.0578305	0.125406	0.158311
					0.0142857	0.0722944	0.189269			0.386736	0.037037	0.0429293	0.0247947	0.0839947	0.0416376	0.0833333	0.0580808			0.204924	0.0629984	0.871161				0.152778	0.0422705	0.32381		0.0688889	0.104365	0.200012
					0.0274789	0.0266667	0.124435			0.132828	0.0608466	0.0972222	0.0666667	0.0613095	0.134144	0.0208333	0.0285714			0.437941	0.145471	0.393298				0.0972222	0.123932	0.0819444		0.0517544	0.0638889	0.0738095
					0.0240618	0.0924242	0.155052			0.130556	0.12963	0.128571	0.0988095	0.0375	0.270533	0.0949074	0.0447042			0.437005	0.156085	0.103833				0.075	0.0263889	0.0944444		0.023913	0.0779221	0.144589
					0.021627	0.0190476	0.995358			0.209524	0.111111	0.0404762	0.166667	0.1	0.0150949	0.0208333	0.0459188			0.0585164	0.0166667	0.0664404				0.0239955	0.0172414	0.224861		0.119048	0.140476	0.293651
					0.0521289	0.0133333	0.0581481			0.0875661	0.111111	0.0944444	0.0515873	0.0436508	0.0187913	0.0472222	0.0673953			0.127286	0.0111111	0.096509				0.127295	0.138889	0.388157		0.0413534	0.307143	0.0198413
					0.0164745	0.113183	0.0358742			0.152826	0.342857	0.0763889	0.0862334	0.130556	0.0464703	0.0659762	0.0369949			0.59193	0.0114943	0.258505				0.0375	0.13585	0.0464908		0.138889	0.228085	0.0972885
					0.0784967	0.982821	0.0502675			0.0180979	0.0833333	0.140152	0.0833333	0.189304	0.0236872	0.176002	0.62928			0.302243	0.177778	0.206945				0.116327	0.0706464	0.304058		0.0820124	0.0457483	0.10101
					0.137583	0.071014	0.0323971			0.22234	0.0238095	0.125132	0.0707651	0.203704	0.0225267	0.103478	0.0166908			0.334472	0.0939394	0.175808				0.0808211	0.0416667	0.196128		0.222222	0.0439571	0.102778
					0.0751196	0.0348122	0.0316128			0.0531227	0.030303	0.0521886	0.0910005	0.0515873	0.102584	0.0727969	0.145531			0.0458333	0.722263	0.156403				0.0961538	0.140278	0.122222		0.230159	0.145768	0.122433
					0.015979	0.0382026	0.33775			0.0314815	0.025641	0.295833	0.0677607	0.0971307	0.0275604	0.111255	0.194444			0.0520833	0.116997	0.129775				0.0304233	0.126302	0.193522		0.0793651	0.143056	0.127373
					0.0502349	0.0573207	0.21932			0.07493	1	0.0793651	0.263889	0.114177	0.083549	0.0107527	0.127778			0.0565049	0.861538	0.0413962				0.0664336	0.131818	0.170085		0.14765	0.0833333	0.261111
					0.134943	0.0349518	0.195222			0.0444862	0.222222	0.168651	0.0978355	0.0578305	0.0322421	0.123016	0.0503227			0.0444444	0.129167	0.140441				0.0484848	0.0810185	0.112434		0.0945166	0.0461538	0.0772222
					0.0124547	0.325903	0.11189			0.0373737	0.133333	0.338889	0.291667	0.0688889	0.133719	0.0123457	0.0402449			0.404088	0.605577	0.0526482				0.109259	0.0409771	0.107853		0.0666667	0.0139248	0.0392157
					0.0277917	0.104762	0.0514649			0.155051	0.136905	0.160317	0.193269	0.0625	0.214247	0.263538	0.501561			0.0597042	0.100646	0.131944				0.133838	0.0726852	0.106294		0.236111	0.243056	0.247024
					0.0272338	0.092437	0.043431			0.196429	0.0952381	0.15873	0.106642	0.158333	0.0425536	0.617157	0.0915242			0.168254	0.802136	0.0781919				0.116667	0.0793651	0.119028		0.0247947	0.123442	0.141622
					0.0170823	0.0957207	0.161373			0.0571429	0.233333	0.0455748	0.136508	0.0945813	0.162743	0.845927	0.0838088			0.0707082	0.545029	0.102197				0.0789352	0.119518	0.0972222		0.0555556	0.0464703	0.10873
					0.0624945	0.0422352	0.230806			0.0428241	0.0751323	0.0996032	0.112698	0.105797	0.0472514	0.605232	0.0573772			0.012619	0.130468	0.060119				0.103585	0.0416667	0.0952381		0.130556	0.260898	0.25
					0.159205	0.0224467	0.181803			0.107906	0.645869	0.0580908	0.024597	0.023913	0.0153655	0.0488955	0.1142			0.230539	0.889421	0.255962				0.0395212	0.227778	0.0614316		0.215388	0.093254	0.0888889
					0.399226	0.130335	0.210275			0.0294872	0.165056	1	0.0637626	0.0960161	0.0423077	0.037037	0.133603			0.0498575	0.541992	0.138578				0.0958333	0.1	0.180556		0.0972222	0.166667	0.393298
					0.0207601	0.239532	0.0219109			0.0478524	0.114854	0.207407	0.101852	0.112691	0.0577316	0.729734	0.0278414			0.0563933	0.195944	0.113525				0.136905	0.202742	0.349148		0.161111	0.208333	0.106516
					0.103817	0.102108	0.0667328			0.0447935	0.31618	0.107143	0.288889	0.174896	0.384686	0.231962	0.0268361			0.0779271	0.0128205	0.224034				0.0649976	0.191779	0.111111		0.104755	0.16336	0.113858
					0.596873	0.0777778	0.0194853			0.0929911	0.224521	0.138889	0.081973	0.112307	0.0938228	0.0310078	0.682552			0.0331897	0.0333333	0.147717				0.144444	0.12963	0.157407		0.101301	0.0648148	0.203704
					0.0961515	0.239324	0.0375099			0.0909281	0.0123457	0.222222	0.222222	0.0637626	0.0905685	0.142857	0.577723			0.0418019	0.0119048	0.108605				0.142087	0.0162037	0.0467689		0.222222	0.0833333	0.0956325
					0.47775	0.0416667	0.111197			0.205139	0.0277778	0.195707	0.0600915	0.215622	0.0509833	0.70262	0.0853978			0.166333	0.121914	0.128292				0.501561	0.047619	0.278806		0.171296	0.0684524	0.145455
					0.284624	0.380936	0.0982057			0.167465	0.0354809	0.213095	0.236111	0.12963	0.210206	0.299863	0.106407			0.180556	0.0900735	0.136819				0.126984	0.0763889	0.0325397		0.0408399	0.156885	0.121843
					0.0350539	0.0145099	0.0215103			0.348114	0.0416667	0.17888	0.0305556	0.0637626	0.413637	0.71448	0.258076			0.0235746	0.217452	0.0562608				0.0654762	0.116667	0.0849206		0.132143	0.138889	0.0625
					0.0713048	0.0455404	0.381182			0.0990196	0.132479	0.470029	0.122565	0.239167	0.0337281	0.140285	0.0460181			0.105681	0.186014	0.120918				0.0846561	0.175	0.146537		0.0601852	0.0694444	0.221429
					0.337343	0.0580808	0.144625			0.0790591	0.166667	0.10019	0.305556	0.1	0.174878	0.216071	0.161371			0.0287419	0.0912698	0.385216				0.0415336	0.111111	0.287165		0.175505	0.0611111	0.108333
					0.0893781	0.0984848	0.0785407			0.0833333	0.333333	0.134256	0.103033	0.0820124	0.179152	0.0703788	0.334806			0.127015	0.0819398	0.202948				0.334454	0.088141	0.250794		0.161111	0.1	0.188889
					0.189098	0.501532	0.05705			0.194444	0.147645	0.172728	0.0793651	0.0793651	0.0958333	0.403803	0.0891659			0.264264	0.0128205	0.403822				0.445113	0.194444	0.152778		0.0796296	0.0654762	0.208333
					0.281131	0.0361111	0.0318067			0.116667	0.0648148	0.085595	0.0430556	0.013913	0.191667	0.0166667	0.020503			0.0168803	0.15	0.466498				0.031231	0.130556	0.0972222		0.0568182	0.158333	0.136909
					0.0245124	0.107287	0.125939			0.146275	0.363022	0.04098	0.166667	0.0236111	0.382593	0.0196078	0.0382413			0.39134	0.0683761	0.291458				0.88223	0.011789	0.0416209		0.170264	0.0777778	0.116517
					0.0365989	0.136794	0.0513797			0.361111	0.145894	0.959729	0.0560402	0.0945166	0.12037	0.0217087	0.0988334			0.0701248	0.15584	0.268219				0.345903	0.0972222	0.0609488		0.0185758	0.25	0.180556
					0.0437969	0.123932	0.47844			0.120729	0.127273	0.0930556	0.208333	0.0311602	0.031339	0.0952381	0.0713598			0.660816	0.340208	0.109863				0.182663	0.277778	0.110906		0.0978355	0.354167	0.0650405
					0.0887528	0.127887	0.442215			0.0972222	0.111111	0.0883807	0.0723631	0.152172	0.0685185	0.0374843	0.280265			0.13878	0.15444	0.0833333				0.126733	0.060119	0.148831		0.0675	0.116667	0.134127
					0.278194	0.171282	0.25828			0.277778	0.111111	0.0845411	0.112013	0.112541	0.0952381	0.0394167	0.0453083			0.746618	0.0371517	0.0512789				0.087478	0.102197	0.132493		0.356287	0.118915	0.109127
					0.192671	0.0283816	0.113997			0.088141	0.030303	0.141667	0.164021	0.133333	0.0871211	0.0604145	0.144429			0.114364	0.341071	0.0731023				0.0962684	0.0555556	0.0833333		0.581801	0.03125	0.0722222
					0.0296474	0.0185185	0.0506425			0.10714	0.0925926	0.280372	0.0865079	0.130556	0.0406145	0.051339	0.0725207			0.706059	0.0593411	0.245633				0.180556	0.0947421	0.373786		0.0733682	0.130818	0.214286
					0.0298853	0.0222222	0.0232504			0.111111	0.127946	0.208026	0.0753968	0.0337004	0.0774175	0.543887	0.0775064			0.172189	0.191302	0.421803				0.0566555	0.0444444	0.104828		0.106642	0.0659722	0.0714286
					0.257487	0.0568801	0.591283			0.126263	0.0833333	0.122222	0.174429	0.107143	0.0681396	0.0470294	0.200977			0.773339	0.0607315	0.418059				0.0314815	0.12963	0.116751		0.042328	0.247619	0.143849
					0.020202	0.104444	0.336316			0.385714	0.0416667	0.425277	0.245238	0.161111	0.0155029	0.195934	0.342455			0.468868	0.152293	0.186088				0.0407095	0.291913	0.62791		0.163889	0.186626	0.0444444
					0.189269	0.0789258	0.113849			0.0440904	0.111111	0.0162037	0.0568783	0.125	0.0628191	0.266667	0.147334			0.106516	0.118234	0.0905258				0.0672269	0.129318	0.0529248		0.240422	0.0209346	0.117553
					0.124435	0.0191877	0.104491			0.311966	0.047619	0.166256	0.0888889	0.0369048	0.0680792	0.0920635	0.160696			0.871161	0.0535459	0.699907				0.0472222	0.060122	0.27877		0.0394916	0.0707071	0.130952
					0.155052	0.50949	0.0310346			0.0795956	0.0185185	0.0888889	0.141667	0.132143	0.15342	0.221035	0.212387			0.393298	0.0822581	0.205575				0.172222	0.42596	0.15873		0.107978	0.198454	0.0425926
					0.995358	0.018589	0.0322197			0.10219	0.0833333	0.0404762	0.2	0.161111	0.112756	0.248485	0.101232			0.103833	0.0588235	0.207338				0.163889	0.0632915	0.0654762		0.101852	0.118497	0.0628191
					0.0692169	0.0333333	0.0435121			0.13637	0.0888889	0.0776353	0.115762	0.149514	0.094967	0.0423188	0.159289			0.0664404	0.320617	0.253964				0.0888889	0.174878	0.122222		0.111111	0.0719697	0.138889
					0.0581481	0.303175	0.061802			0.175	0.0494505	0.0267094	0.101852	0.0796296	0.0534176	0.0277778	0.203964			0.096509	0.457265	0.15856				0.0694444	0.0541667	0.0578963		0.305556	0.144444	0.2875
					0.0358742	0.0387062	0.0827515			0.125595	0.0833333	0.283117	0.0401683	0.0836298	0.338459	0.094246	0.0972222			0.258505	0.551515	0.155293				0.0831871	0.0478132	0.0952381		0.190721	0.183031	0.087963
					0.0502675	0.0772084	0.0663941			0.166667	0.0416667	0.23296	0.0955227	0.216725	0.121176	0.156768	0.0882849			0.206945	0.402778	0.548231				0.424803	0.197754	0.0685185		0.139352	0.210317	0.519682
					0.0323971	0.0104167	0.503427			0.116667	0.111111	0.166667	0.0654762	0.289484	0.315984	0.116931	0.776466			0.175808	0.0929445	0.267363				0.0707071	0.510293	0.0359848		0.0695166	0.122619	0.0833333
					0.0316128	0.0599534	0.194178			0.139686	0.2	0.111111	0.109396	0.071288	0.190815	0.117667	0.740079			0.156403	0.2	0.268131				0.0818903	0.35898	0.11863		0.081973	0.0846719	0.0793651
					0.0302808	0.294771	0.125919			0.0429293	0.0430556	0.037037	0.0556277	0.14881	0.578226	0.0452489	0.154464			0.129775	0.111111	0.177778				0.109444	0.0312418	0.075		0.0446886	0.0892857	0.100364
					0.33775	0.154362	0.0586673			0.0972222	0.23631	0.156818	0.075	0.0608201	0.840736	0.137583	0.171154			0.0654762	0.0654568	1				0.0925926	0.0278834	0.154365		0.130177	0.157738	0.277778
					0.21932	0.0573675	0.122752			0.128571	0.0666667	0.12963	0.0709188	0.099596	0.573206	0.0209119	0.0204373			0.0413962	0.0843936	0.0624215				0.228716	0.0680335	0.199619		0.222222	0.0121252	0.211111
					0.195222	0.0252194	0.0991782			0.108333	0.0341667	0.0542502	0.305556	0.170264	0.0865947	0.194872	0.0888889			0.140441	0.192681	0.120833				0.142854	0.0656566	0.110733		0.0305556	0.138889	0.0833333
					0.11189	0.101667	0.0632915			0.0404762	0.194444	0.0680556	0.0883838	0.159188	0.0436874	0.0603175	0.119949			0.036695	0.340123	0.22334				0.0491698	0.0777778	0.0833333		0.0731872	0.0937729	0.0814815
					0.0272184	0.112306	0.42596			0.0944444	0.0969697	0.102652	0.597845	0.0675	0.149722	0.0123457	0.0536872			0.0526482	0.433333	0.200708				0.106296	0.34195	0.0795956		0.159497	0.0571429	0.227778
					0.0514649	0.0129945	0.259827			0.0763889	0.0703704	0.131641	0.104167	0.110119	0.757584	0.0401235	0.0816171			0.131944	0.207071	0.201546				0.166667	0.1	0.126263		0.0734199	0.332341	0.201709
					0.043431	0.0772765	0.155738			0.035042	0.166667	0.0660359	0.114286	0.0545635	0.117553	0.0208333	0.469946			0.0781919	0.143977	0.0209346				0.0725309	0.180556	0.0294872		0.213897	0.121197	0.0347222
					0.161373	0.240103	0.0824595			0.140152	0.0350877	0.138889	0.251786	0.104056	0.0618218	0.07	0.0984071			0.102197	0.749226	0.385396				0.0793651	0.0534188	0.0710567		0.191667	0.0806431	0.146938
					0.230806	0.954251	0.108574			0.125132	0.0222222	0.230952	0.1	0.0733682	0.108791	0.201754	0.0968821			0.060119	0.0166667	0.101966				0.228175	0.263889	0.192677		0.120779	0.0514706	0.0731676
					0.181803	0.0286272	0.060122			0.0601852	0.0833333	0.118056	0.0763158	0.038961	0.659047	0.0119048	0.674452			0.255962	0.222611	0.0830171				0.0626284	0.05	0.0358031		0.138889	0.108333	0.176055
					0.101698	0.222713	0.129318			0.0521886	0.0833333	0.137876	0.0985979	0.0589744	0.289766	0.380357	0.0421435			0.138578	0.137336	0.0541293				0.291667	0.0542328	0.0301603		0.099537	0.180556	0.297619
					0.0287636	0.0225177	0.291913			0.141667	0.244444	0.136806	0.395833	0.042328	0.012844	0.074277	0.0379729			0.218287	0.281762	0.176702				0.0833333	0.114286	0.163889		0.138889	0.0861111	0.0692503
					0.210275	0.662921	0.0509259			0.205952	0.136905	0.133741	0.208333	0.1875	0.607682	0.0375418	0.0158515			0.0462684	0.140246	0.0349119				0.303571	0.0972222	0.311227		0.203704	0.110847	0.826258
					0.0219109	0.184383	0.104437			0.295833	0.194444	0.103593	0.146032	0.163889	0.13608	0.0266082	0.104745			0.113525	0.0640732	0.105628				0.122619	0.108333	0.0573538		0.164021	0.0458909	0.435074
					0.0667328	0.0160249	0.114162			0.0793651	0.0555556	0.075	0.107639	0.0597944	0.157333	0.0519427	0.230791			0.224034	0.568548	0.19568				0.119444	0.0972222	0.249368		0.111111	0.0972222	0.772719
					0.0194853	0.0630134	0.168441			0.168651	0.15	0.118056	0.180556	0.166667	0.144895	0.0297619	0.116035			0.0317989	0.340759	0.087374				0.166667	0.277778	0.0455999		0.0263975	0.087963	0.663983
					0.0375099	0.0241318	0.910992			0.338889	0.233333	0.0638402	0.180556	0.305556	0.292678	0.0789213	0.017508			0.147717	0.346363	0.0438339				0.0821078	0.125	0.0833333		0.149319	0.215278	0.0511364
					0.111197	0.0617423	0.0794708			0.160317	0.334323	0.0643022	0.114286	0.138889	0.228085	0.0638242	0.088216			0.108605	0.238774	0.0404762				0.123378	0.370911	0.113889		0.0880952	0.0280365	0.180921
					0.0982057	0.0185467	0.0203522			0.194444	0.0416667	0.019883	0.0601852	0.0210457	0.0639631	0.388889				0.128292	1	0.1582				0.111111	0.218376	0.0787037		0.174429	0.0843254	0.138889
					0.0215103	0.0607909	0.836099			0.138889	0.203426	0.151904	0.123764	0.139352	0.0864801	0.170584				0.136819	0.0359788	0.0901956				0.126488	0.221681	0.100038		0.406062	0.171296	0.111111
					0.381182	0.0470629	0.363628			0.15873	0.369565	0.0550725	0.127778	0.0695166	0.0580808	0.0576481				0.0590061	0.0673077	0.127048				0.146825	0.0651543	0.116937		0.0851852	0.0477411	0.0388889
					0.0224393	0.0426304	0.0989053			0.0455748	0.0444444	0.145768	0.0992063	0.311111	0.0285714	0.0266667				0.0562608	0.079793	0.156885				0.0740741	0.180556	0.0996343		0.108333	0.0833333	0.172222
					0.144625	0.750397	0.066625			0.0996032	0.094246	0.138889	0.0793651	0.302778	0.0447042	0.092549				0.120918	0.0833333	0.0234737				0.130996	0.18254	0.122222		0.136275	0.161111	0.107143
					0.0785407	0.107253	0.011789			0.0580908	0.222222	0.075	0.0833333	0.236833	0.0459188	0.199141				0.385216	0.162963	0.130959				0.0527778	0.0916667	0.0130785		0.104745	0.038961	0.0907967
					0.05705	0.0373631	0.0620902			0.108333	0.111111	0.0972222	0.212698	0.0849359	0.0673953	0.0144978				0.202948	0.0312383	0.238078				0.0876984	0.190725	0.0976134		0.042328	0.0611111	0.0869078
					0.0318067	0.0298003	0.0616135			1	0.166667	0.0513889	0.059596	0.298611	0.0369949	0.267777				0.403822	0.32961	0.0587061				0.0736146	0.0572568	0.0732827		0.0573593	0.158333	0.431337
					0.0284091	0.0175439	0.0903612			0.207407	0.150488	0.198277	0.0942832	0.117063	0.62928	0.0274074				0.466498	0.0360317	0.454651				0.0763889	0.116667	0.146032		0.141667	0.0714286	0.0685559
					0.125939	0.0138889	0.0534555			0.107143	0.344156	0.281004	0.130556	0.0731872	0.0166908	0.121686				0.291458	0.0526536	0.145199				0.166667	0.0473856	0.0234127		0.0830171	0.0611111	0.03125
					0.0513797	0.082846	0.784369			0.138889	0.0683124	0.28736	0.183333	0.32284	0.145531	0.282051				0.268219	0.0561444	0.227423				0.0821078	0.0538443	0.116667		0.178524	0.0880747	0.0861111
					0.47844	0.0342105	0.121171			0.0518519	0.0144928	0.400064	0.0972222	0.12521	0.0763889	0.025641				0.109863	0.041478	0.109391				0.0205177	0.0789027	0.075		0.131818	0.0568182	0.0906433
					0.442215	0.872059	0.03109			0.104167	0.0719697	0.312809	0.183333	0.0305556	0.194444	0.262704				0.176141	0.134188	0.0700321				0.0468151	0.0395623	0.0757281		0.115762	0.30873	0.0875661
					0.25828	0.0229885	0.615791			0.0603737	0.0714286	0.0668737	0.0531815	0.109396	0.127778	0.248052				0.0833333	0.0352137	0.111999				0.0823127	0.0620127	0.0592382		0.022043	0.125	0.0180979
					0.113997	0.174333	0.126302			0.222222	0.176772	0.227778	0.0543067	0.0904882	0.0357143	0.0380952				0.0512789	0.194444	0.0385548				0.118056	0.0944444	0.291667		0.0996517	0.0285714	0.22234
					0.0506425	0.125436	0.121231			0.195707	0.0464744	0.0952381	0.153439	0.220503	0.0503227	0.85				0.0731023	0.237076	0.16827				0.17293	0.0805178	0.166667		0.0955227	0.138889	0.139686
					0.0261636	0.385774	0.134405			0.213095	0.0123457	0.123844	0.225957	0.0607935	0.0402449	0.770563				0.245633	0.103094	0.58597				0.118056	0.042328	0.157988		0.0642857	0.0995726	0.0518519
					0.0232504	0.14383	0.0152116			0.17888	0.0277778	0.26713	0.0849206	0.0683761	0.142087	0.0208333				0.421803	0.0619968	0.0811547				0.0518519	0.0444444	0.100829		0.305556	0.0976107	0.1
					0.591283	0.0666038	0.0566085			0.470029	0.0555556	0.0976244	0.120833	0.213897	0.501561	0.111111				0.418059	0.102941	0.119453				0.075	0.336316	0.0833333		0.0692641	0.144444	0.0248016
					0.336316	0.0487608	0.702714			0.10019	0.111111	0.0648495	0.0300926	0.191667	0.0915242	0.0952734				0.186088	0.0650794	0.041626				0.124252	0.0232504	0.0824074		0.297222	0.146104	0.344444
					0.113849	0.0211415	0.049043			0.134256	0.0628655	0.108382	0.0662471	0.120779	0.0838088	0.111111				0.0905258	0.047619	0.200042				0.21627	0.442215	0.0916667		0.144444	0.0630051	0.0247253
					0.104491	0.0947166	0.264328			0.172728	0.365741	0.115572	0.219841	0.099537	0.0573772	0.0742769				0.699907	0.0728336	0.0747804				0.0927361	0.0513797	0.107804		0.0984071	0.0871212	0.0249094
					0.0310346	0.482316	0.121012			0.085595	0.0952381	0.205663	0.168845	0.0616421	0.075954	0.0885734				0.028641	0.234859	0.0493999				0.184026	0.319444	0.104437		0.118452	0.0972222	0.146032
					0.0567499	0.155296	0.02183			0.04098	0.216667	0.0608692	0.198474	0.116466	0.1142	0.0447042				0.205575	0.355934	0.264775				0.0529537	0.195833	0.0905685		0.0813908	0.0648495	0.115668
					0.0322197	0.017596	0.0641339			0.0192308	0.1	0.141103	0.161111	0.166667	0.168185	0.0647773				0.207338	0.0617284	0.147099				0.0393519	0.111111	0.198711		0.0768338	0.133741	0.105303
					0.0218295	0.0408387	0.0561163			0.959729	0.0666667	0.166667	0.083933	0.388889	0.133603	0.0839947				0.253964	0.682598	0.408786				0.103175	0.177778	0.170707		0.307771	0.105099	0.169841
					0.0435121	0.0286015	0.398549			0.0930556	0.037037	0.0740741	0.0518519	0.138889	0.0856493	0.536023				0.15856	0.118873	0.208596				0.166667	0.116613	0.176587		0.152778	0.157353	0.0537037
					0.061802	0.0128403	0.169089			0.0883807	0.0828283	0.0797673	0.0655226	0.0880952	0.0180913	0.125567				0.155293	0.279588	0.701152				0.205556	0.120071	0.144444		0.0431373	0.156818	0.104167
					0.0827515	0.0236155	0.0504982			0.03367	0.1	0.577976	0.0888889	0.057423	0.150794	0.0144928				0.548231	0.103704	0.202877				0.122222	0.154412	0.151786		0.17298	0.155892	0.249886
					0.0663941	0.0523463	0.0305926			0.0845411	0.0555556	0.227292	0.12139	0.0259259	0.0278414	0.0815193				0.267363	0.111111	0.0152375				0.141881	0.2	0.135913		0.114286	0.107143	0.0556305
					0.503427	0.0222326	0.068688			0.0886243	0.111111	0.468376	0.0748677	0.25	0.0268361	0.722826				0.268131	0.0935423	0.0654078				0.197863	0.126587	0.384686		0.068254	0.0737434	0.13608
					0.0121641	0.0443881	0.0418194			0.141667	0.196825	0.125541	0.0296296	0.0782789	0.682552	0.0559211				0.186172	0.583141	0.08403				0.107143	0.0839947	0.47844		0.0818182	0.0439068	0.292678
					0.0833333	0.0644738	0.0633706			0.280372	0.0559441	0.19246	0.0821321	0.0819376	0.577723	0.235795				0.177778	0.0333105	0.160927				0.165608	0.0361111	0.108333		0.0726852	0.0972222	0.255556
					0.0833333	0.0394161	0.0195447			0.154365	0.0641026	0.12381	0.0793651	0.800604	0.0224486	0.216667				1	0.0277778	0.0919021				0.0375	0.05705	0.0284091		0.111111	0.0809524	0.175
					0.0290039	0.0303855	0.0531508			0.166667	0.488889	0.0871212	0.179412	0.0856757	0.0853978	0.145977				0.0624215	0.0248022	0.0304233				0.0888889	0.0858586	0.0577316		0.192038	0.180556	0.111111
					0.194178	0.0517786	0.11124			0.208026	0.166667	0.146104	0.191495	0.0686802	0.0168556	0.0441595				0.120833	0.239216	0.400262				0.130556	0.190476	0.0568182		0.152976	0.128322	0.0985177
					0.125919	0.0117443	0.0592069			0.11863	0.211198	0.116667	0.173088	0.042328	0.106407					0.22334	0.153431	0.445235				0.148148	0.236111	0.0576568		0.395833	0.107407	0.191667
					0.0586673	0.0176768	0.035876			0.122222	0.111529	0.0923304	0.0958333	0.0573593	0.258076					0.0988095	0.0777126	0.378711				0.189304	0.14127	0.0907407		0.0611111	0.153535	0.197711
					0.122752	0.0123457	0.0613662			0.425277	0.109029	0.116582	0.0888889	0.131818	0.0460181					0.200708	0.315217	0.0874973				0.320965	0.230539	0.113194		0.222222	0.0763889	0.379225
					0.0991782	0.0193307	0.0996562			0.0162037	0.0573593	0.0976107	0.0681509	0.0420034	0.161371					0.201546	0.23246	0.0537037				0.152778	0.0423077	0.10815		0.146032	0.177778	0.0819658
					0.0632915	0.0166192	0.393793			0.166256	0.150393	0.0835276	0.118056	0.0520833	0.334806					0.0209346	0.40069	0.33675				0.125	0.0204373	0.226852		0.0858178	0.266667	0.138889
					0.42596	0.0175439	0.0831871			0.0376984	0.091268	0.122222	0.222222	0.281809	0.0891659					0.385396	0.310938	0.162571				0.111111	0.155556	0.0683761		0.214286	0.360317	0.087584
					0.0732827	0.05	0.21255			0.0888889	0.0886613	0.104167	0.112291	0.022043	0.020503					0.101966	0.804815	0.295212				0.0515873	0.0600685	0.0279841		0.258929	0.136508	0.255952
					0.259827	0.0196078	0.424803			0.0404762	0.1433	0.0747354	0.105109	0.0996517	0.0382413					0.0830171	0.316017	0.167009				0.227778	0.0267094	0.083549		0.102652	0.0514706	0.11455
					0.155738	0.186574	0.689898			0.0776353	0.197552	0.0469664	0.0422705	0.0888889	0.0176482					0.091575	0.0353038	0.289324				0.0562169	0.347222	0.0982317		0.100198		0.025
					0.0824595	0.198973	0.17027			0.0267094	0.361621	0.112037	0.194444	0.0947508	0.0988334					0.0541293	0.0485313	0.592785				0.114177	0.103175	0.116667		0.0384615		0.0622257
					0.0271854	0.0571429	0.0454032			0.283117	0.292132	0.516667	0.042328	0.0555556	0.0713598					0.176702	0.0785441	0.154453				0.179167	0.0322421	0.220918		0.0694444		0.0709354
					0.0976134	0.760458	0.0584075			0.23296	0.0661376	0.0901299	0.123932	0.0494048	0.280265					0.0323646	0.030303	0.075				0.0945813	0.0830201	0.0794588		0.0833333		0.138889
					0.108574	0.0128205	0.0596733			0.152778	0.030303	0.125832	0.0263889	0.166667	0.0453083					0.0349119	0.418129	0.111467				0.083342	0.305556	0.0707071		0.212698		0.0828674
					0.0130785	0.104377	0.0262857			0.152778	0.209227	0.126687	0.0172414	0.172222	0.103175					0.105628	0.454444	0.0849265				0.105797	0.189352	0.062963		0.152778		0.0911172
					0.060122	0.133829	0.17024			0.166667	0.65471	0.221391	0.118056	0.0801282	0.165476					0.19568	0.194286	0.158139				0.0334169	0.0534188	0.0925926		0.0759016		0.09375
					0.129318	0.191379	0.0386787			0.111111	0.0964209	0.105581	0.138889	0.103571	0.144429					0.087374	0.188596	0.0456674				0.112307	0.0690476	0.145833		0.059596		0.12305
					0.291913	0.119538	0.37835			0.037037	0.514015	0.132705	0.13585	0.0692641	0.0725207					0.0438339	0.177792	0.0625				0.0637626	0.141507	0.0520833		0.0703704		0.0892857
					0.135262	0.0390741	0.132496			0.14881	0.0741992	0.0549665	0.172222	0.0833333	0.0238949					0.0404762	0.343434	0.25				0.227778	0.0719697	0.0224393		0.166667		0.0357143
					0.0509259	0.0615058	0.101213			0.156818	0.159837	0.227969	0.0888889	0.144444	0.0775064					0.1582	0.0784314	0.0586537				0.31585	0.058415	0.0275604		0.0942832		0.270462
					0.104437	0.0283688	0.0158253			0.12963	0.407411	0.244188	0.0888889	0.215278	0.200977					0.0901956	0.264399	0.346675				0.071772	0.212121	0.102584		0.103353		0.323553
					0.114162	0.0767544	0.735402			0.093254	0.0833333	0.0461122	0.225216	0.0435443	0.342455					0.127048	0.293333	0.15				0.12963	0.139881	0.0225267		0.190215		0.0670798
					0.168441	0.0666003	0.0512651			0.0542502	0.111111	0.260915	0.0898268	0.202232	0.147334					0.156885	0.619048	0.111111				0.227778	0.218254	0.0236872		0.0882849		0.149309
					0.910992	0.0526612	0.0576359			0.0680556	0.166667	0.0846949	0.0706464	0.102588	0.160696					0.0234737	0.138889	0.177701				0.0637626	0.0916667	0.0511204		0.740079		0.0472222
					0.0349682	0.410737	0.0232816			0.102652	0.0899336	0.277372	0.091811	0.152778	0.0164711					0.130959	0.0541311	0.503103				0.111111	0.0462963	0.0696387		0.187374		0.10744
					0.215993	0.353772	0.172617			0.131641	0.462963	0.653764	0.0416667	0.0431373	0.0978765					0.238078	0.030303					0.1	0.208333	0.0515873		0.113095		0.0902778
					0.0794708	0.185884	0.0159612			0.0660359	0.0607774	0.0786857	0.140278	0.305556	0.212387					0.0587061	0.0976431					0.0494505	0.174069	0.0432284		0.0819444		0.0637626
					0.0203522	0.12739	0.0185758			0.138889	0.0138889	0.390079	0.131818	0.216667	0.101232					0.454651	0.117063					0.197222	0.1875	0.015577		0.166667		0.0488215
					0.836099	0.563686	0.0618691			0.230952	0.0248276	0.109748	0.143013	0.266667	0.159289					0.145199	0.0490196					0.0784967	0.107474	0.144444		0.25		0.226228
					0.363628	0.0781406	0.0537631			0.118056	0.0151515	0.281114	0.0833333	0.090625	0.203964					0.227423	0.209765					0.0277917	0.112037	0.218254		0.283333		0.0515873
					0.0358031	0.264142	0.181698			0.137876	0.0833333	0.089279	0.0779597	0.0445261	0.0972222					0.109391	0.0226145					0.0624945	0.0333333	0.0691694		0.200397		0.0611111
					0.0989053	0.0206107	0.0407819			0.136806	0.111111	0.258852	0.0810185	0.0818182	0.0882849					0.0703704	0.1					0.150794	0.0404762	0.0423894		0.120833		0.186172
					0.066625	0.0297591	0.740097			0.0958333	0.193939	0.236111	0.119608	0.111111	0.776466					0.1375	0.133333					0.195322	0.0583333	0.117328		0.119048		0.03367
					0.011789	0.0600296	0.116524			0.344444	0.2	0.343093	0.0726852	0.0462963	0.740079					0.0700321	0.217977					0.127631	0.166667	0.277778		0.130044		0.163415
					0.0620902	0.158704	0.124119			0.133741	0.0972222	0.046841	0.0793651	0.482341	0.154464					0.111999	0.224074					0.0253172	0.0638402	0.0615741		0.105006		0.168185
					0.0109555	0.0351259	0.14609			0.0247253	0.0526316	0.0729092	0.072619	0.0385975	0.178175					0.0385548	0.552042					0.0181058	0.19062	0.0486111		0.161111		0.135732
					0.0281292	0.0958679	0.114548			0.103593	0.130952	0.041088	0.272727	0.0892256	0.0279841					0.16827						0.0463001	0.386925	0.147717		0.285659		0.0611111
					0.0616135	0.831811	0.0148772			0.075	0.460317	0.105799	0.046841	0.0522092	0.171154					0.58597						0.0583333	0.0775348	0.0317989		0.0611111		0.121052
					0.0903612	0.107639	0.025463			0.118056	0.0740741	0.03529	0.149328	0.0424639	0.0204373					0.0811547						0.166667	0.170833	0.133581		0.15		0.152623
					0.0534555	0.118777	0.585493			0.0638402	0.188889	0.152778	0.0461122	0.0611111	0.0888889					0.119453						0.112541	0.258333	0.1		0.179412		0.0388889
					0.0161797	0.203075	0.111101			0.162698	0.125541	0.075	0.0495947	0.0853175	0.119949					0.041626						0.756256	0.0367521	0.0535714		0.178175		0.0701058
					0.784369	0.0323885	0.13747			0.0643022	0.0666667	0.1	0.189286	0.258929	0.0813908					0.200042						0.133333	0.146429	0.350651		0.191495		0.03663
					0.025308	0.053136	0.0462963			0.192551	0.0833333	0.178571	0.0601852	0.0384615	0.0536872					0.0747804						0.107143	0.107143	0.0572464		0.0654762		0.21131
					0.121171	0.106404	0.0639851			0.203704	0.277778	0.13657	0.124603	0.0497947	0.0816171					0.0493999						0.0278414	0.25	0.0568182		0.20463		0.0553111
					0.0213274	0.0140981	0.0975269			0.158777	0.194444	0.107474	0.0416667	0.0694444	0.0956325					0.264775						0.0338124	0.15873	0.094967		0.0972222		0.0694444
					0.03109	0.090038	0.0378619			0.0578963	0.194444	0.082265	0.12381	0.152778	0.469946					0.147099						0.279355	0.162698	0.15342		0.117618		0.0388889
					0.615791	0.111168	0.0997922			0.246032	0.0606061	0.0801743	0.19246	0.0759016	0.0984071					0.408786						0.399226	0.15	0.143326		0.121703		0.114672
					0.126302	0.236111	0.392265			0.019883	0.0555556	0.1875	0.227778	0.0873016	0.0261552					0.208596						0.103817	0.394502	0.0592105		0.0145065		0.125
					0.121231	0.0407925	0.225059			0.151904	0.1	0.0888889	0.0637626	0.266667	0.0968821					0.701152						0.284624	0.0385548	0.166667		0.0150949		0.147294
					0.134405	0.0319024	0.0820926			0.0550725	0.0196078	0.272727	0.062004	0.166667	0.674452					0.202877						0.0350539	0.111999	0.203704		0.0187913		0.191239
					0.0152116	0.103483	0.26767			0.0544872	0.0196078	0.211905	0.019883	0.0475809	0.0421435					0.0152375						0.0713048	0.0359848	0.144444		0.0747804		0.191667
					0.0566085	0.015873	0.0225511			0.145768	0.102525	0.0995726	0.0888889	0.342593	0.0379729					0.0654078						0.0369048	0.186508	0.0287642		0.0493999		0.222222
					0.114019	0.013265	0.267668			0.138889	0.0846872	0.266667	0.0888889	0.0674603	0.0158515					0.08403						0.0330182	0.075	0.0735624		0.408786		0.113636
					0.702714	0.0324437	0.0877369			0.075	0.0851852	0.361201	0.1	0.0991162	0.104745					0.160927						0.25247	0.0972222	0.141667		0.208596		0.105413
					0.049043	0.291002	0.0551753			0.0972222	0.0277778	0.307143	0.118056	0.171296	0.230791					0.0919021						0.090125	0.0802172	0.295635		0.701152		0.183333
					0.264328	0.0617159	0.243854			0.0425926	0.0698413	0.0486111	0.202742	0.0544872	0.151786					0.0304233						0.116035	0.0763889	0.0486111		0.0517352		0.15
					0.0130719	0.0509623	0.0235437			0.166667	0.111111	0.224074	0.191779	0.111111	0.116035					0.400262						0.0748341	0.0721688	0.125		0.0681509		0.0557498
					0.10512	0.0277578	0.331816			0.0513889	0.0555556	0.0458663	0.166667	0.31029	0.017508					0.445235						0.0862334	0.148051	0.147619		0.112413		0.0220238
					0.341258	0.0114943	0.0217573			0.122222	0.0666667	0.0592949	0.222222	0.0572471	0.088216					0.0870597						0.0835161	0.0611111	0.138889		0.0771913		0.138712
					0.121012	0.221578	0.617846			0.198277	0.40865	0.0388889	0.0660359	0.131039	0.0305695					0.378711						0.0707651	0.0715625	0.0341667		0.118056		0.0881734
					0.0575932	0.046204	0.127366			0.281004	0.288343	0.148611	0.12963	0.0743639						0.0874973						0.149514	0.134144	0.0989729		0.0724206		0.103439
					0.0435338	0.259318	0.0178875			0.28736	0.201618	0.193489	0.0776353	0.15898						0.0537037						0.151389	0.0429293	0.157154		0.105109		0.15
					0.02183	0.0114943	0.029606			0.137622	0.166667	0.160941	0.194444	0.0441838						0.33675						0.122222	0.166667	0.22381		0.0275444		0.0361111
					0.0641339	0.205956	0.177575			0.400064	0.106497	0.0613095	0.0162037	0.023183						0.162571						0.0910005	0.247619	0.259405		0.0175926		0.084596
					0.0561163	0.140068	0.0760953			0.312809	0.316149	0.021164	0.047619	0.122222						0.295212						0.464926	0.15873	0.116532		0.25		0.0416667
					0.398549	0.0179831	0.0527714			0.0668737	0.0333333	0.139304	0.0883807	0.0176089						0.167009						0.14881	0.0257937	0.15873		0.0337355		0.0423345
					0.169089	0.025399	0.0981777			0.227778	0.2	0.0291667	0.160317	0.166667						0.225275						0.0576359	0.0680536	0.331349		0.15873		0.0967923
					0.0224921	0.18628	0.388746			0.0972222	0.176692	0.130556	0.0361111	0.0944196						0.289324						0.099596	0.141667	0.136905		0.088196		0.152778
					0.0504982	0.170968	0.019691			0.15873	0.422222	0.136656	0.295833	0.0457274						0.592785						0.157343	0.116487	0.0991582		0.0732542		0.20873
					0.0305926	0.0462388	0.064322			0.146032	0.111111	0.0779221	0.0763889	0.0875						0.154453						0.592785	0.093254	0.0944444		0.121005		0.091575
					0.0121397	0.0657727	0.16153			0.27877	0.166667	0.290265	0.125132	0.412071						0.075						0.289324	0.147334	0.0746836		0.0319444		0.105413
					0.068688	0.432981	0.857208			0.0952381	0.037037	0.17655	0.116667	0.162208						0.0991299						0.061802	0.166667	0.0606045		0.115278		0.0685185
					0.0565074	0.0574452	0.0732361			0.123844	0.166667	0.0809524	0.175	0.0608305						0.15636						0.0435121	0.0803571	0.222222		0.0833333		0.170905
					0.0418194	0.098512	0.20021			0.26713	0.0787037	0.108487	0.322222	0.0791423						0.111467						0.0470899	0.0752288	0.183333		0.138889		0.0882173
					0.0633706	0.0807206	0.171732			0.0976244	0.0512821	0.296571	0.111111	0.32381						0.075						0.159188	0.166667	0.0440186		0.0888889		0.179101
					0.0195447	0.0427766	0.129091			0.0648495	0.0185185	0.105303	0.088141	0.168254						0.157988						0.740097	0.111197	0.175299		0.0972222		0.0444444
					0.0531508	0.0664021	0.307771			0.108382	0.0555556	0.047619	0.092803	0.135119						0.0849265						0.0215774	0.214286	0.111111		0.0375		0.106061
					0.11124	0.233622	0.161031			0.115572	0.25	0.0793651	0.194444	0.111111						0.158139						0.0545635	0.122222	0.222096		0.166667		0.269375
					0.0592069	0.24292	0.358425			0.115668	0.333333	0.0847663	0.155051	0.119048						0.0456674						0.104056	0.0541667	0.172222		0.0915404		0.130976
					0.035876	0.031746	0.066735			0.205663	0.111111	0.208333	0.0440867	0.0972222						0.0625						0.224173	0.152778	0.0694444		0.0898268		0.075
					0.0593413	0.0396825	0.147167			0.0608692	0.0833333	0.0808995	0.130556	0.333333						0.25						0.193269	0.125661	0.494792		0.091811		0.120085
					0.0613662	0.160714	0.423166			0.0529248	0.0833333	0.101754	0.0826622	0.288889						0.0586537						0.0509833	0.0393519	0.0691118		0.134804		0.155556
					0.0996562	0.0144928	0.0194308			0.141103	0.0333333	0.0424258	0.0506896	0.266344						0.346675						0.136508	0.0564815	0.208333		0.204246		0.327778
					0.0161295	0.256796	0.0207249			0.166667	0.208333	0.0393519	0.166667	0.386716						0.15						0.0595381	0.186064	0.166667		0.217725		0.0953963
					0.0132095	0.15873	0.0620127			0.0740741	0.232143	0.0974165	0.134921	0.627784						0.111111						0.1875	0.0621867	0.0790142		0.121032		0.0946131
					0.0190309	0.348366	0.0395623			0.151389	0.166667	0.0726852	0.163889	0.0324074						0.177701						0.0789507	0.137745	0.229167		0.0538194
					0.0220086	0.0418301	0.601779			0.0797673	0.222222	0.305556	0.0571429	0.319482						0.503103						0.189486	0.322222	0.180556		0.0308129
					0.0155837	0.103619	0.115144			0.577976	0.111111	0.46627	0.136508	0.0611111												0.0915242	0.0583333	0.338889		0.111111
					0.0107109	0.0726744	0.0595381			0.0534533	0.169312	0.163889	0.126786	0.216931												0.145833	0.097842	0.215993		0.240812
					0.0800984	0.425259	0.198711			0.227292	0.217172	0.220474	0.0503019	0.0958333												0.0597944	0.267668	0.208333		0.082684
					0.393793	0.643939	0.729876			0.468376	0.0787037	0.119608	0.425	0.0819444												0.0580357	0.0902399	0.0309031		0.205564
					0.0831871	0.0379945	0.5611			0.125541	0.030303	0.121528	0.122222	0.0821429												0.136918	0.0880442	0.146032		0.215233
					0.21255	0.125	0.191486			0.19246	0.415812	0.0810185	0.0972222	0.194444												0.024597	0.05	0.035042		0.138382
					0.424803	0.0996552	0.129085			0.12381	0.0772727	0.0888889	0.117759	0.208333												0.0904762	0.12037	0.128892		0.275358
					0.0615185	0.59692	0.0197171			0.101852	0.259434	0.0779597	0.277778	0.468357												0.162037	0.233333	0.141204		0.0426431
					0.689898	0.103735	0.85805			0.04375	0.222037	0.185262	0.340417	0.179596												0.0637626	0.152778	0.0627706		0.0597594
					0.0334524	0.0219814				0.0871212	0.0344828	0.10404	0.108243	0.271191												0.111111	0.0833333	0.208026		0.185262
					0.0853117	0.864196				0.146104	0.126706	0.0780423	0.152778	0.0624335												0.166667	0.161371	0.0376984		0.0974165
					0.163415					0.116667	0.0627706	0.275358	0.0555556	0.20463												0.106545	0.102104	0.138889		0.0808995
					0.17027					0.111111	0.0810386	0.215233	0.0327381	0.0944444												0.315684	0.229437	0.203788		0.222222
					0.0454032					0.0923304	0.343838	0.205564	0.188889	0.224861												0.138889	0.0462963	0.0888889		0.10873
					0.025305					0.116582	0.0114943	0.163422	0.29759	0.388157												0.0441921	0.0153439	0.0406145		0.151852
					0.0584075					0.0976107	0.380117	0.314609	0.0947421	0.0464908												0.0210457	0.135732	0.0488215		0.105303
					0.0596733					0.0723411	0.249484	0.0867674	0.0825397	0.121703												0.130368	0.144841	0.201136		0.0339646
					0.0262857					0.0537037	0.0924915	0.346581	0.0444444	0.304058												0.288889	0.0336134	0.166667		0.0455586
					0.0230181					0.0835276	0.247284	0.0887279	0.12963	0.152778												0.150463	0.130159	0.075		0.0801743
					0.17024					0.122222	0.0710654	0.435741	0.103175	0.113636												0.0899559	0.263889	0.116667		0.510428
					0.0393157					0.0972222	0.229688	0.278806	0.0541667	0.222222												0.0830248	0.23373	0.130556		0.0819444
					0.0499856					0.104167	0.144586	0.192213	0.0478132	0.116019												0.0883772	0.21688	0.158777		0.149328
					0.362061					0.0747354	0.492929	0.160388	0.197754	0.196128												0.0544733	0.0358742	0.110826		0.051141
					0.0386787					0.0469664	0.0850599	0.164775	0.510293	0.130556												0.0726852	0.156162	0.101852		0.0127497
					0.37835					0.071517	0.208675	0.0828373	0.35898	0.122222												0.164815	0.585493	0.0109555		0.0136732
					0.132496					0.416667	0.196457	0.456148	0.0312418	0.0648148												0.236833	0.025463	0.112756		0.166667
					0.101213					0.112037	0.331848	0.225286	0.0278834	0.039653												0.103033	0.205556	0.0534176		0.189286
					0.0158253					0.115741	0.0304398	0.143013	0.0680335	0.166667												0.0430556	0.0540404	0.151389		0.165476
					0.735402					0.516667	0.0534414	0.121841	0.0610408	0.375802												0.166667	0.0349119	0.04375		0.0601852
					0.0512651					0.104167	0.068427	0.349185	0.0656566	0.0587302												0.177254	0.0194444	0.121176		0.108791
					0.0576359					0.0901299	0.338988	0.054158	0.0777778	0.0425214												0.0560402	0.0972222	0.0669935		0.0618218
					0.0232816					0.0907563	0.19437	0.0848887	0.0451494	0.435362												0.0535714	0.0666667	0.0703704		0.0436874
					0.172617					0.0875	0.0397908	0.106993	0.214215	0.0275444												0.0305556	0.0839758	0.111111		0.0630952
					0.0159612					0.125832	0.36552	0.338507	0.34195	0.222222												0.166667	0.278194	0.0446429		0.0740741
					0.0185758					0.126687	0.814568	0.141116	0.1	0.0601852												0.109396	0.434524	0.199511		0.205663
					0.0618691					0.221391	0.70839	0.497024	0.0390716	0.130556												0.0904882	0.138889	0.113858		0.26713
					0.0537631					0.105581	0.129383	0.824673	0.180556	0.116667												0.220503	0.332407	0.0972222		0.099537
					0.181698					0.132705	0.108025	0.587433	0.0534188	0.170085												0.0607935	0.12963	0.283333		0.062004
					0.0407819					0.0549665	0.209596	0.359669	0.0833333	0.312506												0.0683761	0.262963	0.120742		0.312809
					0.0789006					0.227969	0.385281	0.293364	0.0682449	0.15873												0.208333	0.0722222	0.171027		0.137622
					0.740097					0.244188	0.0634028	0.257069	0.0551282	0.112434												0.0723631	0.0249288	0.131944		0.075
					0.116524					0.0461122	0.260122	0.48453	0.0666667	0.10463												0.112013	0.157407	0.0666667		0.0544872
					0.124119					0.260915	0.0905966	0.100879	0.183333	0.107853												0.0616421	0.230726	0.0673077		0.019883
					0.14609					0.0296188	0.0666667	0.241638	0.115419	0.106294												0.116466	0.235068	0.0657077		0.246032
					0.0351389					0.0846949	0.0597884	0.155701	0.263889	0.119028												0.0794872	0.208333	0.221825		0.319444
					0.185454					0.277372	0.109868	0.0737745	0.0557616	0.0652962												0.0544494	0.0666667	0.044765		0.0888889
					0.0326257					0.653764	0.509623	0.0620028	0.0702797	0.257524												0.0804825	0.0898761	0.0986111		0.190476
					0.0606499					0.0786857	0.135298	0.697809	0.05	0.0634028												0.075	0.0972222	0.0648148		0.170833
					0.114548					0.390079	0.031746	0.103022	0.107143	0.0972222												0.0820212	0.0666667	0.0614478		0.0888889
					0.0144045					0.0631148	0.14986	0.564526	0.0542328	0.416667												0.192671	0.100955	0.0826389		0.0793651
					0.0158654					0.109748	0.257832	0.238813	0.114286	0.0952381												0.0296474	0.0318182	0.137716		0.118056
					0.0148772					0.281114	0.0291667	0.0395675	0.111111	0.0785539												0.0865079	0.0853978	0.219444		0.0541667
					0.025463					0.089279	0.372269	0.0129756	0.0972222	0.140387												0.189269	0.0349206	0.272222		0.166667
					0.585493					0.0819444	0.301119	0.327615	0.108333	0.121005												0.155052	0.0719697	0.152381		0.260256
					0.111101					0.258852	0.0881767	0.300196	0.0972222	0.0614316												0.0753968	0.027972	0.166667		0.222222
					0.13747					0.138889	0.234175	0.107355	0.138889	0.350477												0.25828	0.166642	0.222222		0.093254
					0.0316767					0.236111	0.530978	0.255965	0.277778	0.282244												0.0601852	0.0541667	0.148271		0.121516
					0.0876984					0.0556305	0.0111111	0.162763	0.125	0.0449575												0.057423	0.180556	0.0535714		0.0427633
					0.0462963					0.343093	0.151175	0.862121	0.370911	0.191762												0.0568783	0.0232816	0.0900974		0.14881
					0.0639851					0.046841	0.0577616	0.18981	0.218376	0.180556												0.168357	0.138889	0.118705		0.194444
					0.0319189					0.0729092	0.136944	0.100986	0.221681	0.140804												0.191667	0.577723	0.0571429		0.147115
					0.0975269					0.041088	0.0640634	0.104875	0.0651543	0.193859												0.166667	0.682552	0.163061		0.310516
					0.0378619					0.105799	0.158189	0.174069	0.166667	0.0241133												0.140741	0.104845	0.0486815		0.0883807
					0.0997922					0.03529	0.14244	0.12911	0.180556	0.384655												0.327778	0.0525744	0.0546778		0.207407
					0.392265					0.152778	0.326087	0.152018	0.140859	0.0221273												0.208333	0.5	0.0881885		0.0455748
					0.225059					0.075	0.0541739	0.103947	0.18254	0.0888889												0.368578	0.0207601	0.162037		0.0361111
					0.0820926					0.1	0.102795	0.0936929	0.0328461	0.109172												0.0888889	0.0143079	0.152222		0.295833
					0.26767					0.178571	0.064134	0.102185	0.0916667	0.111111												0.2	0.026053	0.173964		0.322222
					0.0503242					0.13657	0.126044	0.187461	0.190725	0.157407												0.0323646	0.174646	0.208333		0.385714
					0.0430172					0.111111	0.150556	0.177113	0.108333	0.0467689												0.126323	0.128307	0.141064		0.16453
					0.0225511					0.107474	0.112986	0.121864	0.0572568	0.0538194												0.233333	0.167588	0.131476		0.092803
					0.267668					0.1	0.07578	0.557613	0.179563	0.242375												0.165644	0.570735	0.0541667		0.146275
					0.0877369					0.082265	0.603579	0.203914	0.116667	0.0617284												0.266082	0.372511	0.118228		0.196429
					0.0361983					0.133581	0.0253368	0.736745	0.0804097	0.236111												0.281809	0.0972222	0.0793651		0.155051
					0.0551753					0.191667	0.222007	0.124538	0.0473856	0.240812												0.154099	0.0793651	0.400641		0.0531227
					0.243854					0.0571429	0.0366569	0.0792979	0.0538443	0.193988												0.11683	0.210058	0.105825		0.0440867
					0.0233814					0.0801743	0.295075	0.0865236	0.0383754	0.034127												0.0583791	0.0972222	0.397052		0.0396825
					0.0235437					0.0455586	0.0819255	0.0970212	0.569444	0.06338												0.0492424	0.111111	0.116667		0.165278
					0.331816					0.101852	0.10011	0.0716253	0.0789027	0.133278												0.101852	0.075	0.0400463		0.104167
					0.0217573					0.0833333	0.1391	0.12547	0.208333	0.0700836												0.0713598	0.124263	0.273136		0.0571429
					0.617846					0.1875	0.0666997	0.193543	0.0944444	0.0951157												0.20496	0.0637626	0.129167		0.0961538
					0.127366					0.0888889	0.188889	0.220847	0.154456	0.278806												0.161905	0.0888889	0.248016		0.0503019
					0.0178875					0.272727	0.178091	0.16743	0.0805178	0.138382												0.101852	0.0818903	0.0853117		0.0404762
					0.0178048					0.211905	0.240766	0.532567	0.042328	0.0325397												0.0429293	0.0614316	0.189033		0.340417
					0.029606					0.0995726	0.158296	0.190476	0.0444444	0.0849206												0.108947	0.152778	0.0744449		0.229167
					0.177575					0.111111	0.623377	0.0800265	0.0617763	0.146537												0.0947508	0.0808374	0.149124		0.108243
					0.11905					0.266667	0.216667	0.0631529	0.0817736	0.250794												0.0343483	0.10873	0.180556		0.163889
					0.0760953					0.361201	0.111111	0.261615	0.0412037	0.0793651												0.0975269	0.230556	0.159259		0.0811237
					0.0527714					0.307143	0.111111	0.247222	0.0388889	0.131944												0.392265	0.208333	0.191667		0.0518519
					0.0981777					0.0486111	0.025641	0.0972222	0.03125	0.144444												0.225059	0.181389	0.199206		0.305556
					0.388746					0.0747354	0.130256	0.131818	0.131944	0.0626984												0.0887134	0.033349	0.308333		0.0146356
					0.0623203					0.106349	0.204762	0.0353535	0.319444	0.157407												0.0556277	0.237283	0.026901		0.0650871
					0.0427033					0.224074	0.344106	0.0632372	0.0960317	0.172222												0.0551753	0.125	0.093254		0.095
					0.019691					0.105303	0.0888889	0.247719	0.195833	0.222222												0.0233814	0.142857	0.32726		0.0327381
					0.0659834					0.0458663	0.0534188	0.082684	0.111111	0.10873												0.229225	0.097619	0.065579		0.097731
					0.064322					0.0592949	0.194813	0.1	0.177778	0.152778												0.172222	0.0740741	0.0589155		0.0555556
					0.16153					0.0388889	0.108333	0.151826	0.0583333	0.200013												0.0680702	0.062963	0.0854354		0.104437
					0.857208					0.148611	0.25	0.87346	0.116613	0.0376684												0.112037	0.166667	0.126263		0.0509259
					0.161399					0.193489	0.025641	0.0790898	0.120071	0.0972222												0.103571	0.0614478	0.0777778		0.0945767
					0.0732361					0.160941	0.222891	0.467816	0.0833333	0.0230159												0.0833333	0.200926	0.0993506		0.0968254
					0.20021					0.0613095	0.296019	0.168351	0.154412	0.12149												0.130952	0.194444	0.0654762		0.0714286
					0.171732					0.0230159	0.887681	0.120766	0.2	0.0637464												0.215278	0.0488095	0.0892857		0.237037
					0.129091					0.021164	0.612508	0.159776	0.126587	0.144625												0.102588	0.0639171	0.40119		0.0692641
					0.307771					0.139304	0.221156	0.680778	0.0839947	0.247969												0.0330688	0.0402449	0.222222		0.0825397
					0.161031					0.0291667	0.124203	0.196877	0.0361111	0.105303												0.0888889	0.0503227	0.0315772		0.122896
					0.358425					0.0714286	0.179676	0.194086	0.0819774	0.361201												0.305556	0.1186	0.0958333		0.383333
					0.066735					0.0486111	0.816498	0.0492336	0.194444	0.126984												0.216667	0.411761	0.0777778		0.103175
					0.0768338					0.130556	0.302476	0.871481	0.108333	0.0833333												0.266667	0.254729	0.191667		0.122752
					0.147167					0.136656	0.248918	0.816923	0.0985861	0.101276												0.0725207	0.0582751	0.115741		0.111111
					0.423166					0.0779221	0.132892	0.204246	0.0858586	0.0706995												0.0901342	0.0675119	0.0597944		0.158311
					0.0194308					0.0863095	0.288007	0.0571429	0.119883	0.373786												0.0445261	0.0441975	0.158333		0.0610408
					0.0440917					0.0544872	0.888889	0.138771	0.190476	0.117026												0.0915404	0.0444444	0.0925819		0.0451494
					0.0207249					0.290265	0.797619	0.134804	0.236111	0.0719583												0.222222	0.0740741	0.0608466		0.112745
					0.0620127					0.200013	0.0283224	0.0416667	0.14127	0.0746421												0.0462963	0.194444	0.138889		0.200012
					0.0395623					0.17655	0.222222	0.091811	0.0649755	0.104828												0.1	0.075	0.213889		0.0769336
					0.0515873					0.0809524	0.300926	0.118326	0.0400858	0.0819444												0.0385975	0.109722	0.0968254		0.0401572
					0.601779					0.108487	0.102415	0.100975	0.238711	0.0296188												0.11841	0.130556	0.0840278		0.214215
					0.115144					0.115278	0.0568182	0.0568182	0.0383023	0.116751												0.0370944	0.10754	0.0521289		0.0704265
					0.0595381					0.296571	0.133333	0.0638889	0.219444	0.152778												0.0985979	0.0416667	0.134943		0.0600382
					0.198711					0.105303	0.0333333	0.105678	0.0705774	0.62791												0.0892256	0.037037	0.0272338		0.0763126
					0.729876					0.047619	0.0801587	0.0301989	0.25	0.0529248												0.445778	0.166667	0.0861833		0.530769
					0.5611					0.222222	0.272222	0.104365	0.166667	0.27877												0.161735	0.062963	0.141667		0.0262626
					0.0253383					0.0615079	0.0989011	0.155086	0.198463	0.15873												0.123846	0.492198	0.0763889		0.0738095
					0.191486					0.152778	0.0833333	0.166667	0.0952381	0.165441												0.079482	0.0515873	0.0534188		0.144589
					0.671585					0.0793651	0.111111	0.0888889	0.0544158	0.0654762												0.122038	0.157407	0.587134		0.0319024
					0.129085					0.0847663	0.166667	0.0888889	0.0939555	0.137622												0.0522092	0.0984848	0.0722222		0.316652
					0.0197171					0.040111	0.0555556	0.0880747	0.0953879	0.122222												0.208333	0.123734	0.596873		0.311902
					0.85805					0.208333	0.122222	0.181481	0.155556	0.0544872												0.0343915	0.25	0.0961515		0.293651
										0.172222	0.166667	0.162009	0.134615	0.0578963												0.14933	0.0301989	0.136772		0.0390716
										0.0808995	0.166667	0.116667	0.0600685	0.170833												0.0178875	0.101852	0.0625		0.0198413
										0.157407	0.111111	0.0611111	0.0267094	0.0793651												0.0178048	0.0571429	0.107143		0.0833333
										0.101754	0.135606	0.0972222	0.347222	0.121516												0.029606	0.121231	0.0234848		0.486053
										0.0626984	0.0811594	0.172222	0.248016	0.0359848												0.0527714	0.615791	0.141667		0.107143
										0.0575466	0.126791	0.161363	0.103175	0.11863												0.238725	0.0972222	0.238366		0.0972885
										0.0424258	0.0318182	0.11736	0.0830201	0.0192308												0.0981777	0.247222	0.0434578		0.458466
										0.0393519	0.294911	0.0615663	0.305556	0.172728												0.388746	0.190476	0.0387244		0.0571429
										0.0974165	0.10559	0.0697438	0.189352	0.075												0.0623203	0.028798	0.0457298		0.0888889
										0.0726852	0.171216	0.115873	0.0534188	0.154365												0.25156	0.0997207	0.118717		0.185185
										0.25	0.306369	0.282407	0.0690476	0.199619												0.096753	0.105303	0.402381		0.10101
										0.305556	0.17731	0.127028	0.125	0.110733												0.0427033	0.272222	0.0333333		0.102778
										0.118056	0.15691	0.151922	0.141507	0.0833333												0.019691	0.130556	0.277778		0.0833333
										0.46627	0.151747	0.0944647	0.0719697	0.0795956												0.142857	0.0484848	0.222222		0.122433
										0.163889	0.220106	0.235208	0.0597643	0.126263												0.064322	0.0690476	0.08164		0.107143
										0.220474	0.138871	0.0927496	0.058415	0.142172												0.16153	0.075	0.075		0.166667
										0.0821886	0.330993	0.184633	0.212121	0.0294872												0.311905	0.152778	0.0396827		0.156462
										0.119608	0.0862434	0.196788	0.139881	0.180132												0.0982057	0.194444	0.12845		0.11692
										0.121528	0.11931	0.129261	0.218254	0.192677												0.200977	0.0521598	0.161494		0.0850694
										0.0810185	0.511111	0.466859	0.125406	0.25												0.123764	0.282409	0.0829365		0.0990368
										0.0888889	0.117311	0.181277	0.141667	0.104167												0.127778	0.207421	0.0376984		0.134921
										0.0849206	0.17122	0.0967626	0.0916667	0.0301603												0.012619	0.0324284	0.053125		0.127373
										0.283333	0.315614	0.326627	0.0951389	0.163889												0.0707082	0.104167	0.0679691		0.154453
										0.138889	0.358248	0.288507	0.219841	0.0972222												0.142063	0.0782581	0.0971935		0.0822751
										0.0726852	0.137654	0.153315	0.191371	0.311227												0.342455	0.116667	0.352735		0.0779762
										0.0779597	0.037037	0.138889	0.119541	0.0573538												0.160696	0.133333	0.168254		0.0555123
										0.185262	0.12037	0.194444	0.0462963	0.249368												0.212387	0.227292	0.111111		0.177778
										0.10404	0.102644	0.186111	0.208333	0.0455999												0.0472514	0.125	0.134921		0.261111
										0.0780423	0.123127	0.0740741	0.222222	0.163889												0.0972222	0.0952381	0.112447		0.0458333
										0.275358	0.111111	0.0653439	0.0740741	0.0833333												0.319444	0.0684524	0.170574		0.0772222
										0.138382	0.0555556	0.115278	0.194444	0.305556												0.194444	0.154772	0.092803		0.185185
										0.215233	0.242398	0.112698	0.0740497	0.113889												0.0215103	0.118056	0.120455		0.217225
										0.205564	0.148148	0.118056	0.162009	0.095												0.0528139	0.0543096	0.0298853		0.166667
										0.163422	0.0555556	0.208333	0.104365	0.144841												0.135859	0.0947216	0.101587		0.0392157
										0.0400219	0.222222	0.0732542	0.0638889	0.0787037												0.0991162	0.189472	0.0661811		0.181091
										0.314609	0.333333	0.0636364	0.375	0.097731												0.0535714	0.105606	0.241757		0.108333
										0.0867674	0.412698	0.0172414	0.174069	0.0888889												0.0919021	0.138889	0.377067		0.0972222
										0.346581	0.2	0.280952	0.162763	0.0945767												0.0152375	0.0314214	0.14709		0.0805556
										0.0887279	0.306652	0.420635	0.293364	0.297619												0.0416667	0.125661	0.101852		0.247024
										0.435741	0.0833333	0.236111	0.138889	0.0486111												0.183333	0.0845899	0.176763		0.141622
										0.278806	0.0666667	0.179265	0.0369769	0.100038												0.0531815	0.122222	0.117098		0.10873
										0.0951157	0.111111	0.0263889	0.0779221	0.0968254												0.222222	0.208333	0.0892094		0.25
										0.192213	0.025641	0.190278	0.140476	0.116937												0.0543067	0.213095	0.0692169		0.0888889
										0.0700836	0.0837686	0.0388889	0.0592949	0.0692641												0.171154	0.0580908	0.0437005		0.0674603
										0.160388	0.298128	0.17003	0.307143	0.0996343												0.0694444	0.114358	0.0952381		0.0568182
										0.164775	0.0835726	0.251968	0.266667	0.122896												0.153439	0.0292894	0.0787037		0.0541667
										0.0828373	0.172345	0.214902	0.1875	0.122222												0.162208	0.0763889	0.112374		0.119529
										0.456148	0.337407	0.233783	0.363892	0.383333												0.0791423	0.0404762	0.0696549		0.393298
										0.0614093	0.452778	0.397257	0.0866101	0.0888889												0.32381	0.0972222	0.0416667		0.871161
										0.225286	0.223853	0.33212	0.107474	0.179502												0.0714286	0.10219	0.259259		0.106516
										0.143013	0.391975	0.378349	0.112037	0.137325												0.0849206	0.361111	0.0876984		0.468868
										0.121841	0.139775	0.593587	0.0333333	0.1												0.270533	0.0464286	0.0176482		0.0938228
										0.349185	0.29395	0.257524	0.0404762	0.086501												0.0259259	0.0571429	0.079687		0.131818
										0.054158	0.778388	0.773878	0.0457483	0.146032												0.101786	0.0484848	0.291204		0.487882
										0.0848887	0.292063	0.318855	0.0439571	0.0234127												0.0621212	0.177778	0.062004		0.66309
										0.106993	0.11767	0.110119	0.0583333	0.158311												0.244329	0.0805556	0.0763889		0.489543
										0.338507	0.216667	0.102724	0.166667	0.113132												0.236111	0.195238	0.154167		0.22586
										0.141116	0.122222	0.174253	0.145768	0.125												0.257363	0.166667	0.250794		0.113858
										0.126089	0.0666667	0.0719794	0.0638402	0.0888889												0.0962906	0.111111	0.150728		0.0412037
										0.497024	0.132898	0.139343	0.19062	0.200012												0.180556	0.208333	0.0503242		0.03125
										0.824673	0.0502399	0.0553476	0.386925	0.116667												0.180952	0.0388757	0.0430172		0.161346
										0.587433	0.282766	0.305551	0.111111	0.256061												0.083933	0.0933593	0.0612745		0.131944
										0.359669	0.130952	0.0402239	0.280372	0.0738095												0.0405983	0.135583	0.0555556		0.0300926
										0.293364	0.185606	0.0494505	0.0775348	0.144589												0.0763889	0.118849	0.388889		0.0717949
										0.133278	0.266667	0.135349	0.170833	0.075												0.0747354	0.099537	0.172222		0.0583333
										0.257069	0.162202	0.09375	0.0944444	0.293651												0.174764	0.159793	0.210317		0.0707071
										0.48453	0.134762	0.0362696	0.143056	0.0198413												0.138889	0.081453	0.165476		0.344444
										0.100879	0.288188	0.240894	0.185714	0.144444												0.138889	0.0124547	0.0464015		0.0833333
										0.0598782	0.0208238	0.0474361	0.107958	0.0972885												0.0748677	0.0751196	0.125		0.203704
										0.241638	0.163739	0.0880952	0.0476915	0.0757281												0.0296296	0.225244	0.0555556		0.0538047
										0.155701	0.0925926	0.111111	0.0833333	0.193939												0.0821321	0.27499	0.138889		0.119883
										0.0737745	0.148148	0.162222	0.118539	0.0915242												0.11478	0.177778	0.0461538		0.0421435
										0.0620028	0.222222	0.116162	0.0461538	0.0592382												0.048305	0.0710784	0.318376		0.674452
										0.04792	0.333333	0.0462963	0.258333	0.291667												0.0793651	0.0888889	0.0659834		0.0968821
										0.697809	0.259259	0.0796296	0.0139248	0.129643												0.0819444		0.183333		0.0261552
										0.103022	0.138889	0.0888889	0.329365	0.402108												0.146296		0.101852		0.469946
										0.564526	0.0666667	0.157407	0.0367521	0.595829												0.0541667		0.369444		0.0956325
										0.238813	0.111111	0.0515873	0.146429	0.14986												0.263889		0.102705		0.0816171
										0.20016	0.0555556	0.0809524	0.107143	0.437699												0.173088		0.0164711		0.0536872
										0.0395675	0.047619	0.0337355	0.25	0.172358												0.0912845		0.0978765		0.119949
										0.0129756	0.15	0.042328	0.116667	0.166667												0.0944444		0.0295318		0.423166
										0.327615	0.296296	0.245299	0.15873	0.10101												0.125		0.222222		0.147167
										0.300196	0.0833333	0.062963	0.243056	0.102778												0.224861		0.0416667		0.066735
										0.107355	0.111111	0.020915	0.162698	0.141799												0.099226		0.266667		0.358425
										0.255965	0.134921	0.0422705	0.123442	0.400293												0.388157		0.269841		0.161031
										0.162763	0.388889	0.357143	0.110606	0.100829												0.0464908		0.0440144		0.129091
										0.862121	0.0757576	0.112458	0.15	0.122433												0.304058		0.155556		0.171732
										0.0840109	0.0416667	0.037037	0.394502	0.127373												0.58597				0.20021
										0.18981	0.0333333	0.0416667	0.458333	0.0833333												0.119453				0.0732361
										0.100986	0.111111	0.10754	0.0359848	0.0824074												0.0944444				0.0904762
										0.104875	0.0833333	0.0666667	0.152778	0.115995												0.211111				0.229167
										0.06338	0.0828283	0.0818926	0.260898	0.220085												0.609363				0.145455
										0.174069	0.0909091	0.0663082	0.306384	0.0916667												0.437735				0.121843
										0.12911	0.0740741	0.158492	0.0728486	0.261111												0.0244196				0.25
										0.152018	0.0222222	0.130556	0.186508	0.0608339												0.196128				0.166667
										0.239018	0.150794	0.13611	0.075	0.0772222												0.151587				0.277565
										0.103947	0.0333333	0.219444	0.152778	0.107804												0.122222				0.143223
										0.0936929	0.111111	0.109722	0.0972222	0.0392157												0.200042				0.157341
										0.102185	0.0333333	0.075	0.0802172	0.352778												0.189417				0.0952381
										0.187461	0.0606061	0.116667	0.0763889	0.0559921												0.0447471				0.0544158
										0.177113	0.037037	0.0571429	0.093254	0.11981												0.0662132				0.108333
										0.121864	0.392857	0.114583	0.125163	0.178643												0.222222				0.10055
										0.127305	0.166667	0.218887	0.0343137	0.0654774												0.0958333				0.0961538
										0.557613	0.325878	0.0785478	0.0721688	0.0809289												0.14548				0.0625
										0.203914	0.0634921	0.12146	0.148051	0.266035												0.0561882				0.134615
										0.736745	0.0864457	0.383276	0.0611111	0.0305694												0.10008				0.221429
										0.124538	0.260732	0.113197	0.103175	0.0791751												0.0972222				0.108333
										0.211985	0.0395299	0.25	0.0715625	0.180556												0.193522				0.0548067
										0.0792979	0.047619	0.199399	0.0375	0.077381												0.0130719				0.248016
										0.0865236	0.111111	0.113156	0.118056	0.2375												0.0422705				0.0944444
										0.0970212	0.196186	0.14263	0.308061	0.104437												0.170085				0.125
										0.0716253	0.21255	0.706712	0.0190622	0.170707												0.0888889				0.092803
										0.12547	0.352226	0.419524	0.0345679	0.247024												0.0796296				0.125
										0.193543	0.634967	0.120062	0.0429293	0.141622												0.0191886				0.188889
										0.220847	0.360616	0.0870818	0.0882173	0.176587												0.123326				0.208333
										0.16743	0.095281	0.0685185	0.166667	0.10873												0.123932				0.037963
										0.532567	0.109148	0.101809	0.166667	0.25												0.05337				0.0972222
										0.034127	0.0555556	0.0899471	0.379545	0.0779762												0.0880952				0.136909
										0.190476	0.146199	0.117538	0.247619	0.0888889												0.112434				0.0597643
										0.0800265	0.0952381	0.169444	0.15873	0.0805053												0.107853				0.0536644
										0.0631529	0.122222	0.104167	0.208333	0.0461538												0.106294				0.120098
										0.092381	0.0416667	0.247685	0.16336	0.144444												0.119028				0.0763889
										0.116072	0.166667	0.180409	0.176984	0.0636364												0.09375				0.0296296
										0.193988	0.166667	0.0987103	0.0257937	0.135913												0.0402239				0.0611111
										0.261615	0.257212	0.0611111	0.141667	0.113858												0.305551				0.116517
										0.247222	0.152505	0.300794	0.152778	0.108333												0.0972222				0.125406
										0.0972222	0.100123	0.130598	0.133333	0.05												0.0263889				0.180556
										0.131818	0.142857	0.116962	0.116487	0.203704												0.075				0.208333
										0.0353535	0.133333	0.2875	0.093254	0.0672887												0.236111				0.144444
										0.0632372	0.180952	0.0690943	0.0648148	0.163179												0.0952381				0.0650405
										0.247719	0.108025	0.253175	0.0833333	0.0211938												0.0172414				0.134127
										0.082684	0.157407	0.110365	0.0684524	0.252778												0.0611111				0.104167
										0.0801282	0.285354	0.292031	0.138889	0.341667												0.139899				0.38496
										0.1	0.04	0.160558	0.166667	0.138889												0.0614316				0.205209
										0.0902778	0.301212	0.082906	0.0803571	0.512022												0.0486111				0.0280338
										0.0707071	0.170213	0.384053	0.0694444	0.025679												0.0655983				0.162222
										0.0617284	0.356647	0.0457743	0.0752288	0.111288												0.138889				0.109127
										0.151826	0.310673	0.127946	0.166667	0.0568182												0.180556				0.0722222
										0.242375	0.0144928	0.181674	0.0719697	0.0576568												0.161363				0.181481
										0.87346	0.166397	0.131387	0.214286	0.119589												0.13585				0.104365
										0.0790898	0.0499109	0.206619	0.0555556	0.0196593												0.349148				0.0638889
										0.467816	0.092803	0.377596	0.0611111	0.576715												0.111111				0.107143
										0.168351	0.328198	0.0924774	0.1	0.233129												0.157407				0.163422
										0.120766	0.0755556	0.0778134	0.263889	0.145455												0.0706464				0.138889
										0.159776	0.51401	0.0739729	0.122222	0.121843												0.105678				0.144841
										0.680778	0.0892431	0.035628	0.0541667	0.0481481												0.100975				0.0847663
										0.196877	0.0493506	0.217875	0.152778	0.0818182												0.0467689				0.0779221
										0.194086	0.111111	0.0765068	0.125661	0.117308												0.0416667				0.214286
										0.0492336	0.126321	0.161905	0.0393519	0.138889												0.0888889				0.0714286
										0.264915	0.0244186	0.114428	0.0564815	0.0907407												0.30754				0.140476
										0.871481	0.0512821	0.194516	0.186064	0.0625												0.140278				0.086078
										0.816923	0.0714286	0.139775	0.0621867	0.113194												0.0447042				0.307143
										0.0383685	0.0952381	0.134867	0.137745	0.221429												0.126302				0.143849
										0.127273	0.130556	0.0942899	0.322222	0.108333												0.0353535				0.125044
										0.124242	0.189449	0.204042	0.0654762	0.10815												0.131818				0.208333
										0.111111	0.0529412	0.35239	0.0338268	0.0872106												0.278806				0.0502435
										0.204246	0.0648148	0.55772	0.158333	0.166432												0.346581				0.228085
										0.0571429	0.0655556	0.329765	0.0583333	0.0683761												0.0325397				0.0444444
										0.087584	0.0266257	0.539402	0.231944	0.116667												0.0849206				0.012844
										0.138771	0.174084	0.394466	0.0777778	0.188889												0.0810185				0.117553
										0.0888889	0.383816	0.115928	0.140098	0.0982317												0.136819				0.757584
										0.134804	0.28953	0.0952578	0.0483798	0.116667												0.146537				0.149722
										0.0416667	0.101232	0.660637	0.242355	0.220918												0.138889				0.0457483
										0.091811	0.259942	0.45416	0.334641	0.0794588												0.287165				0.0439571
										0.118326	0.341737	0.584024	0.104861	0.208333												0.148611				0.0228009
										0.100975	0.675214	0.0951991	0.17	0.0707071												0.0409771				0.130952
										0.0568182	0.344762	0.290103	0.0888889	0.062963												0.143568				0.0608692
										0.0638889	0.156266	0.0888889	0.12037	0.136909												0.250794				0.0976244
										0.105678	0.0123457	0.2875	0.277922	0.0925926												0.118056				0.141414
										0.0301989	0.0221126	0.038961	0.097842	0.130556												0.0726852				0.0654762
										0.0888889	0.812564	0.0654762	0.0902399	0.145833												0.0793651				0.0425926
										0.104365	0.490919	0.0555556	0.0880442	0.0625												0.152778				0.145768
										0.155086	0.599404	0.025641	0.05	0.0520833												0.0615079				0.0628191
										0.166667	0.0353038	0.0306373	0.25	0.116517												0.0972222				0.138889
										0.0915404	0.3	0.0986171	0.354167	0.180556												0.119518				0.130952
										0.0888889	0.222222	0.0727201	0.12037	0.0511204												0.283705				0.0267094
										0.111111	0.047619	0.335421	0.194444	0.0696387												0.0416209				0.0393519
										0.0888889	0.0555556	0.219628	0.116667	0.129833												0.0609488				0.2875
										0.0888889	0.047619	0.0592263	0.233333	0.0515873												0.110906				0.104906
										0.15404	0.138889	0.0413811	0.152778	0.0650405												0.148831				0.0408399
										0.208333	0.0533333	0.10365	0.0833333	0.134127												0.260047				0.230303
										0.0880747	0.139711	0.165416	0.102104	0.0432284												0.132493				0.0845411
										0.181481	0.363858	0.106458	0.075	0.015577												0.0833333				0.138889
										0.162009	0.313768	0.211946	0.229437	0.144444												0.0850427				0.087963
										0.116667	0.0799682	0.310775	0.118915	0.218254												0.373786				0.143056
										0.0611111	0.0623474	0.25172	0.03125	0.0648148												0.0571429				0.519682
										0.166667	0.190171	0.32116	0.135732	0.0691694												0.121032				0.104744
										0.0375	0.0770308	0.0804991	0.144841	0.154503												0.144444				0.0833333
										0.0972222	0.186667	0.304422	0.130818	0.0423894												0.104828				0.131944
										0.172222	0.196072	0.256306	0.0740741	0.117328												0.113525				0.0793651
										0.161363	0.14416	0.100431	0.0336134	0.109127												0.055				0.100364
										0.11736	0.396346	0.0919224	0.0659722	0.184633												0.116751				0.0833333
										0.0615663	0.288259	0.161111	0.247619	0.277778												0.416667				0.277778
										0.0697438	0.280812	0.0833333	0.130159	0.236296												0.0342262				0.211111
										0.193859	0.17785	0.180032	0.263889	0.0615741												0.0782828				0.0833333
										0.115873	0.263515	0.0902778	0.23373	0.0417038												0.0324074				0.0461538
										0.140804	0.209472	0.0441975	0.21688	0.092381												0.116071				0.0814815
										0.282407	0.098869	0.0675119	0.156162	0.0726852												0.0923304				0.0139248
										0.127028	0.212691	0.250434	0.205556	0.0821886												0.62791				0.115431
										0.151922	0.203349	0.199488	0.0540404	0.214286												0.128105				0.227778
										0.0944647	0.0606061	0.130556	0.0722222	0.0486111												0.0416667				0.201709
										0.235208	0.023399	0.152778	0.0520833	0.0714286												0.416667				0.0707792
										0.0927496	0.172321	0.0833333	0.039165	0.116667												0.0685185				0.0347222
										0.184633	0.0555556	0.0659722	0.238095	0.106349												0.0529248				0.243056
										0.196788	0.25	0.0801908	0.0972222	0.101852												0.27877				0.123442
										0.129261	0.0833333	0.150444	0.147836	0.0836065												0.15873				0.146938
										0.466859	0.288889	0.0344173	0.186626	0.187809												0.0972222				0.0408866
										0.181277	0.166667	0.0530647	0.0194444	0.133581												0.227778				0.552686
										0.0967626	0.075	0.0449501	0.0870598	0.1												0.0654762				0.202877
										0.326627	0.190476	0.230945	0.291667	0.0444444												0.160319				0.147099
										0.288507	0.194444	0.0313005	0.0707071	0.277372												0.122222				0.264775
										0.153315	0.0777778	0.411761	0.0972222	0.0907563												0.0550725				0.0731676
										0.166667	0.142857	0.178268	0.0666667	0.0535714												0.0578963				0.176055
										0.138889	0.122549	0.237478	0.138889	0.0572464												0.192551				0.326722
										0.194444	0.141667	0.160814	0.0839758	0.0568182												0.136508				0.297619
										0.186111	0.333333	0.142685	0.284868	0.130952												0.1				0.0464703
										0.0740741	0.451178	0.128571	0.0367668	0.143326												0.075				0.268791
										0.0486111	0.0923077	0.152778	0.434524	0.0592105												0.25879				0.0169622
										0.0653439	0.037037	0.0972222	0.138889	0.109259												0.202742				0.0544252
										0.115278	0.0555556	0.194444	0.198911	0.166667												0.191779				0.321758
										0.112698	0.0333333	0.0515873	0.0710216	0.0425926												0.137876				0.0325875
										0.118056	0.160078	0.149767	0.332407	0.203704												0.230952				0.0299707
										0.208333	0.0215054	0.171296	0.0833333	0.138889												0.0331301				0.0692503
										0.0319444	0.0617284	0.137037	0.198454	0.144444												0.0805001				0.128187
										0.121005	0.046176	0.0740741	0.12963	0.152778												0.12963				0.125595
										0.0732542	0.107937	0.0789352	0.262963	0.152778												0.122136				0.260898
										0.088196	0.27698	0.173638	0.1875	0.2875												0.11333				0.697495
										0.101852	0.0811594	0.0395212	0.0722222	0.166667												0.0871211				0.826258
										0.0636364	0.49908	0.0719697	0.164286	0.0735624												0.0952381				0.435074
										0.0172414	0.343449	0.142857	0.0249288	0.087963												0.0685185				0.772719
										0.280952	0.111111	0.144444	0.0692122	0.141667												0.175641				0.663983
										0.0952381	0.111111	0.125	0.0498039	0.519682												0.0359848				0.0511364
										0.131944	0.166667	0.0843254	0.157407	0.386736												0.037037				0.180921
										0.117328	0.111111	0.0447125	0.118497	0.13064												0.23296				0.138889
										0.416667	0.15873	0.0863095	0.0719697	0.0833333												0.103704				0.111111
										0.420635	0.122222	0.227513	0.0825397	0.0793651												0.0162037				0.101852
										0.236111	0.0833333	0.334454	0.235068	0.100364												0.425277				0.05647
										0.075	0.0740741	0.445113	0.208333	0.295635												0.11863				0.0985218
										0.179265	0.0222222	0.25	0.144444	0.277778												0.191087				0.0794881
										0.0263889	0.0714286	0.0866374	0.0666667	0.211111												0.141667				0.0388889
										0.190278	0.102632	0.0714625	0.0898761	0.0833333												0.047619				0.093254
										0.0972222	0.0166667	0.33352	0.183031	0.0522272												0.121843				0.344444
										0.0666667	0.222222	0.505913	0.0972222	0.130165												0.075				0.172222
										0.0388889	0.0416667	0.88223	0.0666667	0.0322165												0.154365				0.107143
										0.17003	0.0238095	0.446558	0.100955	0.0486111												0.199619				0.207576
										0.251968	0.0833333	0.132383	0.0318182	0.0688823												0.110733				0.0907967
										0.0634028	0.436165	0.139267	0.088961	0.125												0.0833333				0.0541667
										0.214902	0.555556	0.0821446	0.0349206	0.147619												0.0763889				0.0744686
										0.233783	0.0924466	0.0280365	0.111045	0.0888889												0.108333				0.0869078
										0.397257	0.108135	0.112536	0.125	0.0814815												0.116667				0.138889
										0.33212	0.404762	0.208333	0.0873737	0.227778												0.175				0.145524
										0.378349	0.205128	0.158333	0.0719697	0.0908872												0.0795956				0.0708333
										0.593587	0.0672269	0.0698006	0.210317	0.138889												0.311966				0.431337
										0.257524	0.0173797	0.0685626	0.027972	0.0961538												0.126263				0.169048
										0.773878	0.431971	0.159624	0.166642	0.0790598												0.111111				0.0992063
										0.318855	0.305311	0.113492	0.0541667	0.0972222												0.10714				0.0685559
										0.0652962	0.616162	0.230556	0.180556	0.116479												0.088141				0.03125
										0.110119	0.221491	0.152778	0.0888889	0.0341667												0.277778				0.115741
										0.102724	0.0752442	0.331308	0.0846719	0.201709												0.183039				0.166667
										0.174253	0.12963	0.180532	0.0892857	0.0851852												0.0724206				0.0861111
										0.0719794	0.433437	0.385013	0.157738	0.0347222												0.194444				0.163889
										0.111111	0.0548387	0.172915	0.138889	0.126982												0.0790591				0.0906433
										0.047619	0.143884	0.0458333	0.316745	0.0337398												0.0990196				0.0903595
										0.139343	0.284344	0.025	0.0328601	0.111111												0.167465				0.209524
										0.0553476	0.0985798	0.0629386	0.278501	0.194444												0.0478524				0.0875661
										0.305551	0.266667	0.135672	0.104845	0.144444												0.0294872				0.55741
										0.0402239	0.185185	0.0200168	0.0525744	0.136111												0.0428241				0.0180979
										0.168254	0.0740741	0.108333	0.5	0.0989729												0.099537				0.22234
										0.0494505	0.0555556	0.133333	0.138889	0.146938												0.130556				0.107906
										0.135349	0.0833333	0.0818903	0.0937729	0.157154												0.382593				0.348114
										0.09375	0.0833333	0.111111	0.0571429	0.0731676												0.293404				0.125595
										0.0362696	0.177778	0.119444	0.0143079	0.176055												0.0710567				0.139686
										0.119028	0.0666667	0.32726	0.026053	0.22381												0.0863565				0.0793651
										0.106294	0.0375	0.189849	0.332341	0.297619												0.192677				0.168651
										0.240894	0.030303	0.134416	0.128307	0.132606												0.633333				0.15873
										0.0474361	0.0222222	0.0935847	0.121197	0.0692503												0.011789				0.102215
										0.107853	0.25	0.126488	0.0806431	0.0531911												0.0989053				0.0518519
										0.10463	0.0555556	0.0707071	0.167588	0.194444												0.0358031				0.208333
										0.112434	0.0555556	0.176587	0.570735	0.259405												0.121871				0.1
										0.0880952	0.166667	0.126984	0.0863095	0.116532												0.0301603				0.283117
										0.169444	0.359378	0.0972222	0.0514706	0.236111												0.489263				0.433045
										0.111111	0.132932	0.151786	0.372511	0.15873												0.163889				0.0248016
										0.162222	0.339651	0.0611111	0.0972222	0.331349												0.0972222				0.0680556
										0.116162	0.133333	0.0684524	0.138889	0.826258												0.0683761				0.0413919
										0.0462963	0.037037	0.0891331	0.0793651	0.435074												0.277778				0.344444
										0.0796296	0.105556	0.0861111	0.210058	0.772719												0.0353943				0.0247253
										0.0888889	0.140741	0.135732	0.108333	0.663983												0.311227				0.0249094
										0.157407	0.133333	0.0498737	0.127778	0.42057												0.0573538				0.0852579
										0.0515873	0.0888889	0.180556	0.0972222	0.275899												0.249368				0.138889
										0.0809524	0.122222	0.0515873	0.111111	0.499208												0.0461085				0.400064
										0.0337355	0.0833333	0.0637626	0.0936508	0.0484803												0.0794686				0.0819444
										0.0722944	0.0952381	0.191558	0.075	0.28663												0.0666667				0.146032
										0.042328	0.198413	0.0936508	0.124263	0.344128												0.0455999				0.123844
										0.170085	0.166667	0.17293	0.0637626	0.0758809												0.2446				0.108382
										0.0986111	0.111111	0.075	0.180556	0.143927												0.179152				0.115572
										0.116667	0.459482	0.0753968	0.0861111	0.169407												0.060119				0.115668
										0.130556	0.0838655	0.124252	0.0684524	0.19104												0.102197				0.105303
										0.166667	0.157601	0.210058	0.116667	0.24999												0.208333				0.169841
										0.245299	0.0636277	0.0784622	0.126984	0.209498												0.0833333				0.116582
										0.062963	0.132143	0.0927361	0.158349	0.0511364												0.0555556				0.659047
										0.377778	0.0412698	0.0534002	0.0888889	0.180921												0.113889				0.289766
										0.136295	0.0390716	0.158647	0.0818903	0.138889												0.0274972				0.107143
										0.0601852	0.0612908	0.0793651	0.131054	0.111111												0.0787037				0.0537037
										0.020915	0.0666667	0.113095	0.0614316	0.136905												0.346675				0.206187
										0.0422705	0.133333	0.138889	0.0986111	0.0991582												0.100038				0.0747354
										0.357143	0.193939	0.0972222	0.110847	0.0388889												0.0947421				0.12963
										0.103175	0.222222	0.126984	0.152778	0.154762												0.135504				0.104167
										0.25	0.111111	0.372511	0.0808374	0.0907407												0.107639				0.176426
										0.0833333	0.0920635	0.0763889	0.10873	0.0944444												0.0294686				0.249886
										0.112458	0.0972222	0.131944	0.230556	0.0746836												0.25				0.236111
										0.037037	0.0648148	0.205556	0.0458909	0.172222												0.116937				0.0556305
										0.0648148	0.0722222	0.0660714	0.0972222	0.107143												0.288889				0.0534555
										0.075	0.127273	0.0608586	0.087963	0.0606045												0.266667				0.784369
										0.0416667	0.211111	0.0451389	0.113492	0.222222												0.0986459				0.121171
										0.10754	0.0952381	0.0514706	0.208333	0.183333												0.0996343				0.607682
										0.0666667	0.404762	0.108333	0.215278	0.0907967												0.0833333				0.13608
										0.103704	0.0277778	0.0614478	0.0280365	0.118056												0.0444444				0.157333
										0.0818926	0.0943791	0.0863095	0.181389	0.0787037												0.122222				0.144895
										0.0663082	0.0598719	0.132804	0.0434716	0.0440186												0.114683				0.292678
										0.135119	0.0687831	0.147189	0.033349	0.433469												0.12432				0.0639631
										0.158492	0.0756201	0.0728499	0.237283	0.0888889												0.12963				0.0864801
										0.130556	0.209425	0.570735	0.0843254	0.0652015												0.291913				0.255556
										0.026455	0.114719	0.346379	0.125	0.156944												0.129318				0.175
										0.13611	0.047619	0.167253	0.142857	0.175299												0.060122				0.111111
										0.219444	0.166667	0.141881	0.097619	0.0869078												0.0130785				0.139365
										0.109722	0.0833333	0.167588	0.0694444	0.0938552												0.108574				0.0985177
										0.0319675	0.111111	0.0992133	0.0740741	0.0303644												0.0976134				0.1
										0.125	0.111111	0.11966	0.171296	0.111111												0.0824595				0.178571
										0.075	0.222222	0.203862	0.062963	0.431337												0.259827				0.0580808
										0.171429	0.0833333	0.0806431	0.166667	0.222096												0.0732827				0.082265
										0.116667	0.0555556	0.121197	0.0477411	0.249607												0.42596				0.26688
										0.0571429	0.126984	0.322513	0.194444	0.250699												0.0632915				0.252409
										0.114583	0.0666667	0.419048	0.0488095	0.116265												0.174878				0.16224
										0.218887	0.0833333	0.0948467	0.0639171	0.342972												0.0541667				0.139654
										0.222366	0.0833333	0.124288	0.1186	0.198689												0.0625				0.0901895
										0.0845854	0.0952381	0.166667	0.411761	0.264786												0.0526482				0.191667
										0.0785478	0.137566	0.202991	0.254729	0.0177254												0.0478132				0.197711
										0.12146	0.037037	0.254238	0.0582751	0.263199												0.765274				0.379225
										0.383276	0.2	0.216667	0.0675119	0.0553169												0.35159				0.0819658
										0.113197	0.0166667	0.0514706	0.0441975	0.173672												0.0411287				0.0393519
										0.0851852	0.157475	0.157407	0.0833333	0.15586												0.456766				0.220474
										0.25	0.221738	0.25	0.161111	0.12133												0.112349				0.138889
										0.199399	0.108466	0.264899	0.025641	0.28236												0.197754				0.180556
										0.113156	0.098947	0.116667	0.038961	0.260587												0.510293				0.0444962
										0.14263	0.0289855	0.225244	0.0611111	0.0627706												0.35898				0.087584
										0.212006	0.121247	0.125	0.0951991	0.075												0.0637514				0.138771
										0.706712	0.0661376	0.0763889	0.158513	0.0601852												0.59091				0.118326
										0.419524	0.0714286	0.111111	0.102584	0.142388												0.0965632				0.0636364
										0.120062	0.0416667	0.320965	0.0778134	0.0685559												0.194061				0.255952
										0.0870818	0.0520833	0.125	0.0690943	0.0384964												0.235323				0.0494505
										0.0685185	0.15	0.1115	0.0444444	0.172222												0.0312418				0.11455
										0.101809	0.030303	0.136508	0.0740741	0.112698												0.0278834				0.0664852
										0.0899471	0.103175	0.0508596	0.0685185	0.03125												0.148315				0.0355755
										0.117538	0.0952381	0.383333	0.12146	0.0694444												0.0515873				0.111111
										0.137716	0.305556	0.0998962	0.114583	0.0800755												0.146032				0.0597287
										0.169444	0.0512821	0.180556	0.194444	0.494792												0.266667				0.0752114
										0.138889	0.0555556	0.283333	0.0413534	0.0691118												0.152917				0.025
										0.138889	0.228836	0.226459	0.075	0.127315												0.0433018				0.0622257
										0.104167	0.0436508	0.135247	0.109722	0.107514												0.0514016				0.0709354
										0.0526515	0.0555556	0.0972222	0.130556	0.105231												0.112698				0.138889
										0.118056	0.204545	0.0674176	0.10754	0.435508												0.114286				0.425
										0.272222	0.166667	0.12994	0.0416667	0.111111												0.0962302				0.0828674
										0.247685	0.113636	0.340362	0.037037	0.208333												0.0234127				0.0911172
										0.180409	0.0666667	0.182192	0.355556	0.0861111												0.0680335				0.0524306
										0.0751634	0.150794	0.0594828	0.252778	0.166667												0.166667				0.0613439
										0.085699	0.0952381	0.453391	0.166667	0.0766422												0.0656566				0.124487
										0.0987103	0.277778	0.246168	0.062963	0.0790142												0.0777778				0.2875
										0.0611111	0.388889	0.489276	0.416667	0.347222												0.0778156				0.0940934
										0.0284479	0.037037	0.0829545	0.0515873	0.229167												0.116667				0.09375
										0.300794	0.130952	0.174896	0.157407	0.0906433												0.15873				0.102458
										0.0613426	0.111111	0.115277	0.0984848	0.180556												0.34195				0.215278
										0.116667	0.0416667	0.05	0.0362696	0.194444												0.112963				0.12305
										0.130598	0.047619	0.125	0.158333	0.263134												0.104365				0.0512789
										0.116962	0.416667	0.116071	0.0879655	0.0944444												0.148504				0.0892857
										0.2875	0.194444	0.266667	0.110119	0.338889												0.160684				0.0357143
										0.0690943	0.311612	0.177778	0.123734	0.208333												0.0337281				0.270462
										0.253175	0.433333	0.282738	0.112698	0.0258102												0.0888889				0.0344173
										0.110365	0.0416667	0.0763889	0.222222	0.0588311												0.108333				0.102381
										0.292031	0.0833333	0.043766	0.186111	0.11151												0.190017				0.0449501
										0.160558	0.364943	0.263889	0.0714286	0.286002												0.1				0.160814
										0.275645	0.0579167	0.219444	0.25	0.132828												0.075				0.323553
										0.082906	0.0858586	0.244876	0.0944444	0.0875661												0.277778				0.142685
										0.384053	0.0833333	0.0790802	0.0611111	0.0309031												0.0961538				0.122314
										0.0457743	0.266667	0.121032	0.0880747	0.0180979												0.101873				0.0393519
										0.127946	0.27619	0.0457888	0.0301989	0.22234												0.124607				0.137037
										0.181674	0.127656	0.060783	0.0568182	0.0833333												0.180556				0.0670798
										0.131387	0.131575	0.110043	0.101852	0.146032												0.129775				0.149309
										0.206619	0.0962733	0.105994	0.0571429	0.157828												0.0534188				0.0472222
										0.118705	0.233766	0.081453	0.0790898	0.139686												0.141865				0.112933
										0.377596	0.329004	0.0833333	0.30873	0.035042												0.0933565				0.100569
										0.0924774	0.333333	0.14765	0.125	0.128892												0.0648288				0.138889
										0.0778134	0.0833333	0.195322	0.0972222	0.141204												0.145952				0.10744
										0.0739729	0.0666667	0.0961538	0.247222	0.194444												0.0757281				0.12746
										0.0527778	0.099777	0.204365	0.190476	0.0518519												0.374705				0.0902778
										0.114975	0.0703704	0.1	0.0129756	0.470029												0.0819334				0.0637626
										0.023455	0.245833	0.236111	0.564526	0.0627706												0.0875				0.0488215
										0.035628	0.030303	0.127631	0.0828373	0.208026												0.0625903				0.0216688
										0.217875	0.030303	0.141843	0.0571429	0.0376984												0.122222				0.478039
										0.0765068	0.10697	0.0247947	0.152778	0.138889												0.387772				0.0394436
										0.161905	0.0728205	0.332341	0.166667	0.1												0.134921				0.343667
										0.114428	0.351948	0.0575126	0.0972222	0.203788												0.0592382				0.226228
										0.194516	0.536414	0.422222	0.0997207	0.0888889												0.151323				0.0515873
										0.0935185	0.252437	0.0666667	0.0424258	0.217857												0.0888889				0.0805135
										0.0571429	0.45951	0.0638889	0.138889	0.0248016												0.291667				0.189286
										0.139775	0.131656	0.231151	0.105303	0.0488215												0.283333				0.03367
										0.134867	0.1	0.134259	0.272222	0.344444												0.330952				0.110586
										0.0942899	0.108769	0.0988095	0.130556	0.0247253												0.166667				0.0611111
										0.204042	0.050101	0.166667	0.0291667	0.201136												0.157988				0.111111
										0.35239	0.0384615	0.138889	0.0458663	0.166667												0.263889				0.0518955
										0.0731624	0.111111	0.261905	0.0996032	0.075												0.0892094				0.186172
										0.55772	0.0703704	0.171296	0.0995726	0.116667												0.0354235				0.03367
										0.329765	0.133333	0.111501	0.0228395	0.130556												0.109722				0.163415
										0.539402	0.0833333	0.0529602	0.0484848	0.158777												0.0789395				0.168185
										0.394466	0.0555556	0.0748341	0.15	0.0972222												0.05				0.135732
										0.105976	0.113197	0.0862334	0.0690476	0.111111												0.100829				0.0611111
										0.115928	0.1	0.0525744	0.207635	0.110826												0.0542328				0.0821212
										0.0952578	0.333333	0.175505	0.075	0.098522												0.114286				0.078017
										0.660637	0.0833333	0.272045	0.152778	0.101852												0.0833333				0.0753968
										0.45416	0.0972222	0.166505	0.194444	0.146032												0.0824074				0.0883386
										0.584024	0.0833333	0.0835161	0.089279	0.115668												0.0305695				0.121052
										0.0951991	0.0753968	0.104845	0.0521598	0.151389												0.088216				0.0534002
										0.290103	0.0222222	0.192063	0.171328	0.105303												0.0972222				0.152623
										0.0888889	0.0949074	0.183101	0.282409	0.101852												0.0916667				0.0388889
										0.107407	0.0833333	0.292831	0.207421	0.169841												0.108333				0.0608586
										0.2875	0.037037	0.138889	0.0324284	0.04375												0.0972222				0.108333
										0.038961	0.2	0.0836029	0.104167	0.134921												0.130952				0.0701058
										0.0654762	0.0333333	0.170264	0.0782581	0.0537037												0.0472222				0.0992133
										0.0555556	0.198413	0.0846719	0.0976107	0.0669935												0.277778				0.11966
										0.025641	0.0833333	0.180556	0.144444	0.071517												0.107744				0.03663
										0.025	0.0666667	0.129027	0.242063	0.104167												0.138889				0.322513
										0.0306373	0.047619	0.255051	0.116667	0.0499788												0.125				0.0425
										0.0986171	0.222222	0.0964365	0.146104	0.151764												0.370911				0.300595
										0.0424816	0.222222	0.224173	0.0630051	0.249886												0.218376				0.21131
										0.0727201	0.0861111	0.0956173	0.0871212	0.0631148												0.193211				0.184103
										0.335421	0.166667	0.103008	0.133333	0.0703704												0.0853575				0.137651
										0.219628	0.0952381	0.356287	0.175972	0.0556305												0.221681				0.380717
										0.0592263	0.131461	0.581801	0.0972222	0.255556												0.0651543				0.0902523
										0.0413811	0.047619	0.291667	0.227292	0.175												0.180556				0.0553111
										0.10365	0.15	0.193269	0.125	0.111111												0.107804				0.0694444
										0.165416	0.0555556	0.0904762	0.0648495	0.0985177												0.18254				0.0388889
										0.0979948	0.047619	0.210317	0.0952381	0.0907407												0.0334369				0.202282
										0.106458	0.111111	0.106642	0.0684524	0.111111												0.205556				0.203373
										0.211946	0.15	0.0475309	0.133741	0.191667												0.270833				0.114672
										0.121766	0.269841	0.0873737	0.105099	0.135404												0.122222				0.157407
										0.310775	0.0555556	0.0682695	0.118056	0.0446429												0.0916667				0.125
										0.25172	0.0833333	0.111045	0.0543096	0.197711												0.190725				0.0442777
										0.32116	0.178571	0.136508	0.0947216	0.379225												0.335665				0.0623457
										0.0804991	0.177778	0.0349206	0.0217087	0.709792												0.399685				0.226459
										0.304422	0.0833333	0.0962963	0.189472	0.377706												0.247071				0.135247
										0.256306	0.103175	0.112698	0.105606	0.344573												0.043801				0.147294
										0.100431	0.0208333	0.088961	0.138889	0.128117												0.289749				0.191239
										0.0919224	0.166667	0.0318182	0.157353	0.113858												0.104437				0.247354
										0.161111	0.037037	0.157553	0.156818	0.0747354												0.118421				0.043766
										0.0833333	0.103175	0.0723737	0.125661	0.0972222												0.0572568				0.2
										0.180032	0.0952381	0.100397	0.155892	0.0998331												0.105303				0.263889
										0.0902778	0.361111	0.141577	0.0845899	0.0575466												0.0756579				0.191667
										0.0441975	0.108466	0.115034	0.122222	0.25												0.0597148				0.110043
										0.0675119	0.0208333	0.189486	0.208333	0.0972222												0.0833333				0.105994
										0.250434	0.111111	0.100955	0.959729	0.217446												0.116667				0.222222
										0.199488	0.0833333	0.458333	0.213095	0.155078												0.0544235				0.113636
										0.130556	0.111111	0.136918	0.107143	0.283333												0.104491				0.0638889
										0.111255	0.156517	0.102822	0.0580908	0.138889												0.113849				0.105413
										0.152778	0.319187	0.024597	0.0737434	0.052132												0.0905685				0.15873
										0.0833333	0.030303	0.141979	0.0439068	0.0400219												0.198711				0.183333
										0.162037	0.219577	0.127753	0.114358	0.126089												0.115144				0.292831
										0.152222	0.133333	0.102899	0.0292894	0.238813												0.601779				0.138889
										0.0892857	0.0833333	0.232639	0.338889	0.20016												0.0473856				0.0159612
										0.0659722	0.111111	0.106545	0.0521886	0.300196												0.0538443				0.0618691
										0.0801908	0.0763889	0.315684	0.0763889	0.0840109												0.170707				0.0537631
										0.071369	0.0606061	0.0441921	0.0404762	0.239018												0.359751				0.181698
										0.150444	0.0166667	0.0606644	0.0972222	0.127305												0.176587				0.0407819
										0.0457071	0.0636364	0.14894	0.10219	0.211985												0.0664404				0.15
										0.0972222	0.0719697	0.208333	0.0972222	0.116072												0.103833				0.0557498
										0.075	0.303108	0.190721	0.361111	0.264915												0.0789027				0.0956173
										0.166667	0.0971262	0.144841	0.0809524	0.0383685												0.144444				0.103008
										0.270462	0.12381	0.130368	0.0464286	0.124242												0.151786				0.0224486
										0.0344173	0.456614	0.0801971	0.0909281	0.0579365												0.0515873				0.155556
										0.0446482	0.73373	0.0670508	0.0571429	0.087584												0.0395623				0.22334
										0.0530647	0.111111	0.235068	0.0484848	0.0888889												0.0620127				0.0220238
										0.208333	0.0592593	0.138889	0.177778	0.15404												0.0944444				0.0723737
										0.0541667	0.0375	0.288889	0.0805556	0.208333												0.0805178				0.458333
										0.0449501	0.0685046	0.0825397	0.0373737	0.148497												0.0168803				0.0437969
										0.105429	0.111111	0.0719697	0.195238	0.0150064												0.0562379				0.20493
										0.19881	0.0833333	0.125337	0.147123	0.101852												0.135913				0.111825
										0.230945	0.0196078	0.118497	0.166667	0.227453												0.042328				0.0460068
										0.0313005	0.037037	0.081973	0.0815073	0.171027												0.136752				0.138712
										0.141064	0.115741	0.157407	0.180556	0.255952												0.0444444				0.0881734
										0.411761	0.100794	0.0972222	0.111111	0.131944												0.384686				0.383861
										0.178268	0.0166667	0.130556	0.128322	0.0666667												0.0627706				0.103439
										0.131476	0.0238095	0.184132	0.208333	0.0673077												0.336316				0.121974
										0.237478	0.0473033	0.147609	0.319444	0.0657077												0.591283				0.15
										0.160814	0.172619	0.0692122	0.0388757	0.11455												0.0232504				0.05
										0.323553	0.263889	0.0634039	0.122222	0.221825												0.0261636				0.0361111
										0.142685	0.333333	0.397115	0.152778	0.044765												0.0506425				0.084596
										0.104167	0.222222	0.0305556	0.0208333	0.137922												0.113997				0.0416667
										0.128571	0.111111	0.164286	0.0915598	0.199841												0.442215				0.0423345
										0.152778	0.0440891	0.0402272	0.0531695	0.0722944												0.47844				0.0967923
										0.0972222	0.020202	0.109668	0.138889	0.0986111												0.0513797				0.152778
										0.194444	0.0673401	0.12832	0.121142	0.136295												0.0887235				0.747104
										0.266667	0.112253	0.1875	0.0933593	0.0640523												0.319444				0.343761
										0.0515873	0.0880471	0.166667	0.135583	0.168561												0.108333				0.0787206
										0.0793651	0.0119048	0.177254	0.107407	0.125												0.195833				0.20873
										0.149767	0.0540343	0.0560402	0.153535	0.144444												0.109722				0.083064
										0.171296	0.201082	0.0535714	0.118849	0.025												0.111111				0.201546
										0.137037	0.203463	0.0361111	0.099537	0.0622257												0.0284091				0.385396
										0.0740741	0.155051	0.222375	0.196429	0.0709354												0.177778				0.101966
										0.0789352	0.138431	0.0369048	0.152778	0.0648148												0.230791				0.091575
										0.0730994	0.111111	0.133256	0.075	0.135119												0.0833333				0.0541293
										0.0670798	0.354191	0.0830618	0.157215	0.0614478												0.116613				0.176702
										0.149309	0.0615385	0.0723631	0.081453	0.0845854												0.162121				0.105413
										0.173638	0.0517169	0.112013	0.0738095	0.0851852												0.120071				0.0521886
										0.0395212	0.175508	0.262963	0.0398748	0.137716												0.154412				0.222222
										0.0719697	0.0428741	0.101852	0.0763889	0.219444												0.2				0.105628
										0.142857	0.128205	0.0833333	0.177778	0.138889												0.333333				0.150216
										0.144444	0.127273	0.05	0.266667	0.272222												0.126587				0.0685185
										0.125	0.103175	0.0779461	0.360317	0.152381												0.0839947				0.170905
										0.0843254	0.410714	0.0512566	0.05	0.166667												0.0522493				0.157738
										0.0447125	0.0666667	0.164021	0.0857983	0.222222												0.0361111				0.135593
										0.0863095	0.199074	0.066792	0.037037	0.148271												0.05705				0.132808
										0.227513	0.0555556	0.111111	0.136508	0.0535714												0.0785407				0.0882173
										0.334454	0.0416667	0.434524	0.225244	0.0900974												0.0858586				0.240278
										0.445113	0.0833333	0.0367668	0.0514706	0.0828674												0.138889				0.105468
										0.031231	0.087037	0.136943	0.0972222	0.085699												0.0577316				0.179101
										0.0821985	0.130952	0.0655347	0.216667	0.0911172												0.0888889				0.0444444
										0.25	0.15873	0.108117	0.0710784	0.138709												0.177778				0.147716
										0.10744	0.222222	0.0263975	0.0888889	0.0804547												0.190476				0.0404762
										0.0866374	0.19697	0.0556417		0.364917												0.236111				0.19697
										0.0714625	0.111111	0.245287		0.275645												0.0235746				0.106061
										0.33352	0.0892857	0.521553		0.118705												0.0568182				0.206944
										0.273136	0.211111	0.284868		0.0527778												0.15				0.0763889
										0.505913	0.211643	0.220088		0.114975												0.0404762				0.269375
										0.88223	0.0196078	0.127995		0.3323												0.14127				0.11332
										0.097512	0.231608	0.127081		0.704991												0.0576568				0.114404
										0.245025	0.277009	0.0839758		0.228585												0.109889				0.0571429
										0.446558	0.037037	0.423072		0.0935185												0.163929				0.130976
										0.132383	0.122549	0.0768519		0.0571429												0.123227				0.103175
										0.139267	0.0333333	0.180519		0.0731624												0.612695				0.213889
										0.219774	0.111111	0.0972222		0.105976												0.230539				0.153134
										0.0449735	0.222222	0.21645		0.09375												0.0423077				0.075
										0.0821446	0.103175	0.199965		0.025												0.0153655				0.0938884
										0.107143	0.138889	0.747104		0.0424816												0.162743				0.0515873
										0.0280365	0.0416667	0.0568783		0.0979948												0.0425536				0.0698281
										0.0787037	0.544602	0.491713		0.121766												0.242063				0.115337
										0.112536	0.037037	0.276357		0.25172												0.0204373				0.0466089
										0.129167	0.0833333	0.0870598		0.0881885												0.160927				0.317021
										0.0902778	0.03367	0.148981		0.0915242												0.08403				0.218585
										0.180556	0.051358	0.169815		0.162037												0.0654078				0.246707
										0.0637626	0.388889	0.263625		0.152222												0.0708689				0.180097
										0.208333	0.133333	0.152482		0.0892857												0.0625				0.0427443
										0.221429	0.0666667	0.115555		0.173964												0.21654				0.120085
										0.158333	0.030303	0.300729		0.0457071												0.047619				0.155952
										0.0932209	0.0238095	0.671085		0.270462												0.1875				0.138418
										0.0698006	0.111111	0.264282		0.208333												0.0907407				0.186667
										0.0685626	0.0416667	0.206521		0.141064												0.0736111				0.155556
										0.159624	0.0872727	0.315594		0.131476												0.155556				0.105754
										0.113492	0.0175439	0.300949		0.323553												0.113194				0.0720472
										0.0694444	0.137247	0.0702369		0.0164706												0.101852				0.194444
										0.0818903	0.0333333	0.0856261		0.266667												0.0600685				0.327778
										0.230556	0.0592593	0.800604		0.118228												0.10815				0.156944
										0.189033	0.118406	0.205447		0.0793651												0.257143				0.0764877
										0.152778	0.134828	0.271672		0.0670798												0.226852				0.0734848
										0.166667	0.15	0.455631		0.149309												0.0124089				0.153297
										0.331308	0.0774557	0.0582761		0.0832282												0.0267094				0.0953963
										0.180532	0.0416667	0.250868		0.400641												0.0690476				0.0946131
										0.385013	0.305556	0.280994		0.105825												0.347222				0.0657407
										0.172915	0.132275	0.140161		0.0472222												0.103175				0.0322146
										0.0458333	0.111111	0.327778		0.397052												0.0833333				0.776466
										0.025	0.166667	0.311346		0.116667												0.0322421				0.177778
										0.0629386	0.0833333	0.241757		0.0400463												0.0683761				0.1375
										0.135672	0.0833333	0.368578		0.0821985												0.0830201				0.166667
										0.0200168	0.037037	0.279212		0.10744												0.0279841				0.089169
										0.108333	0.0555556	0.0342262		0.273136												0.305556				0.0503205
										0.291667	0.388889	0.10488		0.245025												0.136183				0.208333
										0.0462963	0.0679487	0.0628507		0.0787037												0.189352				0.16336
										0.133333	0.0196078	0.125		0.129167												0.0534188				0.0648148
										0.122619	0.1194	0.20654		0.0902778												0.0895299				0.0833333
										0.0525253	0.126307	0.147836		0.0637626												0.075				0.0684524
										0.093254	0.0902392	0.155556		0.221429												0.0690476				0.156885
										0.0818903	0.0144928	0.0904891		0.0488215												0.047619				0.138889
										0.111111	0.0216667	0.0610392		0.0932209												0.083549				0.0694444
										0.119444	0.33618	0.039165		0.248016												0.0982317				0.0526973
										0.268939	0.567094	0.0520833		0.110119												0.15873				0.0611111
										0.32726	0.031746	0.0722222		0.189033												0.116667				0.1
										0.065579	0.16732	0.115762		0.226228												0.220918				0.166667
										0.189849	0.028655	0.101852		0.0515873												0.0794588				0.0777778
										0.134416	0.223861	0.222222		0.0744449												0.141507				0.0654762
										0.0935847	0.0416667	0.130556		0.149124												0.0707071				0.158333
										0.0589155	0.3	0.157738		0.180556												0.0223214				0.0777778
										0.0854354	0.0238095	0.0787037		0.159259												0.170635				0.0593434
										0.126488	0.0333333	0.0779762		0.191667												0.0719697				0.103175
										0.111111	0.0416667	0.23373		0.199206												0.062963				0.25
										0.0707071	0.301587	0.121127		0.308333												0.058415				0.354167
										0.12963	0.210114	0.130159		0.0611111												0.0972222				0.0541667
										0.158333	0.383679	0.247619		0.0462963												0.0925926				0.116667
										0.176587	0.651814	0.0336134		0.026901												0.212121				0.0916667
										0.333333	0.221741	0.22619		0.0525253												0.0708333				0.1
										0.126984	0.0942982	0.0444444		0.093254												0.139881				0.118915
										0.0972222	0.200044	0.0875		0.200397												0.0603632				0.03125
										0.0904762	0.0976431	0.147716		0.32726												0.145833				0.130818
										0.151786	0.18126	0.0954545		0.065579												0.218254				0.266667
										0.0611111	0.0904338	0.0252711		0.0589155												0.316667				0.0659722
										0.0684524	0.351	0.144841		0.0854354												0.0520833				0.247619
										0.0891331	0.0333333	0.0625		0.0412689												0.0224393				0.0701058
										0.0861111	0.625397	0.135732		0.03367												0.0275604				0.226984
										0.135732	0.257131	0.112821		0.126263												0.102584				0.186626
										0.0498737	0.277417	0.208333		0.12963												0.0225267				0.0209346
										0.180556	0.267448	0.239899		0.135732												0.0236872				0.0707071
										0.0515873	0.259274	0.206944		0.0851852												0.110119				0.198454
										0.143398	0.383216	0.112641		0.0611111												0.211111				0.118497
										0.0527778	0.050207	0.458333		0.0777778												0.455556				0.0135281
										0.0876984	0.0128205	0.127778		0.0993506												0.0511204				0.0719697
										0.0637626	0.0344227	0.0637464		0.0654762												0.0696387				0.144444
										0.191558	0.0774115	0.0359848		0.152623												0.0515873				0.183031
										0.0936508	0.777154	0.121032		0.0892857												0.0916667				0.0833333
										0.0763889	0.0531832	0.075		0.40119												0.0432284				0.0151515
										0.118056	0.185015	0.0809524		0.0388889												0.630735				0.210317
										0.17293	0.233091	0.0505189		0.222222												0.0838086				0.122619
										0.075	0.188109	0.0654762		0.122222												0.0212324				0.0846719
										0.0753968	0.577598	0.172543		0.0549603												0.578526				0.0892857
										0.124252	0.111111	0.0601852		0.057113												0.555001				0.157738
										0.210058	0.0765146	0.148611		0.0701058												0.633122				0.0121252
										0.0784622	0.0524288	0.0875817		0.0315772												0.0299043				0.138889
										0.0927361	0.0928205	0.0833333		0.125												0.015577				0.0937729
										0.0534002	0.324093	0.0901515		0.03663												0.0644776				0.0571429
										0.152623	0.337222	0.152778		0.0444444												0.0926857				0.130952
										0.158647	0.162477	0.233333		0.0942266												0.0807351				0.332341
										0.0793651	0.435714	0.0473856		0.21131												0.144444				0.121197
										0.103175	0.203081	0.0994275		0.0958333												0.218254				0.0806431
										0.113095	0.111111	0.282376		0.0553111												0.0694444				0.116667
										0.138889	0.0416667	0.20496		0.0777778												0.0691694				0.0514706
										0.0972222	0.025641	0.116667		0.0694444												0.0726852				0.0138889
										0.126984	0.099736	0.0955227		0.0388889												0.0462963				0.108333
										0.372511	0.0175439	0.269375		0.191667												0.0833333				0.180556
										0.0892857	0.111111	0.194444		0.0972222												0.0423894				0.0861111
										0.40119	0.0666667	0.277778		0.0611111												0.179265				0.110847
										0.166667	0.1187	0.161905		0.193056												0.117328				0.208333
										0.0763889	0.0333333	0.354167		0.115741												0.208333				0.0458909
										0.131944	0.444444	0.25		0.122619												0.129261				0.0972222
										0.205556	0.140975	0.108947		0.0597944												0.196788				0.087963
										0.222222	0.166388	0.0704365		0.114672												0.277778				0.215278
										0.0660714	0.0818713	0.113523		0.158333												0.0615741				0.0280365
										0.0608586	0.0416667	0.173611		0.0652778												0.174069				0.0843254
										0.0138889	0.0185185	0.0472295		0.152778												0.435741				0.138889
										0.0451389	0.0939394	0.229225		0.383333												0.0887279				0.171296
										0.0514706	0.166667	0.103175		0.125												0.0888889				0.0477411
										0.108333	0.047619	0.153134		0.0554692												0.0904762				0.0541667
										0.0614478	0.0833333	0.112037		0.271429												0.296571				0.0833333
										0.0863095	0.444444	0.0883838		0.147294												0.115278				0.161111
										0.132804	0.0666667	0.0589744		0.0925819												0.0486111				0.038961
										0.0549603	0.0416667	0.277922		0.0847902												0.0888889				0.0611111
										0.116667	0.166667	0.310684		0.0731151												0.1875				0.107407
										0.147189	0.0666667	0.0707071		0.191239												0.0727705				0.118056
										0.0728499	0.111111	0.12037		0.0972229												0.0599298				0.103175
										0.0701058	0.0740741	0.130952		0.234317												0.0904882				0.102273
										0.570735	0.0196078	0.0888889		0.0608466												0.0581263				0.158333
										0.346379	0.111111	0.217593		0.192063												0.147717				0.047619
										0.167253	0.047619	0.0488095		0.138889												0.0317989				0.111111
										0.141881	0.266667	0.17		0.213889												0.224034				0.0714286
										0.167588	0.13482	0.104861		0.0968254												0.0213274				0.108333
										0.197863	0.283333	0.334641		0.191667												0.133581				0.0611111
										0.0315772	0.15	0.242355		0.0840278												0.1				0.0880747
										0.0992133	0.111111	0.0483798		0.0542328												0.107474				0.0888889
										0.11966	0.047619	0.140098		0.0865196												0.130876				0.0568182
										0.203862	0.0502392	0.0834224		0.0952381												0.106431				0.30873
										0.0806431	0.233333	0.0654762		0.0861833												0.138889				0.125
										0.121197	0.206349	0.372416		0.0862745												0.112037				0.0285714
										0.111111	0.111111	0.597845		0.0793651												0.0333333				0.0625
										0.0839947	0.0555556	0.202232		0.222222												0.0535714				0.138889
										0.248016	0.111111	0.0917836		0.141667												0.0601852				0.0995726
										0.0942266	0.133333	0.305103		0.0763889												0.350651				0.0370475
										0.322513	0.103791	0.485021		0.113636												0.122222				0.152778
										0.043512	0.111111	0.263823		0.0851852												0.0835276				0.025308
										0.107143	0.0833333	0.596741		0.0534188												0.0404762				0.0161797
										0.419048	0.0833333	0.103873		0.587134												0.263889				0.115741
										0.0833333	0.222222	0.0786693		0.0722222												0.0856252				0.0976107
										0.0948467	0.166667	0.0867322		0.105413												0.0723906				0.144444
										0.124288	0.111111	0.156197		0.136772												0.225911				0.111111
										0.191667	0.0833333	0.0761394		0.0625												0.0572464				0.146104
										0.166667	0.194444	0.032301		0.107143												0.0568182				0.0630051
										0.0972222	0.047619	0.250172		0.0568182												0.144915				0.0871212
										0.202991	0.161905	0.0810841		0.231566												0.118056				0.0972222
										0.254238	0.0555556	0.036426		0.180952												0.0534533				0.0648495
										0.0556575	0.111111	0.0697277		0.0234848												0.0797673				0.277778
										0.0611111	0.0666667	0.0443122		0.113426												0.0583333				0.133741
										0.193056	0.0833333	0.219444		0.107407												0.166667				0.105099
										0.115741	0.0833333	0.388889		0.0486111												0.094967				0.157353
										0.0972222	0.103704	0.0938884		0.0294872												0.15342				0.277778
										0.216667	0.0488889	0.0777778		0.141667												0.0680792				0.156818
										0.0375	0.339869	0.0515873		0.238366												0.216667				0.2
										0.1	0.236007	0.104167		0.15												0.143326				0.155892
										0.0597944	0.138889	0.231944		0.0434578												0.0592105				0.03367
										0.0514706	0.361111	0.0925926		0.0557498												0.0513889				0.107143
										0.114672	0.166667	0.158333		0.0457298												0.166667				0.108333
										0.157407	0.111111	0.110119		0.118717												0.0972222				0.0737434
										0.25	0.185185	0.0901342		0.402381												0.151904				0.0439068
										0.27328	0.111111	0.114286		0.0220238												0.203704				0.0972222
										0.189304	0.166667	0.251786		0.0333333												0.0694444				0.0809524
										0.264899	0.148148	0.466667		0.277778												0.0671296				0.180556
										0.116667	0.114286	0.141414		0.222222												0.0638402				0.128322
										0.225244	0.0555556	0.222222		0.137897												0.19062				0.107407
										0.125	0.1	0.174603		0.08164												0.144444				0.153535
										0.15	0.133333	0.432367		0.075												0.0516335				0.138889
										0.0763889	0.0833333	0.482341		0.0396827												0.386925				0.0763889
										0.0652778	0.0666667	0.0763158		0.12845												0.0774175				0.177778
										0.203704	0.0555556	0.0520961		0.161494												0.0428241				0.266667
										0.213889	0.119048	0.0427443		0.0373737												0.0404762				0.360317
										0.111111	0.0833333	0.141667		0.0829365												0.0888889				0.136508
										0.320965	0.0740741	0.0858668		0.0376984												0.166256				0.0514706
										0.184722	0.222222	0.0621867		0.0429293												0.0351852				0.0833333
										0.125	0.133333	0.186064		0.053125												0.0287642
										0.152778	0.0740741	0.186667		0.138712												0.0735624
										0.1115	0.111111	0.291667		0.0881734												0.0775348
										0.136508	0.133333	0.395833		0.0679691												0.170833
										0.0508596	0.290909	0.125661		0.127778												0.141667
										0.383333	0.0555556	0.150163		0.218239												0.128571
										0.0998962	0.130952	0.152778		0.55668												0.0429293
										0.0971307	0.2	0.0541667		0.0833333												0.166667
										0.125	0.166667	0.445778		0.229167												0.13637
										0.180556	0.144444	0.161735		0.0918561												0.0631944
										0.283333	0.111111	0.123846		0.0589013												0.0449891
										0.226459	0.166667	0.079482		0.102778												0.0658958
										0.0562169	0.025641	0.122038		0.109722												0.116667
										0.0578305	0.0222222	0.168254		0.130719												0.125
										0.0688889	0.0588235	0.318376		0.0717593												0.0496995
										0.135247	0.0512821	0.208333		0.352735												0.130244
										0.1	0.27037	0.0343915		0.166667												0.0203522
										0.147294	0.0994676	0.14933		0.0892256												0.0794708
										0.0972222	0.112698	0.0720472		0.103439												0.123016
										0.0674176	0.30646	0.180556		0.061561												0.0972222
										0.0847902	0.0848839	0.180556		0.127778												0.295635
										0.0945813	0.0185185	0.180556		0.168254												0.177778
										0.12994	0.309942	0.214286		0.111111												0.0737297
										0.340362	0.362573	0.156944		0.134921												0.0486111
										0.0731151	0.344369	0.0280423		0.0553655												0.105556
										0.182192	0.575923	0.122896		0.15												0.0404762
										0.0594828	0.145849	0.114286		0.112447												0.155934
										0.0972229	0.0695815	0.0601852		0.170574												0.125
										0.0960161	0.0850168	0.106481		0.092803												0.147619
										0.020271	0.0166667	0.169643		0.194444												0.258333
										0.234317	0.0347594	0.140278		0.146363												0.0988095
										0.453391	0.0333333	0.0719697		0.130044												0.138889
										0.246168	0.114719	0.236111		0.153968												0.0535287
										0.489276	0.194481	0.166667		0.052381												0.0341667
										0.112691	0.091358	0.0752288		0.0361111												0.0367521
										0.0829545	0.0849359	0.15873		0.0532213												0.15
										0.174896	0.0846561	0.0888889		0.120455												0.146429
										0.112307	0.0606061	0.0734848		0.0469071												0.223016
										0.115277	0.2	0.142063		0.0412698												0.107143
										0.05	0.047619	0.138889		0.084596												0.25
										0.125	0.0555556	0.0833333		0.0416667												0.0989729
										0.119048	0.222222	0.212698		0.0967923												0.0925926
										0.116071	0.0763889	0.0833333		0.252976												0.15873
										0.266667	0.0666667	0.093254		0.319444												0.162698
										0.177778	0.0416667	0.0942832		0.130556												0.048058
										0.282738	0.133333	0.103704		0.511905												0.414823
										0.0972222	0.111111	0.0528139		0.152778												0.15
										0.0763889	0.166667	0.116487		0.101587												0.157154
										0.192063	0.0136054	0.149832		0.0661811												0.394502
										0.0637626	0.208333	0.141667		0.0336538												0.22381
										0.071772	0.0555556	0.0657407		0.491713												0.0541667
										0.043766	0.133333	0.103353		0.207132												0.109668
										0.0637626	0.0666667	0.0257937		0.170041												0.041626
										0.263889	0.261905	0.176984		0.455631												0.0811547
										0.219444	0.111111	0.183333		0.241757												0.16827
										0.244876	0.123016	0.0972222		0.122661												0.0385548
										0.0790802	0.0740741	0.379545		0.20873												0.111999
										0.197222	0.0833333	0.25838		0.377067												0.259405
										0.121032	0.0703178	0.0345679		0.14709												0.24836
										0.0840278	0.0512821	0.322783		0.105413												0.0521673
										0.0457888	0.152778	0.299355		0.101852												0.105073
										0.060783	0.0333333	0.124521		0.0247253												0.0359848
										0.110043	0.2	0.458031		0.176763												0.116532
										0.105994	0.0555556	0.22344		0.0685185												0.12037
										0.081453	0.0666667	0.14376		0.117098												0.0775672
										0.0833333	0.0555556	0.109234		0.0892094												0.113437
										0.14765	0.565359	0.472364		0.170905												0.14869
										0.0793651	0.123339	0.31029		0.0721825												0.15873
										0.138889	0.174538	0.277128		0.0882173												0.331349
										0.0945166	0.06536	0.359003		0.179101												0.0969644
										0.195322	0.0222222	0.113027		0.0444444												0.186508
										0.0961538	0.0666667	0.146236		0.0952381												0.075
										0.141667	0.194444	0.149405		0.0787037												0.361111
										0.204365	0.466667	0.174909		0.112374												0.136905
										0.1	0.0277778	0.141816		0.0696549												0.0991582
										0.0763889	0.121212	0.173279		0.106061												0.295952
										0.236111	0.111111	0.152691		0.0416667												0.5
										0.127631	0.0666667	0.313354		0.259259												0.25
										0.141843	0.166667	0.305694		0.0793651												0.404088
										0.0247947	0.111111	0.368797		0.138889												0.0972222
										0.332341	0.0185185	0.060049		0.079687												0.232753
										0.0575126	0.0694444	0.284923		0.291204												0.0944444
										0.422222	0.0642857	0.473092		0.269375												0.0674603
										0.0666667	0.361111	0.108251		0.333333												0.150072
										0.0638889	0.047619	0.189462		0.062004												0.0674603
										0.231151	0.122222	0.199013		0.0763889												0.100794
										0.134259	0.0666667	0.681589		0.154167												0.0802172
										0.0851852	0.0833333	0.263199		0.130976												0.0746836
										0.0534188	0.111111	0.15898		0.250794												0.138331
										0.0988095	0.047619	0.0421573		0.150728												0.0763889
										0.0809524	0.047619	0.146978		0.0796296												0.0606045
										0.166667	0.133333	0.264786		0.162037												0.0721688
										0.133333	0.2	0.0422854		0.0949074												0.148051
										0.107143	0.1	0.17647		0.0612745												0.0611111
										0.161111	0.0666667	0.126951		0.075												0.0715625
										0.222222	0.166667	0.273487		0.0555556												0.0864266
										0.138889	0.0833333	0.130584		0.0869048												0.0882181
										0.261905	0.0666667	0.0654059		0.232425												0.222222
										0.171296	0.0939394	0.0580053		0.103322												0.183333
										0.111501	0.133333	0.0190622		0.0944444												0.2
										0.0529602	0.0673401	0.174263		0.388889												0.0603592
										0.103175	0.0555556	0.070203		0.0967563												0.0440186
										0.169444	0.111111	0.402089		0.122222												0.175299
										0.136772	0.133333	0.308061		0.0833333												0.217593
										0.0748341	0.133333	0.82027		0.172222												0.165278
										0.0862334	0.0606061	0.072125		0.210317												0.111111
										0.0525744	0.133333	0.225957		0.0464015												0.222096
										0.175505	0.333333	0.293198		0.125												0.22872
										0.161111	0.319549	0.294812		0.0555556												0.484622
										0.0625	0.0346379	0.069833		0.432367												0.164276
										0.272045	0.349548	0.0992063		0.120085												0.134144
										0.166505	0.304669	0.169048		0.146032												0.0393519
										0.0835161	0.417996	0.120833		0.138889												0.174263
										0.104845	0.225634	0.165278		0.155556												0.172222
										0.107143	0.0806298	0.12004		0.0461538												0.1625
										0.192063	0.519563	0.0300926		0.318376												0.100641
										0.183101	0.25874	0.0662471		0.327778												0.168254
										0.292831	0.1148	0.219841		0.0803175												0.0694444
										0.138889	0.0763187	0.222222		0.183333												0.0459656
										0.0836029	0.42823	0.0446429		0.101852												0.494792
										0.170264	0.342946	0.433469		0.369444												0.0691118
										0.0846719	0.328253	0.0603592		0.102705												0.0671296
										0.180556	0.11644	0.168845		0.0972222												0.162795
										0.0888889	0.121836	0.0375		0.222222												0.170063
										0.159188	0.159136	0.105006		0.222222												0.777004
										0.141667	0.216931	0.161111		0.168864												0.249588
										0.129027	0.10559	0.180952		0.131944												0.208333
										0.255051	0.0397661	0.148051		0.0953963												0.0336538
										0.0557498	0.129371	0.0721688		0.0946131												0.166667
										0.0457298	0.030303	0.207576		0.042328												0.0790142
										0.0964365	0.105335	0.590226		0.0416667												0.229167
										0.104056	0.0277778	0.136367		0.0362745												0.180556
										0.224173	0.137278	0.125163		0.0608466												0.338889
										0.0956173	0.1786	0.174764		0.266667												0.215993
										0.103008	0.197072	0.0870369		0.269841												0.836099
										0.356287	0.223359	0.12139		0.185049												0.363628
										0.581801	0.316362	0.169192		0.452139												0.066625
										0.291667	0.418091	0.102994		0.0768519												0.0683761
										0.193269	0.0311923	0.0498575		0.0440144												0.208333
										0.0904762	0.0958486	0.344444		0.288889												0.03663
										0.0625	0.191095	0.093254		0.155556												0.0309031
										0.210317	0.0666667	0.0763889		0.0941799												0.07493
										0.0733682	0.205905	0.0748677		0.12197												0.0447935
										0.106642	0.32537	0.0802172														0.0929911
										0.0151515	0.047619	0.150072														0.205139
										0.0475309	0.0454545	0.232753														0.131944
										0.0873737	0.238828	0.0869048														0.146032
										0.0682695	0.190981	0.179412														0.0424597
										0.111045	0.667612	0.361111														0.120729
										0.136508	0.223836	0.152778														0.12037
										0.0349206	0.21164	0.075														0.0440904
										0.038961	0.036574	0.146296														0.035042
										0.0962963	0.0714286	0.101852														0.158333
										0.112698	0.0317977	0.186508														0.137512
										0.088961	0.0930113	0.125595														0.128892
										0.0220238	0.0280825	0.0359848														0.141204
										0.0318182	0.0122354	0.105073														0.0687745
										0.0789507	0.0396711	0.136111														0.0620902
										0.0333333	0.052699	0.458333														0.222222
										0.157553	0.0639337	0.128187														0.0627706
										0.0723737	0.0232786	0.0541667														0.151554
										0.100397	0.425377	0.134167														0.208026
										0.141577	0.0367359	0.241002														0.0376984
										0.115034	0.203463	0.133055														0.138889
										0.189486	0.411494	0.048568														0.203788
										0.100955	0.21466	0.155556														0.0888889
										0.163889	0.12907	0.0888889														0.0406145
										0.0981481	0.137003	0.0759656														0.0542502
										0.458333	0.180057	0.129563														0.0655988
										0.277778	0.147937	0.552686														0.0365156
										0.222222	0.296296	0.0517352														0.133722
										0.266667	0.516667	0.0662132														0.147128
										0.136918	0.0145403	0.0408866														0.107977
										0.102822	0.111686	0.112413														0.290606
										0.024597	0.123341	0.221393														0.0488215
										0.141979	0.14652	0.110606														0.201136
										0.127753	0.0238095	0.0584104														0.101852
										0.102899	0.270936	0.414823														0.103593
										0.0396827	0.0266486	0.048058														0.166667
										0.12845	0.759532	0.0771913														0.075
										0.161494	0.0401338	0.146938														0.116667
										0.232639	0.0188679	0.123442														0.130556
										0.053125	0.195076	0.165278														0.158777
										0.0787569	0.300853	0.116162														0.0668737
										0.106545	0.0416667	0.25														0.0680514
										0.315684	0.0666667	0.15														0.0839244
										0.0441921	0.0833333	0.0367521														0.110826
										0.0606644	0.233333	0.14548														0.101852
										0.14894	0.0833333	0.0561882														0.160185
										0.0210457	0.222222	0.105109														0.0109555
										0.208333	0.15873	0.104167														0.141103
										0.138712	0.025641	0.0726852														0.112756
										0.190721	0.0277778	0.219841														0.0534176
										0.0881734	0.111111	0.0951389														0.151389
										0.139352	0.3	0.0694444														0.577976
										0.144841	0.297619	0.194444														0.468376
										0.130368	0.108225	0.118056														0.036059
										0.138889	0.505376	0.0681509														0.04375
										0.0801971	0.037037	0.0807351														0.121176
										0.0670508	0.0764194	0.0926857														0.0529008
										0.235068	0.0833333	0.0644776														0.0861111
										0.0543651	0.0555556	0.0447471														0.034596
										0.138889	0.0666667	0.189417														0.106614
										0.288889	0.305556	0.0299043														0.0669935
										0.0825397	0.595167	0.633122														0.144841
										0.0695166	0.345713	0.555001														0.0703704
										0.0719697	0.0744575	0.578526														0.116809
										0.150463	0.0841034	0.0916667														0.636946
										0.0679691	0.0223423	0.144444														0.0970739
										0.125337	0.047619	0.208333														0.0763889
										0.118497	0.121212	0.165741														0.294733
										0.081973	0.1	0.141667														0.223677
										0.127778	0.1	0.179487														0.111111
										0.222222	0.0333333	0.0296296														0.132379
										0.164815	0.222222	0.0958333														0.160194
										0.157407	0.0972222	0.316667														0.108605
										0.0833333	0.0222222	0.139881														0.0446429
										0.0972222	0.166667	0.173088														0.0411832
										0.0555556	0.194444	0.0708333														0.199511
										0.130556	0.2	0.212121														0.294066
										0.184132	0.2	0.058415														0.0699057
										0.147609	0.0833333	0.0888889														0.0576346
										0.0692122	0.0222222	0.141507														0.113858
										0.0634039	0.333333	0.285659														0.0972222
										0.397115	0.138889	0.083933														0.195867
										0.0305556	0.166667	0.130044														0.166667
										0.236833	0.0666667	0.047619														0.209041
										0.333333	0.123016	0.0690476														0.155639
										0.0849359	0.175926	0.0621212														0.134781
										0.164286	0.0833333	0.0895299														0.0958132
										0.0589013	0.0809524	0.0534188														0.128292
										0.0402272	0.0833333	0.105303														0.283333
										0.109722	0.132479	0.101786														0.0867674
										0.117063	0.288889	0.189352														0.0800265
										0.130719	0.281688	0.136183														0.0632372
										0.0717593	0.0196078	0.305556														0.220202
										0.0549614	0.111111	0.0849206														0.191667
										0.0290404	0.0555556	0.166432														0.196877
										0.166667	0.25	0.248016														0.0407164
										0.32284	0.257574	0.200397														0.0152116
										0.0892256	0.315123	0.347222														0.0566085
										0.109668	0.135456	0.0267094														0.0459188
										0.12832	0.0441919	0.283333														0.0673953
										0.061561	0.211765	0.0548067														0.0369949
										0.127778	0.0128205	0.0600685														0.62928
										0.1875	0.1	0.153439														0.166667
										0.166667	0.166667	0.134615														0.120742
										0.168254	0.166667	0.155556														0.250595
										0.111111	0.0666667	0.0825738														0.0799663
										0.177254	0.0814394	0.0953879														0.171027
										0.0560402	0.2	0.0961538														0.131944
										0.116667	0.277778	0.0736111														0.0666667
										0.0535714	0.333333	0.0543067														0.0553476
										0.134921	0.437273	0.0531815														0.0871608
										0.0305556	0.0509171	0.0952381														0.242308
										0.0553655	0.0772519	0.157341														0.135349
										0.0361111	0.0354304	0.0340063														0.240894
										0.222375	0.106497	0.0551589														0.0474361
										0.0369048	0.0917866	0.277565														0.133333
										0.109396	0.0177015	0.166667														0.112628
										0.133256	0.376903	0.233333														0.0673077
										0.0830618	0.0117949	0.25														0.0657077
										0.220503	0.0686485	0.059596														0.0989729
										0.0607935	0.123451	0.13468														0.221825
										0.0723631	0.283333	0.185428														0.265424
										0.112013	0.047619	0.219444														0.121547
										0.262963	0.111111	0.123764														0.387723
										0.101852	0.583333	0.257335														0.044765
										0.0833333	0.0654762	0.909286														0.116162
										0.05	0.202991	0.126488														0.142677
										0.0888889	0.0666667	0.904825														0.0986111
										0.0779461	0.288889	0.296342														0.222222
										0.0512566	0.0333333	0.0836324														0.125
										0.125	0.116162	0.277547														0.020915
										0.194444	0.0185185	0.148809														0.264328
										0.164021	0.0416667	0.713555														0.0166908
										0.066792	0.133333	0.21429														0.145531
										0.111111	0.111111	0.589668														0.357143
										0.0361111	0.15873	0.576715														0.0648148
										0.0532213	0.15	0.50416														0.0614478
										0.434524	0.233333	0.593906														0.0826389
										0.0367668	0.133333	0.667185														0.219444
										0.12996	0.0740022	0.612695														0.0592547
										0.120455	0.0773923	0.123227														0.137716
										0.377778	0.0122672	0.163929														0.219444
										0.0469071	0.0104167	0.109889														0.169444
										0.0412698	0.0859779	0.096753														0.104167
										0.136943	0.0201414	0.25156														0.272222
										0.0655347	0.680183	0.238725														0.152381
										0.108117	0.61234	0.076549														0.166667
										0.0263975	0.568236	0.391894														0.222222
										0.0556417	0.222222	0.397788														0.148271
										0.245287	0.277778	0.229962														0.0535714
										0.521553	0.121693	0.126734														0.0900974
										0.284868	0.222222	0.226227														0.25
										0.220088	0.111111	0.104541														0.25
										0.127995	0.0833333	0.218761														0.0739783
										0.127081	0.0555556	0.0528869														0.0813853
										0.0839758	0.111111	0.201671														0.155303
										0.423072	0.0833333	0.356418														0.0987103
										0.0768519	0.333333	0.0524787														0.0611111
										0.0601852	0.030303	0.157281														0.0683197
										0.0935185	0.111111	0.0598383														0.131481
										0.180519	0.0555556	0.0400858														0.181674
										0.084596	0.037037	0.105622														0.206619
										0.0416667	0.133333	0.286172														0.118705
										0.0972222	0.150794	0.5154														0.377596
										0.0880952	0.338889	0.100185														0.0571429
										0.21645	0.0929487	0.0534795														0.0919224
										0.199965	0.047619	0.238992														0.180032
										0.747104	0.0416667	0.221821														0.199488
										0.0568783	0.037037	0.356104														0.118007
										0.491713	0.0666667	0.286885														0.130556
										0.276357	0.0333333	0.11209														0.163061
										0.0870598	0.422222	0.117821														0.0285948
										0.148981	0.0555556	0.0979453														0.0486815
										0.169815	0.0833333	0.0649755														0.0546778
										0.263625	0.130952	0.11841														0.24174
										0.152482	0.103175	0.14127														0.249108
										0.115555	0.222222	0.192038														0.0347031
										0.300729	0.0666667	0.0404762														0.0803579
										0.0782789	0.472222	0.15														0.0783041
										0.671085	0.25	0.36049														0.0881885
										0.264282	0.0947712	0.0684714														0.0521886
										0.206521	0.025641	0.177778														0.0833333
										0.315594	0.0208333	0.119883														0.162037
										0.207132	0.0732601	0.0888889														0.152222
										0.300949	0.14425	0.138889														0.0659722
										0.0702369	0.111111	0.0858586														0.173964
										0.0147955	0.142857	0.03367														0.171248
										0.0856261	0.222222	0.141667														0.166667
										0.0819376	0.211111	0.0833333														0.208333
										0.800604	0.118684	0.177778														0.133456
										0.0856757	0.053295	0.111111														0.0962742
										0.205447	0.0416667	0.109722														0.0660222
										0.170041	0.025641	0.140741														0.230945
										0.271672	0.0416667	0.166667														0.0313005
										0.455631	0.047619	0.195833														0.141064
										0.0582761	0.333333	0.319444														0.178268
										0.250868	0.214286	0.161346														0.131476
										0.280994	0.047619	0.174429														0.237478
										0.140161	0.0191453	0.03125														0.33059
										0.327778	0.175	0.0388889														0.175148
										0.311346	0.0555556	0.0865079														0.0541667
										0.241757	0.0833333	0.0627706														0.118228
										0.368578	0.125	0.0820212														0.0515873
										0.279212	0.166667	0.138889														0.0793651
										0.0342262	0.333333	0.060198														0.132262
										0.122661	0.037037	0.22586														0.173638
										0.0573593	0.0416667	0.489543														0.400641
										0.10488	0.258476	0.66309														0.105825
										0.15873	0.894558	0.487882														0.298949
										0.0628507	0.141919	0.0617763														0.0719697
										0.126323	0.75768	0.154456														0.234127
										0.125	0.25016	0.102733														0.0330586
										0.105413	0.032124	0.236111														0.397052
										0.20654	0.387588	0.208333														0.116667
										0.0420034	0.0850786	0.0789027														0.0400463
										0.147836	0.141686	0.247024														0.33352
										0.155556	0.608333	0.107978														0.273136
										0.0784771	0.18383	0.0383754														0.505913
										0.0904891	0.647593	0.0805556														0.214394
										0.0610392	0.586895	0.0538443														0.068688
										0.039165	0.528388	0.0473856														0.129167
										0.0520833	0.0741887	0.116667														0.248016
										0.0722222	0.0952729	0.179563														0.179103
										0.0247253	0.676925	0.0833333														0.293947
										0.115762	0.033192	0.108333														0.0939979
										0.022043	0.168782	0.134199														0.0800984
										0.0996517	0.143955	0.215388														0.393793
										0.101852	0.190725	0.0835415														0.21255
										0.222222	0.293483	0.236218														0.0615185
										0.0892094	0.259524	0.632743														0.689898
										0.130556	0.0351852	0.19389														0.0334524
										0.170905	0.474267	0.236756														0.0853117
										0.157738	0.06443	0.0328461														0.0815903
										0.0787037	0.273016	0.270833														0.189033
										0.0486111	0.147689	0.0742304														0.0744449
										0.0779762	0.0746818	0.0987159														0.178652
										0.179101	0.0394471	0.132953														0.149124
										0.125	0.21875	0.127982														0.0703467
										0.0901515	0.0939724	0.446833														0.0483716
										0.281944	0.0938009	0.0257683														0.0933761
										0.0701058	0.0358345	0.285297														0.244551
										0.23373	0.201735	0.266035														0.180556
										0.0736671	0.017871	0.0220058														0.159259
										0.121127	0.11595	0.0733381														0.386111
										0.130159	0.357052	0.145657														0.191667
										0.0972222	0.0367359	0.178643														0.227778
										0.247619	0.159292	0.0358178														0.0611111
										0.0336134	0.0586404	0.0335185														0.199206
										0.22619	0.112986	0.0402007														0.308333
										0.102513	0.51008	0.307127														0.108333
										0.0444444	0.0778273	0.0609282														0.0558357
										0.266667	0.0772521	0.192744														0.026901
										0.158333	0.191562	0.205556														0.093254
										0.0444444	0.175418	0.275														0.066746
										0.0875	0.347379	0.180556														0.261111
										0.147716	0.209488	0.139157														0.32726
										0.0954545	0.0929764	0.166667														0.065579
										0.0952381	0.0686831	0.0334169														0.189849
										0.0787037	0.0884463	0.217225														0.134416
										0.116667	0.130642	0.0651543														0.0935847
										0.0252711	0.0523565	0.221681														0.0589155
										0.112374	0.0959478	0.0853575														0.0854354
										0.144841	0.12963	0.083342														0.126263
										0.0625	0.0952381	0.193211														0.241667
										0.135732	0.283333	0.179167														0.258328
										0.027972	0.0606061	0.125														0.0405745
										0.112821	0.331702	0.138889														0.191558
										0.075	0.0401952	0.0694444														0.0777778
										0.0416667	0.166667	0.111111														0.0993506
										0.208333	0.133333	0.152778														0.143957
										0.239899	0.0833333	0.148148														0.172645
										0.206944	0.111111	0.0972222														0.146429
										0.112641	0.0512821	0.172222														0.0869048
										0.259259	0.0952381	0.0930631														0.0654762
										0.152778	0.0222222	0.0542328														0.0644078
										0.458333	0.133333	0.140761														0.0784622
										0.127778	0.133333	0.05														0.102742
										0.0637464	0.0555556	0.0789395														0.0892857
										0.0793651	0.12963	0.109722														0.40119
										0.111111	0.111111	0.0892094														0.222222
										0.0359848	0.111111	0.361111														0.0951389
										0.121032	0.0512821	0.440354														0.147189
										0.0666667	0.030303	0.384075														0.0728499
										0.138889	0.0392157	0.228079														0.346379
										0.138889	0.195461	0.137753														0.0315772
										0.0597944	0.641082	0.200264														0.203862
										0.075	0.693056	0.526477														0.133603
										0.0809524	0.212813	0.318995														0.0656085
										0.0505189	0.660437	0.0557616														0.235138
										0.0654762	0.194444	0.080021														0.0454032
										0.172543	0.0222222	0.19246														0.025305
										0.0601852	0.0666667	0.183333														0.0584075
										0.148611	0.138889	0.0972222														0.0596733
										0.0541667	0.0238095	0.172222														0.150656
										0.0875817	0.047619	0.330952														0.0511364
										0.0833333	0.203704	0.122662														0.0958333
										0.0901515	0.291667	0.297992														0.0777778
										0.152778	0.0694444	0.483585														0.0353535
										0.291204	0.15873	0.595829														0.191667
										0.233333	0.0392157	0.0569024														0.166667
										0.0473856	0.0833333	0.210525														0.115741
										0.1	0.130556	0.110967														0.0597944
										0.101082	0.0416667	0.0888889														0.2
										0.0994275	0.0740741	0.163889														0.501254
										0.0558627	0.222222	0.18254														0.264899
										0.282376	0.133333	0.172222														0.158333
										0.20496	0.366667	0.0672269														0.0856493
										0.116667	0.103704	0.387772														0.0180913
										0.0955227	0.202742	0.103175														0.0763889
										0.269375	0.10388	0.122222														0.206818
										0.333333	0.0133333	0.0875														0.283333
										0.194444	0.219613	0.0933565														0.152778
										0.277778	0.679692	0.0833333														0.0925819
										0.161905	0.253278	0.0534188														0.115277
										0.130976	0.125341	0.180556														0.0608466
										0.354167	0.0863202	0.124607														0.282738
										0.25	0.222222	0.101873														0.138889
										0.250794	0.127927	0.0390716														0.213889
										0.108947	0.166667	0.1														0.0968254
										0.0704365	0.127407	0.0763126														0.0840278
										0.113523	0.0289855	0.108333														0.0457888
										0.0796296	0.406065	0.15873														0.060783
										0.166667	0.0653695	0.0424964														0.176587
										0.111111	0.0300128	0.0451494														0.0521289
										0.162037	0.0144928	0.0778156														0.0164745
										0.0949074	0.30092	0.0777778														0.137583
										0.173611	0.25	0.145139														0.015979
										0.0472295	0.0344828	0.0656566														0.0502349
										0.0833333	0.0107527	0.134578														0.134943
										0.0342852	0.0496008	0.142458														0.0272338
										0.229225	0.130743	0.154645														0.0568182
										0.172222	0.0574713	0.0687239														0.0861833
										0.166667	0.0398284	0.0680335														0.0961538
										0.103175	0.0138889	0.123145														0.141667
										0.153134	0.180589	0.0962302														0.0763889
										0.112037	0.0133333	0.139325														0.0575126
										0.0612745	0.0238399	0.112698														0.0767385
										0.0883838	0.0487774	0.0514016														0.155609
										0.0589744	0.115093	0.0433018														0.0270337
										0.277922	0.409388	0.152917														0.0365019
										0.310684	0.166955	0.220371														0.048886
										0.0707071	0.020202	0.136111														0.177551
										0.0571429	0.0892857	0.277778														0.0386967
										0.12037	0.048344	0.148315														0.068262
										0.130952	0.0833333	0.0278834														0.159205
										0.215278	0.222222	0.0312418														0.422222
										0.075	0.0833333	0.555986														0.0534188
										0.0888889	0.292251	0.235323														0.332951
										0.0555556	0.0185185	0.194061														0.152896
										0.0869048	0.0506039	0.0965632														0.587134
										0.217593	0.0953654	0.59091														0.0722222
										0.0488095	0.313725	0.0637514														0.0268361
										0.17	0.222222	0.127703														0.529738
										0.104861	0.0238095	0.35898														0.0232758
										0.334641	0.111111	0.510293														0.116481
										0.242355	0.0833333	0.197754														0.596873
										0.0483798	0.148148	0.112349														0.0961515
										0.140098	0.216667	0.456766														0.47775
										0.0834224	0.075	0.35159														0.337343
										0.0654762	0.138889	0.765274														0.261905
										0.232425	0.0679487	0.200431														0.111501
										0.0435443	0.0666667	0.0478132														0.136772
										0.0429144	0.0833333	0.0541667														0.55
										0.372416	0.128192	0.0652778														0.0625
										0.597845	0.1294	0.12432														0.107143
										0.202232	0.169726	0.1														0.0444444
										0.0917836	0.0333333	0.17735														0.119474
										0.305103	0.030303	0.12963														0.0234848
										0.485021	0.0740741	0.140909														0.657471
										0.263823	0.131944	0.177778														0.0528941
										0.596741	0.398657	0.0986459														0.0753968
										0.103873	0.398398	0.288889														0.141667
										0.0502954	0.368552	0.0294686														0.129027
										0.0786693	0.209614	0.107639														0.238366
										0.0867322	0.176403	0.135504														0.123535
										0.156197	0.03367	0.237037														0.248308
										0.0761394	0.0954301	0.0714286														0.241796
										0.032301	0.0416667	0.0571429														0.0434578
										0.250172	0.116335	0.188889														0.111111
										0.0810841	0.030303	0.0327381														0.0387244
										0.036426	0.111111	0.0639325														0.413973
										0.0697277	0.0333333	0.0722705														0.0457298
										0.0443122	0.111111	0.311003														0.0964365
										0.103322	0.333333	0.101502														0.166667
										0.219444	0.111111	0.294061														0.0904762
										0.0944444	0.0743386	0.10068														0.0475309
										0.388889	0.207438	0.241335														0.118717
										0.0967563	0.0690392	0.0620921														0.402381
										0.0938884	0.611193	0.0178007														0.0833333
										0.0777778	0.0737734	0.0324964														0.0624215
										0.0515873	0.155806	0.0849206														0.0333333
										0.151786	0.191282	0.157215														0.157553
										0.122222	0.303861	0.35														0.100397
										0.104167	0.544689	0.075														0.141577
										0.231944	0.726295	0.329365														0.115034
										0.0925926	0.432099	0.152778														0.0168556
										0.158333	0.148237	0.0535287														0.277778
										0.110119	0.0605334	0.0748106														0.222222
										0.0849206	0.114379	0.108243														0.08164
										0.0901342	0.6	0.229167														0.0460541
										0.114286	0.18254	0.340417														0.075
										0.251786	0.178571	0.115431														0.0749
										0.172619	0.0666667	0.0139248														0.0783769
										0.208333	0.047619	0.0988095														0.102822
										0.466667	0.259259	0.099537														0.141979
										0.141414	0.0833333	0.0481062														0.127753
										0.0515873	0.0488215	0.118849														0.102899
										0.222222	0.194347	0.153535														0.0396827
										0.144444	0.142157	0.0666667														0.12845
										0.174603	0.047619	0.0794686														0.161494
										0.432367	0.0666667	0.107407														0.232639
										0.482341	0.216667	0.0404762														0.0829365
										0.0763158	0.0196078	0.0863095														0.0376984
										0.025	0.142857	0.0459656														0.053125
										0.0520961	0.1	0.135583														0.0787569
										0.0427443	0.132035	0.0933593														0.0606644
										0.141667	0.037037	0.121142														0.14894
										0.0370944	0.0430556	0.0461085														0.144841
										0.0294678	0.111111	0.0353943														0.0679691
										0.0858668	0.0277778	0.0208333														0.125337
										0.0621867	0.05	0.425														0.0860551
										0.186064	0.108333	0.152778														0.143651
										0.186667	0.133333	0.161111														0.0971935
										0.0892256	0.0833333	0.122222														0.768551
										0.291667	0.222222	0.115741														0.371158
										0.395833	0.25	0.166667														0.158029
										0.125661	0.0595238	0.163889														0.0634039
										0.150163	0.138095	0.271653														0.180519
										0.152778	0.0846561	0.204031														0.208333
										0.155556	0.247575	0.0503019														0.104889
										0.0541667	0.178006	0.489263														0.0440867
										0.0461538	0.213034	0.117074														0.352735
										0.445778	0.116337	0.0694444														0.109668
										0.161735	0.270529	0.126786														0.13474
										0.123846	0.0345455	0.319444														0.168254
										0.079482	0.0846561	0.136508														0.111111
										0.122038	0.0555556	0.131944														0.134921
										0.0522092	0.0833333	0.121871														0.222375
										0.168254	0.0960784	0.123016														0.0369048
										0.318376	0.0405825	0.128322														0.133256
										0.208333	0.197756	0.111111														0.0830618
										0.0343915	0.0367521	0.180556														0.101852
										0.14933	0.047619	0.0683761														0.222222
										0.0611111	0.0833333	0.633333														0.112447
										0.0526973	0.0240031	0.444444														0.170574
										0.0720472	0.625078	0.0850386														0.0779461
										0.180556	0.170566	0.147123														0.092803
										0.180556	0.037095	0.03663														0.205343
										0.180556	0.0415854	0.195238														0.14609
										0.214286	0.631972	0.123148														0.077862
										0.144841	0.0261538	0.0424266														0.066792
										0.156944	0.10799	0.30645														0.120455
										0.0803175	0.0433761	0.367759														0.0298853
										0.0280423	0.47069	0.180132														0.257487
										0.122896	0.0206349	0.104744														0.020202
										0.114286	0.0768496	0.55741														0.124435
										0.183333	0.729393	0.519682														0.200708
										0.0601852	0.0588972	0.0396825														0.0556417
										0.106481	0.0666667	0.0440867														0.127995
										0.169643	0.2	0.099537														0.127081
										0.140278	0.125	0.0968314														0.0768519
										0.0719697	0.206349	0.0805556														0.101316
										0.101852	0.0925926	0.177778														0.101587
										0.236111	0.31746	0.0484848														0.0661811
										0.166667	0.111111	0.0724206														0.181818
										0.0752288	0.111111	0.131944														0.106652
										0.15873	0.100606	0.143056														0.311346
										0.0888889	0.222222	0.0464286														0.241757
										0.369444	0.0330113	0.183039														0.0744148
										0.0734848	0.0606061	0.0424597														0.377067
										0.142063	0.159394	0.0529079														0.328536
										0.138889	0.166667	0.0658958														0.0628507
										0.0972222	0.0929487	0.0449891														0.14709
										0.0833333	0.1	0.0631944														0.101852
										0.212698	0.047619	0.0809524														0.155556
										0.222222	0.111111	0.092803														0.10666
										0.152778	0.0952381	0.16453														0.176763
										0.0833333	0.166667	0.322222														0.0339744
										0.093254	0.0666667	0.0763889														0.117098
										0.416667	0.0833333	0.158333														0.0892094
										0.194444	0.0740741	0.170833														0.0568182
										0.0942832	0.0256769	0.137512														0.0779762
										0.103704	0.0507766	0.0891874														0.13747
										0.0528139	0.179892	0.0361111														0.0692169
										0.116487	0.166032	0.0775348														0.0581481
										0.1	0.0789744	0.199619														0.0486111
										0.149832	0.0434783	0.0787037														0.121127
										0.141667	0.0793651	0.0292894														0.0499903
										0.0657407	0.125	0.114358														0.168254
										0.103353	0.277778	0.0439068														0.174291
										0.0257937	0.166667	0.0737434														0.394802
										0.0608466	0.111111	0.102215														0.122098
										0.176984	0.0555556	0.0687745														0.0437005
										0.266667	0.122222	0.093202														0.233759
										0.183333	0.0833333	0.121843														0.0875
										0.0972222	0.047619	0.61397														0.0954545
										0.379545	0.0813534	0.228184														0.0952381
										0.155556	0.0732601	0.047619														0.0787037
										0.0535714	0.133333	0.0351852														0.0460181
										0.0544872	0.111111	0.208333														0.125
										0.111111	0.0416667	0.310516														0.112374
										0.12197	0.111111	0.147115														0.0696549
										0.25838	0.0627706	0.230303														0.0625
										0.0345679	0.0877193	0.0845899														0.0416667
										0.027762	0.0185185	0.103704														0.259259
										0.0367646	0.047619	0.155892														0.222222
										0.260587	0.0844156	0.0408399														0.127778
										0.28236	0.0641026	0.104906														0.0876984
										0.322783	0.15873	0.125661														0.102778
										0.299355	0.025641	0.194444														0.0505189
										0.124521	0.133333	0.208333														0.0382413
										0.458031	0.111111	0.0393519														0.0176482
										0.22344	0.0815851	0.217619														0.0988334
										0.14376	0.0787037	0.130952														0.0601852
										0.109234	0.507888	0.173611														0.079687
										0.472364	0.0107527	0.175641														0.291204
										0.31029	0.0238095	0.433045														0.0994275
										0.277128	0.29372	0.11333														0.0558627
										0.359003	0.15012	0.122136														0.282376
										0.12133	0.0920716	0.222222														0.194444
										0.0417842	0.449549	0.260256														0.0931571
										0.0572471	0.0234568	0.157353														0.133929
										0.113027	0.122222	0.386925														0.062004
										0.146236	0.114286	0.0805001														0.0763889
										0.131039	0.111111	0.105606														0.154167
										0.149405	0.0969697	0.189472														0.250794
										0.174909	0.0666667	0.0217087														0.150728
										0.141816	0.047619	0.0947216														0.084596
										0.15586	0.178571	0.0331301														0.0319189
										0.173279	0.272222	0.0516335														0.0378619
										0.152691	0.253968	0.0543096														0.0997922
										0.173672	0.0787037	0.0365156														0.0820926
										0.313354	0.111111	0.133722														0.26767
										0.305694	0.0952381	0.706609														0.0503242
										0.0743639	0.148148	0.147128														0.0430172
										0.0616757	0.0609524	0.107977														0.0225511
										0.368797	0.27925	0.290606														0.280265
										0.060049	0.512821	0.0413919														0.0453083
										0.284923	0.0222222	0.105099														0.220155
										0.473092	0.180556	0.101852														0.0648148
										0.0553169	0.222222	0.166667														0.125
										0.108251	0.333333	0.191779														0.0877369
										0.189462	0.0666667	0.202742														0.0361983
										0.199013	0.178571	0.25879														0.243854
										0.681589	0.0333333	0.19062														0.0235437
										0.263199	0.111111	0.0852579														0.331816
										0.15898	0.222222	0.0684524														0.0217573
										0.0324956	0.15	0.0671296														0.0793651
										0.0441838	0.0416667	0.1														0.116402
										0.0421573	0.222222	0.0888889														0.0862364
										0.146978	0.133333	0.190476														0.0612745
										0.023183	0.111111	0.0888889														0.0555556
										0.0176089	0.333333	0.136508														0.388889
										0.0944196	0.030303	0.319444														0.172222
										0.0177254	0.177778	0.062004														0.210317
										0.0457274	0.5	0.160319														0.165476
										0.0265954	0.0408051	0.0680514														0.0464015
										0.264786	0.116667	0.0839244														0.144429
										0.0422854	0.0975877	0.0674603														0.125
										0.198689	0.194767	0.0637626														0.0555556
										0.342972	0.104188	0.0984848														0.174603
										0.17647	0.0416667	0.0654762														0.0858668
										0.116265	0.223168	0.0819444														0.255556
										0.126951	0.0555556	0.141414														0.291667
										0.273487	0.110606	0.216667														0.138889
										0.130584	0.0138889	0.099537														0.150163
										0.250699	0.148844	0.160185														0.0461538
										0.412071	0.269281	0.125														0.168254
										0.0654059	0.145894	0.0685185														0.318376
										0.0580053	0.0637037	0.0583333														0.250712
										0.0190622	0.608822	0.0630952														0.617846
										0.174263	0.443044	0.416667														0.127366
										0.162208	0.031746	0.144915														0.0659834
										0.070203	0.355556	0.0723214														0.183333
										0.402089	0.0920635	0.036059														0.106481
										0.308061	0.12682	0.0972222														0.101852
										0.82027	0.0333333	0.0491591														0.236111
										0.072125	0.047619	0.175972														0.0888889
										0.225957	0.111111	0.133333														0.369444
										0.293198	0.324675	0.0416667														0.102705
										0.294812	0.0119048	0.225911														0.0164711
										0.069833	0.0166667	0.128105														0.0978765
										0.168254	0.0294872	0.0723906														0.0295318
										0.135119	0.0902944	0.0439571														0.123244
										0.5	0.0654762	0.0457483														0.593767
										0.0992063	0.119192	0.0856252														0.123374
										0.169048	0.0952381	0.169841														0.127048
										0.0393519	0.222222	0.354701														0.0234737
										0.0259259	0.15873	0.124603														0.130959
										0.120833	0.111111	0.263889														0.238078
										0.111111	0.05	0.0994203														0.0587061
										0.165278	0.111111	0.0630051														0.222222
										0.12004	0.0978469	0.62791														0.103704
										0.0300926	0.047619	0.242063														0.0416667
										0.0303644	0.0222222	0.0404762														0.149832
										0.0972222	0.138889	0.0529008														0.0636657
										0.0938552	0.0779221	0.107143														0.0565379
										0.333333	0.025641	0.0861111														0.266667
										0.0662471	0.037037	0.0601852														0.269841
										0.219841	0.0238095	0.144444														0.119427
										0.122222	0.177778	0.165476														0.0440144
										0.222222	0.305556	0.0324074														0.383333
										0.0446429	0.194444	0.189286														0.154464
										0.433469	0.194444	0.034596														0.155556
										0.0440186	0.166667	0.096051														0.0429293
										0.0787037	0.662698	0.106614														0.166667
										0.0888889	0.239132	0.0782581														0.122222
										0.0603592	0.0416667	0.0333333														0.247619
										0.168845	0.037037	0.12963														0.15873
										0.118056	0.5	0.0324284														0.0257937
										0.0375	0.0787037	0.207421														0.0680536
										0.105006	0.148148	0.282409														0.141667
										0.161111	0.111111	0.055														0.116487
										0.180952	0.047619	0.151764														0.416667
										0.148051	0.0888889	0.0495947														0.093254
										0.0721688	0.266667	0.11463														0.147334
										0.207576	0.103175	0.171328														0.166667
										0.590226	0.0846561	0.112161														0.0803571
										0.319482	0.0555556	0.180151														0.0752288
										0.136367	0.333333	0.228571														0.166667
										0.0606045	0.0833333	0.176426														0.111197
										0.05	0.388889	0.249886														0.144841
										0.125163	0.133333	0.0521598														0.214286
										0.0405983	0.037037	0.194444														0.0833333
										0.174764	0.2	0.144841														0.0649038
										0.172222	0.15	0.149328														0.075
										0.0870369	0.277778	0.132734														0.122222
										0.12139	0.433333	0.182738														0.0541667
										0.169192	0.118519	0.116809														0.152778
										0.102994	0.47254	0.636946														0.125661
										0.0498575	0.03367	0.0970739														0.0393519
										0.344444	0.10779	0.207635														0.0564815
										0.093254	0.0597222	0.139365														0.186064
										0.0763889	0.0532967	0.125														0.0621867
										0.0611111	0.190476	0.0690476														0.137745
										0.138331	0.0446429	0.15														0.322222
										0.0746836	0.0558508	0.0763889														0.144444
										0.0748677	0.117039	0.127778														0.0515873
										0.0802172	0.0166667	0.294733														0.125
										0.100794	0.0559441	0.223677														0.0583333
										0.0674603	0.710714	0.132379														0.151786
										0.150072	0.0277778	0.160194														0.190476
										0.0674603	0.168793	0.0502435														0.097842
										0.0944444	0.271278	0.130876														0.121528
										0.232753	0.0333333	0.0484848														0.166667
										0.0907407	0.037037	0.208333														0.267668
										0.0869048	0.114286	0.26688														0.0902399
										0.25	0.166667	0.252409														0.0880442
										0.0388889	0.111111	0.16224														0.05
										0.122222	0.222222	0.139654														0.12037
										0.138889	0.0875	0.0901895														0.233333
										0.255556	0.037037	0.0722222														0.152778
										0.111111	0.111111	0.144444														0.0833333
										0.179412	0.0666667	0.125044														0.161371
										0.361111	0.111111	0.344911														0.102104
										0.152778	0.0833333	0.0908974														0.229437
										0.075	0.0666667	0.0718838														0.0462963
										0.146296	0.253968	0.0228395														0.0153439
										0.101852	0.0555556	0.210352														0.135732
										0.208333	0.25	0.379173														0.144841
										0.111111	0.177778	0.68462														0.158333
										0.138889	0.166667	0.1148														0.0336134
										0.186508	0.0666667	0.151961														0.0972222
										0.125	0.0555556	0.0474985														0.130159
										0.331349	0.124504	0.717284														0.263889
										0.15873	0.0353342	0.197711														0.23373
										0.125595	0.124508	0.510428														0.21688
										0.0359848	0.192308	0.379225														0.116667
										0.105073	0.134615	0.135862														0.0358742
										0.136111	0.0833333	0.243761														0.180556
										0.458333	0.0185185	0.532804														0.156162
										0.259405	0.190476	0.0349526														0.585493
										0.128187	0.0787037	0.187814														0.025463
										0.194444	0.0779221	0.895401														0.0446429
										0.0541667	0.0833333	0.409031														0.205556
										0.222222	0.242857	0.188661														0.0540404
										0.134167	0.047619	0.377706														0.0349119
										0.241002	0.194444	0.0866101														0.0194444
										0.116019	0.0740741	0.562958														0.0972222
										0.0531911	0.0666667	0.363892														0.0666667
										0.133055	0.111111	0.223877														0.0935185
										0.048568	0.194444	0.374671														0.0839758
										0.155556	0.0555556	0.336764														0.377778
										0.0888889	0.166667	0.684071														0.278194
										0.196128	0.0416667	0.74243														0.434524
										0.0759656	0.0684524	0.373786														0.138889
										0.132606	0.133333	0.150838														0.0351389
										0.129563	0.0342105	0.313512														0.125
										0.130556	0.113131	0.0740741														0.332407
										0.297619	0.030303	0.0850427														0.0888889
										0.22381	0.111111	0.0614115														0.12963
										0.552686	0.0160273	0.0600776														0.261905
										0.0517352	0.194444	0.184225														0.262963
										0.0662132	0.0175439	0.296415														0.0666667
										0.0408866	0.277778	0.708619														0.0460317
										0.112413	0.0350877	0.561093														0.0722222
										0.221393	0.143056	0.156007														0.0249288
										0.110606	0.0416667	0.334759														0.157407
										0.0584104	0.202381	0.0958759														0.230726
										0.414823	0.583333	0.247969														0.0543651
										0.048058	0.111111	0.0272118														0.235068
										0.0771913	0.0416667	0.056713														0.138889
										0.146938	0.703723	0.786266														0.208333
										0.123442	0.0909091	0.072619														0.0666667
										0.165278	0.0525253	0.0996032														0.216667
										0.144444	0.047619	0.128046														0.0336538
										0.116162	0.166667	0.140476														0.0898761
										0.111111	0.133333	0.272222														0.241667
										0.25	0.194444	0.0353574														0.166667
										0.0347222	0.0555556	0.128134														0.266667
										0.038961	0.0636364	0.0604396														0.0972222
										0.0587302	0.015873	0.151852														0.0666667
										0.0851852	0.0277778	0.138889														0.0981481
[truncated: 2,936 more rows]
